# Supplementary material for: Cooperativity of Rb, Brca1, and p53 in Malignant Breast Cancer Evolution
Source: PLoS Genet. 2012 Nov 15;8(11):e1003027. doi: 10.1371/journal.pgen.1003027 (PMC3500050; doi:10.1371/journal.pgen.1003027)
Supplement: File S1 — Tumor annotations (Table S1 Tumor_Descriptors). Differentially expressed genes defined by SAM analysis of TBP tumors (S2 TBP_SAM). Gene Ontology (GO) terms enriched among tumor TBP, Basal, and Claudin-low subtypes (S3 TBP_GO_BP, S4 Basal_GO_BP, and S5 CL_GO_BP). KEGG pathways enriched among the tumor subtypes (S6 TBP_KEGG, S7 Basal_KEGG, S8 CL_KEGG). Among all tumors assayed (n = 18), we identified nearly five-hundred loci with potential copy-number gains (log2ratio >0.5, Table S9 putative_gained_CGH_loci). Approximately half of the genes are previously defined oncogenes represented in oncogene lists including the Cancer Gene Census (Sanger Institute) and the KEGG Pathways in Cancer. The KEGG Pathways enriched among putative gained genes (Table S10 CGH_Gain_KEGG). (XLSX) [file pgen.1003027.s002.xlsx]

## Sheet: Contents
Supplemental Tables
Tumor_Descriptors
SAM Analysis
TBP_SAM
GO Analyis
TBP_GO
Basal_GO
CL_GO
KEGG Analysis
TBP_KEGG
Basal_KEGG
CL_KEGG
CGH Analysis
putative_gained_CGH_loci
CGH_Gain_KEGG

## Sheet: S1 Tumor_Descriptors
ExperimentID	UNC Microarray Sample Names	GEO Accession	UMD ExpID	SAM FACTORS (TBP=1, REST=2)	Cluster Dendrogram Model Name (note:in JTV .atr file AID=ExpID-1)	Cluster Dendrogram Color	Claudin-low by the predictor (Prat 2010)	group (Herschkowitz 2007)	combgroup (Differention Predictor Class)
Exp1	B6D2F1_Wap_T121_150_SIMIN	GSM80449		2	Wap_T121	#17FFD9	Others	Group IX	WAPT121/WAPTag
Exp2	B6D2F1_Wap_T121_580_SIMIN	GSM69587		2	Wap_T121	#17FFD9	Claudin	Group II	Claudin-low
Exp3	B6D2F1_Wap_T121_643_SIMIN	GSM69588		2	Wap_T121	#17FFD9	Others	Group IX	WAPT121/WAPTag
Exp4	B6D2F1_Wap_T121_644_SIMIN	GSM69589		2	Wap_T121	#17FFD9	Others	Group IX	WAPT121/WAPTag
Exp5	B6D2F1_Wap_T121_p53het_581_SIMIN	GSM69586		2	Wap_T121_p53het	#17FFD9	Others	Group IX	WAPT121/WAPTag
Exp6	BALBc_WAP_T121_KS592_SIMIN		35182	2	Wap_T121	#17FFD9	Others	Group Ix	WAPT121/WAPTag
Exp7	BALBc_Brca1het_p53het_IR_B1129_4_KOLLER	GSM69576		2	Brca1het_p53het_IR	#EA7113	Others	Group IV	BRCA1/p53/Wnt1
Exp8	BALBc_Brca1het_p53het_IR_B9964_6_KOLLER	GSM69577		2	Brca1het_p53het_IR	#EA7113	Others	Group IV	BRCA1/p53/Wnt1
Exp9	BALBc_Brca1het_p53het_IR_B9965_1_KOLLER	GSM69578		2	Brca1het_p53het_IR	#EA7113	Others	Group IV	BRCA1/p53/Wnt1
Exp10	BALBc_Brca1het_p53het_IR_C0379_5_KOLLER	GSM69579		2	Brca1het_p53het_IR	#EA7113	Others	Group IV	BRCA1/p53/Wnt1
Exp11	BALBc_Brca1het_p53het_IR_C0912_12_KOLLER	GSM80440		2	Brca1het_p53het_IR	#EA7113	Others	Group IV	BRCA1/p53/Wnt1
Exp12	BALBc_Brca1het_p53het_IR_C0912_13_KOLLER	GSM80438		2	Brca1het_p53het_IR	#EA7113	Others	Group IV	BRCA1/p53/Wnt1
Exp13	BALBc_Brca1het_p53het_IR_C0917_4_KOLLER	GSM80439		2	Brca1het_p53het_IR	#EA7113	Others	Group I	Normal Breast
Exp14	BALBc_Mammary_Norm_100989_SIMIN	GSM69568		2	Mammary_Norm	#16FF00	Others	Group I	Normal Breast
Exp15	BALBc_Mammary_Norm_100990_SIMIN	GSM69572		2	Mammary_Norm	#16FF00	Others	Group I	Normal Breast
Exp16	BALBc_Mammary_Norm_100991_SIMIN	GSM69573		2	Mammary_Norm	#16FF00	Others	Group I	Normal Breast
Exp17	BALBc_Mammary_Norm_100992_SIMIN	GSM69574		2	Mammary_Norm	#16FF00	Others	Group I	Normal Breast
Exp18	BALBc_Mammary_Norm_100993_SIMIN	GSM69575		2	Mammary_Norm	#16FF00	Others	Group IV	BRCA1/p53/Wnt1
Exp19	BALBc_p53het_IR_10915_7_KOLLER	GSM69580		2	p53het_IR	#EA7113	Others	x
Exp20	BALBc_p53het_IR_A1446_1_Rep_KOLLER	GSM69581		2	p53het_IR	#EA7113	Others	Group IV	BRCA1/p53/Wnt1
Exp21	BALBc_p53het_IR_A2989_7_KOLLER	GSM69582		2	p53het_IR	#EA7113	Others	Group V	p53null/p53het IR
Exp22	BALBc_p53het_IR_A5824_7_KOLLER	GSM69583		2	p53het_IR	#EA7113	Others	Group IV	BRCA1/p53/Wnt1
Exp23	BALBc_p53het_IR_C0323_4_KOLLER	GSM80441		2	p53het_IR	#EA7113	Others	Group IV	BRCA1/p53/Wnt1
Exp24	BALBc_p53het_IR_C1301_1_KOLLER	GSM80442		2	p53het_IR	#EA7113	Claudin	Group II	Claudin-low
Exp25	BALBc_p53het_IR_C1301_4_KOLLER	GSM80456		2	p53het_IR	#EA7113	Others	Group V	p53null/p53het IR
Exp26	BALBc_p53null_1634R_PBROWN	GSM80458		2	p53null	#80AA86	Claudin	Group II	Claudin-low
Exp27	BALBc_p53null_2657R_PBROWN	GSM80453		2	p53null	#80AA86	Others	Group V	p53null/p53het IR
Exp28	BALBc_p53null_3939R_PBROWN	GSM80452		2	p53null	#80AA86	Others	Group V	p53null/p53het IR
Exp29	BALBc_p53null_3941R_PBROWN	GSM80451		2	p53null	#80AA86	Others	Group V	p53null/p53het IR
Exp30	BALBc_p53null_4304R_PBROWN	GSM80459		2	p53null	#80AA86	Others	x
Exp31	BALBc_Wap_T121_555_SIMIN	GSM69584		2	Wap_T121	#17FFD9	Others	x
Exp32	BALBc_Wap_T121_556_SIMIN	GSM69585		2	Wap_T121	#17FFD9	Others	x
Exp33	B6D2F1_WAP_T121_p53het_KS601_SIMIN		35185	2	Wap_T121	#17FFD9	Others	x
Exp34	B6D2F1_WAP_T121_p53null_KS50_SIMIN		36077	2	WAP_T121_p53het	#17FFD9	Others	x
Exp35	B6D2F1_WAP_T121_p53null_KS593_SIMIN		35183	2	WAP_T121_p53het	#17FFD9	Others	Group IV	BRCA1/p53/Wnt1
Exp36	C57Bl6_MMTV_Cre_Brca1CoCo_p53het_100a_FURTH	GSM80448		2	MMTV_Cre_Brca1CoCo_p53het	#92C65A	Others	Group IV	BRCA1/p53/Wnt1
Exp37	C57Bl6_MMTV_Cre_Brca1CoCo_p53het_106c1_FURTH	GSM80435		2	MMTV_Cre_Brca1CoCo_p53het	#92C65A	Claudin	Group II	Claudin-low
Exp38	C57Bl6_MMTV_Cre_Brca1CoCo_p53het_108b_FURTH	GSM80430		2	MMTV_Cre_Brca1CoCo_p53het	#92C65A	Others	x
Exp39	C57Bl6_MMTV_Cre_Brca1CoCo_p53het_113a_FURTH	GSM80447		2	MMTV_Cre_Brca1CoCo_p53het	#92C65A	Others	x
Exp40	C57Bl6_MMTV_Cre_Brca1CoCo_p53het_129_FURTH	GSM80443		2	MMTV_Cre_Brca1CoCo_p53het	#92C65A	Others	Group IV	BRCA1/p53/Wnt1
Exp41	C57Bl6_MMTV_Cre_Brca1CoCo_p53het_145a2_FURTH	GSM80445		2	MMTV_Cre_Brca1CoCo_p53het	#92C65A	Others	Group IV	BRCA1/p53/Wnt1
Exp42	C57Bl6_MMTV_Cre_Brca1CoCo_p53het_172d_FURTH	GSM80444		2	MMTV_Cre_Brca1CoCo_p53het	#92C65A	Claudin	Group II	Claudin-low
Exp43	C57Bl6_MMTV_Cre_Brca1CoCo_p53het_88a2_FURTH	GSM80437		2	MMTV_Cre_Brca1CoCo_p53het	#92C65A	Others	x
Exp44	C57Bl6_MMTV_Cre_Brca1CoCo_p53het_88c1_FURTH	GSM80436		2	MMTV_Cre_Brca1CoCo_p53het	#92C65A	Others	Group IX	WAPT121/WAPTag
Exp45	C57Bl6_MMTV_Cre_Brca1CoCo_p53het_96b_FURTH	GSM80446		2	MMTV_Cre_Brca1CoCo_p53het	#92C65A	Others	Group IX	WAPT121/WAPTag
Exp46	C57Bl6_Wap_Tag_213A_CHURCHILL	GSM80434		2	Wap_Tag	#B66337	Others	Group IX	WAPT121/WAPTag
Exp47	C57Bl6_Wap_Tag_215A_CHURCHILL	GSM80433		2	Wap_Tag	#B66337	Others	Group IX	WAPT121/WAPTag
Exp48	C57Bl6_Wap_Tag_224A_CHURCHILL	GSM80431		2	Wap_Tag	#B66337	Others	Group IX	WAPT121/WAPTag
Exp49	C57Bl6_Wap_Tag_6J_226A_CHURCHILL	GSM80455		2	Wap_Tag	#B66337	Others	Group IX	WAPT121/WAPTag
Exp50	C57Bl6_Wap_Tag_6J_226B_CHURCHILL	GSM80457		2	Wap_Tag	#B66337	Others	Group X	TgC3(1)-Tag
Exp51	FVB_C3Tag_1A_614_BROWN	GSM69595		2	C3_Tag	#EF08EF	Others	Group X	TgC3(1)-Tag
Exp52	FVB_C3Tag_2A_632_BROWN	GSM69596		2	C3_Tag	#EF08EF	Others	Group X	TgC3(1)-Tag
Exp53	FVB_C3Tag_5A_645_BROWN	GSM69597		2	C3_Tag	#EF08EF	Others	Group X	TgC3(1)-Tag
Exp54	FVB_C3Tag_72_GREEN	GSM69590		2	C3_Tag	#EF08EF	Others	Group X	TgC3(1)-Tag
Exp55	FVB_C3Tag_74_GREEN	GSM69591		2	C3_Tag	#EF08EF	Others	Group X	TgC3(1)-Tag
Exp56	FVB_C3Tag_76_GREEN	GSM69592		2	C3_Tag	#EF08EF	Others	Group X	TgC3(1)-Tag
Exp57	FVB_C3Tag_84_GREEN	GSM69593		2	C3_Tag	#EF08EF	Others	Group X	TgC3(1)-Tag
Exp58	FVB_C3Tag_86_GREEN	GSM69594		2	C3_Tag	#EF08EF	Claudin	Group II	Claudin-low
Exp59	FVB_DMBA_11_Spindle_GLAZER	GSM69601		2	DMBA_Spindle	#FF6600	Claudin	Group II	Claudin-low
Exp60	FVB_DMBA_12_Spindle_GLAZER	GSM69598		2	DMBA_Spindle	#FF6600	Claudin	Group II	Claudin-low
Exp61	FVB_DMBA_13_Spindle_GLAZER	GSM69599		2	DMBA_Spindle	#FF6600	Others	Group III	DMBA/Wnt1
Exp62	FVB_DMBA_1_Adeno_Rep_GLAZER	GSM69600		2	DMBA_Adeno	#FF6600	Others	x
Exp63	FVB_DMBA_2_Adeno_GLAZER	GSM69602		2	DMBA_Adeno	#FF6600	Others	Group III	DMBA/Wnt1
Exp64	FVB_DMBA_3_Adeno_Rep_GLAZER	GSM69603		2	DMBA_Adeno	#FF6600	Others	Group III	DMBA/Wnt1
Exp65	FVB_DMBA_4_Adeno_GLAZER	GSM69604		2	DMBA_Adeno	#FF6600	Others	x
Exp66	FVB_DMBA_5_Squa_GLAZER	GSM69605		2	DMBA_Squa	#FF6600	Others	x
Exp67	FVB_DMBA_6_Squa_GLAZER	GSM69606		2	DMBA_Squa	#FF6600	Others	x
Exp68	FVB_DMBA_8_Squa_GLAZER	GSM69607		2	DMBA_Squa	#FF6600	Others	Group III	DMBA/Wnt1
Exp69	FVB_DMBA_9_Squa_GLAZER	GSM69608		2	DMBA_Squa	#FF6600	Others	Group III	DMBA/Wnt1
Exp70	FVB_DMBA_9_Squa_Rep_GLAZER	GSM69609		2	DMBA_Squa	#FF6600	Others	Group I	Normal Breast
Exp71	FVB_Mammary_Norm_CA02_450A	GSM69631		2	Mammary_Norm	#16FF00	Others	Group I	Normal Breast
Exp72	FVB_Mammary_Norm_CA02_489A	GSM69632		2	Mammary_Norm	#16FF00	Others	Group I	Normal Breast
Exp73	FVB_Mammary_Norm_CA04_678A	GSM69634		2	Mammary_Norm	#16FF00	Others	Group I	Normal Breast
Exp74	FVB_Mammary_Norm_CA04_679A	GSM69635		2	Mammary_Norm	#16FF00	Others	Group VI	MMTV-Neu/PyMT
Exp75	FVB_MMTV_Neu_69331_PEROU	GSM80450		2	MMTV_Neu	#0809E1	Others	Group VI	MMTV-Neu/PyMT
Exp76	FVB_MMTV_Neu_7.6.99_GREEN	GSM69611		2	MMTV_Neu	#0809E1	Others	Group VI	MMTV-Neu/PyMT
Exp77	FVB_MMTV_Neu_8.2.99_GREEN	GSM69612		2	MMTV_Neu	#0809E1	Others	Group VI	MMTV-Neu/PyMT
Exp78	FVB_MMTV_Neu_CA01_416A_CHURCHILL	GSM69613		2	MMTV_Neu	#0809E1	Others	Group VI	MMTV-Neu/PyMT
Exp79	FVB_MMTV_Neu_CA01_416C_Rep_CHURCHILL	GSM69614		2	MMTV_Neu	#0809E1	Others	Group VI	MMTV-Neu/PyMT
Exp80	FVB_MMTV_Neu_CA01_431A_CHURCHILL	GSM69615		2	MMTV_Neu	#0809E1	Others	Group VI	MMTV-Neu/PyMT
Exp81	FVB_MMTV_Neu_CA01_432A_CHURCHILL	GSM69616		2	MMTV_Neu	#0809E1	Others	Group VI	MMTV-Neu/PyMT
Exp82	FVB_MMTV_Neu_CA05_861A_CHURCHILL	GSM80426		2	MMTV_Neu	#0809E1	Others	Group VI	MMTV-Neu/PyMT
Exp83	FVB_MMTV_Neu_CA05_875A_CHURCHILL	GSM80427		2	MMTV_Neu	#0809E1	Others	Group VI	MMTV-Neu/PyMT
Exp84	FVB_MMTV_PyMT_31_SIMIN	GSM69617		2	MMTV_PyMT	#879FFF	Others	Group VI	MMTV-Neu/PyMT
Exp85	FVB_MMTV_PyMT_89_SIMIN	GSM69618		2	MMTV_PyMT	#879FFF	Others	Group VI	MMTV-Neu/PyMT
Exp86	FVB_MMTV_PyMT_91.2_SIMIN	GSM69619		2	MMTV_PyMT	#879FFF	Others	Group VI	MMTV-Neu/PyMT
Exp87	FVB_MMTV_PyMT_91.3_SIMIN	GSM69620		2	MMTV_PyMT	#879FFF	Others	x
Exp88	FVB_MMTV_PyMT_91_SIMIN	GSM69621		2	MMTV_PyMT	#879FFF	Others	Group IV	BRCA1/p53/Wnt1
Exp89	FVB_MMTV_Wnt1_CA02_467A_CHURCHILL	GSM69622		2	MMTV_Wnt1	#B4A800	Others	Group III	DMBA/Wnt1
Exp90	FVB_MMTV_Wnt1_CA02_478A_CHURCHILL	GSM69623		2	MMTV_Wnt1	#B4A800	Others	Group III	DMBA/Wnt1
Exp91	FVB_MMTV_Wnt1_CA02_486A_CHURCHILL	GSM69624		2	MMTV_Wnt1	#B4A800	Others	Group III	DMBA/Wnt1
Exp92	FVB_MMTV_Wnt1_CA02_493A_CHURCHILL	GSM69625		2	MMTV_Wnt1	#B4A800	Others	x
Exp93	FVB_MMTV_Wnt1_CA02_506A_CHURCHILL	GSM69626		2	MMTV_Wnt1	#B4A800	Others	x
Exp94	FVB_MMTV_Wnt1_CA02_570A_CHURCHILL	GSM69627		2	MMTV_Wnt1	#B4A800	Others	x
Exp95	FVB_MMTV_Wnt1_CA02_570B_CHURCHILL	GSM69628		2	MMTV_Wnt1	#B4A800	Others	Group III	DMBA/Wnt1
Exp96	FVB_MMTV_Wnt1_CA03_587A_CHURCHILL	GSM69629		2	MMTV_Wnt1	#B4A800	Others	Group III	DMBA/Wnt1
Exp97	FVB_MMTV_Wnt1_CA03_634A_CHURCHILL	GSM69630		2	MMTV_Wnt1	#B4A800	Others	Group IV	BRCA1/p53/Wnt1
Exp98	FVB_MMTV_Wnt1_CA04_676A_CHURCHILL	GSM80429		2	MMTV_Wnt1	#B4A800	Others	Group IV	BRCA1/p53/Wnt1
Exp99	FVB_MMTV_Wnt1_CA04_683A_CHURCHILL	GSM80454		2	MMTV_Wnt1	#B4A800	Others	Group VIII	WAP-Int3
Exp100	FVB_Wap_Int3_CA01_426A_Rep_CHURCHILL	GSM69636		2	Wap_Int3	#D80AFF	Others	Group VIII	WAP-Int3
Exp101	FVB_Wap_Int3_CA01_433A_CHURCHILL	GSM69637		2	Wap_Int3	#D80AFF	Others	Group VIII	WAP-Int3
Exp102	FVB_Wap_Int3_CA01_433A_dup_CHURCHILL	GSM69639		2	Wap_Int3	#D80AFF	Others	Group VIII	WAP-Int3
Exp103	FVB_Wap_Int3_CA01_433A_Rep2_CHURCHILL	GSM69638		2	Wap_Int3	#D80AFF	Others	Group VIII	WAP-Int3
Exp104	FVB_Wap_Int3_CA01_434A_CHURCHILL	GSM69640		2	Wap_Int3	#D80AFF	Others	Group VIII	WAP-Int3
Exp105	FVB_Wap_Int3_CA01_434B_Rep_CHURCHILL	GSM69641		2	Wap_Int3	#D80AFF	Others	Group VIII	WAP-Int3
Exp106	FVB_Wap_Int3_CA02_437A_CHURCHILL	GSM69642		2	Wap_Int3	#D80AFF	Others	Group VIII	WAP-Int3
Exp107	FVB_Wap_Int3_CA02_566A_CHURCHILL	GSM69643		2	Wap_Int3	#D80AFF	Others	x
Exp108	FVB_Wap_Int3_CA02_575A_CHURCHILL	GSM69644		2	Wap_Int3	#D80AFF	Others	Group VII	WAP-Myc
Exp109	FVB_Wap_Myc_CA02_540A_CHURCHILL	GSM69645		2	Wap_Myc	#F80C14	Others	x
Exp110	FVB_Wap_Myc_CA02_540B_spindloid_CHURCHILL	GSM69646		2	Wap_Myc_spindloid	#F80C14	Others	x
Exp111	FVB_Wap_Myc_CA02_540B_spindloid_Rep_CHURCHILL	GSM69647		2	Wap_Myc_spindloid	#F80C14	Others	Group VII	WAP-Myc
Exp112	FVB_Wap_Myc_CA02_544A_Rep_CHURCHILL	GSM69648		2	Wap_Myc	#F80C14	Others	Group VII	WAP-Myc
Exp113	FVB_Wap_Myc_CA02_545A_CHURCHILL	GSM69649		2	Wap_Myc	#F80C14	Others	Group VII	WAP-Myc
Exp114	FVB_Wap_Myc_CA02_548A_CHURCHILL	GSM69650		2	Wap_Myc	#F80C14	Others	Group VII	WAP-Myc
Exp115	FVB_Wap_Myc_CA02_549A_CHURCHILL	GSM69651		2	Wap_Myc	#F80C14	Others	x
Exp116	FVB_Wap_Myc_CA02_550A_spindloid_CHURCHILL	GSM69652		2	Wap_Myc_spindloid	#F80C14	Others	Group VII	WAP-Myc
Exp117	FVB_Wap_Myc_CA02_567C_CHURCHILL	GSM69653		2	Wap_Myc_spindloid	#F80C14	Others	Group VII	WAP-Myc
Exp118	FVB_Wap_Myc_CA02_569A_CHURCHILL	GSM69654		2	Wap_Myc	#F80C14	Others	Group VII	WAP-Myc
Exp119	FVB_Wap_Myc_CA02_579C_CHURCHILL	GSM69655		2	Wap_Myc	#F80C14	Others	Group VII	WAP-Myc
Exp120	FVB_Wap_Myc_CA02_579F_CHURCHILL	GSM69656		2	Wap_Myc	#F80C14	Others	Group VII	WAP-Myc
Exp121	FVB_Wap_Myc_CA05_867A_CHURCHILL	GSM80432		2	Wap_Myc	#F80C14	Others	Group VII	WAP-Myc
Exp122	FVB_Wap_Myc_CA05_869A_CHURCHILL	GSM80428		2	Wap_Myc	#F80C14		x
Exp123	MIXED_MMTV_T121_MMTVCre_p53cohet_89747_SIMIN		41432	2	MFT121_MMTVCRE_p53floxhet	#000000		x	MFT/p53
Exp124	MIXED_MMTV_T121_WAPCre_p53coco_144532_SIMIN		46027	2	MFT121_WAPCRE_p53coco	#000000		x	MFT/p53
Exp125	MIXED_MMTV_T121_WAPCre_p53coco_690_SIMIN		46029	2	MFT121_WAPCRE_p53coco	#000000		x	MFT/p53
Exp126	MIXED_MMTV_T121_WAPCre_p53coco_113291_SIMIN		46030	2	MFT121_WAPCRE_p53coco	#000000		x	MFT/p53
Exp127	MIXED_MMTV_T121_WAPCre_p53coco_81728_SIMIN		43159	2	MFT121_WAPCRE_p53coco	#000000		x	MFT/p53
Exp128	MIXED_MMTV_T121_WAPCre_p53coco_Brca1coco_144542_SIMIN		46026	1	MFT121_WAPCRE_p53coco_Brca1coco	#000000		x	MFT/p53/Brca1
Exp129	MIXED_MMTV_T121_WAPCre_p53coco_Brca1coco_144543_SIMIN		46028	1	MFT121_WAPCRE_p53coco_Brca1coco	#000000		x	MFT/p53/Brca1
Exp130	MIXED_MMTV_T121_WAPCre_p53coco_Brca1coco_130370_SIMIN		44089	1	MFT121_WAPCRE_p53coco_Brca1coco	#000000		x	MFT/p53/Brca1
Exp131	MIXED_MMTV_T121_WAPCre_p53coco_Brca1coco_135537_SIMIN		44090	1	MFT121_WAPCRE_p53coco_Brca1coco	#000000		x	MFT/p53/Brca1
Exp132	MIXED_MMTV_T121_WAPCre_p53cococ_101371_SIMIN		41434	2	MFT121_WAPCRE_p53coco	#000000		x	MFT/p53
Exp133	MIXED_MMTV_T121_WAPCre_p53cohet_85152_SIMIN		41435	2	MFT121_WAPCRE_p53floxhet	#000000		x	MFT/p53
Exp134	MIXED_WAPCre_p53coco_Brca1coco_130619_SIMIN		44091	2	WAPCRE_p53coco_Brca1coco	#000000		x	MFT/p53/Brca1
Exp135	Mixed_TgMFT121_TgWAPCRE_p53coco_749_678_Malini		38961	2	MFT121_WAPCRE_p53coco	#000000		x	MFT/p53
Exp136	MIXED_MMTV_T121_WAPCre_p53coco_Brca1coco_133574_SIMIN		43779	1	MFT121_WAPCre_p53coco_Brca1coco	#000000		x	MFT/p53/Brca1
Exp137	MIXED_MMTV_T121_WAPCre_p53coco_Brca1coco_130371_SIMIN		43780	1	MFT121_WAPCre_p53coco_Brca1coco	#000000		x	MFT/p53/Brca1
Exp138	MIXED_MMTV_T121_WAPCre_p53coco_Brca1coco_130381_SIMIN		43781	1	MFT121_WAPCre_p53coco_Brca1coco	#000000		x	MFT/p53/Brca1
Exp139	MIXED_MMTV_T121_WAPCre_p53coco_Brca1coco_130615_SIMIN		43782	1	MFT121_WAPCre_p53coco_Brca1coco	#000000		x	MFT/p53/Brca1
Exp140	Mixed_TgMFT21_TgWAPCre_p53coco_750_79661_Malini		40931	2	MFT121_WAPCRE_p53coco	#000000		x	MFT/p53
Exp141	MIXED_Wap_Cre_ETV6_C117T1_ORKIN	GSM238345		2	WapCre_ETV6	#0066CC		x	ETV6
Exp142	MIXED_Wap_Cre_ETV6_C393T1_ORKIN	GSM238358		2	WapCre_ETV6	#0066CC		x	ETV6
Exp143	MIXED_Wap_Cre_ETV6_C395T5_ORKIN	GSM238360		2	WapCre_ETV6	#0066CC		x	ETV6
Exp144	MIXED_Wap_Cre_ETV6_CR115_ORKIN	GSM238339		2	WapCre_ETV6	#0066CC		x	ETV6
Exp145	MIXED_Wap_Cre_ETV6_CR90.1_ORKIN	GSM238340		2	WapCre_ETV6	#0066CC		x	ETV6
Exp146	MIXED_Wap_Cre_ETV6_D14T1_ORKIN	GSM238353		2	WapCre_ETV6	#0066CC		x	ETV6
Exp147	MIXED_Wap_Cre_ETV6_D14T2_ORKIN	GSM238354		2	WapCre_ETV6	#0066CC		x	ETV6
Exp148	MIXED_Wap_Cre_ETV6_D203T1_ORKIN	GSM238362		2	WapCre_ETV6	#0066CC		x	ETV6
Exp149	MIXED_Wap_Cre_ETV6_D254T1_ORKIN	GSM238363		2	WapCre_ETV6	#0066CC		x	ETV6
Exp150	MIXED_Wap_Cre_ETV6_D279T1_ORKIN	GSM238357		2	WapCre_ETV6	#0066CC		x	ETV6
Exp151	MIXED_Wap_Cre_ETV6_D481_ORKIN	GSM238352		2	WapCre_ETV6	#0066CC		x	ETV6
Exp152	MIXED_Wap_Cre_ETV6_E93T1_ORKIN	GSM238365		2	WapCre_ETV6	#0066CC		x	ETV6

## Sheet: S2 TBP_SAM
Description of the problem:
Number of classes: 2
Number of genes that passed filtering criteria: 10239
Type of test used: SAM - Significance analysis of Microarray
Column of the Experiment Descriptors sheet that defines class variable : Rest_TBP
Target proportion of false discoveries : 0.05
Number of permutations : 100
Percentile for determining called genes that are false : 90
Genes which discriminate among classes:
Class 1: TBP tumors; Class 2: Rest_of_tumors.
There are 871 genes significant by SAM
The estimated false discovery rate among the 871 significant genes is 0.0485 .
The delta value used to identify the significant genes is 0.92931 .
The fudge factor for standard deviation is computed as 0.13317 .
		Geom mean of ratios in class 1	Geom mean of ratios in class 2	Fold-change	Agilent Probe ID	GB acc	UG cluster	Gene Symbol	Gene Name		DefinedGenelist
red= higher in TBP tumors	1	4.54	0.76	5.94	A_51_P257175	AK036802	Mm.195788	2310001L23Rik	RIKEN cDNA 2310001L23 gene
green= lower in TBP tumors	2	8.65	1.68	5.17	A_51_P451416	CA751042	Mm.271642	Ipo9	importin 9
	3	18.73	2.34	8.01	A_51_P313703	NM_008639	Mm.5133	Mtnr1a	melatonin receptor 1A		Neuroactive ligand-receptor interaction
	4	22.24	2.38	9.34	A_51_P369478	AK014554	Mm.259626	Ppp2r5e	protein phosphatase 2, regulatory subunit B (B56), epsilon isoform		cell_cycle, cell_signaling, signal_transduction
	5	24.94	2.58	9.67	A_51_P512754	NM_025449	Mm.10407	Nicn1	nicolin 1
	6	0.72	0.11	6.54	A_51_P500135	BC006595	Mm.29846	Ndrg4	N-myc downstream regulated gene 4
	7	10.32	1.78	5.8	A_51_P454374	NM_009392	Mm.37	Tlx2	T-cell leukemia, homeobox 2
	8	8.19	0.81	10.16	A_51_P387913	BU555670	Mm.27396	Cox17	cytochrome c oxidase, subunit XVII assembly protein homolog (yeast)		Oxidative phosphorylation, misc
	9	10.76	1.01	10.69	A_51_P338803	NM_133779					Glycan structures - biosynthesis 2, Glycosylphosphatidylinositol(GPI)-anchor biosynthesis
	10	33.34	3.08	10.82	A_51_P377443	NM_134196	Mm.222642	V1re7	vomeronasal 1 receptor, E7
	11	4.77	0.3	15.85	A_51_P409010	NM_016685	Mm.45071	Comp	cartilage oligomeric matrix protein		Cell Communication, Focal adhesion, TGF-beta signaling pathway
	12	29.89	2.74	10.9	A_51_P344770	AK051922
	13	6.08	1.24	4.92	A_51_P318830	NM_018803	Mm.261601	Syt10	synaptotagmin 10
	14	7.68	1.13	6.78	A_51_P189803	NM_009872	Mm.288703	Cdk5r2	cyclin-dependent kinase 5, regulatory subunit 2 (p39)
	15	3.58	1.03	3.47	A_51_P258894	NM_018763	Mm.212446	Chst2	carbohydrate sulfotransferase 2		Glycan structures - biosynthesis 1, Keratan sulfate biosynthesis
	16	8.58	0.92	9.32	A_51_P314501	AJ428066					Aminoacyl-tRNA biosynthesis, Valine, leucine and isoleucine biosynthesis
	17	4.42	1.11	4	A_51_P481261	NM_008239	Mm.44235	Foxq1	forkhead box Q1
	18	2.02	0.35	5.74	A_51_P393264	NM_008260	Mm.42260	Foxa3	forkhead box A3		Maturity onset diabetes of the young
	19	2.03	0.64	3.17	A_51_P520649	NM_027712	Mm.311840	Dlgap1	discs, large (Drosophila) homolog-associated protein 1
	20	6.17	1.14	5.43	A_51_P157154	NM_008172	Mm.152584	Grin2d	glutamate receptor, ionotropic, NMDA2D (epsilon 4)		Nitric Oxide Signaling Pathway, Calcium signaling pathway, Long-term potentiation, Neuroactive ligand-receptor interaction
	21	24.12	3.03	7.96	A_51_P263983	NM_146908	Mm.330457	Olfr1280	olfactory receptor 1280
	22	7.02	1.17	6	A_51_P377526	NM_009293	Mm.5129	Sts	steroid sulfatase		Androgen and estrogen metabolism
	23	4.32	1.32	3.28	A_51_P317176	NM_009971	Mm.1238	Csf3	colony stimulating factor 3 (granulocyte)		Cytokines and Inflammatory Response, Erythrocyte Differentiation Pathway, IL 17 Signaling Pathway, Regulation of hematopoiesis by cytokines, Cytokine-cytokine receptor interaction, Hematopoietic cell lineage, Jak-STAT signaling pathway, immunology
	24	0.54	0.08	6.74	A_51_P353494	NM_021564	Mm.28461	Fetub	fetuin beta
	25	3.43	0.96	3.57	A_51_P363210	AK085604	Mm.277163	D630045J12Rik	RIKEN cDNA D630045J12 gene
	26	6.83	1.09	6.29	A_51_P410715	NM_018805	Mm.274426	AW536289	expressed sequence AW536289		Glycan structures - biosynthesis 1, Heparan sulfate biosynthesis
	27	17.14	2.33	7.34	A_51_P371279	NM_017480	Mm.42044	Icos	inducible T-cell co-stimulator		The Co-Stimulatory Signal During T-cell Activation, Cell adhesion molecules (CAMs), T cell receptor signaling pathway
	28	10.73	2.12	5.06	A_51_P390239	NM_032396	Mm.209989	Kremen1	kringle containing transmembrane protein 1
	29	9.33	1.49	6.26	A_51_P129360	NM_008970	Mm.28440	Pthlh	parathyroid hormone-like peptide
	30	1.95	0.23	8.39	A_51_P501145	AK028246	Mm.255219	Lef1	lymphoid enhancer binding factor 1		Inactivation of Gsk3 by AKT causes accumulation of b-catenin in Alveolar Macrophages, Multi-step Regulation of Transcription by Pitx2, Adherens junction, Colorectal cancer, Wnt signaling pathway, development
	31	3.74	1.05	3.57	A_51_P391754	NM_009230	Mm.28099	Soat1	sterol O-acyltransferase 1		Bile acid biosynthesis, immunology, metabolism
	32	11.36	2.51	4.52	A_51_P485318	BI872979					DNA_damage
	33	6.5	1.81	3.59	A_51_P126959	NM_053219
	34	2.8	0.99	2.83	A_51_P324172	NM_011245	Mm.44561	Rasgrf1	RAS protein-specific guanine nucleotide-releasing factor 1		MAPK signaling pathway
	35	3.98	1.09	3.65	A_51_P296608	NM_007836	Mm.1236	Gadd45a	growth arrest and DNA-damage-inducible 45 alpha		ATM Signaling Pathway, Cell Cycle: G2/M Checkpoint, p53 Signaling Pathway, Cell cycle, MAPK signaling pathway
	36	33.48	4.13	8.11	A_51_P369338	NM_146868
	37	3.28	0.38	8.59	A_51_P392837	AK076770	Mm.76407	4930443F05Rik	RIKEN cDNA 4930443F05 gene
	38	4.17	1.52	2.75	A_51_P200068	CA580125	Mm.221298	Arf3	ADP-ribosylation factor 3
	39	1.71	0.44	3.85	A_51_P196444	NM_013519	Mm.14092	Foxc2	forkhead box C2
	40	0.88	0.17	5.04	A_51_P405912	AK075847	Mm.234441	Lmcd1	LIM and cysteine-rich domains 1
	41	33.05	3.77	8.77	A_51_P173971	NM_146746	Mm.223174	Olfr935	olfactory receptor 935
	42	2.58	1.12	2.31	A_51_P133072	BQ919988	Mm.33840	D930046M13Rik	RIKEN cDNA D930046M13 gene
	43	5.45	0.93	5.87	A_51_P301435	AK004442	Mm.154783	B3galt5	UDP-Gal:betaGlcNAc beta 1,3-galactosyltransferase, polypeptide 5		Glycan structures - biosynthesis 2, Glycosphingolipid biosynthesis - globoseries, Glycosphingolipid biosynthesis - lactoseries
	44	4.91	2.04	2.4	A_51_P307063	BC024937	Mm.35790	BC056474	cDNA sequence BC056474
	45	52.64	4.71	11.17	A_51_P485405	AK005675	Mm.325325	1700006H03Rik	RIKEN cDNA 1700006H03 gene
	46	6.41	0.67	9.55	A_51_P404463	NM_024283	Mm.50109	1500015O10Rik	RIKEN cDNA 1500015O10 gene
	47	3.87	1.14	3.39	A_51_P510106	AK031361	Mm.272936	6030413G23Rik	RIKEN cDNA 6030413G23 gene
	48	17.11	2.91	5.87	A_51_P336019	NM_026374	Mm.227258	Ilf2	interleukin enhancer binding factor 2		Shared_Intrinsic_AgilentIDs, immunology
	49	2.51	0.9	2.77	A_51_P513979	AK006393	Mm.239376	1700026L06Rik	RIKEN cDNA 1700026L06 gene
	50	61.91	5.4	11.46	A_51_P266009	BU851393	Mm.5294	R74740	expressed sequence R74740		Inositol phosphate metabolism, Phosphatidylinositol signaling system
	51	4.91	1.45	3.4	A_51_P317550	NM_010947	Mm.259542	Ntn3	netrin 3		Axon guidance
	52	2.47	0.61	4.04	A_51_P493649	NM_023135	Mm.89655	Sult1e1	sulfotransferase family 1E, member 1		Androgen and estrogen metabolism, Sulfur metabolism
	53	3.07	1.17	2.62	A_51_P362738	BC020036	Mm.32588	Dusp18	dual specificity phosphatase 18
	54	42.81	5.02	8.53	A_51_P478774	AK033068	Mm.334074	Art1	ADP-ribosyltransferase 1
	55	2.72	1.13	2.41	A_51_P235548	AF073881	Mm.6128	Mtmr9	myotubularin related protein 9
	56	0.78	0.25	3.13	A_51_P478648	AK034323	Mm.269139	Samd4	sterile alpha motif domain containing 4
	57	2.61	0.9	2.9	A_51_P264835	AF057286	Mm.139695	Epn2	epsin 2
	58	3.73	1.09	3.43	A_51_P336770	NM_009636	Mm.4665	Aebp1	AE binding protein 1
	59	5.92	1.81	3.27	A_51_P230382	NM_008815	Mm.5025	Etv4	ets variant gene 4 (E1A enhancer binding protein, E1AF)		gene_regulation, immunology, transcription
	60	2.47	1.19	2.08	A_51_P494845	AK078325	Mm.45746	Pctk2	PCTAIRE-motif protein kinase 2
	61	3.89	1.44	2.71	A_51_P336790	NM_025520	Mm.333087	Lsm5	LSM5 homolog, U6 small nuclear RNA associated (S. cerevisiae)
	62	6.82	2.14	3.19	A_51_P212956	NM_020576	Mm.34201	Psors1c2	psoriasis susceptibility 1 candidate 2 (human)
	63	2.97	1.32	2.25	A_51_P375462	NM_147012
	64	3.4	1.44	2.36	A_51_P518048	AK053746	Mm.170276	Dusp4	dual specificity phosphatase 4		Regulation of MAP Kinase Pathways Through Dual Specificity Phosphatases, MAPK signaling pathway, cell_cycle, cell_signaling
	65	3.1	1.23	2.52	A_51_P283224	NM_178260	Mm.345053	Kiss1	KiSS-1 metastasis-suppressor
	66	3.47	1.25	2.77	A_51_P190124	BC005508	Mm.28020	Crsp3	cofactor required for Sp1 transcriptional activation, subunit 3
	67	2.86	0.91	3.14	A_51_P463003	NM_021367	Mm.143716	Tslp	thymic stromal lymphopoietin		Cytokine-cytokine receptor interaction, Jak-STAT signaling pathway
	68	0.51	0.086	6	A_51_P324351	NM_013900	Mm.30988	Mfi2	antigen p97 (melanoma associated) identified by monoclonal antibodies 133.2 and 96.5
	69	5.36	1.53	3.51	A_51_P303147	NM_026627	Mm.23887	1700113O17Rik	RIKEN cDNA 1700113O17 gene
	70	2.66	0.83	3.21	A_51_P358812	AK081685	Mm.259079	2600001B17Rik	RIKEN cDNA 2600001B17 gene
	71	2.48	1.02	2.44	A_51_P429197	NM_013767	Mm.30199	Csnk1e	casein kinase 1, epsilon		Circadian Rhythms, Circadian rhythm, Gap junction, Hedgehog signaling pathway, Wnt signaling pathway, cell_cycle, cell_signaling, signal_transduction
	72	5.13	1.09	4.7	A_51_P155152	NM_020332	Mm.265264	Ank	progressive ankylosis
	73	2.91	1.3	2.24	A_51_P384873	NM_008600	Mm.31625	Mip	major intrinsic protein of eye lens fiber
	74	2.24	1.19	1.89	A_51_P299134	AK005586	Mm.27023	1700001F04Rik	RIKEN cDNA 1700001F04 gene
	75	4.08	1.92	2.13	A_51_P306647	NM_026552	Mm.289306	Arpc4	actin related protein 2/3 complex, subunit 4		Regulation of actin cytoskeleton
	76	7.99	2.27	3.51	A_51_P376658	AK004090	Mm.284114	1110034G24Rik	RIKEN cDNA 1110034G24 gene
	77	3.88	1.27	3.05	A_51_P299475	NM_146937
	78	4.55	1.51	3.01	A_51_P111315	NM_013586	Mm.272012	Loxl3	lysyl oxidase-like 3		Arginine and proline metabolism
	79	1.89	0.84	2.24	A_51_P508781	AK006549	Mm.31577	Vmd2	vitelliform macular dystrophy 2 homolog (human)
	80	3.99	1	3.97	A_51_P272728	AK007181	Mm.790	Tparl	TPA regulated locus
	81	3.79	1.58	2.4	A_51_P485800	NM_010048	Mm.254515	Dgcr2	DiGeorge syndrome critical region gene 2
	82	1.82	0.79	2.29	A_51_P201785	AK005808	Mm.276332	1700010A17Rik	RIKEN cDNA 1700010A17 gene
	83	10.89	2.68	4.07	A_51_P457724	NM_147052
	84	1.37	0.28	4.84	A_51_P270834	NM_011658	Mm.3280	Twist1	twist gene homolog 1 (Drosophila)		Tumor Suppressor Arf Inhibits Ribosomal Biogenesis
	85	1.96	0.75	2.6	A_51_P490795	BC023792	Mm.279580	Mad	Max dimerization protein
	86	4.51	1.03	4.38	A_51_P181565	NM_010415	Mm.289681	Dtr	diphtheria toxin receptor		NFAT and Hypertrophy of the heart (Transcription in the broken heart), Epithelial cell signaling in Helicobacter pylori infection, GnRH signaling pathway
	87	17.62	3.79	4.65	A_51_P363187	NM_008176	Mm.21013	Cxcl1	chemokine (C-X-C motif) ligand 1		Cytokine-cytokine receptor interaction, Epithelial cell signaling in Helicobacter pylori infection
	88	1.81	0.33	5.47	A_51_P304397	AK017670	Mm.339332	Cpm	carboxypeptidase M		immunology
	89	0.98	0.12	8.13	A_51_P146560	NM_018857	Mm.17510	Msln	mesothelin
	90	5.65	1.18	4.81	A_51_P365153	NM_010474	Mm.12559	Hs3st1	heparan sulfate (glucosamine) 3-O-sulfotransferase 1		Glycan structures - biosynthesis 1, Heparan sulfate biosynthesis
	91	5.06	1.24	4.09	A_51_P268094	NM_009255	Mm.3093	Serpine2	serine (or cysteine) proteinase inhibitor, clade E, member 2
	92	56.94	6.74	8.45	A_51_P302831	NM_019967	Mm.248788	Dbccr1	deleted in bladder cancer chromosome region candidate 1 (human)
	93	3.02	1.48	2.04	A_51_P106047	NM_011609	Mm.1258	Tnfrsf1a	tumor necrosis factor receptor superfamily, member 1a		Acetylation and Deacetylation of RelA in The Nucleus, Ceramide Signaling Pathway, HIV-I Nef: negative effector of Fas and TNF, Keratinocyte Differentiation, NF-kB Signaling Pathway, Regulation of transcriptional activity by PML, SODD/TNFR1 Signaling Pathway, TNF/Stress Related Signaling, TNFR1 Signaling Pathway, Adipocytokine signaling pathway, Apoptosis, Cytokine-cytokine receptor interaction, M…
	94	12.3	2.7	4.55	A_51_P374376	NM_146283
	95	5.88	1.9	3.09	A_51_P184477	AK081731	Mm.262096	Pggt1b	protein geranylgeranyltransferase type I, beta subunit
	96	2.65	1.06	2.5	A_51_P290904	AK040404	Mm.185636	A430091O22Rik	RIKEN cDNA A430091O22 gene
	97	3.54	1.6	2.21	A_51_P351697	NM_025430	Mm.28579	Mrpl35	mitochondrial ribosomal protein L35
	98	4.43	1.3	3.41	A_51_P303819	NM_029588
	99	11.07	2.9	3.82	A_51_P332005	NM_025651	Mm.84941	1100001A21Rik	RIKEN cDNA 1100001A21 gene
	100	10.52	1.91	5.51	A_51_P486810	NM_030677	Mm.57225	Gpx2	glutathione peroxidase 2		Arachidonic acid metabolism, Glutathione metabolism, immunology, pharmacology
	101	1.74	0.88	1.99	A_51_P468824	BC006828	Mm.30501	Mfap3	microfibrillar-associated protein 3
	102	2.55	0.94	2.7	A_51_P413058	NM_008572	Mm.41979	Mcpt8	mast cell protease 8
	103	3.46	1.37	2.53	A_51_P112407	NM_011113	Mm.1359	Plaur	urokinase plasminogen activator receptor		Complement and coagulation cascades, angiogenesis
	104	3.55	1.44	2.46	A_51_P489178	NM_133673	Mm.249164	Tor1b	torsin family 1, member B
	105	1.29	0.42	3.06	A_51_P219862	L31397	Mm.44736	Dnm1	dynamin 1		¿-arrestins in GPCR Desensitization, Endocytotic role of NDK, Phosphins and Dynamin, Role of ¿-arrestins in the activation and targeting of MAP kinases, Roles of ¿-arrestin-dependent Recruitment of Src Kinases in GPCR Signaling
	106	4.1	1.44	2.85	A_51_P293110	NM_010818	Mm.245851	Cd200	Cd200 antigen
	107	38.1	5.98	6.37	A_51_P482535	NM_009469	Mm.271898	Ulk1	Unc-51 like kinase 1 (C. elegans)		mTOR signaling pathway, Regulation of autophagy
	108	3.14	1.12	2.81	A_51_P383648	AK020883	Mm.140027	Pdzk3	PDZ domain containing 3
	109	13.23	2.98	4.44	A_51_P258620	AK005314	Mm.262447	Rab4b	RAB4B, member RAS oncogene family
	110	2.98	1.19	2.51	A_51_P159171	AK028733	Mm.152142	Irak2	interleukin-1 receptor-associated kinase 2		Signal transduction through IL1R, Apoptosis, immunology, signal_transduction
	111	1.44	0.36	4.06	A_51_P246001	NM_013494	Mm.31395	Cpe	carboxypeptidase E		Type I diabetes mellitus, immunology
	112	2.89	1.02	2.85	A_51_P482071	NM_175654	Mm.260530	Hist1h4d	histone 1, H4d
	113	0.49	0.18	2.69	A_51_P121635	NM_030700	Mm.22575	Maged2	melanoma antigen, family D, 2
	114	3.97	1.45	2.74	A_51_P398988	BI151098
	115	6.48	2.55	2.54	A_51_P222467	NM_009593	Mm.15691	Abcg1	ATP-binding cassette, sub-family G (WHITE), member 1		Nuclear Receptors in Lipid Metabolism and Toxicity
	116	3.03	1.18	2.57	A_51_P382618	NM_009810	Mm.34405	Casp3	caspase 3, apoptosis related cysteine protease		Shared_Intrinsic_AgilentIDs, Apoptotic DNA fragmentation and tissue homeostasis, Apoptotic Signaling in Response to DNA Damage, B Cell Survival Pathway, Caspase Cascade in Apoptosis, D4-GDI Signaling Pathway, FAS signaling pathway ( CD95 ), HIV-I Nef: negative effector of Fas and TNF, Induction of apoptosis through DR3 and DR4/5 Death Receptors , Role of Mitochondria in Apoptotic Signaling, Stres…
	117	5.66	2.12	2.67	A_51_P498558	BC024864	Mm.181008	Stac2	SH3 and cysteine rich domain 2
	118	4.08	1.53	2.67	A_51_P501550	AK005536	Mm.201248	Uxs1	UDP-glucuronate decarboxylase 1		Nucleotide sugars metabolism, Starch and sucrose metabolism
	119	4.74	1.73	2.74	A_51_P315234	NM_007670	Mm.269426	Cdkn2b	cyclin-dependent kinase inhibitor 2B (p15, inhibits CDK4)		Cell Cycle: G1/S Check Point , Cyclins and Cell Cycle Regulation, Cell cycle, TGF-beta signaling pathway, cell_cycle, cell_signaling, signal_transduction, tsonc
	120	2.26	0.46	4.94	A_51_P386899	BC011209	Mm.301076	BC011209	cDNA sequence BC011209
	121	4.17	1.83	2.28	A_51_P514338	NM_009507	Mm.29407	Vhlh	von Hippel-Lindau syndrome homolog		Ubiquitin mediated proteolysis, immunology, tsonc
	122	3.69	1.48	2.48	A_51_P201480	BC019168	Mm.249934	Stat3	signal transducer and activator of transcription 3		Bioactive Peptide Induced Signaling Pathway, EGF Signaling Pathway, Erk1/Erk2 Mapk Signaling pathway, IL 6 signaling pathway, IL-10 Anti-inflammatory Signaling Pathway, IL22 Soluble Receptor Signaling Pathway , PDGF Signaling Pathway, Role of ERBB2 in Signal Transduction and Oncology, Signaling of Hepatocyte Growth Factor Receptor, Stat3 Signaling Pathway, TPO Signaling Pathway, Adipocytokine sig…
	123	1.96	0.93	2.12	A_51_P390078	NM_019637	Mm.202561	Styx	phosphoserine/threonine/tyrosine interaction protein
	124	3.49	0.98	3.57	A_51_P139780	NM_009402	Mm.21855	Pglyrp1	peptidoglycan recognition protein 1		Toll-Like Receptor Pathway
	125	3.79	0.96	3.95	A_51_P137433	AF221102	Mm.335626	Kifc5a	kinesin family member C5A
	126	2.14	0.95	2.26	A_51_P214107	BC002196	Mm.288733	2810442O16Rik	RIKEN cDNA 2810442O16 gene
	127	2.49	1.24	2	A_51_P456919	AK028312	Mm.22501	3526402J09Rik	RIKEN cDNA 3526402J09 gene
	128	12.31	3.38	3.64	A_51_P286488	NM_133662	Mm.25613	Ier3	immediate early response 3
	129	6.46	1.8	3.6	A_51_P512387	NM_011593	Mm.8245	Timp1	tissue inhibitor of metalloproteinase 1		Inhibition of Matrix Metalloproteinases, angiogenesis
	130	1.79	0.84	2.12	A_51_P441974	NM_008847	Mm.296409	Pip5k1b	phosphatidylinositol-4-phosphate 5-kinase, type 1 beta		Rho cell motility signaling pathway, Inositol phosphate metabolism, Phosphatidylinositol signaling system, Regulation of actin cytoskeleton
	131	2.55	0.9	2.85	A_51_P500321	NM_011444	Mm.1752	Sox5	SRY-box containing gene 5
	132	4.41	1.77	2.49	A_51_P368012	NM_010783	Mm.329100	Mdfi	MyoD family inhibitor
	133	2.35	1.2	1.96	A_51_P152423	BC020125	Mm.28101	D030056L22	hypothetical protein D030056L22
	134	2.55	1.24	2.05	A_51_P182796	NM_009373	Mm.330731	Tgm2	transglutaminase 2, C polypeptide		Phospholipase C d1 in phospholipid associated cell signaling, Huntington\'s disease, immunology
	135	5.1	1.44	3.53	A_51_P147445	AK050154	Mm.31247	Lrrc28	leucine rich repeat containing 28
	136	2.93	0.9	3.24	A_51_P361613	BC016434	Mm.330745	Mafb	v-maf musculoaponeurotic fibrosarcoma oncogene family, protein B (avian)
	137	1.93	0.81	2.37	A_51_P446477	AK003808	Mm.29482	1110019C08Rik	RIKEN cDNA 1110019C08 gene
	138	2.66	1.26	2.12	A_51_P322851	NM_147083
	139	3.66	1.45	2.52	A_51_P509125	NM_015738					Neuroactive ligand-receptor interaction
	140	2.8	1.29	2.17	A_51_P190961	NM_010374	Mm.14431	Gzmf	granzyme F
	141	2.96	1.31	2.26	A_51_P340668	NM_030256	Mm.350777	Bcl9l	B-cell CLL/lymphoma 9-like
	142	2.75	1.13	2.44	A_51_P110262	AK012643	Mm.196532	Sf3b2	splicing factor 3b, subunit 2
	143	3.11	1.28	2.44	A_51_P453849	NM_031388	Mm.242827	Usp26	ubiquitin specific protease 26
	144	3.56	1.58	2.25	A_51_P375111	NM_007602	Mm.326847	Capn5	calpain 5
	145	4.58	1.48	3.09	A_51_P496795	AK039485	Mm.35548	A330049M08Rik	RIKEN cDNA A330049M08 gene
	146	3.23	1.32	2.45	A_51_P195483	AK083216	Mm.360473	3010021M21Rik	RIKEN cDNA 3010021M21 gene
	147	2.31	0.95	2.43	A_51_P142334	AF162781	Mm.5028	Inppl1	inositol polyphosphate phosphatase-like 1		Skeletal muscle hypertrophy is regulated via AKT/mTOR pathway, Inositol phosphate metabolism, Phosphatidylinositol signaling system, DNA_damage
	148	3.61	1.28	2.82	A_51_P217463	NM_009140	Mm.4979	Cxcl2	chemokine (C-X-C motif) ligand 2		Cytokine-cytokine receptor interaction
	149	2.34	1.21	1.94	A_51_P411253	NM_011063	Mm.544	Pea15	phosphoprotein enriched in astrocytes 15
	150	2.4	1.06	2.25	A_51_P200083	NM_023168	Mm.41665	Grina	glutamate receptor, ionotropic, N-methyl D-asparate-associated protein 1 (glutamate binding)
	151	2.15	0.73	2.94	A_51_P353657	NM_026515	Mm.269025	2810417H13Rik	RIKEN cDNA 2810417H13 gene		Shared_Intrinsic_AgilentIDs
	152	3.77	1.14	3.31	A_51_P376299	AF498248	Mm.323523	Gpr24	G protein coupled receptor 24		Neuroactive ligand-receptor interaction
	153	2.83	1.41	2	A_51_P313096	NM_015820	Mm.131831	Hs6st3	heparan sulfate 6-O-sulfotransferase 3		Glycan structures - biosynthesis 1, Heparan sulfate biosynthesis
	154	6.64	2.47	2.68	A_51_P450624	NM_009434	Mm.334344	Phlda2	pleckstrin homology-like domain, family A, member 2
	155	2.47	1.06	2.33	A_51_P312095	BC028270	Mm.221038	D6Ertd245e	DNA segment, Chr 6, ERATO Doi 245, expressed
	156	2.94	1.48	1.99	A_51_P320304	NM_011122	Mm.37371	Plod1	procollagen-lysine, 2-oxoglutarate 5-dioxygenase 1		Lysine degradation
	157	0.32	0.093	3.4	A_51_P190254	AK031998	Mm.41557	Scrn1	secernin 1
	158	3.19	0.84	3.82	A_51_P368285	AK014112	Mm.296138	3110032G18Rik	RIKEN cDNA 3110032G18 gene
	159	4.37	1.37	3.2	A_51_P288719	BC006965	Mm.297761	BC006965	cDNA sequence BC006965
	160	30.48	5.53	5.51	A_51_P373589	BC025645	Mm.328835	E030034P13Rik	RIKEN cDNA E030034P13 gene
	161	3.3	1.12	2.94	A_51_P313348	NM_007697	Mm.245411	Chl1	cell adhesion molecule with homology to L1CAM
	162	1.86	0.61	3.04	A_51_P515882	AK007369	Mm.34609	Plac8	placenta-specific 8
	163	2.95	1.45	2.03	A_51_P415126	NM_031199	Mm.137222	Tgfa	transforming growth factor alpha
	164	3.35	1.15	2.91	A_51_P156108	NM_018827	Mm.358583	Crlf1	cytokine receptor-like factor 1
	165	51.77	10.12	5.12	A_51_P255699	NM_010809	Mm.4993	Mmp3	matrix metalloproteinase 3		immunology
	166	19.23	2.92	6.59	A_51_P501457	NM_022430	Mm.34460	Ms4a8a	membrane-spanning 4-domains, subfamily A, member 8A
	167	3.4	0.89	3.82	A_51_P279552	AK004663	Mm.31915	Cav2	caveolin 2		Focal adhesion
	168	3.18	0.76	4.18	A_51_P511015	AK021164					Colorectal cancer, Wnt signaling pathway, development
	169	1.32	0.64	2.08	A_51_P301508	AK009316	Mm.28520	Ski	Sloan-Kettering viral oncogene homolog		tsonc
	170	6.64	2.46	2.7	A_51_P440584	NM_018811	Mm.87337	Abhd2	abhydrolase domain containing 2
	171	5.79	2.18	2.66	A_51_P231499	NM_008813	Mm.27254	Enpp1	ectonucleotide pyrophosphatase/phosphodiesterase 1		Regulators of Bone Mineralization, Nicotinate and nicotinamide metabolism, Pantothenate and CoA biosynthesis, Purine metabolism, Riboflavin metabolism, Starch and sucrose metabolism
	172	0.93	0.39	2.36	A_51_P265778	AK019528	Mm.348040	4833446K15Rik	RIKEN cDNA 4833446K15 gene		Chondroitin sulfate biosynthesis, Glycan structures - biosynthesis 1
	173	1.09	0.34	3.2	A_51_P401987	BC024613	Mm.24750	Pr1	protein distantly related to to the gamma subunit family
	174	4.35	1.45	2.99	A_51_P361448	BC016096	Mm.83840	4933425F03Rik	RIKEN cDNA 4933425F03 gene
	175	3.19	1.23	2.6	A_51_P269203	NM_022017	Mm.266450	Trpv4	transient receptor potential cation channel, subfamily V, member 4
	176	8.47	1.68	5.05	A_51_P341738	NM_008610	Mm.29564	Mmp2	matrix metalloproteinase 2		Inhibition of Matrix Metalloproteinases, GnRH signaling pathway, Leukocyte transendothelial migration, angiogenesis, immunology
	177	3.61	1.54	2.34	A_51_P145171	NM_133729	Mm.327743	2610018G03Rik	RIKEN cDNA 2610018G03 gene
	178	0.79	0.25	3.1	A_51_P462271	NM_007424	Mm.358571	Agc1	aggrecan 1
	179	7.88	1.7	4.64	A_51_P382849	NM_010330	Mm.274926	Emb	embigin
	180	1.98	0.98	2.01	A_51_P458568	NM_024218	Mm.282814	Rpl24	ribosomal protein L24		Ribosome
	181	11.17	3.47	3.22	A_51_P144813	NM_009877	Mm.4733	Cdkn2a	cyclin-dependent kinase inhibitor 2A		Cell Cycle: G1/S Check Point , CTCF: First Multivalent Nuclear Factor, Cyclins and Cell Cycle Regulation, Tumor Suppressor Arf Inhibits Ribosomal Biogenesis, Cell cycle, immunology, tsonc
	182	1.81	0.84	2.15	A_51_P128496	AK053114	Mm.32422	E030003N15Rik	RIKEN cDNA E030003N15 gene
	183	14.03	1.69	8.32	A_51_P167292	NM_009892	Mm.4571	Chi3l3	chitinase 3-like 3
	184	4.79	2	2.39	A_51_P448608	NM_008738	Mm.8074	Nrtn	neurturin
	185	3.46	1.45	2.39	A_51_P496814	NM_019745	Mm.316473	Pdcd10	programmed cell death 10
	186	1.2	0.36	3.35	A_51_P394383	BC004722	Mm.298256	Ramp2	receptor (calcitonin) activity modifying protein 2
	187	4.69	1.66	2.83	A_51_P364168	NM_008513	Mm.274581	Lrp5	low density lipoprotein receptor-related protein 5		Wnt signaling pathway
	188	1.15	0.55	2.1	A_51_P155174	AK019676	Mm.72124	4930488P06Rik	RIKEN cDNA 4930488P06 gene
	189	0.54	0.22	2.5	A_51_P205524	NM_020595	Mm.157751	Otor	otoraplin
	190	19.21	6.88	2.79	A_51_P172853	NM_009841	Mm.3460	Cd14	CD14 antigen		Hematopoietic cell lineage, MAPK signaling pathway, Regulation of actin cytoskeleton, Toll-like receptor signaling pathway, angiogenesis, immunology, metastasis, misc
	191	2.97	1.6	1.86	A_51_P502075	NM_023707	Mm.46246	1810009J06Rik	RIKEN cDNA 1810009J06 gene
	192	0.71	0.12	6.15	A_51_P256827	NM_013650	Mm.21567	S100a8	S100 calcium binding protein A8 (calgranulin A)		immunology
	193	2.94	1.51	1.94	A_51_P278540	NM_021713
	194	1.85	1.04	1.78	A_51_P374981	AK014652	Mm.26379	4833403I15Rik	RIKEN cDNA 4833403I15 gene
	195	2.21	1.05	2.09	A_51_P204390	NM_011343	Mm.339095	Sec61g	SEC61, gamma subunit
	196	1.96	0.78	2.52	A_51_P250934	NM_010476	Mm.12882	Hsd17b7	hydroxysteroid (17-beta) dehydrogenase 7		Androgen and estrogen metabolism
	197	2.3	1.22	1.89	A_51_P113403	AK089182	Mm.31869	Slc26a11	solute carrier family 26, member 11
	198	3.79	1.64	2.31	A_51_P362514	NM_030244	Mm.295464	Ier5l	immediate early response 5-like
	199	2.25	1.09	2.07	A_51_P399217	BQ961172	Mm.37613	2010319C14Rik	RIKEN cDNA 2010319C14 gene		Glycan structures - biosynthesis 2, Glycosylphosphatidylinositol(GPI)-anchor biosynthesis
	200	1.96	0.85	2.3	A_51_P283847	NM_009320	Mm.247352	Slc6a6	solute carrier family 6 (neurotransmitter transporter, taurine), member 6
	201	3.4	1.65	2.06	A_51_P480855	NM_021385	Mm.103812	Rad18	RAD18 homolog (S. cerevisiae)
	202	2.28	0.84	2.71	A_51_P249286	BC010980	Mm.181709	Rgs16	regulator of G-protein signaling 16		cell_signaling, signal_transduction
	203	2.59	1.32	1.96	A_51_P221127	AI848469	Mm.200407	AI316787	expressed sequence AI316787
	204	2.62	1.15	2.28	A_51_P324450	NM_029595	Mm.293018	Pbp2	phosphatidylethanlomine binding protein 2
	205	1.42	0.54	2.62	A_51_P157381	BQ932646	Mm.41603	1810006K23Rik	RIKEN cDNA 1810006K23 gene
	206	12.84	3.8	3.38	A_51_P268154	NM_019477	Mm.143689	Acsl4	acyl-CoA synthetase long-chain family member 4		Adipocytokine signaling pathway, Fatty acid metabolism, PPAR signaling pathway
	207	0.77	0.4	1.92	A_51_P129065	NM_010308	Mm.354720	Gnao1	guanine nucleotide binding protein, alpha o		Long-term depression
	208	23.97	3.58	6.69	A_51_P147034	AK029991	Mm.17834	1700030B17Rik	RIKEN cDNA 1700030B17 gene
	209	2.18	0.95	2.29	A_51_P158400	AK053071	Mm.288785	Mnab	membrane associated DNA binding protein
	210	0.89	0.17	5.3	A_51_P184484	NM_008607	Mm.5022	Mmp13	matrix metalloproteinase 13		immunology
	211	1.25	0.42	2.98	A_51_P501844	AK028272	Mm.255246	Cyp26b1	cytochrome P450, family 26, subfamily b, polypeptide 1
	212	1.63	0.62	2.66	A_51_P165087	NM_011427	Mm.2093	Snai1	snail homolog 1 (Drosophila)		Downregulated of MTA-3 in ER-negative Breast Tumors, Adherens junction
	213	2.27	0.83	2.73	A_51_P517423	AK019388	Mm.148973	Hnrpa0	heterogeneous nuclear ribonucleoprotein A0
	214	4.16	2.01	2.07	A_51_P362857	BC022617	Mm.87616	4930427A07Rik	RIKEN cDNA 4930427A07 gene
	215	2.31	1.14	2.02	A_51_P377826	NM_133349	Mm.24521	AA407930	expressed sequence AA407930
	216	2.1	0.87	2.41	A_51_P229633	BC028819	Mm.290810	2610304G08Rik	RIKEN cDNA 2610304G08 gene
	217	10.4	2.75	3.79	A_51_P311159	NM_012044	Mm.296007	Pla2g2e	phospholipase A2, group IIE		Arachidonic acid metabolism, Fc epsilon RI signaling pathway, Glycerophospholipid metabolism, GnRH signaling pathway, Linoleic acid metabolism, Long-term depression, MAPK signaling pathway, VEGF signaling pathway
	218	1.79	0.88	2.03	A_51_P227866	AK030696	Mm.264096	D2Bwg1356e	DNA segment, Chr 2, Brigham & Women's Genetics 1356 expressed
	219	1.01	0.51	1.96	A_51_P418147	AK078838	Mm.117394	BC032265	cDNA sequence BC032265
	220	4.82	1.86	2.59	A_51_P447835	NM_013737	Mm.9277	Pla2g7	phospholipase A2, group VII (platelet-activating factor acetylhydrolase, plasma)		Glycerophospholipid metabolism
	221	2.3	1.15	2	A_51_P253593	AK005784	Mm.146879	1700008O03Rik	RIKEN cDNA 1700008O03 gene
	222	3.02	1.51	2.01	A_51_P515056	BC023259	Mm.57035	Itga3	integrin alpha 3		ECM-receptor interaction, Focal adhesion, Hematopoietic cell lineage, Regulation of actin cytoskeleton, cell_signaling, metastasis
	223	2.7	1.4	1.93	A_51_P179131	BC015289	Mm.9684	Vasp	vasodilator-stimulated phosphoprotein		Focal adhesion, Leukocyte transendothelial migration, cell_signaling, immunology, signal_transduction
	224	8.51	3.24	2.62	A_51_P323248	NM_011521	Mm.3815	Sdc4	syndecan 4		Cell adhesion molecules (CAMs), ECM-receptor interaction, angiogenesis, metastasis
	225	2.79	1.31	2.13	A_51_P482940	NM_026609	Mm.34212	Leprotl1	leptin receptor overlapping transcript-like 1
	226	2.03	0.88	2.31	A_51_P260548	NM_009149	Mm.276271	Glg1	golgi apparatus protein 1		Cell adhesion molecules (CAMs)
	227	0.96	0.28	3.43	A_51_P459477	NM_007729	Mm.209715	Col11a1	procollagen, type XI, alpha 1		Cell Communication, ECM-receptor interaction, Focal adhesion
	228	1.43	0.71	2.01	A_51_P210701	AK010096	Mm.159552	Amotl1	angiomotin-like 1		Tight junction
	229	4	1.89	2.12	A_51_P165984	NM_007517	Mm.275961	Aup1	ancient ubiquitous protein
	230	10.69	2.09	5.11	A_51_P448856	NM_019680	Mm.36808	Elf4	E74-like factor 4 (ets domain transcription factor)
	231	2.26	0.62	3.65	A_51_P142299	AK017456	Mm.234783	Flrt3	fibronectin leucine rich transmembrane protein 3
	232	4.75	1.49	3.2	A_51_P381047	BC026581	Mm.196580	Ube2m	ubiquitin-conjugating enzyme E2M (UBC12 homolog, yeast)
	233	2.94	1.22	2.41	A_51_P327632	AK045721	Mm.257997	Igsf3	immunoglobulin superfamily, member 3
	234	2.41	1.37	1.76	A_51_P139424	NM_010144	Mm.34533	Ephb4	Eph receptor B4		Axon guidance, cell_cycle, cell_signaling, signal_transduction
	235	0.59	0.21	2.78	A_51_P480202	NM_010054	Mm.3896	Dlx2	distal-less homeobox 2
	236	2.58	1.07	2.41	A_51_P391524	NM_023598	Mm.222464	Arid5b	AT rich interactive domain 5B (Mrf1 like)
	237	4.24	1.69	2.51	A_51_P265571	NM_009627	Mm.1408	Adm	adrenomedullin		angiogenesis
	238	2.8	1.55	1.8	A_51_P123986	AK038579	Mm.184752	Fthfsdc1	formyltetrahydrofolate synthetase domain containing 1		Glyoxylate and dicarboxylate metabolism, One carbon pool by folate
	239	2.65	1.34	1.98	A_51_P384136	BC020108	Mm.20147	BC020108	cDNA sequence BC020108
	240	9.81	2.64	3.71	A_51_P222153	NM_009419	Mm.250631	Tpst2	protein-tyrosine sulfotransferase 2
	241	1.38	0.44	3.1	A_51_P472829	BC024599	Mm.24838	2810003C17Rik	RIKEN cDNA 2810003C17 gene
	242	2.69	1.31	2.06	A_51_P185683	AK049552	Mm.156952	Mmp1a	matrix metalloproteinase 1a (interstitial collagenase)
	243	1.54	0.77	1.99	A_51_P511060	AK028045	Mm.300317	Galnact2	chondroitin sulfate GalNAcT-2		Chondroitin sulfate biosynthesis, Glycan structures - biosynthesis 1
	244	1.05	0.55	1.92	A_51_P301289	NM_007507	Mm.136093	Atp5k	ATP synthase, H+ transporting, mitochondrial F1F0 complex, subunit e
	245	1.86	0.94	1.98	A_51_P301220	AK041844	Mm.259879	Birc4	baculoviral IAP repeat-containing 4		B Cell Survival Pathway, Caspase Cascade in Apoptosis, HIV-I Nef: negative effector of Fas and TNF, Induction of apoptosis through DR3 and DR4/5 Death Receptors , Role of Mitochondria in Apoptotic Signaling, Apoptosis, Focal adhesion
	246	2.51	1.28	1.96	A_51_P236836	AK086930	Mm.335152	E030012M19Rik	RIKEN cDNA E030012M19 gene
	247	6.64	2.71	2.45	A_51_P140321	BC016223	Mm.28252	Mocos	molybdenum cofactor sulfurase
	248	2.1	0.98	2.15	A_51_P426677	NM_025403	Mm.272346	Nola3	nucleolar protein family A, member 3
	249	3.81	1.7	2.23	A_51_P173760	NM_007393	Mm.297	Actb	actin, beta, cytoplasmic		Chromatin Remodeling by hSWI/SNF ATP-dependent Complexes, Adherens junction, Cell Communication, Focal adhesion, Leukocyte transendothelial migration, Regulation of actin cytoskeleton, Tight junction
	250	1.72	0.81	2.11	A_51_P189741	BC017621	Mm.273436	Pim3	proviral integration site 3
	251	11.72	3.11	3.77	A_51_P301007	NM_029299	Mm.45824	1700001L23Rik	RIKEN cDNA 1700001L23 gene
	252	1.96	0.99	1.97	A_51_P181571	AB009392	Mm.9043	Hnrpl	heterogeneous nuclear ribonucleoprotein L
	253	1.3	0.61	2.12	A_51_P490137	NM_011896	Mm.330986	Spry1	sprouty homolog 1 (Drosophila)		Sprouty regulation of tyrosine kinase signals, Jak-STAT signaling pathway
	254	4.25	1.69	2.51	A_51_P320852	NM_007657	Mm.210676	Cd9	CD9 antigen		Hematopoietic cell lineage, angiogenesis, metastasis
	255	2.39	1.27	1.88	A_51_P109618	BC013470	Mm.35105	5730461K03Rik	RIKEN cDNA 5730461K03 gene
	256	2.27	0.85	2.67	A_51_P470079	NM_010555	Mm.1349	Il1r2	interleukin 1 receptor, type II		Cytokine-cytokine receptor interaction, Hematopoietic cell lineage, MAPK signaling pathway, immunology
	257	1.83	0.61	3.01	A_51_P401975	NM_015744	Mm.250256	Enpp2	ectonucleotide pyrophosphatase/phosphodiesterase 2		Nicotinate and nicotinamide metabolism, Pantothenate and CoA biosynthesis, Purine metabolism, Riboflavin metabolism, Starch and sucrose metabolism
	258	1.61	0.83	1.94	A_51_P395573	AK052684	Mm.244005	D630023B12Rik	RIKEN cDNA D630023B12 gene
	259	2.25	1.23	1.83	A_51_P247591	NM_146110	Mm.196604	Aamp	angio-associated migratory protein
	260	6.98	3.02	2.31	A_51_P245960	NM_009883	Mm.347406	Cebpb	CCAAT/enhancer binding protein (C/EBP), beta		IL 6 signaling pathway, gene_regulation, immunology, transcription
	261	3.04	1.49	2.04	A_51_P241852	AK015202	Mm.196316	4930425N13Rik	RIKEN cDNA 4930425N13 gene
	262	2.25	1.05	2.14	A_51_P349988	NM_010283	Mm.281124	Ggta1	glycoprotein galactosyltransferase alpha 1, 3		immunology
	263	2.84	1.16	2.44	A_51_P351765	AK044051	Mm.260878	2410026K10Rik	RIKEN cDNA 2410026K10 gene		Cell adhesion molecules (CAMs), Leukocyte transendothelial migration
	264	3.13	0.9	3.47	A_51_P307979	NM_007960	Mm.4866	Etv1	ets variant gene 1		transcription, tsonc
	265	3.71	1.55	2.4	A_51_P328725	NM_010831	Mm.290941	Snf1lk	SNF1-like kinase
	266	1.89	1.04	1.82	A_51_P167843	BC010830	Mm.2368	Timm17a	translocator of inner mitochondrial membrane 17a
	267	4.6	1.36	3.38	A_51_P213725	AK015271	Mm.86986	9330107J05Rik	RIKEN cDNA 9330107J05 gene
	268	2.05	1.01	2.03	A_51_P426919	U83174	Mm.360281	Gt(ROSA)26Sor	gene trap ROSA 26, Philippe Soriano
	269	2.4	1.24	1.94	A_51_P144543	AK006869	Mm.81022	1700063H04Rik	RIKEN cDNA 1700063H04 gene
	270	1.85	0.95	1.96	A_51_P153908	BC030889	Mm.260577	D1Bwg1363e	DNA segment, Chr 1, Brigham & Women's Genetics 1363 expressed		Chondroitin sulfate biosynthesis, Glycan structures - biosynthesis 1
	271	2.82	1.33	2.12	A_51_P360077	AK079139	Mm.21814	9430079M16Rik	RIKEN cDNA 9430079M16 gene
	272	2.07	1.14	1.82	A_51_P336874	NM_025272	Mm.22602	Atp6v0e	ATPase, H+ transporting, V0 subunit
	273	1.14	0.61	1.88	A_51_P161401	AK038343	Mm.265209	E130014H08Rik	RIKEN cDNA E130014H08 gene
	274	1.37	0.6	2.28	A_51_P431976	AK036079	Mm.39100	AI850995	expressed sequence AI850995
	275	3.79	1.47	2.58	A_51_P222033	AK032076	Mm.322870	Vps33b	vacuolar protein sorting 33B (yeast)
	276	2.65	1.42	1.86	A_51_P318590	NM_021544	Mm.103584	Scn5a	sodium channel, voltage-gated, type V, alpha polypeptide		immunology
	277	2.52	1.27	1.98	A_51_P105178	NM_009238	Mm.240627	Sox4	SRY-box containing gene 4		gene_regulation, immunology, transcription
	278	2.13	0.96	2.22	A_51_P208767	AK087402	Mm.41925	Metrn	meteorin
	279	0.3	0.12	2.55	A_51_P511269	NM_011141	Mm.297371	Pou3f1	POU domain, class 3, transcription factor 1		misc, transcription
	280	2.68	1.03	2.59	A_51_P183915	NM_016671	Mm.38386	Il27ra	interleukin 27 receptor, alpha
	281	1.42	0.65	2.17	A_51_P426195	NM_008726	Mm.2740	Nppb	natriuretic peptide precursor type B
	282	4.61	2.03	2.27	A_51_P199249	NM_146839	Mm.331617	Olfr272	olfactory receptor 272
	283	4.85	2.02	2.4	A_51_P481693	NM_015774	Mm.264435	Ero1l	ERO1-like (S. cerevisiae)
	284	26.07	5.37	4.86	A_51_P423527	BC024817	Mm.101650	Amph	amphiphysin		immunology
	285	2.19	0.94	2.34	A_51_P503162	NM_011803	Mm.275036	Copeb	core promoter element binding protein
	286	1.91	0.77	2.48	A_51_P461429	NM_007825	Mm.316000	Cyp7b1	cytochrome P450, family 7, subfamily b, polypeptide 1
	287	1.05	0.59	1.77	A_51_P359018	NM_011841	Mm.38172	Mapk7	mitogen activated protein kinase 7		Control of skeletal myogenesis by HDAC & calcium/calmodulin-dependent kinase (CaMK), MAPKinase Signaling Pathway, Role of Erk5 in Neuronal Survival, Gap junction, GnRH signaling pathway, MAPK signaling pathway
	288	2.22	1.11	2	A_51_P199475	AK087658	Mm.290569	Siglec5	sialic acid binding Ig-like lectin 5
	289	1.45	0.72	2.02	A_51_P128526	BC003761	Mm.262000	Ptp4a1	protein tyrosine phosphatase 4a1
	290	1.55	0.58	2.68	A_51_P244973	NM_023879	Mm.21662	Rpgrip1	retinitis pigmentosa GTPase regulator interacting protein 1
	291	3.43	1.76	1.95	A_51_P317225	AK005603	Mm.272746	Cklfsf2a	chemokine-like factor super family 2A
	292	2.79	1.42	1.96	A_51_P459538	NM_015735	Mm.289915	Ddb1	damage specific DNA binding protein 1		DNA_damage
	293	3.58	1.63	2.19	A_51_P275623	NM_015828	Mm.256718	Gne	glucosamine		Aminosugars metabolism
	294	2.6	1.37	1.9	A_51_P343661	NM_019472	Mm.60590	Myo10	myosin X
	295	5.71	2.58	2.22	A_51_P169061	AK039431	Mm.21463	A330042H22	hypothetical protein A330042H22
	296	1.54	0.74	2.1	A_51_P149291	AK076103	Mm.273836	Glt25d1	glycosyltransferase 25 domain containing 1
	297	2.3	1.22	1.89	A_51_P178316	NM_029466	Mm.174068	Arl8	ADP-ribosylation factor-like 8
	298	1.31	0.72	1.82	A_51_P333034	NM_025409	Mm.28593	1110057H19Rik	RIKEN cDNA 1110057H19 gene
	299	2.22	1.22	1.82	A_51_P156274	NM_010736	Mm.3122	Ltbr	lymphotoxin B receptor		Cytokine-cytokine receptor interaction
	300	2.57	1.46	1.76	A_51_P498093	NM_008235	Mm.327031	Hes1	hairy and enhancer of split 1 (Drosophila)		Segmentation Clock, Maturity onset diabetes of the young, Notch signaling pathway
	301	2.75	1.43	1.93	A_51_P225525	AK043098	Mm.236764	Tmem5	transmembrane protein 5
	302	1.89	1.05	1.81	A_51_P251687	NM_011455	Mm.202781	Serpinb9f	serine (or cysteine) proteinase inhibitor, clade B, member 9f
	303	2.45	1.34	1.83	A_51_P142164	AK030553	Mm.26704	Stch	stress 70 protein chaperone, microsome-associated, human homolog
	304	1.9	1	1.9	A_51_P265696	NM_008085	Mm.1729	Gapds	glyceraldehyde-3-phosphate dehydrogenase, spermatogenic		Glycolysis / Gluconeogenesis
	305	3.84	1.83	2.1	A_51_P309370	NM_133754	Mm.286536	2410043F08Rik	RIKEN cDNA 2410043F08 gene
	306	3.17	0.69	4.57	A_51_P358765	NM_009263	Mm.288474	Spp1	secreted phosphoprotein 1		Regulators of Bone Mineralization, Cell Communication, ECM-receptor interaction, Focal adhesion, immunology
	307	2.56	1.42	1.8	A_51_P210732	NM_134234
	308	1.61	0.81	1.98	A_51_P118417	BC004847	Mm.34126	Scpep1	serine caroboxypeptidase 1
	309	1.75	0.43	4.1	A_51_P295315	NM_020033	Mm.143737	Ankrd2	ankyrin repeat domain 2 (stretch responsive muscle)
	310	1.52	0.76	1.99	A_51_P199367	NM_016903	Mm.38055	Esd	esterase D/formylglutathione hydrolase		immunology
	311	1.05	0.5	2.12	A_51_P409101	AK006216	Mm.276155	Ihpk1	inositol hexaphosphate kinase 1
	312	1.9	0.9	2.11	A_51_P429252	NM_015768	Mm.87365	Prok2	prokineticin 2
	313	1.86	0.84	2.22	A_51_P148675	BC007150	Mm.7524	Dag1	dystroglycan 1		Agrin in Postsynaptic Differentiation, ECM-receptor interaction, immunology
	314	1.95	1.09	1.8	A_51_P287897	NM_021424	Mm.335096	Pvrl1	poliovirus receptor-related 1		Th1/Th2 Differentiation, Adherens junction, Cell adhesion molecules (CAMs), immunology
	315	6.45	1.21	5.33	A_51_P383293	AK014261	Mm.7310	3110079O15Rik	RIKEN cDNA 3110079O15 gene
	316	1.81	1	1.82	A_51_P256919	NM_013672	Mm.4618	Sp1	trans-acting transcription factor 1		Agrin in Postsynaptic Differentiation, Effects of calcineurin in Keratinocyte Differentiation, Human Cytomegalovirus and Map Kinase Pathways, Keratinocyte Differentiation, MAPKinase Signaling Pathway, Overview of telomerase protein component gene hTert Transcriptional Regulation , Overview of telomerase RNA component gene hTerc Transcriptional Regulation, TGF-beta signaling pathway
	317	2.47	1.35	1.82	A_51_P330548	NM_010756	Mm.268010	Mafg	v-maf musculoaponeurotic fibrosarcoma oncogene family, protein G (avian)		Oxidative Stress Induced Gene Expression Via Nrf2, gene_regulation, transcription, tsonc
	318	1.13	0.49	2.29	A_51_P115178	AK048423	Mm.344095	Scara3	scavenger receptor class A, member 3
	319	2.15	1.07	2	A_51_P147085	D85612	Mm.276000	Nfatc3	nuclear factor of activated T-cells, cytoplasmic, calcineurin-dependent 3		BCR Signaling Pathway, Effects of calcineurin in Keratinocyte Differentiation, Fc Epsilon Receptor I Signaling in Mast Cells, fMLP induced chemokine gene expression in HMC-1 cells, NFAT and Hypertrophy of the heart (Transcription in the broken heart), Signaling Pathway from G-Protein Families, T Cell Receptor Signaling Pathway, Axon guidance, B cell receptor signaling pathway, Natural killer cell…
	320	0.89	0.38	2.37	A_51_P196629	AK046595	Mm.69013	B430201A12Rik	RIKEN cDNA B430201A12 gene
	321	6.57	2.03	3.24	A_51_P351125	NM_013793	Mm.24399	Klra1	killer cell lectin-like receptor, subfamily A, member 1
	322	1.71	0.57	2.97	A_51_P486208	BC026679	Mm.23656	Prkwnk4	protein kinase, lysine deficient 4
	323	3.06	1.26	2.44	A_51_P101186	BC030430	Mm.293169	LOC382098	hypothetical gene supported by BC030430
	324	2.45	1.34	1.83	A_51_P143661	AK076623	Mm.190700	AW554918	expressed sequence AW554918
	325	2.62	1.27	2.06	A_51_P364421	AK002825	Mm.1517	Sybl1	synaptobrevin like 1		SNARE interactions in vesicular transport
	326	2	1.22	1.65	A_51_P382647	NM_147004
	327	1.56	0.62	2.52	A_51_P260312	AK028688	Mm.116889	4732435N03Rik	RIKEN cDNA 4732435N03 gene		Chondroitin sulfate biosynthesis, Glycan structures - biosynthesis 1
	328	1.44	0.77	1.87	A_51_P361788	NM_013933	Mm.266767	Vapa	vesicle-associated membrane protein, associated protein A		Tight junction
	329	2.01	1.04	1.92	A_51_P118007	NM_011101	Mm.222178	AI875142	expressed sequence AI875142		Activation of PKC through G protein coupled receptor, Activation of Src by Protein-tyrosine phosphatase alpha, Angiotensin II mediated activation of JNK Pathway via Pyk2 dependent signaling, Apoptotic Signaling in Response to DNA Damage, Attenuation of GPCR Signaling, BCR Signaling Pathway, Bioactive Peptide Induced Signaling Pathway, Cadmium induces DNA synthesis and proliferation in macrophages…
	330	2.58	1.34	1.93	A_51_P396706	NM_025315	Mm.26212	Surb7	SRB7 (supressor of RNA polymerase B) homolog (S. cerevisiae)
	331	3.53	1.89	1.86	A_51_P200397	AK014991	Mm.222867	Dap	death-associated protein		apoptosis, immunology
	332	2.58	1.33	1.94	A_51_P301487	NM_010485	Mm.119162	Elavl1	ELAV (embryonic lethal, abnormal vision, Drosophila)-like 1 (Hu antigen R)
	333	1.45	0.66	2.21	A_51_P520936	NM_013867	Mm.45815	Bcar3	breast cancer anti-estrogen resistance 3
	334	1.34	0.74	1.82	A_51_P307325	NM_009030	Mm.12145	Rbbp4	retinoblastoma binding protein 4		The PRC2 Complex Sets Long-term Gene Silencing Through Modification of Histone Tails
	335	0.12	0.038	3.27	A_51_P236486	BY150555	Mm.287985	BC005655	cDNA sequence BC005655
	336	4.73	1.91	2.48	A_51_P479818	AK016522	Mm.327654	Rnf127	ring finger protein 127
	337	2.31	1.36	1.7	A_51_P455356	NM_011374	Mm.260838	Siat8a	sialyltransferase 8 (alpha-2, 8-sialyltransferase) A		Glycan structures - biosynthesis 2, Glycosphingolipid biosynthesis - ganglioseries, Glycosphingolipid biosynthesis - globoseries, Glycosphingolipid biosynthesis - neo-lactoseries
	338	1.98	0.88	2.25	A_51_P367630	NM_007594	Mm.248254	Calu	calumenin
	339	7.07	2.43	2.91	A_51_P362066	BC005611	Mm.38274	Chi3l1	chitinase 3-like 1
	340	2.29	1.29	1.78	A_51_P222386	NM_134023	Mm.28140	Tbc1d10	TBC1 domain family, member 10
	341	2.62	1.51	1.74	A_51_P516925	NM_027797	Mm.248960	5530601I19Rik	RIKEN cDNA 5530601I19 gene
	342	1.35	0.69	1.97	A_51_P180001	BC024857	Mm.274482	Eif2c2	eukaryotic translation initiation factor 2C, 2		Dicer Pathway
	343	4.6	2.36	1.95	A_51_P272553	NM_011498	Mm.2436	Bhlhb2	basic helix-loop-helix domain containing, class B2		Circadian rhythm
	344	1.49	0.72	2.06	A_51_P259130	NM_026126	Mm.251639	Fundc2	FUN14 domain containing 2
	345	1.29	0.56	2.3	A_51_P136355	NM_025331	Mm.25547	Gng11	guanine nucleotide binding protein (G protein), gamma 11
	346	1.79	0.89	2.01	A_51_P261087	NM_027106	Mm.30060	Avpi1	arginine vasopressin-induced 1
	347	1.38	0.56	2.45	A_51_P481342	BG921641	Mm.198803	Ugcg	UDP-glucose ceramide glucosyltransferase		Glycan structures - biosynthesis 2, Sphingolipid metabolism
	348	16.94	5.09	3.33	A_51_P462629	BC027245	Mm.99989	Gabrp	gamma-aminobutyric acid (GABA-A) receptor, pi		Neuroactive ligand-receptor interaction
	349	2.62	1.44	1.82	A_51_P415694	NM_025278	Mm.234342	Gng12	guanine nucleotide binding protein (G protein), gamma 12		MAPK signaling pathway, Regulation of actin cytoskeleton
	350	1.47	0.61	2.41	A_51_P344301	AK021019	Mm.136791	Svil	supervillin
	351	2.08	1.16	1.79	A_51_P109469	NM_010206	Mm.265716	Fgfr1	fibroblast growth factor receptor 1		Adherens junction, MAPK signaling pathway, Regulation of actin cytoskeleton, angiogenesis, cell_cycle, cell_signaling, development, immunology, misc, signal_transduction
	352	1.99	1.13	1.76	A_51_P110173	AK028010	Mm.64065	Ing5	inhibitor of growth family, member 5
	353	1.57	0.89	1.77	A_51_P246471	NM_017463	Mm.7103	Pbx2	pre B-cell leukemia transcription factor 2		development
	354	2.45	1.2	2.04	A_51_P496381	AK053044	Mm.181833	Ptk7	PTK7 protein tyrosine kinase 7		cell_cycle, cell_signaling, signal_transduction
	355	2.45	1.28	1.92	A_51_P448944	NM_021372	Mm.339676	Sertad2	SERTA domain containing 2
	356	0.062	0.017	3.62	A_51_P384894	AI787571	Mm.300592	LOC209294	similar to Stefin homolog
	357	7.36	2.45	3.01	A_51_P262202	BI657802	Mm.344074	F830020C16Rik	RIKEN cDNA F830020C16 gene
	358	2.45	1.4	1.75	A_51_P363630	BC008262	Mm.249110	Snrpe	small nuclear ribonucleoprotein E
	359	2.21	1.31	1.69	A_51_P276873	NM_146932	Mm.223333	Olfr802	olfactory receptor 802
	360	0.75	0.26	2.89	A_51_P209771	NM_011127	Mm.288642	Prrx1	paired related homeobox 1
	361	1.62	0.72	2.26	A_51_P307650	NM_019515	Mm.154879	Nmu	neuromedin U		Neuroactive ligand-receptor interaction
	362	2.26	1.23	1.84	A_51_P381801	NM_007480	Mm.4996	Arf5	ADP-ribosylation factor 5
	363	4.65	1.78	2.61	A_51_P511787	NM_007609	Mm.1569	Casp4	caspase 4, apoptosis-related cysteine protease		Caspase Cascade in Apoptosis, MAPK signaling pathway, apoptosis, immunology
	364	0.9	0.41	2.21	A_51_P296878	AK048604	Mm.12057	C130086A10	hypothetical protein C130086A10
	365	2.94	1.42	2.07	A_51_P341130	NM_016721	Mm.207619	Iqgap1	IQ motif containing GTPase activating protein 1		Adherens junction, Regulation of actin cytoskeleton
	366	3.2	1.76	1.81	A_51_P223025	BC016533	Mm.102714	Dock5	dedicator of cytokinesis 5
	367	1.39	0.78	1.78	A_51_P263503	NM_011949	Mm.196581	Mapk1	mitogen activated protein kinase 1		Agrin in Postsynaptic Differentiation, Angiotensin II mediated activation of JNK Pathway via Pyk2 dependent signaling, Bioactive Peptide Induced Signaling Pathway, Cadmium induces DNA synthesis and proliferation in macrophages, CCR3 signaling in Eosinophils, Ceramide Signaling Pathway, CXCR4 Signaling Pathway, Erk and PI-3 Kinase Are Necessary for Collagen Binding in Corneal Epithelia, Erk1/Erk2 …
	368	5.42	2.68	2.02	A_51_P170675	NM_011386	Mm.15406	Skil	SKI-like		TGF beta signaling pathway, gene_regulation, transcription
	369	1.19	0.54	2.2	A_51_P397363	NM_009196	Mm.9086	Slc16a1	solute carrier family 16 (monocarboxylic acid transporters), member 1
	370	2.34	1.42	1.64	A_51_P187632	AK005826	Mm.101525	1700010H15Rik	RIKEN cDNA 1700010H15 gene
	371	1.87	0.97	1.93	A_51_P347547	NM_013692	Mm.4292	Tieg1	TGFB inducible early growth response 1
	372	8.54	2.95	2.9	A_51_P172390	BC002195	Mm.274824	C430003P19Rik	RIKEN cDNA C430003P19 gene
	373	1.69	0.95	1.78	A_51_P406145	NM_025509	Mm.300697	2310008M10Rik	RIKEN cDNA 2310008M10 gene
	374	2.07	0.89	2.32	A_51_P449624	BC004768	Mm.317041	6430706D22Rik	RIKEN cDNA 6430706D22 gene
	375	2.24	0.73	3.07	A_51_P150879	NM_133743	Mm.281093	2310061G07Rik	RIKEN cDNA 2310061G07 gene
	376	1.62	0.9	1.8	A_51_P194070	AK051649	Mm.5121	Pam	peptidylglycine alpha-amidating monooxygenase
	377	2.17	1.3	1.67	A_51_P460633	NM_008244	Mm.7919	Hgs	HGF-regulated tyrosine kinase substrate		The role of FYVE-finger proteins in vesicle transport
	378	2.06	1.15	1.8	A_51_P136269	BC004604	Mm.216227	Csnk1d	casein kinase 1, delta		Regulation of ck1/cdk5 by type 1 glutamate receptors, Circadian rhythm, Gap junction, Hedgehog signaling pathway, cell_cycle, cell_signaling, signal_transduction
	379	10.3	3.68	2.8	A_51_P240614	NM_008536	Mm.856	Tm4sf1	transmembrane 4 superfamily member 1		tsonc
	380	3.4	1.74	1.95	A_51_P412920	NM_010139	Mm.2581	Epha2	Eph receptor A2		Axon guidance, cell_cycle, cell_signaling, development, signal_transduction
	381	7.73	3.81	2.03	A_51_P273921	NM_007599	Mm.18626	Capg	capping protein (actin filament), gelsolin-like		immunology
	382	7.25	2.75	2.64	A_51_P331570	BC012955	Mm.276018	Trib3	tribbles homolog 3 (Drosophila)
	383	20	6.19	3.23	A_51_P207601	NM_009701	Mm.45580	Aqp5	aquaporin 5
	384	1.7	0.61	2.81	A_51_P508902	NM_022020	Mm.46023	Rbp7	retinol binding protein 7, cellular
	385	0.67	0.28	2.38	A_51_P158352	NM_010950	Mm.255487	Numbl	numb-like		Notch signaling pathway
	386	0.98	0.43	2.26	A_51_P419768	NM_009061	Mm.28262	Rgs2	regulator of G-protein signaling 2		immunology
	387	1.33	0.78	1.71	A_51_P336348	AK075914	Mm.290183	D19Ertd737e	DNA segment, Chr 19, ERATO Doi 737, expressed
	388	0.21	0.078	2.7	A_51_P323712	NM_007428	Mm.301626	Agt	angiotensinogen		Angiotensin II mediated activation of JNK Pathway via Pyk2 dependent signaling, Angiotensin-converting enzyme 2 regulates heart function, Bioactive Peptide Induced Signaling Pathway, NFAT and Hypertrophy of the heart (Transcription in the broken heart), Role of EGF Receptor Transactivation by GPCRs in Cardiac Hypertrophy, immunology
	389	1.34	0.81	1.66	A_51_P269456	NM_009761	Mm.29820	Bnip3l	BCL2/adenovirus E1B 19kDa-interacting protein 3-like
	390	1.19	0.68	1.75	A_51_P272493	AK048853	Mm.44526	C230075L19Rik	RIKEN cDNA C230075L19 gene
	391	1.14	0.64	1.78	A_51_P238091	AK034358	Mm.130063	9330182L06Rik	RIKEN cDNA 9330182L06 gene
	392	1.57	0.72	2.17	A_51_P267494	NM_026514	Mm.140601	Cdc42ep3	CDC42 effector protein (Rho GTPase binding) 3
	393	12.03	4.37	2.75	A_51_P374489	NM_031252	Mm.125482	Il23a	interleukin 23, alpha subunit p19		Cytokine-cytokine receptor interaction, Jak-STAT signaling pathway
	394	7.49	2.63	2.85	A_51_P425962	NM_010158	Mm.17964	Khdrbs3	KH domain containing, RNA binding, signal transduction associated 3
	395	2.26	1.37	1.65	A_51_P511192	AK016490	Mm.158514	4931429P17Rik	RIKEN cDNA 4931429P17 gene
	396	1.62	0.93	1.73	A_51_P453826	NM_146967	Mm.223360	Olfr1226	olfactory receptor 1226
	397	2.02	1.24	1.63	A_51_P160514	NM_021328	Mm.24186	Bin3	bridging integrator 3
	398	2.05	1.05	1.96	A_51_P426975	NM_033596	Mm.227295	Hist2h4	histone 2, H4
	399	3.27	1.64	1.99	A_51_P177721	AK050381	Mm.124905	Troap	trophinin associated protein
	400	1.26	0.66	1.91	A_51_P404077	NM_020510	Mm.36416	Fzd2	frizzled homolog 2 (Drosophila)		Colorectal cancer, Wnt signaling pathway, development
	401	1.85	1.02	1.81	A_51_P483908	NM_007835	Mm.6919	Dctn1	dynactin 1		Huntington\'s disease
	402	5.9	1.97	2.99	A_51_P507602	AY008277	Mm.290600	Clca4	chloride channel calcium activated 4		Olfactory transduction
	403	2.62	1.43	1.84	A_51_P384831	AK046627	Mm.262270	Syt12	synaptotagmin 12
	404	2.27	1.33	1.71	A_51_P427297	NM_009171	Mm.355690	Shmt1	serine hydroxymethyl transferase 1 (soluble)		Cyanoamino acid metabolism, Glycine, serine and threonine metabolism, Lysine degradation, Methane metabolism, One carbon pool by folate
	405	1.01	0.49	2.08	A_51_P120017	BC006845	Mm.247564	Pde2a	phosphodiesterase 2A, cGMP-stimulated		Purine metabolism
	406	2.62	1.22	2.14	A_51_P209280	NM_133685	Mm.29274	1700093E07Rik	RIKEN cDNA 1700093E07 gene
	407	1.84	0.71	2.58	A_51_P335460	NM_009132	Mm.2416	Scin	scinderin
	408	1.13	0.51	2.2	A_51_P225933	AK053554	Mm.324468	Inpp4b	inositol polyphosphate-4-phosphatase, type II		Inositol phosphate metabolism, Phosphatidylinositol signaling system
	409	3.58	1.77	2.03	A_51_P275527	NM_009194	Mm.4168	Slc12a2	solute carrier family 12, member 2
	410	0.57	0.24	2.36	A_51_P364250	AK087428	Mm.313876	Itih5	inter-alpha (globulin) inhibitor H5
	411	1.27	0.7	1.82	A_51_P475076	NM_011692	Mm.8294	Vbp1	von Hippel-Lindau binding protein 1
	412	1.53	0.87	1.76	A_51_P373112	AK078485	Mm.272625	BC031781	cDNA sequence BC031781
	413	2.49	0.98	2.55	A_51_P181615	AK046871	Mm.213016	Gpr64	G protein-coupled receptor 64
	414	1.96	1.09	1.81	A_51_P447808	AK034583	Mm.55812	Kctd7	potassium channel tetramerisation domain containing 7
	415	2.2	1.21	1.82	A_51_P260388	NM_011166	Mm.7512	Prlpb	prolactin-like protein B
	416	3.33	1.65	2.02	A_51_P403749	NM_021360	Mm.313651	Neurl	neuralized-like homolog (Drosophila)
	417	2.87	1.55	1.85	A_51_P438057	NM_026632	Mm.29073	Rpa3	replication protein A3		DNA_replication
	418	2.62	1.43	1.84	A_51_P253904	U85511	Mm.299813	Nme1	expressed in non-metastatic cells 1, protein		Endocytotic role of NDK, Phosphins and Dynamin, Granzyme A mediated Apoptosis Pathway, Purine metabolism, Pyrimidine metabolism, cell_cycle, cell_signaling, immunology, signal_transduction, tsonc
	419	1.59	0.88	1.81	A_51_P296416	NM_019716	Mm.29709	Orc6l	origin recognition complex, subunit 6-like (S. cerevisiae)		CDK Regulation of DNA Replication, Cell cycle
	420	1.33	0.61	2.16	A_51_P370470	AK053388	Mm.197640	Cyp20a1	cytochrome P450, family 20, subfamily A, polypeptide 1
	421	3.14	1.74	1.8	A_51_P220993	AK011066	Mm.2647	Pfn1	profilin 1		Erk and PI-3 Kinase Are Necessary for Collagen Binding in Corneal Epithelia, Rho cell motility signaling pathway, Regulation of actin cytoskeleton, immunology
	422	2.02	1.08	1.87	A_51_P201137	NM_133815	Mm.4538	Lbr	lamin B receptor
	423	3	1.57	1.91	A_51_P268234	AK008082	Mm.77697	2010004A03Rik	RIKEN cDNA 2010004A03 gene
	424	1.37	0.67	2.05	A_51_P472937	BM730713	Mm.312695
	425	6.48	2.32	2.79	A_51_P113321	NM_146720
	426	1.1	0.61	1.79	A_51_P282518	AK019353	Mm.169893	2900075B16Rik	RIKEN cDNA 2900075B16 gene
	427	4.01	2.08	1.93	A_51_P454217	NM_019408	Mm.102365	Nfkb2	nuclear factor of kappa light polypeptide gene enhancer in B-cells 2, p49/p100		Adipocytokine signaling pathway, Apoptosis, B cell receptor signaling pathway, Epithelial cell signaling in Helicobacter pylori infection, MAPK signaling pathway, T cell receptor signaling pathway, Toll-like receptor signaling pathway, gene_regulation, immunology, transcription, tsonc
	428	3.63	1.75	2.07	A_51_P243921	NM_018773	Mm.221479	Scap2	src family associated phosphoprotein 2
	429	0.2	0.053	3.74	A_51_P402943	NM_009114	Mm.2128	S100a9	S100 calcium binding protein A9 (calgranulin B)
	430	0.36	0.088	4.11	A_51_P151152	NM_011872	Mm.251227	Klk7	kallikrein 7 (chymotryptic, stratum corneum)
	431	2.47	1.15	2.15	A_51_P381260	NM_008761	Mm.1870	Fxyd5	FXYD domain-containing ion transport regulator 5
	432	4.06	1.65	2.46	A_51_P371923	NM_011519	Mm.2580	Sdc1	syndecan 1		Shared_Intrinsic_AgilentIDs, Cell adhesion molecules (CAMs), ECM-receptor interaction, angiogenesis, metastasis
	433	2.37	1.41	1.68	A_51_P133576	AK012440	Mm.334869	2310061F22Rik	RIKEN cDNA 2310061F22 gene
	434	2.66	1.13	2.36	A_51_P295442	NM_021605	Mm.143817	Nek7	NIMA (never in mitosis gene a)-related expressed kinase 7
	435	2.91	1.64	1.77	A_51_P489903	NM_010957	Mm.43612	Ogg1	8-oxoguanine DNA-glycosylase 1		immunology
	436	0.26	0.11	2.38	A_51_P282533	NM_008077	Mm.272120	Gad1	glutamic acid decarboxylase 1		Alanine and aspartate metabolism, beta-Alanine metabolism, Butanoate metabolism, Glutamate metabolism, Taurine and hypotaurine metabolism, Type I diabetes mellitus
	437	2.3	1.2	1.92	A_51_P157982	AK053509	Mm.24652	3321401G04Rik	RIKEN cDNA 3321401G04 gene
	438	2.03	1.18	1.72	A_51_P401745	AK048040	Mm.270091	Mettl2	methyltransferase like 2
	439	2.15	1.34	1.6	A_51_P323579	NM_023794	Mm.155708	Etv5	ets variant gene 5		IL12 and Stat4 Dependent Signaling Pathway in Th1 Development, gene_regulation, transcription
	440	2.81	1.61	1.74	A_51_P103865	AK008148	Mm.276058	2010007H12Rik	RIKEN cDNA 2010007H12 gene
	441	2.13	1.27	1.68	A_51_P297346	AK015706	Mm.201455	Scamp1	secretory carrier membrane protein 1
	442	2.29	1.35	1.7	A_51_P511680	AK078848	Mm.151748	AW124722	expressed sequence AW124722
	443	2.58	1.44	1.79	A_51_P463497	BC010331	Mm.279485	Rnh1	ribonuclease/angiogenin inhibitor 1
	444	3.15	1.88	1.67	A_51_P472659	NM_026169	Mm.202092	1200004M23Rik	RIKEN cDNA 1200004M23 gene
	445	1.26	0.54	2.32	A_51_P288138	NM_008039	Mm.353272	Fpr-rs2	formyl peptide receptor, related sequence 2		Neuroactive ligand-receptor interaction
	446	1.16	0.64	1.8	A_51_P479528	BU503585	Mm.277308	2410127E18Rik	RIKEN cDNA 2410127E18 gene
	447	2.28	1.33	1.72	A_51_P189896	NM_147030	Mm.223415	Olfr1134	olfactory receptor 1134
	448	3.87	2.03	1.91	A_51_P175146	AK017651	Mm.38390	Cpne3	copine III
	449	0.79	0.42	1.89	A_51_P301998	NM_018881	Mm.10929	Fmo2	flavin containing monooxygenase 2
	450	2.6	1.25	2.08	A_51_P218075	AK086982	Mm.254438	Brd1	bromodomain containing 1
	451	5.82	2.6	2.24	A_51_P138510	NM_010371	Mm.14465	Gzmc	granzyme C
	452	2.43	1.42	1.71	A_51_P118215	AK014750	Mm.321312	4833422F06Rik	RIKEN cDNA 4833422F06 gene
	453	3.01	1.54	1.96	A_51_P306658	NM_133939	Mm.275158	Lsm8	LSM8 homolog, U6 small nuclear RNA associated (S. cerevisiae)
	454	1.69	0.96	1.76	A_51_P112662	AF062567	Mm.124328	Sp3	trans-acting transcription factor 3		Effects of calcineurin in Keratinocyte Differentiation, Overview of telomerase protein component gene hTert Transcriptional Regulation , Overview of telomerase RNA component gene hTerc Transcriptional Regulation
	455	2.11	1.36	1.54	A_51_P197457	M99623	Mm.11545	Rhbdf1	rhomboid family 1 (Drosophila)
	456	2.11	0.81	2.62	A_51_P126327	NM_130880	Mm.156872	AJ430384	cDNA sequence AJ430384
	457	1.7	0.54	3.14	A_51_P120717	NM_010721	Mm.4105	Lmnb1	lamin B1		Caspase Cascade in Apoptosis, FAS signaling pathway ( CD95 ), HIV-I Nef: negative effector of Fas and TNF, TNFR1 Signaling Pathway, Cell Communication
	458	0.61	0.31	1.97	A_51_P436329	NM_020259	Mm.254493	Hhip	Hedgehog-interacting protein		Hedgehog signaling pathway
	459	0.79	0.24	3.35	A_51_P245084	NM_016689	Mm.34043	Aqp3	aquaporin 3
	460	1.28	0.74	1.72	A_51_P458242	NM_019880	Mm.285322	Mtch1	mitochondrial carrier homolog 1 (C. elegans)
	461	2.1	1.25	1.68	A_51_P394715	NM_029295	Mm.269219	Cklf	chemokine-like factor
	462	1.35	0.77	1.76	A_51_P445194	NM_020558	Mm.287982	C1d	nuclear DNA binding protein
	463	1.53	0.82	1.88	A_51_P265327	NM_019939	Mm.41288	Mpp6	membrane protein, palmitoylated 6 (MAGUK p55 subfamily member 6)
	464	3.12	1.79	1.74	A_51_P488619	AK021301	Mm.38229	E430023H19Rik	RIKEN cDNA E430023H19 gene
	465	2.89	1.58	1.82	A_51_P391495	NM_008893	Mm.209931	Pola2	polymerase (DNA directed), alpha 2		DNA polymerase, Purine metabolism, Pyrimidine metabolism
	466	1.39	0.76	1.83	A_51_P252725	NM_008150	Mm.1528	Gpc4	glypican 4
	467	4.12	2.12	1.94	A_51_P472159	BC021395	Mm.28427	BC021395	cDNA sequence BC021395
	468	6.52	1.75	3.72	A_51_P265806	NM_030601	Mm.20897	Clca2	chloride channel calcium activated 2		Olfactory transduction
	469	2.09	1.3	1.61	A_51_P403170	NM_017465	Mm.271634	Sult2b1	sulfotransferase family, cytosolic, 2B, member 1		Androgen and estrogen metabolism, Sulfur metabolism
	470	2.62	1.51	1.74	A_51_P221997	AK048880	Mm.18905	Man1c1	mannosidase, alpha, class 1C, member 1		Glycan structures - biosynthesis 1, N-Glycan biosynthesis
	471	1.58	0.9	1.75	A_51_P474688	AK008070	Mm.299167	2010003J03Rik	RIKEN cDNA 2010003J03 gene
	472	0.68	0.26	2.58	A_51_P385781	AK008264	Mm.444	Idb1	inhibitor of DNA binding 1		TGF-beta signaling pathway, gene_regulation, transcription
	473	0.73	0.31	2.38	A_51_P342567	NM_031185	Mm.27481	Akap12	A kinase (PRKA) anchor protein (gravin) 12
	474	2.28	1.22	1.87	A_51_P222453	AK003554	Mm.33344	D14Ertd449e	DNA segment, Chr 14, ERATO Doi 449, expressed
	475	1.07	0.69	1.56	A_51_P136879	NM_009005	Mm.333233	Rab7	RAB7, member RAS oncogene family		Rab GTPases Mark Targets In The Endocytotic Machinery
	476	1.65	0.71	2.32	A_51_P365344	BC006892	Mm.203866	2310047C17Rik	RIKEN cDNA 2310047C17 gene
	477	1.72	0.88	1.94	A_51_P406326	AF425084	Mm.272188	Serpinb6c	serine (or cysteine) proteinase inhibitor, clade B, member 6c
	478	2.28	1.35	1.68	A_51_P390715	NM_011577	Mm.248380	Tgfb1	transforming growth factor, beta 1		Cell Cycle: G1/S Check Point , CTCF: First Multivalent Nuclear Factor, Cytokines and Inflammatory Response, Erythrocyte Differentiation Pathway, Function of SLRP in Bone: An Integrated View, MAPKinase Signaling Pathway, p38 MAPK Signaling Pathway , Role of Tob in T-cell activation, Selective expression of chemokine receptors during T-cell polarization, Signal transduction through IL1R, TGF beta s…
	479	1.15	0.67	1.72	A_51_P240329	AK045401	Mm.41102	2610030H06Rik	RIKEN cDNA 2610030H06 gene
	480	2.39	1.39	1.71	A_51_P238094	NM_024444	Mm.160020	Cyp4f18	cytochrome P450, family 4, subfamily f, polypeptide 18
	481	1.75	0.96	1.82	A_51_P425642	NM_019518	Mm.276573	Grasp	GRP1 (general receptor for phosphoinositides 1)-associated scaffold protein		Phosphoinositides and their downstream targets.
	482	1.51	0.78	1.93	A_51_P451482	NM_023628	Mm.218844	Anxa9	annexin A9
	483	1.22	0.64	1.9	A_51_P213532	J05479	Mm.331389	Ppp3ca	protein phosphatase 3, catalytic subunit, alpha isoform		BCR Signaling Pathway, Control of skeletal myogenesis by HDAC & calcium/calmodulin-dependent kinase (CaMK), Effects of calcineurin in Keratinocyte Differentiation, Endocytotic role of NDK, Phosphins and Dynamin, Fc Epsilon Receptor I Signaling in Mast Cells, fMLP induced chemokine gene expression in HMC-1 cells, Neuropeptides VIP and PACAP inhibit the apoptosis of activated T cells, NFAT and Hype…
	484	2.13	1.11	1.91	A_51_P382484	AK003416	Mm.227	Itgav	integrin alpha V		Phospholipids as signalling intermediaries, Cell adhesion molecules (CAMs), ECM-receptor interaction, Focal adhesion, Regulation of actin cytoskeleton, cell_signaling, immunology, metastasis
	485	3.33	1.71	1.94	A_51_P313108	NM_146807	Mm.223230	Olfr136	olfactory receptor 136
	486	1.77	1.04	1.7	A_51_P251289	BC018174	Mm.153405	Btbd3	BTB (POZ) domain containing 3
	487	1.74	0.88	1.98	A_51_P515639	NM_007782	Mm.271701	Csf3r	colony stimulating factor 3 receptor (granulocyte)		Cytokine-cytokine receptor interaction, Hematopoietic cell lineage, Jak-STAT signaling pathway, immunology
	488	3.27	1.88	1.74	A_51_P349166	BC013245	Mm.27120	Sestd1	SEC14 and spectrin domains 1
	489	3.13	1.79	1.75	A_51_P204582	NM_019403	Mm.274542	Rnf5	ring finger protein 5
	490	2.02	1.2	1.68	A_51_P458249	NM_019948	Mm.248327	Clecsf9	C-type (calcium dependent, carbohydrate recognition domain) lectin, superfamily member 9
	491	1.11	0.59	1.87	A_51_P476687	NM_008527	Mm.6180	Klrb1c	killer cell lectin-like receptor subfamily B member 1C
	492	3.81	2.02	1.88	A_51_P482925	AK081606	Mm.74208	Pphln1	periphilin 1
	493	1.77	0.8	2.22	A_51_P294535	AK018177	Mm.290433	Unc5b	unc-5 homolog B (C. elegans)		Axon guidance
	494	2.32	1.2	1.93	A_51_P439085	NM_023516	Mm.45161	2310016C08Rik	RIKEN cDNA 2310016C08 gene
	495	1.53	0.62	2.44	A_51_P233743	BC028765	Mm.272527	0610010O12Rik	RIKEN cDNA 0610010O12 gene
	496	0.66	0.29	2.29	A_51_P137236	NM_019498	Mm.43278	Olfm1	olfactomedin 1
	497	1.45	0.74	1.98	A_51_P268033	BC026638	Mm.86759	Mgat4b	mannoside acetylglucosaminyltransferase 4, isoenzyme B		Glycan structures - biosynthesis 1, N-Glycan biosynthesis
	498	2.17	1.17	1.86	A_51_P149818	AK011472	Mm.223946	2610019N13Rik	RIKEN cDNA 2610019N13 gene
	499	2.92	1.47	1.98	A_51_P412778	NM_007754	Mm.276736	Cpd	carboxypeptidase D
	500	1.9	0.96	1.99	A_51_P256066	NM_011878	Mm.137134	Tiam2	T-cell lymphoma invasion and metastasis 2		Regulation of actin cytoskeleton
	501	2.5	1.55	1.61	A_51_P242767	NM_153582	Mm.29658	Cklfsf4	chemokine-like factor super family 4
	502	0.69	0.32	2.15	A_51_P483473	NM_011375	Mm.38248	Siat9	sialyltransferase 9 (CMP-NeuAc:lactosylceramide alpha-2,3-sialyltransferase)		Glycan structures - biosynthesis 2, Glycosphingolipid biosynthesis - ganglioseries
	503	1.7	0.95	1.79	A_51_P398967	NM_010517	Mm.233799	Igfbp4	insulin-like growth factor binding protein 4
	504	4.48	1.79	2.51	A_51_P312782	NM_011118	Mm.305393	Plf	proliferin
	505	3.27	1.7	1.93	A_51_P273538	NM_027954	Mm.229128	1700013H19Rik	RIKEN cDNA 1700013H19 gene
	506	1.96	1.15	1.7	A_51_P329879	AK008476	Mm.28631	2010208K18Rik	RIKEN cDNA 2010208K18 gene
	507	0.98	0.41	2.4	A_51_P446503	NM_010129	Mm.20829	Emp3	epithelial membrane protein 3
	508	1.25	0.57	2.22	A_51_P116906	BC020532	Mm.24028	Rapgef3	Rap guanine nucleotide exchange factor (GEF) 3		Phospholipase C-epsilon pathway, Leukocyte transendothelial migration, Long-term potentiation
	509	1.49	0.82	1.82	A_51_P199266	NM_007841	Mm.267061	Ddx6	DEAD (Asp-Glu-Ala-Asp) box polypeptide 6		tsonc
	510	0.39	0.19	2.08	A_51_P101787	NM_013500	Mm.266790	Hapln1	hyaluronan and proteoglycan link protein 1
	511	0.79	0.36	2.21	A_51_P418375	NM_023844	Mm.41758	Jam2	junction adhesion molecule 2		Cell adhesion molecules (CAMs), Epithelial cell signaling in Helicobacter pylori infection, Leukocyte transendothelial migration, Tight junction
	512	2.27	1.28	1.77	A_51_P106259	NM_133926	Mm.277373	Camk1	calcium/calmodulin-dependent protein kinase I
	513	2.6	1.48	1.76	A_51_P308796	NM_010235	Mm.6215	Fosl1	fos-like antigen 1		Wnt signaling pathway, tsonc
	514	2.34	1.38	1.7	A_51_P332957	NM_033398	Mm.24997	Ptdsr	phosphatidylserine receptor
	515	1.44	0.76	1.89	A_51_P289160	BU938226	Mm.177840	BC048507	cDNA sequence BC048507
	516	1.06	0.49	2.16	A_51_P388478	NM_010110	Mm.3374	Efnb1	ephrin B1		Axon guidance, cell_cycle, cell_signaling, signal_transduction
	517	2.47	1.57	1.57	A_51_P174415	AK034667	Mm.273062	BC038286	cDNA sequence BC038286
	518	2.12	1.31	1.62	A_51_P261150	BC024418	Mm.352859	Sf3b4	splicing factor 3b, subunit 4
	519	2.22	1.25	1.78	A_51_P392242	NM_007912	Mm.8534	Egfr	epidermal growth factor receptor		Shared_Intrinsic_AgilentIDs, Agrin in Postsynaptic Differentiation, Angiotensin II mediated activation of JNK Pathway via Pyk2 dependent signaling, CBL mediated ligand-induced downregulation of EGF receptors, EGF Signaling Pathway, Erk1/Erk2 Mapk Signaling pathway, Keratinocyte Differentiation, Map Kinase Inactivation of SMRT Corepressor, mCalpain and friends in Cell motility, Neuroregulin recept…
	520	1.19	0.55	2.19	A_51_P147684	NM_009697	Mm.270109	Nr2f2	nuclear receptor subfamily 2, group F, member 2
	521	1.67	0.99	1.68	A_51_P462192	NM_138648	Mm.293626	Olr1	oxidized low density lipoprotein (lectin-like) receptor 1		PPAR signaling pathway
	522	3.63	1.74	2.09	A_51_P371867	AK014439	Mm.54544	3830417A13Rik	RIKEN cDNA 3830417A13 gene
	523	1.85	1.19	1.56	A_51_P237206	NM_009482	Mm.10205	Utf1	undifferentiated embryonic cell transcription factor 1
	524	2.48	0.95	2.62	A_51_P366811	NM_007470	Mm.2082	Apod	apolipoprotein D		immunology
	525	2.41	1.49	1.62	A_51_P434953	AK002758	Mm.275438	0610034P02Rik	RIKEN cDNA 0610034P02 gene
	526	10.57	4.47	2.36	A_51_P501730	NM_030209	Mm.264680	1810049K24Rik	RIKEN cDNA 1810049K24 gene
	527	2.48	0.96	2.57	A_51_P291713	NM_134094	Mm.283370	Ncald	neurocalcin delta
	528	2.3	1.12	2.05	A_51_P239654	NM_010444	Mm.119	Nr4a1	nuclear receptor subfamily 4, group A, member 1		MAPK signaling pathway
	529	1.04	0.54	1.93	A_51_P514958	AK028529	Mm.246398	Tiparp	TCDD-inducible poly(ADP-ribose) polymerase
	530	0.47	0.23	2.04	A_51_P286748	NM_011356	Mm.314721	Frzb	frizzled-related protein		development
	531	5.97	2.4	2.49	A_51_P342117	NM_007675	Mm.30300	Ceacam10	CEA-related cell adhesion molecule 10
	532	1.44	0.74	1.95	A_51_P271503	NM_008362	Mm.896	Il1r1	interleukin 1 receptor, type I		NF-kB Signaling Pathway, Signal transduction through IL1R, Apoptosis, Cytokine-cytokine receptor interaction, Hematopoietic cell lineage, MAPK signaling pathway, immunology
	533	0.78	0.3	2.56	A_51_P405167	AK079582	Mm.275549	Maf	avian musculoaponeurotic fibrosarcoma (v-maf) AS42 oncogene homolog		GATA3 participate in activating the Th2 cytokine genes expression, tsonc
	534	1.98	0.98	2.03	A_51_P226417	AK004955	Mm.31178	Rraga	Ras-related GTP binding A
	535	1.28	0.76	1.69	A_51_P485243	BC014875	Mm.259976	Adipor1	adiponectin receptor 1		Adipocytokine signaling pathway
	536	2.34	1.07	2.19	A_51_P419293	AK020278	Mm.6922	9130211I03Rik	RIKEN cDNA 9130211I03 gene
	537	3.15	1.85	1.7	A_51_P211732	NM_008977	Mm.260433	Ptpn2	protein tyrosine phosphatase, non-receptor type 2		cell_cycle, cell_signaling
	538	0.41	0.15	2.83	A_51_P124285	NM_027280	Mm.30219	Nkd1	naked cuticle 1 homolog (Drosophila)		Wnt signaling pathway
	539	1.95	0.93	2.11	A_51_P185660	NM_011338	Mm.2271	Ccl9	chemokine (C-C motif) ligand 9
	540	2.13	1.39	1.54	A_51_P129546	NM_009219	Mm.35324	Sstr4	somatostatin receptor 4		Neuroactive ligand-receptor interaction, angiogenesis
	541	0.47	0.18	2.56	A_51_P159454	NM_009252	Mm.22650	Serpina3n	serine (or cysteine) proteinase inhibitor, clade A, member 3N
	542	2.35	1.34	1.76	A_51_P276993	NM_030720	Mm.160369	Gpr84	G protein-coupled receptor 84
	543	2.27	1.39	1.63	A_51_P511309	U87814	Mm.2534	Pstpip1	proline-serine-threonine phosphatase-interacting protein 1
	544	2.95	1.16	2.55	A_51_P298741	NM_053150	Mm.333431	Klra4	killer cell lectin-like receptor, subfamily A, member 4
	545	1.89	1.23	1.54	A_51_P485483	NM_020027	Mm.272462	Bat2	HLA-B associated transcript 2
	546	2.18	1.25	1.75	A_51_P394387	NM_024254	Mm.46449	2410042D21Rik	RIKEN cDNA 2410042D21 gene
	547	2.59	1.63	1.58	A_51_P221625	BC004650	Mm.259659	Farp1	FERM, RhoGEF (Arhgef) and pleckstrin domain protein 1 (chondrocyte-derived)
	548	3.13	1.76	1.77	A_51_P412160	AK028872	Mm.89695	Rhbdl6	rhomboid, veinlet-like 6 (Drosophila)
	549	2.23	1.28	1.73	A_51_P108990	AK078275	Mm.344708	Cetn4	centrin 4
	550	1.29	0.81	1.6	A_51_P304126	NM_026267	Mm.288114	1200016B17Rik	RIKEN cDNA 1200016B17 gene
	551	2.24	1	2.24	A_51_P181751	AK029707	Mm.20154	4930488E11Rik	RIKEN cDNA 4930488E11 gene
	552	1.88	1.08	1.73	A_51_P464021	NM_021528	Mm.28934	Chst12	carbohydrate sulfotransferase 12		Chondroitin sulfate biosynthesis, Glycan structures - biosynthesis 1, Sulfur metabolism
	553	1.17	0.56	2.09	A_51_P325651	AK021021	Mm.31752	Cd47	CD47 antigen (Rh-related antigen, integrin-associated signal transducer)		ECM-receptor interaction, angiogenesis, cell_signaling, immunology, metastasis
	554	2.03	1.14	1.79	A_51_P158822	NM_026002	Mm.130883	Mtdh	Metadherin
	555	2.2	1.31	1.67	A_51_P132620	NM_053262	Mm.46019	Dhrs8	dehydrogenase/reductase (SDR family) member 8
	556	1.64	0.91	1.81	A_51_P221802	AK088078	Mm.174256	Tpr	translocated promoter region		tsonc
	557	3.17	1.65	1.92	A_51_P383489	NM_021891	Mm.236114	Fignl1	fidgetin-like 1
	558	1.82	1.22	1.49	A_51_P190639	AK040903	Mm.222235	Atp8b4	ATPase, class I, type 8B, member 4
	559	0.28	0.12	2.28	A_51_P383369	NM_011857	Mm.42191	Odz3	odd Oz/ten-m homolog 3 (Drosophila)
	560	2.07	1.26	1.64	A_51_P473717	AF486632	Mm.54174	Cias1	cold autoinflammatory syndrome 1 homolog (human)
	561	1.04	0.62	1.68	A_51_P172872	NM_026456	Mm.289248	Tceb1	transcription elongation factor B (SIII), polypeptide 1		Ubiquitin mediated proteolysis
	562	2	1.29	1.55	A_51_P350403	NM_009148	Mm.265512	Sec8l1	SEC8-like 1 (S. cerevisiae)		Tight junction
	563	1.79	1.15	1.55	A_51_P111586	NM_009319	Mm.291485	Tarbp2	TAR (HIV) RNA binding protein 2
	564	2.2	0.87	2.53	A_51_P239750	NM_008380	Mm.8042	Inhba	inhibin beta-A		Cytokine-cytokine receptor interaction, TGF-beta signaling pathway, development
	565	1.7	1	1.7	A_51_P204387	AK034410	Mm.110032	9330187M14Rik	RIKEN cDNA 9330187M14 gene
	566	2.09	1.3	1.61	A_51_P417725	NM_008841	Mm.12945	Pik3r2	phosphatidylinositol 3-kinase, regulatory subunit, polypeptide 2 (p85 beta)		Apoptosis, B cell receptor signaling pathway, Colorectal cancer, Fc epsilon RI signaling pathway, Focal adhesion, Insulin signaling pathway, Jak-STAT signaling pathway, Leukocyte transendothelial migration, mTOR signaling pathway, Natural killer cell mediated cytotoxicity, Phosphatidylinositol signaling system, Regulation of actin cytoskeleton, T cell receptor signaling pathway, Toll-like recepto…
	567	1.97	1	1.97	A_51_P502068	NM_009073	Mm.347492	Rom1	rod outer segment membrane protein 1		immunology
	568	2.43	1.35	1.8	A_51_P227003	NM_016904	Mm.3049	Cks1b	CDC28 protein kinase 1b		Regulation of p27 Phosphorylation during Cell Cycle Progression
	569	1.26	0.78	1.62	A_51_P223524	AK048687	Mm.353838	C030046E11Rik	RIKEN cDNA C030046E11 gene
	570	1.84	1.16	1.59	A_51_P156740	NM_011851	Mm.244235	Nt5e	5' nucleotidase, ecto		Nicotinate and nicotinamide metabolism, Purine metabolism, Pyrimidine metabolism
	571	2.32	1.35	1.72	A_51_P381527	NM_011958	Mm.291059	Orc4l	origin recognition complex, subunit 4-like (S. cerevisiae)		CDK Regulation of DNA Replication, Cell cycle
	572	2.16	1.2	1.8	A_51_P366000	AK050732	Mm.258466	1110014K08Rik	RIKEN cDNA 1110014K08 gene
	573	3.65	1.87	1.96	A_51_P464738	M23384	Mm.21002	Slc2a1	solute carrier family 2 (facilitated glucose transporter), member 1		Vitamin C in the Brain, Adipocytokine signaling pathway, immunology
	574	1.86	1.02	1.83	A_51_P440838	NM_026218	Mm.333499	Fgfr1op2	FGFR1 oncogene partner 2
	575	3.88	2.23	1.74	A_51_P442782	AF411055	Mm.271717	Igsf8	immunoglobulin superfamily, member 8
	576	1.2	0.72	1.67	A_51_P125103	BC011300	Mm.42072	0610037P05Rik	RIKEN cDNA 0610037P05 gene
	577	1.98	1.22	1.62	A_51_P186965	NM_026417	Mm.41891	2310034L04Rik	RIKEN cDNA 2310034L04 gene
	578	1.96	1.21	1.61	A_51_P461716	AK031333	Mm.253264	6030408C04Rik	RIKEN cDNA 6030408C04 gene
	579	0.53	0.2	2.6	A_51_P153423	AK003938	Mm.311067	Fndc1	fibronectin type III domain containing 1		ECM-receptor interaction
	580	1.21	0.58	2.07	A_51_P488988	BC028824	Mm.246479	D130038B21Rik	RIKEN cDNA D130038B21 gene
	581	4.37	2.31	1.89	A_51_P299327	NM_153115	Mm.229357	Spag11	sperm associated antigen 11
	582	2.35	1.28	1.84	A_51_P351562	AK006487	Mm.348017	1700029F09Rik	RIKEN cDNA 1700029F09 gene
	583	2.21	1.29	1.71	A_51_P429087	NM_133669	Mm.288141	Rp2h	retinitis pigmentosa 2 homolog (human)
	584	2.17	1.13	1.91	A_51_P487298	AK083684	Mm.248337	Slitl2	Slit-like 2 (Drosophila)
	585	4.32	1.85	2.33	A_51_P425809	NM_007739	Mm.130388	Col8a1	procollagen, type VIII, alpha 1
	586	0.4	0.22	1.82	A_51_P447404	NM_016697	Mm.22515	Gpc3	glypican 3
	587	2.06	1.21	1.7	A_51_P506356	AK005615	Mm.109341	Aldh3b1	aldehyde dehydrogenase 3 family, member B1		Glycolysis / Gluconeogenesis, Histidine metabolism, Metabolism of xenobiotics by cytochrome P450, Phenylalanine metabolism, Tyrosine metabolism
	588	2.21	1.09	2.03	A_51_P357574	BC019435	Mm.308134	Cald1	caldesmon 1
	589	0.89	0.49	1.82	A_51_P122356	NM_009878	Mm.29020	Cdkn2d	cyclin-dependent kinase inhibitor 2D (p19, inhibits CDK4)		Cell Cycle: G2/M Checkpoint, Cyclins and Cell Cycle Regulation, Cell cycle
	590	2.24	1.34	1.67	A_51_P278163	AK046669	Mm.264743	Plcd3	phospholipase C, delta 3		Calcium signaling pathway, Inositol phosphate metabolism, Phosphatidylinositol signaling system
	591	2.45	1.33	1.84	A_51_P340200	NM_011816	Mm.290530	E430034L04Rik	RIKEN cDNA E430034L04 gene
	592	4.28	2.41	1.78	A_51_P328300	NM_009787	Mm.2442	Cai	calcium binding protein, intestinal
	593	3.98	1.65	2.42	A_51_P176154	AK036935	Mm.330924	Sirpb	signal-regulatory protein beta
	594	1.9	1.18	1.61	A_51_P419571	BC004810	Mm.279898	Polr2d	polymerase (RNA) II (DNA directed) polypeptide D		Purine metabolism, Pyrimidine metabolism, RNA polymerase
	595	3.02	1.56	1.94	A_51_P230878	NM_019499	Mm.290830	Mad2l1	MAD2 (mitotic arrest deficient, homolog)-like 1 (yeast)		Shared_Intrinsic_AgilentIDs, Cell cycle, cell_cycle
	596	3.08	1.48	2.08	A_51_P131408	NM_013749	Mm.28518	Tnfrsf12a	tumor necrosis factor receptor superfamily, member 12a		Cytokine-cytokine receptor interaction
	597	3.2	1.59	2.01	A_51_P128987	NM_008012	Mm.5378	Akr1b8	aldo-keto reductase family 1, member B8
	598	0.62	0.34	1.82	A_51_P463912	NM_011855	Mm.327698	Odz1	odd Oz/ten-m homolog 1 (Drosophila)
	599	2.12	1.08	1.95	A_51_P204860	AK014559	Mm.103382	Ppfibp1	PTPRF interacting protein, binding protein 1 (liprin beta 1)
	600	1.88	1.05	1.78	A_51_P412050	NM_013550	Mm.221301	Hist1h3a	histone 1, H3a
	601	2.65	1.71	1.55	A_51_P345842	AK076357	Mm.259605	Ddx11	DEAD/H (Asp-Glu-Ala-Asp/His) box polypeptide 11 (CHL1-like helicase homolog, S. cerevisiae)		immunology
	602	2.85	1.62	1.76	A_51_P506187	AY055832	Mm.210405	Mtmr2	myotubularin related protein 2		Aminosugars metabolism, Fructose and mannose metabolism, Nicotinate and nicotinamide metabolism, Riboflavin metabolism, Thiamine metabolism, Vitamin B6 metabolism
	603	2.32	1.49	1.56	A_51_P361359	AK046475	Mm.267439	AI849156	expressed sequence AI849156		Glycan structures - biosynthesis 1, N-Glycan biosynthesis
	604	1.78	1.04	1.71	A_51_P434527	AK047094	Mm.249310	5430432P15Rik	RIKEN cDNA 5430432P15 gene
	605	2.11	1.29	1.63	A_51_P448427	NM_133216	Mm.99776	Xpnpep1	X-prolyl aminopeptidase (aminopeptidase P) 1, soluble
	606	11.37	5.55	2.05	A_51_P389636	NM_008433	Mm.9911	Kcnn4	potassium intermediate/small conductance calcium-activated channel, subfamily N, member 4
	607	2.35	1	2.34	A_51_P268625	NM_007992	Mm.249146	Fbln2	fibulin 2
	608	1.61	0.9	1.78	A_51_P133078	NM_008942	Mm.29824	Npepps	aminopeptidase puromycin sensitive
	609	0.26	0.99	0.27	A_51_P198747	BM121861	Mm.170103	Vps54	vacuolar protein sorting 54 (yeast)
	610	0.33	1.08	0.3	A_51_P225573	NM_146286
	611	0.26	0.97	0.27	A_51_P376612	AK005882	Mm.141452	Pdgfd	platelet-derived growth factor, D polypeptide
	612	0.31	0.71	0.44	A_51_P388374	AK014406	Mm.38927	Ppil4	peptidylprolyl isomerase (cyclophilin)-like 4
	613	0.32	0.9	0.35	A_51_P472003	AK028895	Mm.41945	4732467L16Rik	RIKEN cDNA 4732467L16 gene
	614	0.34	1	0.34	A_51_P229134	AJ243933	Mm.214224	Cnga3	cyclic nucleotide gated channel alpha 3		Olfactory transduction
	615	0.28	0.73	0.39	A_51_P249471	AK035387	Mm.258507	9530028C05	hypothetical protein 9530028C05
	616	0.35	1.21	0.29	A_51_P438984	AK082649	Mm.102025	A330102K23Rik	RIKEN cDNA A330102K23 gene
	617	0.39	1.07	0.36	A_51_P302056	NM_019756	Mm.158073	Tubd1	tubulin, delta 1
	618	0.44	1.12	0.4	A_51_P196001	BC010763	Mm.643	Rps15	ribosomal protein S15		Ribosome
	619	0.55	1.25	0.44	A_51_P232980	BC022682	Mm.289373	1190005F20Rik	RIKEN cDNA 1190005F20 gene
	620	0.41	1	0.41	A_51_P443508	NM_026438	Mm.28897	Pyp	pyrophosphatase		Oxidative phosphorylation
	621	0.18	0.44	0.4	A_51_P109933	NM_011902	Mm.23895	Tekt2	tektin 2
	622	0.25	0.58	0.44	A_51_P335422	NM_027945	Mm.339192	1700007H16Rik	RIKEN cDNA 1700007H16 gene
	623	0.24	0.92	0.26	A_51_P417643	NM_008259	Mm.4578	Foxa1	forkhead box A1		Shared_Intrinsic_AgilentIDs
	624	0.39	0.79	0.49	A_51_P351132	AK082940	Mm.260209	Tbce	tubulin-specific chaperone e
	625	0.28	1.15	0.24	A_51_P483436	AK015080	Mm.159067	4930404H21Rik	RIKEN cDNA 4930404H21 gene
	626	0.63	1.34	0.47	A_51_P176912	AB066227	Mm.30921	Hlcs	holocarboxylase synthetase (biotin- [propriony-Coenzyme A-carboxylase (ATP-hydrolysing)] ligase)		Biotin metabolism, immunology
	627	0.47	1	0.47	A_51_P376384	NM_146273
	628	0.15	0.72	0.21	A_51_P373599	AK085681	Mm.108602	Slc9a4	solute carrier family 9 (sodium/hydrogen exchanger), member 4
	629	0.43	0.92	0.46	A_51_P507637	NM_008994	Mm.132336	Pxmp3	peroxisomal membrane protein 3
	630	0.29	0.87	0.33	A_51_P207530	NM_007396	Mm.314338	Acvr2	activin receptor IIA		Cytokine-cytokine receptor interaction, TGF-beta signaling pathway
	631	0.23	0.65	0.35	A_51_P137029	AF233885	Mm.34031	Plce1	phospholipase C, epsilon 1		Phospholipase C-epsilon pathway, Calcium signaling pathway, Inositol phosphate metabolism, Phosphatidylinositol signaling system
	632	0.26	0.77	0.33	A_51_P206928	BC026618	Mm.30850	Wdr7	WD repeat domain 7
	633	0.26	0.8	0.32	A_51_P511418	AK007140	Mm.250837	1700108M19Rik	RIKEN cDNA 1700108M19 gene
	634	0.11	0.35	0.3	A_51_P506309	NM_053176	Mm.358794	Hrg	histidine-rich glycoprotein		immunology
	635	0.23	0.55	0.42	A_51_P436469	AK089961	Mm.55513	AI317395	expressed sequence AI317395
	636	0.29	0.67	0.43	A_51_P400366	NM_021375	Mm.103777	Rhbg	Rhesus blood group-associated B glycoprotein
	637	0.22	0.5	0.43	A_51_P390255	NM_026444	Mm.58836	Cs	citrate synthase		Shuttle for transfer of acetyl groups from mitochondria to the cytosol, Citrate cycle (TCA cycle), Glyoxylate and dicarboxylate metabolism
	638	0.34	0.95	0.36	A_51_P290146	NM_146896	Mm.223308	Olfr1203	olfactory receptor 1203
	639	0.24	0.73	0.32	A_51_P211436	NM_010287	Mm.4672	Gpr83	G protein-coupled receptor 83		Neuroactive ligand-receptor interaction
	640	0.41	0.78	0.53	A_51_P273573	BC024760	Mm.191491	BC024760	cDNA sequence BC024760
	641	0.39	0.82	0.47	A_51_P361601	AK030153	Mm.32237	4933401K09Rik	RIKEN cDNA 4933401K09 gene
	642	0.23	0.53	0.44	A_51_P222088	AK076236	Mm.268185	Hnrpa3	heterogeneous nuclear ribonucleoprotein A3
	643	0.16	0.34	0.47	A_51_P159352	NM_011294	Mm.41746	Rpo2tc1	RNA polymerase II transcriptional coactivator
	644	0.14	0.35	0.4	A_51_P233855	AK084501	Mm.132785	Adprhl1	ADP-ribosylhydrolase like 1
	645	0.21	0.71	0.29	A_51_P375237	NM_009986	Mm.320317	Cutl1	cut-like 1 (Drosophila)
	646	0.024	0.23	0.11	A_51_P118178	BU502810	Mm.210343	9530014D17Rik	RIKEN cDNA 9530014D17 gene		Inositol phosphate metabolism, Phosphatidylinositol signaling system, immunology
	647	0.47	1.22	0.38	A_51_P387646	BF101204	Mm.248843	3110040D16Rik	RIKEN cDNA 3110040D16 gene
	648	0.5	1	0.5	A_51_P396165	NM_010785	Mm.101191	Mdm1	transformed mouse 3T3 cell double minute 1
	649	0.25	0.5	0.49	A_51_P415870	BI080241	Mm.12665	Cul3	cullin 3		Ubiquitin mediated proteolysis
	650	0.52	1.02	0.5	A_51_P234371	NM_013846	Mm.342774	Ror2	receptor tyrosine kinase-like orphan receptor 2
	651	0.34	0.63	0.54	A_51_P229990	BC017550	Mm.245675	Rsb30	RAB30, member RAS oncogene family
	652	0.4	0.86	0.46	A_51_P479806	BC027802	Mm.250262	Fbxo11	F-box protein 11
	653	0.18	0.65	0.29	A_51_P137913	BC028989	Mm.255631	Slc17a7	solute carrier family 17 (sodium-dependent inorganic phosphate cotransporter), member 7
	654	0.39	0.87	0.45	A_51_P179531	NM_008029	Mm.3291	Flt4	FMS-like tyrosine kinase 4		Cytokine-cytokine receptor interaction, angiogenesis, cell_cycle, cell_signaling, signal_transduction
	655	0.45	0.88	0.52	A_51_P481513	BC017632	Mm.208541	Prdm13	PR domain containing 13
	656	0.29	0.64	0.46	A_51_P369784	NM_133660	Mm.63490	Es22	esterase 22
	657	0.34	0.92	0.36	A_51_P498591	NM_029587	Mm.23510	1700012A03Rik	RIKEN cDNA 1700012A03 gene
	658	0.41	0.93	0.44	A_51_P393624	AK052303	Mm.127550	Wdr19	WD repeat domain 19
	659	0.62	1.25	0.49	A_51_P136588	NM_146931
	660	0.24	0.62	0.39	A_51_P455657	AK014551	Mm.255201	4930467M19Rik	RIKEN cDNA 4930467M19 gene
	661	0.32	0.71	0.45	A_51_P290981	NM_007824	Mm.57029	Cyp7a1	cytochrome P450, family 7, subfamily a, polypeptide 1		Bile acid biosynthesis, PPAR signaling pathway, immunology
	662	0.4	0.79	0.5	A_51_P372312	NM_025317	Mm.43397	Mrpl54	mitochondrial ribosomal protein L54
	663	0.33	0.75	0.44	A_51_P437586	AK031548	Mm.274950	Nrd1	nardilysin, N-arginine dibasic convertase, NRD convertase 1
	664	0.45	0.85	0.53	A_51_P201520	AK078121	Mm.351553	Cnot2	CCR4-NOT transcription complex, subunit 2
	665	0.49	0.91	0.54	A_51_P467850	AK016259	Mm.159621	Sec15l2	SEC15-like 2 (S. cerevisiae)
	666	0.15	0.7	0.21	A_51_P334190	NM_024291	Mm.101692	Ky	kyphoscoliosis
	667	0.42	0.79	0.53	A_51_P276321	AK032181	Mm.358875	BC059842	cDNA sequence BC059842
	668	0.35	0.71	0.49	A_51_P311919	NM_008731	Mm.1433	Npy2r	neuropeptide Y receptor Y2		Neuroactive ligand-receptor interaction
	669	0.41	0.84	0.49	A_51_P101955	NM_008517	Mm.271071	Lta4h	leukotriene A4 hydrolase		Arachidonic acid metabolism
	670	0.22	0.86	0.25	A_51_P229002	BC005518	Mm.226994	4930418P06Rik	RIKEN cDNA 4930418P06 gene
	671	0.3	0.66	0.45	A_51_P366227	AK031686	Mm.30675	6030490I01Rik	RIKEN cDNA 6030490I01 gene
	672	0.55	1.06	0.52	A_51_P488389	AK080053	Mm.351201	2310058D17Rik	RIKEN cDNA 2310058D17 gene
	673	0.43	1.05	0.41	A_51_P374688	CA490698	Mm.274249	Ralgps1	Ral GEF with PH domain and SH3 binding motif 1
	674	1.1	2.93	0.38	A_51_P504991	AK036579	Mm.270253	9830137M10Rik	RIKEN cDNA 9830137M10 gene
	675	0.31	0.79	0.4	A_51_P448114	AK014599	Mm.66017	Hyal4	hyaluronoglucosaminidase 4
	676	0.46	1.11	0.42	A_51_P352098	BM114590	Mm.54140	AI836003	expressed sequence AI836003
	677	0.4	0.89	0.45	A_51_P191939	AF374169	Mm.31374	Acac	acetyl-Coenzyme A carboxylase		Fatty acid biosynthesis, Insulin signaling pathway, Propanoate metabolism, Pyruvate metabolism
	678	0.52	1.72	0.3	A_51_P257583	AK051568	Mm.181050	Taf15	TAF15 RNA polymerase II, TATA box binding protein (TBP)-associated factor
	679	0.26	0.83	0.31	A_51_P128056	NM_146714
	680	0.24	0.51	0.47	A_51_P222380	AJ400622	Mm.130982	Tmeff1	transmembrane protein with EGF-like and two follistatin-like domains 1
	681	0.3	0.64	0.46	A_51_P292566	AK003432	Mm.25042	Xpot	exportin, tRNA (nuclear export receptor for tRNAs)
	682	0.35	0.85	0.41	A_51_P362298	NM_080727	Mm.214638	Tmprss3	transmembrane protease, serine 3
	683	0.23	0.79	0.29	A_51_P189171	NM_010505					Antigen processing and presentation, Cytokine-cytokine receptor interaction, Jak-STAT signaling pathway, Natural killer cell mediated cytotoxicity, Regulation of autophagy, Toll-like receptor signaling pathway
	684	0.62	1.06	0.58	A_51_P388086	NM_016782	Mm.8021	Cntnap1	contactin associated protein 1		Cell adhesion molecules (CAMs)
	685	0.21	0.44	0.47	A_51_P257542	AK087514	Mm.299460	E130309F12Rik	RIKEN cDNA E130309F12 gene
	686	0.24	1.02	0.24	A_51_P341336	AK016670	Mm.261391	Bcl2l14	Bcl2-like 14 (apoptosis facilitator)
	687	0.33	0.68	0.49	A_51_P136500	NM_009710	Mm.358575	Art1	ADP-ribosyltransferase 1		immunology
	688	0.34	0.71	0.48	A_51_P208330	NM_018883	Mm.9998	Camkk1	calcium/calmodulin-dependent protein kinase kinase 1, alpha		Ca++/ Calmodulin-dependent Protein Kinase Activation, Adipocytokine signaling pathway
	689	0.13	0.35	0.37	A_51_P108581	BF584161	Mm.285619	Adrbk2	adrenergic receptor kinase, beta 2		Olfactory transduction, behavior
	690	0.58	1.06	0.55	A_51_P360235	NM_007745	Mm.6204	Cort	cortistatin		Neuroactive ligand-receptor interaction
	691	0.33	0.64	0.51	A_51_P520639	AK028891	Mm.183275	4732467B22	hypothetical protein 4732467B22
	692	0.033	0.089	0.37	A_51_P122649	BC016427	Mm.207605	2210008A03Rik	RIKEN cDNA 2210008A03 gene		Sphingolipid metabolism
	693	0.24	0.55	0.43	A_51_P479688	BC026505	Mm.46764	Cds1	CDP-diacylglycerol synthase 1		Glycerophospholipid metabolism, Phosphatidylinositol signaling system
	694	0.37	0.71	0.53	A_51_P135268	NM_016869	Mm.332425	Corin	corin		Corticosteroids and cardioprotection
	695	0.38	0.84	0.44	A_51_P395059	M25937	Mm.1239	Gfap	glial fibrillary acidic protein		Prion Pathway, Neurodegenerative Disorders, Prion disease
	696	0.21	0.47	0.45	A_51_P357533	AK045675	Mm.241459	9330161C17Rik	RIKEN cDNA 9330161C17 gene
	697	0.39	0.85	0.46	A_51_P516861	BI734273	Mm.227642	Rapgef5	Rap guanine nucleotide exchange factor (GEF) 5
	698	0.27	0.73	0.37	A_51_P337918	BC024133	Mm.273571	Aldh4a1	aldehyde dehydrogenase 4 family, member A1		Arginine and proline metabolism, Glutamate metabolism
	699	0.3	0.61	0.48	A_51_P160344	AK014046	Mm.307700	Prr6	proline-rich polypeptide 6
	700	0.11	0.25	0.43	A_51_P275072	AK003645	Mm.194594	1110012N22Rik	RIKEN cDNA 1110012N22 gene
	701	0.52	0.92	0.56	A_51_P399789	NM_010670	Mm.34372	Krtap12-1	keratin associated protein 12-1
	702	0.36	0.69	0.51	A_51_P500082	AK090072	Mm.353948
	703	0.2	0.69	0.3	A_51_P452659	AK079906	Mm.358943	A430110N23	hypothetical protein A430110N23
	704	0.27	0.78	0.34	A_51_P347169	NM_026338	Mm.158170	4921517D21Rik	RIKEN cDNA 4921517D21 gene
	705	0.57	1.18	0.48	A_51_P124388	AK035428	Mm.200307	2210413P12Rik	RIKEN cDNA 2210413P12 gene
	706	0.45	1.38	0.32	A_51_P208340	NM_146289
	707	0.46	0.89	0.52	A_51_P103320	AK077400	Mm.23846	Jmjd1c	jumonji domain containing 1C
	708	0.089	0.27	0.33	A_51_P237154	NM_023689	Mm.334552	Spock3	sparc/osteonectin, cwcv and kazal-like domains proteoglycan 3
	709	0.4	0.72	0.56	A_51_P457813	BY420024	Mm.352970	LOC434456	hypothetical gene supported by AK019108	NM_183133
	710	0.43	0.88	0.49	A_51_P304296	AK077411	Mm.114054	Tpcn1	two pore channel 1
	711	0.39	0.79	0.5	A_51_P307589	AK015351	Mm.60648	Tdrd9	tudor domain containing 9
	712	0.39	0.7	0.55	A_51_P507880	AK029499	Mm.248619	8430415E04Rik	RIKEN cDNA 8430415E04 gene
	713	0.46	0.89	0.51	A_51_P449218	NM_146928
	714	0.081	0.19	0.42	A_51_P517672	AK044638	Mm.321153	Rnf152	ring finger protein 152
	715	0.3	0.57	0.53	A_51_P463860	AK036740	Mm.259468	9830169C18Rik	RIKEN cDNA 9830169C18 gene
	716	0.41	0.93	0.44	A_51_P262670	NM_019547	Mm.3865	Rnpc1	RNA-binding region (RNP1, RRM) containing 1
	717	0.21	0.53	0.4	A_51_P285864	NM_029131	Mm.57578	1700049E17Rik	RIKEN cDNA 1700049E17 gene
	718	0.31	0.84	0.37	A_51_P247730	NM_019516	Mm.298242	Lgals12	lectin, galactose binding, soluble 12
	719	0.41	0.72	0.57	A_51_P387549	NM_008174	Mm.320732	Grm8	glutamate receptor, metabotropic 8		Neuroactive ligand-receptor interaction
	720	0.31	0.62	0.51	A_51_P506787	AK050375	Mm.290407	Nap1l1	nucleosome assembly protein 1-like 1
	721	0.22	0.45	0.47	A_51_P401024	AK005720	Mm.45373	1700007J06Rik	RIKEN cDNA 1700007J06 gene
	722	0.17	0.37	0.47	A_51_P343208	AK014009	Mm.23960	3110006E14Rik	RIKEN cDNA 3110006E14 gene
	723	0.48	0.98	0.49	A_51_P373428	AK028759	Mm.93266	Slc16a13	solute carrier family 16 (monocarboxylic acid transporters), member 13
	724	0.35	0.7	0.51	A_51_P249193	AK090234	Mm.39599	C230098I05Rik	RIKEN cDNA C230098I05 gene
	725	0.46	0.88	0.53	A_51_P286551	AK050244	Mm.220204	Osbpl8	oxysterol binding protein-like 8
	726	0.15	0.33	0.43	A_51_P446085	AK080043	Mm.41709	4933403G14Rik	RIKEN cDNA 4933403G14 gene
	727	0.33	0.57	0.59	A_51_P137544	NM_010661	Mm.342959	Krt1-12	keratin complex 1, acidic, gene 12		Cell Communication
	728	0.28	0.88	0.32	A_51_P391204	NM_023907	Mm.32926	Foxi1	forkhead box I1
	729	0.19	0.4	0.47	A_51_P390355	AK009357	Mm.77325	Nkpd1	NTPase, KAP family P-loop domain containing 1
	730	1.09	1.9	0.57	A_51_P518959	NM_024180	Mm.235562	Ormdl2	ORM1-like 2 (S. cerevisiae)
	731	0.63	1.16	0.54	A_51_P459091	AK037727	Mm.344778	A130042E20Rik	RIKEN cDNA A130042E20 gene
	732	0.49	0.85	0.58	A_51_P133897	AK080900	Mm.103778	Chrna5	cholinergic receptor, nicotinic, alpha polypeptide 5
	733	0.14	0.61	0.23	A_51_P125487	NM_031190	Mm.717	Pgk2	phosphoglycerate kinase 2		Carbon fixation, Glycolysis / Gluconeogenesis, immunology
	734	0.14	0.57	0.24	A_51_P368394	NM_019964	Mm.272871	Dnajb8	DnaJ (Hsp40) homolog, subfamily B, member 8
	735	0.28	0.58	0.48	A_51_P437016	BC026411	Mm.305318	2310001H13Rik	RIKEN cDNA 2310001H13 gene
	736	0.18	0.35	0.5	A_51_P346243	NM_010326					ECM-receptor interaction, Hematopoietic cell lineage, immunology
	737	0.22	0.72	0.3	A_51_P244020	BC027079	Mm.23872	A330096I21Rik	RIKEN cDNA A330096I21 gene
	738	0.3	0.69	0.44	A_51_P345121	AK088128	Mm.1858	Cd8a	CD8 antigen, alpha chain		IL 17 Signaling Pathway, Regulation of hematopoiesis by cytokines, T Cytotoxic Cell Surface Molecules, Antigen processing and presentation, Cell adhesion molecules (CAMs), Hematopoietic cell lineage, T cell receptor signaling pathway, angiogenesis, immunology, metastasis
	739	0.29	0.8	0.36	A_51_P226075	NM_020488	Mm.117125	Gabrq	gamma-aminobutyric acid (GABA-A) receptor, subunit theta		Neuroactive ligand-receptor interaction
	740	0.49	1	0.49	A_51_P411452	NM_013838	Mm.325086	Trpc6	transient receptor potential cation channel, subfamily C, member 6
	741	0.3	0.62	0.49	A_51_P338935	NM_008859	Mm.329993	Prkcq	protein kinase C, theta		Keratinocyte Differentiation, Adipocytokine signaling pathway, T cell receptor signaling pathway, Tight junction, cell_cycle, cell_signaling, immunology, signal_transduction
	742	0.27	0.49	0.54	A_51_P300572	AK048209	Mm.9024
	743	0.54	0.94	0.57	A_51_P448971	NM_033610	Mm.200843	Sncb	synuclein, beta
	744	0.44	0.77	0.57	A_51_P109295	NM_053128	Mm.82308	Pcdhb3	protocadherin beta 3
	745	0.32	0.6	0.53	A_51_P514584	NM_023064	Mm.30227	1700021K02Rik	RIKEN cDNA 1700021K02 gene
	746	0.48	0.9	0.53	A_51_P342226	NM_026570	Mm.233529	Yeats4	YEATS domain containing 4
	747	0.3	0.73	0.41	A_51_P336070	AK053515	Mm.225032	Lctl	lactase-like
	748	0.19	0.68	0.27	A_51_P255312	AK019899	Mm.234204	Pak2	p21 (CDKN1A)-activated kinase 2		Agrin in Postsynaptic Differentiation, FAS signaling pathway ( CD95 ), Fc Epsilon Receptor I Signaling in Mast Cells, HIV-I Nef: negative effector of Fas and TNF, MAPKinase Signaling Pathway, TNFR1 Signaling Pathway, Axon guidance, Focal adhesion, MAPK signaling pathway, Regulation of actin cytoskeleton, T cell receptor signaling pathway
	749	0.14	0.42	0.34	A_51_P415207	AK014270	Mm.217173	B930007P11Rik	RIKEN cDNA B930007P11 gene
	750	0.41	0.78	0.53	A_51_P253964	AK043759	Mm.279818	3110035E14Rik	RIKEN cDNA 3110035E14 gene
	751	0.38	0.85	0.44	A_51_P139130	NM_025750	Mm.157047	4933417A18Rik	RIKEN cDNA 4933417A18 gene
	752	0.56	0.99	0.57	A_51_P229852	NM_020569	Mm.277349	Park7	Parkinson disease (autosomal recessive, early onset) 7		Neurodegenerative Disorders, Parkinson\'s disease
	753	0.3	0.58	0.52	A_51_P287823	NM_011887	Mm.89981	Scn11a	sodium channel, voltage-gated, type XI, alpha polypeptide
	754	0.17	0.57	0.3	A_51_P258817	AK050374	Mm.24375	Ttpa	tocopherol (alpha) transfer protein
	755	0.48	0.9	0.54	A_51_P161724	NM_052976	Mm.254336	Ophn1	oligophrenin 1		Rho cell motility signaling pathway
	756	0.5	1.06	0.47	A_51_P329735	AK090262	Mm.325817	Csnk1g1	casein kinase 1, gamma 1		Circadian rhythm, Gap junction, Hedgehog signaling pathway
	757	0.15	0.42	0.36	A_51_P388661	NM_013601	Mm.1763	Msx2	homeo box, msh-like 2		development, immunology
	758	0.57	0.98	0.58	A_51_P419103	AK009213	Mm.159539	2310007L24Rik	RIKEN cDNA 2310007L24 gene
	759	0.62	1.12	0.55	A_51_P346045	NM_053266	Mm.218744	1700012P16Rik	RIKEN cDNA 1700012P16 gene
	760	0.66	1.2	0.55	A_51_P432511	AF397909	Mm.89646	Lace1	lactation elevated 1
	761	0.062	0.12	0.5	A_51_P355301	NM_007818	Mm.358586	Cyp3a11	cytochrome P450, family 3, subfamily a, polypeptide 11		Mechanism of Acetaminophen Activity and Toxicity, Nuclear Receptors in Lipid Metabolism and Toxicity
	762	0.45	1.34	0.34	A_51_P239177	AK075855	Mm.86391	2210421G13Rik	RIKEN cDNA 2210421G13 gene
	763	0.43	0.91	0.47	A_51_P394597	AK036715	Mm.139231	Zfp609	zinc finger protein 609
	764	0.47	0.83	0.56	A_51_P248269	AK031785	Mm.219648	Thoc1	THO complex 1
	765	0.45	0.8	0.57	A_51_P375750	AK033186	Mm.31665	Hoxc10	homeo box C10		development
	766	0.043	0.11	0.41	A_51_P114722	AK018684	Mm.281874	Hao3	hydroxyacid oxidase (glycolate oxidase) 3		Glyoxylate and dicarboxylate metabolism
	767	0.35	0.65	0.54	A_51_P310076	NM_010945	Mm.3059	Nsmaf	neutral sphingomyelinase (N-SMase) activation associated factor		Ceramide Signaling Pathway
	768	0.14	0.33	0.43	A_51_P298615	D49658	Mm.15530	Lhx8	LIM homeobox protein 8
	769	0.49	1.5	0.33	A_51_P432789	BC008555	Mm.279659	BC011487	cDNA sequence BC011487
	770	0.55	1.04	0.53	A_51_P316943	AK012728	Mm.338892	2810012H18Rik	RIKEN cDNA 2810012H18 gene
	771	0.37	0.66	0.56	A_51_P348548	NM_012029	Mm.29790	Sitpec	signaling intermediate in Toll pathway-evolutionarily conserved		Signal transduction through IL1R, Toll-Like Receptor Pathway, MAPK signaling pathway
	772	0.075	0.15	0.51	A_51_P289742	NM_009512	Mm.303868	Slc27a5	solute carrier family 27 (fatty acid transporter), member 5		PPAR signaling pathway
	773	0.22	0.5	0.45	A_51_P342556	NM_030708	Mm.41522	Zfhx4	zinc finger homeodomain 4
	774	0.33	0.63	0.52	A_51_P452682	AK076753	Mm.343005	1110033M05Rik	RIKEN cDNA 1110033M05 gene
	775	0.16	0.62	0.26	A_51_P114772	NM_170590	Mm.27660	Rbm12	RNA binding motif protein 12
	776	0.64	1.2	0.53	A_51_P143747	AK015027	Mm.48812	4930401A09Rik	RIKEN cDNA 4930401A09 gene
	777	0.18	0.35	0.51	A_51_P467971	NM_009670	Mm.235960	Ank3	ankyrin 3, epithelial
	778	0.53	0.95	0.56	A_51_P327866	AK050291	Mm.286187	Bbs7	Bardet-Biedl syndrome 7
	779	0.24	0.45	0.53	A_51_P266774	NM_133201	Mm.154312	Mfn2	mitofusin 2
	780	0.078	0.19	0.4	A_51_P102439	BF322562	Mm.291575	LOC231396	similar to UDP-glucuronosyltransferase 2 family, member 5
	781	0.25	0.52	0.48	A_51_P253279	NM_017383	Mm.321671	Cntn6	contactin 6
	782	0.12	0.28	0.41	A_51_P251184	NM_009100	Mm.1417	Rptn	repetin
	783	0.46	0.8	0.57	A_51_P321136	BC024479	Mm.127892	BC024479	cDNA sequence BC024479
	784	0.15	0.44	0.34	A_51_P241868	NM_019810	Mm.25237	Slc5a1	solute carrier family 5 (sodium/glucose cotransporter), member 1
	785	0.46	0.82	0.56	A_51_P368336	NM_011729	Mm.2213	Ercc5	excision repair cross-complementing rodent repair deficiency,complementation group 5		DNA_damage, DNA_replication, immunology
	786	0.44	0.74	0.6	A_51_P490955	AK050452	Mm.358779	4632433K11Rik	RIKEN cDNA 4632433K11 gene
	787	0.044	0.1	0.43	A_51_P133763	AK044248	Mm.336569	Bai3	brain-specific angiogenesis inhibitor 3
	788	0.38	0.89	0.43	A_51_P454707	AK041359	Mm.331595	A630005A06Rik	RIKEN cDNA A630005A06 gene
	789	0.31	0.68	0.46	A_51_P182631	NM_008645	Mm.1311	Mug1	murinoglobulin 1
	790	0.18	0.34	0.53	A_51_P484842	NM_007493	Mm.1357	Asgr2	asialoglycoprotein receptor 2
	791	0.55	1.06	0.52	A_51_P388628	NM_010800	Mm.349036	Mist1	muscle, intestine and stomach expression 1		Maturity onset diabetes of the young
	792	0.39	0.7	0.55	A_51_P348855	AK009674	Mm.28825	Pou6f1	POU domain, class 6, transcription factor 1
	793	0.69	1.18	0.59	A_51_P191973	L04649	Mm.334238	Maz	MYC-associated zinc finger protein (purine-binding transcription factor)		transcription
	794	1.38	2.82	0.49	A_51_P220314	BC006933	Mm.281149	BC006933	cDNA sequence BC006933
	795	0.59	1.02	0.58	A_51_P229655	AK050219	Mm.185183	C730027J19Rik	RIKEN cDNA C730027J19 gene
	796	0.23	0.5	0.46	A_51_P399853	NM_133218	Mm.212908	Gig1	glucocorticoid induced gene 1
	797	0.51	0.91	0.55	A_51_P139711	BC025893	Mm.66334	BB146404	expressed sequence BB146404
	798	0.16	0.36	0.45	A_51_P427516	NM_019576	Mm.32067	Thsd1	thrombospondin, type I, domain 1
	799	0.32	0.58	0.55	A_51_P417701	AK018076	Mm.220289	Apaf1	apoptotic protease activating factor 1		Apoptotic Signaling in Response to DNA Damage, Caspase Cascade in Apoptosis, D4-GDI Signaling Pathway, HIV-I Nef: negative effector of Fas and TNF, Induction of apoptosis through DR3 and DR4/5 Death Receptors , p53 Signaling Pathway, Role of Mitochondria in Apoptotic Signaling, Stress Induction of HSP Regulation, Trefoil Factors Initiate Mucosal Healing, Apoptosis, apoptosis, immunology
	800	0.51	0.82	0.63	A_51_P240703	AK048591	Mm.186779	Gpr151	G protein-coupled receptor 151
	801	0.18	0.37	0.48	A_51_P264659	AK049997	Mm.216217	2900011O08Rik	RIKEN cDNA 2900011O08 gene
	802	1.61	3.46	0.47	A_51_P242634	NM_130447	Mm.3994	Dusp16	dual specificity phosphatase 16		MAPK signaling pathway
	803	0.62	1.04	0.59	A_51_P137778	AK017753	Mm.368024	5730507C01Rik	RIKEN cDNA 5730507C01 gene
	804	0.34	0.68	0.51	A_51_P514982	NM_013674	Mm.4677	Irf4	interferon regulatory factor 4		gene_regulation, immunology, transcription, tsonc
	805	0.53	1.1	0.48	A_51_P117581	NM_022021	Mm.40717	Cables1	Cdk5 and Abl enzyme substrate 1
	806	0.49	0.79	0.61	A_51_P193000	AK089970	Mm.200714	Bbs4	Bardet-Biedl syndrome 4 homolog (human)
	807	0.25	0.69	0.37	A_51_P157171	BE380360	Mm.44591	Gas2l1	growth arrest-specific 2 like 1
	808	0.67	1.28	0.53	A_51_P466007	BY419928	Mm.291755	1190005P17Rik	RIKEN cDNA 1190005P17 gene
	809	0.4	1.16	0.35	A_51_P306710	NM_021719	Mm.87202	Cldn15	claudin 15		Cell adhesion molecules (CAMs), Leukocyte transendothelial migration, Tight junction
	810	0.48	0.92	0.52	A_51_P431510	BC025128	Mm.214841	1700008D07Rik	RIKEN cDNA 1700008D07 gene
	811	0.26	0.61	0.43	A_51_P346015	AK041317	Mm.246657	A530099J19Rik	RIKEN cDNA A530099J19 gene
	812	0.57	1.27	0.45	A_51_P394847	AK017957	Mm.314192	5830431A10Rik	RIKEN cDNA 5830431A10 gene
	813	0.28	0.52	0.53	A_51_P143682	NM_021346	Mm.257698	Zfp318	zinc finger protein 318
	814	0.42	0.94	0.45	A_51_P261648	NM_020512	Mm.88822	Olfr1507	olfactory receptor 1507
	815	0.14	0.3	0.45	A_51_P268953	AK035894	Mm.38877	9630015D15Rik	RIKEN cDNA 9630015D15 gene
	816	0.39	0.95	0.41	A_51_P257789	AK036636	Mm.281153	Hoxb2	homeo box B2		development
	817	0.61	1.16	0.52	A_51_P462658	NM_008431	Mm.12894	Kcnk4	potassium channel, subfamily K, member 4
	818	0.21	0.71	0.3	A_51_P409570	BC027088	Mm.22778	BC027088	cDNA sequence BC027088
	819	0.81	1.7	0.47	A_51_P316042	AK037968	Mm.46187	Card11	caspase recruitment domain family, member 11		B cell receptor signaling pathway, T cell receptor signaling pathway
	820	0.39	0.7	0.55	A_51_P402398	AK031028	Mm.179871	Klhl8	kelch-like 8 (Drosophila)
	821	0.23	0.45	0.51	A_51_P281096	AK051821	Mm.352675	D230005D02Rik	RIKEN cDNA D230005D02 gene
	822	0.35	0.73	0.48	A_51_P136870	AK030022	Mm.27917	1200003E16Rik	RIKEN cDNA 1200003E16 gene
	823	0.41	0.71	0.58	A_51_P247421	AK006388	Mm.273518	1700026J04Rik	RIKEN cDNA 1700026J04 gene
	824	0.5	0.81	0.62	A_51_P292527	AK046783	Mm.226534	4933406E20Rik	RIKEN cDNA 4933406E20 gene		Diterpenoid biosynthesis
	825	0.53	0.98	0.54	A_51_P116239	NM_013643	Mm.4654	Ptpn5	protein tyrosine phosphatase, non-receptor type 5		MAPK signaling pathway
	826	0.2	0.36	0.54	A_51_P392376	AK087448	Mm.252890	E130120L08Rik	RIKEN cDNA E130120L08 gene
	827	0.92	1.75	0.53	A_51_P237317	NM_020051	Mm.29275	Ascl3	achaete-scute complex homolog-like 3 (Drosophila)
	828	0.27	0.5	0.53	A_51_P346575	NM_011269	Mm.12961	Rhag	Rhesus blood group-associated A glycoprotein
	829	0.36	0.6	0.6	A_51_P218789	NM_146905
	830	0.47	0.75	0.62	A_51_P103435	AK038980	Mm.131949	Rshl3	radial spokehead-like 3
	831	0.11	0.22	0.49	A_51_P402151	AK037046	Mm.265291	2300002M23Rik	RIKEN cDNA 2300002M23 gene
	832	0.027	0.065	0.42	A_51_P231597	AK053823	Mm.317473	E130310K16Rik	RIKEN cDNA E130310K16 gene
	833	0.24	0.44	0.55	A_51_P380451	AF166097	Mm.4214	Pla2g10	phospholipase A2, group X		Arachidonic acid metabolism, Fc epsilon RI signaling pathway, Glycerophospholipid metabolism, GnRH signaling pathway, Linoleic acid metabolism, Long-term depression, MAPK signaling pathway, VEGF signaling pathway
	834	0.2	0.4	0.51	A_51_P408172	AK003211	Mm.28854	1110001D15Rik	RIKEN cDNA 1110001D15 gene
	835	0.36	0.7	0.52	A_51_P356003	AK030291	Mm.336208	5031408O05Rik	RIKEN cDNA 5031408O05 gene
	836	0.047	0.12	0.38	A_51_P220262	AK013591	Mm.23293	G630064H08Rik	RIKEN cDNA G630064H08 gene
	837	0.24	0.45	0.54	A_51_P277005	AK051290	Mm.29380	Chst8	carbohydrate (N-acetylgalactosamine 4-0) sulfotransferase 8		Cysteine metabolism
	838	0.55	1.02	0.54	A_51_P234624	AK010827	Mm.297950	2410170E07Rik	RIKEN cDNA 2410170E07 gene
	839	0.39	0.85	0.46	A_51_P267877	BU505032	Mm.194148	Rhbdl4	rhomboid, veinlet-like 4 (Drosophila)		Dorso-ventral axis formation
	840	0.17	0.31	0.53	A_51_P271665	AB031049	Mm.288788	Rev3l	REV3-like, catalytic subunit of DNA polymerase zeta RAD54 like (S. cerevisiae)		DNA polymerase
	841	0.36	0.62	0.59	A_51_P502888	NM_010881	Mm.301039	Ncoa1	nuclear receptor coactivator 1
	842	0.21	0.38	0.54	A_51_P448178	AK043351	Mm.234821	Kctd8	potassium channel tetramerisation domain containing 8
	843	0.62	1.05	0.59	A_51_P149906	AB037923	Mm.342703	Kif13a	kinesin family member 13A
	844	0.24	0.41	0.59	A_51_P304683	NM_011802	Mm.30088	Clpx	caseinolytic protease X (E.coli)
	845	0.34	0.89	0.38	A_51_P286978	AK006606	Mm.272520	1700034O15Rik	RIKEN cDNA 1700034O15 gene
	846	0.9	1.47	0.61	A_51_P476129	AK088983	Mm.103522	Pwp2h	PWP2 (periodic tryptophan protein) homolog, yeast
	847	0.65	1.08	0.6	A_51_P295663	AK018983	Mm.84977	LOC434070	similar to Nucleoporin 50 kDa (Nuclear pore-associated protein 60 kDa-like) (PRO1146)
	848	0.18	0.31	0.57	A_51_P417891	NM_011280	Mm.299155	Trim10	tripartite motif protein 10
	849	0.56	0.97	0.58	A_51_P143805	NM_025339	Mm.347935	D9Ertd662e	DNA segment, Chr 9, ERATO Doi 662, expressed
	850	0.62	1.64	0.38	A_51_P485421	BC018315	Mm.351746	Igh-6	immunoglobulin heavy chain 6 (heavy chain of IgM)
	851	0.16	0.27	0.6	A_51_P484869	NM_010255	Mm.7329	Gamt	guanidinoacetate methyltransferase		Arginine and proline metabolism, Glycine, serine and threonine metabolism, Urea cycle and metabolism of amino groups
	852	0.42	0.65	0.64	A_51_P175974	BF159589	Mm.240310	Vps13d	vacuolar protein sorting 13D (yeast)
	853	0.78	1.61	0.49	A_51_P233320	AK011866	Mm.28514	Adhfe1	alcohol dehydrogenase, iron containing, 1		1- and 2-Methylnaphthalene degradation, Bile acid biosynthesis, Fatty acid metabolism, Glycerolipid metabolism, Glycolysis / Gluconeogenesis, Metabolism of xenobiotics by cytochrome P450, Tyrosine metabolism
	854	0.39	0.62	0.63	A_51_P475290	NM_022323	Mm.291222	Moap1	modulator of apoptosis 1
	855	0.22	0.55	0.4	A_51_P446570	NM_130452	Mm.27335	Bbox1	butyrobetaine (gamma), 2-oxoglutarate dioxygenase 1 (gamma-butyrobetaine hydroxylase)		Lysine degradation
	856	0.057	0.1	0.56	A_51_P502119	NM_028066	Mm.33326	F11	coagulation factor XI		Intrinsic Prothrombin Activation Pathway, Platelet Amyloid Precursor Protein Pathway, Complement and coagulation cascades, immunology
	857	0.37	0.67	0.56	A_51_P231697	AK037222	Mm.32741	Itga10	integrin, alpha 10		ECM-receptor interaction, Focal adhesion, Regulation of actin cytoskeleton
	858	0.21	0.39	0.53	A_51_P307840	AK018943	Mm.20435	Cst8	cystatin 8 (cystatin-related epididymal spermatogenic)
	859	0.72	1.51	0.48	A_51_P278959	BG075831	Mm.275698	Ttbk1	tau tubulin kinase 1
	860	0.23	0.42	0.54	A_51_P265106	AK032124	Mm.285076	Dlat	dihydrolipoamide S-acetyltransferase (E2 component of pyruvate dehydrogenase complex)		Alanine and aspartate metabolism, Glycolysis / Gluconeogenesis, Pyruvate metabolism
	861	0.08	0.19	0.41	A_51_P309854	NM_080465	Mm.246319	Kcnn2	potassium intermediate/small conductance calcium-activated channel, subfamily N, member 2
	862	0.28	0.49	0.57	A_51_P282720	AK028282	Mm.208855	AW551984	expressed sequence AW551984
	863	0.58	0.97	0.6	A_51_P501666	AK084926	Mm.123247	C030045D06Rik	RIKEN cDNA C030045D06 gene
	864	0.6	1.23	0.49	A_51_P273823	BC019987	Mm.141383	4930438O03Rik	RIKEN cDNA 4930438O03 gene
	865	0.73	1.2	0.61	A_51_P448995	NM_026494	Mm.27245	6330579B17Rik	RIKEN cDNA 6330579B17 gene		Pantothenate and CoA biosynthesis
	866	0.3	0.55	0.55	A_51_P330481	NM_010714	Mm.250732	Lhx9	LIM homeobox protein 9
	867	0.23	0.65	0.35	A_51_P519354	AK082701	Mm.246589	Ryr3	ryanodine receptor 3		Calcium signaling pathway
	868	0.17	0.3	0.57	A_51_P457446	NM_019546	Mm.270525	Prodh2	proline dehydrogenase (oxidase) 2
	869	0.76	1.28	0.59	A_51_P195324	NM_019870	Mm.305796	Ard1	N-acetyltransferase ARD1 homolog (S. cerevisiae)		Rho cell motility signaling pathway
	870	0.55	0.96	0.57	A_51_P403477	NM_007860
	871	0.14	0.29	0.49	A_51_P468478	BC031143	Mm.33403	Entpd8	ectonucleoside triphosphate diphosphohydrolase 8		Purine metabolism, Pyrimidine metabolism

## Sheet: S3 TBP_GO_BP
#term	GO_term	term_size	term_size_in_genome	list1_positives	list1_negatives	list1_percentage	list2_positives	list2_negatives	list2_percentage	list1_positive_ids	list2_positive_ids	odds_ratio_log	pvalue	adj_pvalue
GO:0050793	regulation of developmental process	993	1005	70	419	14.31	923	21988	4.03	51176,8408,5744,3196,7291,56172,6696,2303,360,1440,9935,1029,1759,6660,8360,1746,1030,183,7850,5167,9466,7941,85477,3397,836,4094,12,9619,3624,5329,133,6774,4267,6840,9253,1051,79006,4879,10602,60675,54751,51330,4312,7132,6659,8370,7071,7408,4791,5578,3685,6119,4830,4097,1032,4055,1639,5818,6050,1956,8359,5594,5598,8061,3280,2050,7040,665,5296,1663	ENSG00000001084,ENSG00000001617,ENSG00000002330,ENSG00000003402,ENSG00000005073,ENSG00000005194,ENSG00000005339,ENSG00000005381,ENSG00000006118,ENSG00000006638,ENSG00000007237,ENSG00000007372,ENSG00000007392,ENSG00000008735,ENSG00000009709,ENSG00000010327,ENSG00000010810,ENSG00000011052,ENSG00000012061,ENSG00000016082,ENSG00000017427,ENSG00000018189,ENSG00000018408,ENSG00000019582,ENSG00000019991…	1.38125	3.40925e-19	7.49694e-16
GO:0009887	organ morphogenesis	798	800	59	430	12.07	739	22172	3.23	1311,57053,51176,5744,3196,4313,7291,2919,6696,94234,2303,1301,2118,9935,1759,1116,5396,4041,1746,183,7262,57096,6615,3397,133,56914,6774,6382,84159,9993,1295,1605,7026,4879,10252,60675,51330,5138,7052,7132,7039,6152,64399,25976,7408,3685,14,6667,2719,5818,5216,6050,5594,5598,6670,2050,7040,113026,9051	ENSG00000004399,ENSG00000004961,ENSG00000004975,ENSG00000005073,ENSG00000006611,ENSG00000006638,ENSG00000007168,ENSG00000007171,ENSG00000007372,ENSG00000007952,ENSG00000008710,ENSG00000010030,ENSG00000010327,ENSG00000011465,ENSG00000016082,ENSG00000017427,ENSG00000020633,ENSG00000022267,ENSG00000025708,ENSG00000026508,ENSG00000027869,ENSG00000030110,ENSG00000032444,ENSG00000032742,ENSG00000037965…	1.41504	3.21504e-17	3.53494e-14
GO:0009888	tissue development	804	808	58	431	11.86	746	22165	3.26	54360,51176,5744,412,3196,7291,56172,2919,6696,5650,94234,2303,858,1301,360,1029,1116,5396,6660,4041,1746,1030,183,7850,5167,6615,150290,836,4094,5453,5329,3814,56914,6382,7357,4267,6840,4902,1605,7026,1947,1404,3164,3675,5351,25976,7071,7408,5578,3685,2535,5530,51535,4097,2719,5216,93185,7040	ENSG00000001617,ENSG00000003393,ENSG00000004975,ENSG00000005073,ENSG00000006652,ENSG00000007264,ENSG00000007372,ENSG00000007392,ENSG00000007402,ENSG00000008710,ENSG00000009709,ENSG00000010671,ENSG00000011052,ENSG00000015285,ENSG00000016082,ENSG00000017260,ENSG00000017427,ENSG00000019549,ENSG00000019991,ENSG00000020633,ENSG00000026508,ENSG00000029559,ENSG00000030304,ENSG00000041982,ENSG00000043039…	1.38588	1.8605e-16	1.36375e-13
GO:0006928	cell motion	664	666	52	437	10.63	612	22299	2.67	8408,7291,9957,1839,5270,6280,2118,9935,1029,9229,5229,27076,1759,5168,10752,4041,11057,183,150290,3397,5329,928,133,6774,6840,84159,4902,60,1605,219699,7026,10602,1947,51330,800,7803,6152,3675,1441,7408,5578,26330,9218,14,5818,1956,5594,93185,6470,7040,51192,9051	ENSG00000000457,ENSG00000001617,ENSG00000004848,ENSG00000005810,ENSG00000005844,ENSG00000006075,ENSG00000006128,ENSG00000006210,ENSG00000007168,ENSG00000007174,ENSG00000007372,ENSG00000007908,ENSG00000007944,ENSG00000007952,ENSG00000008294,ENSG00000010322,ENSG00000010438,ENSG00000010810,ENSG00000011201,ENSG00000012171,ENSG00000016082,ENSG00000017427,ENSG00000020633,ENSG00000021645,ENSG00000026025…	1.46688	2.65978e-16	1.46222e-13
GO:0007155	cell adhesion	952	953	62	427	12.68	890	22021	3.88	1311,23112,51176,10232,9957,133418,6696,1643,6783,23767,7076,6646,1301,165,1029,27076,1759,65266,23037,183,7850,150290,928,56914,10992,4267,3636,6840,9993,2199,1295,10874,58494,10020,1947,53827,550,54751,961,51330,1404,7052,5754,6152,3675,10024,1441,27161,8496,8416,7408,3685,1639,5818,1956,3280,2050,6470,4973,7040,9051,1663	ENSG00000000971,ENSG00000005844,ENSG00000005961,ENSG00000006210,ENSG00000006611,ENSG00000007129,ENSG00000007376,ENSG00000007908,ENSG00000008256,ENSG00000008277,ENSG00000008300,ENSG00000008517,ENSG00000008710,ENSG00000010017,ENSG00000010327,ENSG00000010610,ENSG00000011052,ENSG00000011201,ENSG00000011243,ENSG00000013297,ENSG00000013725,ENSG00000015285,ENSG00000017260,ENSG00000017373,ENSG00000018236…	1.27888	1.91245e-15	6.00782e-13
GO:0042127	regulation of cell proliferation	821	823	57	432	11.66	764	22147	3.33	57053,9953,5744,412,2919,1839,858,7076,1440,1029,5229,5396,4041,1030,6004,23658,183,7850,150290,7941,85477,836,133,53833,2014,60,10020,1947,961,8935,7052,7132,7039,6659,7071,5578,9792,3685,8895,4830,14,4097,10178,1032,5928,2719,2260,1956,5594,8061,3280,84289,6489,7040,9146,1663,6754	ENSG00000003756,ENSG00000004468,ENSG00000004848,ENSG00000006128,ENSG00000007171,ENSG00000007264,ENSG00000007372,ENSG00000007952,ENSG00000008083,ENSG00000008226,ENSG00000011052,ENSG00000014216,ENSG00000017427,ENSG00000020426,ENSG00000020633,ENSG00000027847,ENSG00000030582,ENSG00000031544,ENSG00000035862,ENSG00000036257,ENSG00000036828,ENSG00000037280,ENSG00000041515,ENSG00000044115,ENSG00000049130…	1.34152	1.86356e-15	6.00782e-13
GO:0045595	regulation of cell differentiation	507	516	44	445	9	463	22448	2.02	8408,5744,3196,7291,6696,360,9935,1029,1759,6660,8360,1746,1030,183,7850,5167,7941,85477,4094,9619,3624,5329,133,6774,6840,9253,79006,51330,8370,7071,7408,4791,3685,6119,4830,4097,4055,1639,8359,5594,8061,3280,7040,1663	ENSG00000001617,ENSG00000002330,ENSG00000005073,ENSG00000005339,ENSG00000007372,ENSG00000011052,ENSG00000016082,ENSG00000017427,ENSG00000018189,ENSG00000018408,ENSG00000019582,ENSG00000025434,ENSG00000026103,ENSG00000029993,ENSG00000030304,ENSG00000035862,ENSG00000038945,ENSG00000042781,ENSG00000044115,ENSG00000049130,ENSG00000049247,ENSG00000049768,ENSG00000050748,ENSG00000056345,ENSG00000061273…	1.56735	1.54058e-15	6.00782e-13
GO:0009611	response to wounding	777	776	55	434	11.25	722	22189	3.15	8941,6279,2877,2919,6696,1839,30814,6280,9435,1029,9040,2920,929,51561,1030,6004,11057,183,7941,836,4094,12,3624,5329,928,3656,133,6774,6382,53833,4267,6840,1316,1051,1605,10020,10602,550,60675,7052,7132,7803,6152,4775,1969,5578,3685,6667,3487,4973,7040,114548,9051,4907,1663	ENSG00000000971,ENSG00000003436,ENSG00000003989,ENSG00000004848,ENSG00000005844,ENSG00000006074,ENSG00000006075,ENSG00000006128,ENSG00000006210,ENSG00000006606,ENSG00000007908,ENSG00000007952,ENSG00000008516,ENSG00000009709,ENSG00000009724,ENSG00000010327,ENSG00000011114,ENSG00000011347,ENSG00000012779,ENSG00000015285,ENSG00000016402,ENSG00000017427,ENSG00000019991,ENSG00000021852,ENSG00000026508…	1.35962	2.68263e-15	7.37388e-13
GO:0006954	inflammatory response	503	501	42	447	8.59	461	22450	2.01	8941,6279,2877,2919,6696,30814,6280,9435,1029,9040,2920,929,51561,1030,6004,183,7941,4094,12,3624,3656,133,6774,53833,4267,1051,1605,10020,550,60675,7052,7132,7803,6152,4775,1969,5578,3487,4973,7040,114548,4907	ENSG00000000971,ENSG00000003989,ENSG00000004848,ENSG00000005844,ENSG00000006074,ENSG00000006075,ENSG00000006128,ENSG00000006210,ENSG00000006606,ENSG00000007908,ENSG00000007952,ENSG00000008516,ENSG00000009724,ENSG00000010327,ENSG00000011114,ENSG00000012779,ENSG00000021852,ENSG00000026508,ENSG00000028137,ENSG00000034152,ENSG00000039537,ENSG00000044524,ENSG00000048052,ENSG00000049540,ENSG00000049768…	1.52076	2.64236e-14	6.45616e-12
GO:0001501	skeletal system development	394	394	36	453	7.36	358	22553	1.56	1311,54360,5744,4313,7291,56172,2919,6696,2303,1301,165,1440,5396,6660,1746,5167,7941,4094,3624,56914,84159,2907,60,4879,5138,2487,25976,7071,5578,6667,7175,2260,3487,1956,6670,7040	ENSG00000005073,ENSG00000008710,ENSG00000009709,ENSG00000017427,ENSG00000018408,ENSG00000019186,ENSG00000029559,ENSG00000036828,ENSG00000037965,ENSG00000038295,ENSG00000043039,ENSG00000049089,ENSG00000052850,ENSG00000054598,ENSG00000054938,ENSG00000056661,ENSG00000061273,ENSG00000066379,ENSG00000066468,ENSG00000067955,ENSG00000068024,ENSG00000068078,ENSG00000069011,ENSG00000070010,ENSG00000070614…	1.61072	1.37323e-13	3.01973e-11
GO:0048468	cell development	918	921	57	432	11.66	861	22050	3.76	51604,51176,8408,5744,3196,7291,9957,6696,8326,2303,858,7076,1301,2118,1759,10752,6660,5923,1746,183,57096,150290,4094,5453,133,6774,6382,6840,4902,9253,1051,60,79006,1605,219699,7026,1947,51330,1404,6152,3675,64399,1969,7408,5578,2775,5530,26330,9218,4055,5818,2260,1956,8061,3280,6470,7040	ENSG00000001617,ENSG00000003393,ENSG00000004848,ENSG00000005073,ENSG00000005339,ENSG00000005513,ENSG00000005810,ENSG00000006047,ENSG00000006607,ENSG00000006611,ENSG00000006652,ENSG00000007168,ENSG00000007237,ENSG00000007372,ENSG00000007402,ENSG00000008300,ENSG00000009709,ENSG00000010671,ENSG00000010810,ENSG00000011201,ENSG00000012061,ENSG00000012171,ENSG00000013810,ENSG00000016082,ENSG00000017427…	1.2176	2.14988e-13	4.2978e-11
GO:0010033	response to organic substance	800	803	52	437	10.63	748	22163	3.26	51176,8941,412,4314,6696,5270,2303,2847,1440,1029,5229,1116,929,1030,5167,7941,3397,836,9619,3656,133,9420,6774,6382,27348,4267,6840,30001,1846,2791,1605,10020,7132,27161,3554,7071,5578,2775,8895,5530,4830,14,55970,8992,5066,1956,5594,8061,5771,51094,7040,6895	ENSG00000001084,ENSG00000001626,ENSG00000004139,ENSG00000004468,ENSG00000005249,ENSG00000005469,ENSG00000005471,ENSG00000006071,ENSG00000006128,ENSG00000006831,ENSG00000007908,ENSG00000008394,ENSG00000010256,ENSG00000010610,ENSG00000010810,ENSG00000011485,ENSG00000012504,ENSG00000013561,ENSG00000021826,ENSG00000023318,ENSG00000023572,ENSG00000025434,ENSG00000026103,ENSG00000026508,ENSG00000039068…	1.26009	4.65032e-13	8.5217e-11
GO:0007610	behavior	550	550	42	447	8.59	508	22403	2.22	4543,412,2906,273,9957,56172,2919,8326,6280,8993,2182,2847,1029,5168,10752,5923,2920,183,150290,5329,8484,6774,4267,6840,10874,60,1605,4879,60675,1404,800,1441,5578,2775,9218,1611,4097,5594,8061,7040,51192,146223	ENSG00000001617,ENSG00000003393,ENSG00000005249,ENSG00000006074,ENSG00000006075,ENSG00000006128,ENSG00000006210,ENSG00000006451,ENSG00000006606,ENSG00000007168,ENSG00000010810,ENSG00000011201,ENSG00000017797,ENSG00000025708,ENSG00000034053,ENSG00000036828,ENSG00000049247,ENSG00000051382,ENSG00000053747,ENSG00000055732,ENSG00000057593,ENSG00000058085,ENSG00000064393,ENSG00000067606,ENSG00000068724…	1.42158	5.34382e-13	9.03927e-11
GO:0048870	cell motility	484	484	39	450	7.98	445	22466	1.94	8408,7291,9957,1839,5270,6280,9935,1029,9229,5229,1759,10752,4041,11057,183,150290,3397,133,6840,84159,4902,1605,7026,10602,1947,51330,800,7803,3675,1441,5578,26330,9218,14,1956,5594,7040,51192,9051	ENSG00000000457,ENSG00000001617,ENSG00000004848,ENSG00000006128,ENSG00000006210,ENSG00000007168,ENSG00000007372,ENSG00000007908,ENSG00000007952,ENSG00000008294,ENSG00000010322,ENSG00000010438,ENSG00000010810,ENSG00000016082,ENSG00000017427,ENSG00000026508,ENSG00000033170,ENSG00000033327,ENSG00000035403,ENSG00000039139,ENSG00000049130,ENSG00000049247,ENSG00000050820,ENSG00000053747,ENSG00000054598…	1.476	7.08399e-13	1.11269e-10
GO:0022008	neurogenesis	615	617	44	445	9	571	22340	2.49	51604,8408,3196,7291,9957,6696,8326,2118,1759,10752,6660,5923,1746,183,57096,5453,133,6774,6840,4902,9253,1051,60,79006,1605,219699,7026,1947,51330,6152,64399,1969,7408,5578,2775,9218,4055,5818,2260,1956,8061,3280,6470,7040	ENSG00000001617,ENSG00000003393,ENSG00000004848,ENSG00000005810,ENSG00000006607,ENSG00000006611,ENSG00000007168,ENSG00000007237,ENSG00000007372,ENSG00000008300,ENSG00000009709,ENSG00000010810,ENSG00000011201,ENSG00000012171,ENSG00000013810,ENSG00000016082,ENSG00000017427,ENSG00000018189,ENSG00000020633,ENSG00000021645,ENSG00000026508,ENSG00000031544,ENSG00000035862,ENSG00000037965,ENSG00000038427…	1.35286	1.35554e-12	1.98722e-10
GO:0016477	cell migration	405	405	35	454	7.16	370	22541	1.61	8408,7291,9957,1839,5270,6280,1029,9229,1759,10752,4041,11057,183,150290,3397,133,6840,84159,4902,1605,7026,10602,1947,51330,7803,3675,1441,5578,9218,14,1956,5594,7040,51192,9051	ENSG00000000457,ENSG00000001617,ENSG00000004848,ENSG00000006128,ENSG00000006210,ENSG00000007168,ENSG00000007372,ENSG00000007908,ENSG00000007952,ENSG00000008294,ENSG00000010322,ENSG00000010438,ENSG00000010810,ENSG00000016082,ENSG00000017427,ENSG00000026508,ENSG00000033170,ENSG00000033327,ENSG00000035403,ENSG00000049130,ENSG00000049247,ENSG00000050820,ENSG00000053747,ENSG00000054598,ENSG00000056345…	1.54684	1.52779e-12	2.09975e-10
GO:0048699	generation of neurons	574	576	42	447	8.59	532	22379	2.32	51604,8408,3196,7291,9957,6696,8326,2118,1759,10752,6660,5923,1746,57096,133,6774,6840,4902,9253,1051,60,79006,1605,219699,7026,1947,51330,6152,64399,1969,7408,5578,2775,9218,4055,5818,2260,1956,8061,3280,6470,7040	ENSG00000001617,ENSG00000003393,ENSG00000004848,ENSG00000005810,ENSG00000006607,ENSG00000006611,ENSG00000007168,ENSG00000007237,ENSG00000007372,ENSG00000008300,ENSG00000009709,ENSG00000010810,ENSG00000011201,ENSG00000012171,ENSG00000016082,ENSG00000018189,ENSG00000020633,ENSG00000021645,ENSG00000026508,ENSG00000031544,ENSG00000035862,ENSG00000037965,ENSG00000038427,ENSG00000039068,ENSG00000040608…	1.37435	2.17367e-12	2.81171e-10
GO:0006952	defense response	929	929	53	436	10.84	876	22035	3.82	8941,6279,2877,2919,6696,30814,6280,8993,9435,1029,9040,2920,929,51561,1030,6004,183,9466,7941,4094,12,3624,3656,133,6774,53833,4267,1051,5997,60,1605,10020,550,60675,3783,7052,7132,7803,6152,4775,1441,3554,1969,5578,221079,3487,9520,8061,4973,7040,665,114548,4907	ENSG00000000938,ENSG00000000971,ENSG00000003393,ENSG00000003989,ENSG00000004139,ENSG00000004848,ENSG00000005381,ENSG00000005844,ENSG00000006074,ENSG00000006075,ENSG00000006125,ENSG00000006128,ENSG00000006210,ENSG00000006606,ENSG00000007171,ENSG00000007908,ENSG00000007952,ENSG00000008516,ENSG00000008517,ENSG00000009724,ENSG00000010327,ENSG00000011114,ENSG00000011600,ENSG00000012223,ENSG00000012779…	1.11767	3.91441e-11	4.78211e-09
GO:0030219	megakaryocyte differentiation	10	20	7	482	1.43	3	22908	0.01	8360,85477,8370,4791,6667,8359,6670	ENSG00000095752,ENSG00000163737,ENSG00000185513	4.7086	1.89579e-10	2.19413e-08
GO:0006629	lipid metabolic process	950	949	52	437	10.63	898	22013	3.92	51604,412,6783,30814,6646,2182,9040,9229,5168,56603,4041,183,80146,347,7941,12,9619,5329,51478,133,9420,7357,4267,2014,60,10020,7026,4879,8869,8395,79709,54965,3164,5205,7132,10024,59342,3554,3685,8895,14,6667,6050,4051,221,6489,51094,7040,113026,51170,6820,1663	ENSG00000000419,ENSG00000001626,ENSG00000001630,ENSG00000004779,ENSG00000005187,ENSG00000005249,ENSG00000005421,ENSG00000005469,ENSG00000005471,ENSG00000006007,ENSG00000006025,ENSG00000006530,ENSG00000006757,ENSG00000006831,ENSG00000007168,ENSG00000007541,ENSG00000009950,ENSG00000011009,ENSG00000011198,ENSG00000011405,ENSG00000012174,ENSG00000012504,ENSG00000012660,ENSG00000012779,ENSG00000015520…	1.07053	2.66713e-10	2.93251e-08
GO:0000904	cell morphogenesis involved in differentiation	305	305	27	462	5.52	278	22633	1.21	51176,8408,3196,9957,6696,2118,1759,10752,150290,133,6840,9253,60,79006,219699,1947,51330,6152,7408,5578,9218,5818,1956,8061,3280,6470,7040	ENSG00000001617,ENSG00000003393,ENSG00000004848,ENSG00000005810,ENSG00000007168,ENSG00000007237,ENSG00000007372,ENSG00000008300,ENSG00000011201,ENSG00000012171,ENSG00000016082,ENSG00000018189,ENSG00000019991,ENSG00000020633,ENSG00000021645,ENSG00000036257,ENSG00000038427,ENSG00000040608,ENSG00000044115,ENSG00000061337,ENSG00000064300,ENSG00000065320,ENSG00000065361,ENSG00000066468,ENSG00000068793…	1.55982	3.37322e-10	3.53225e-08
GO:0009966	regulation of signal transduction	911	912	50	439	10.22	861	22050	3.76	51176,4543,8408,9957,6696,9229,23034,1759,56603,5396,5923,1030,6004,11057,183,5167,57761,3624,3656,133,4188,4267,6840,9993,128637,5997,10411,10020,2681,10252,60675,8826,7052,7132,2487,7039,26230,6659,64399,5578,9218,2719,4055,83874,1956,8536,29097,6470,7040,9146	ENSG00000000003,ENSG00000003393,ENSG00000003402,ENSG00000006432,ENSG00000006607,ENSG00000007168,ENSG00000008256,ENSG00000008294,ENSG00000008323,ENSG00000008735,ENSG00000010610,ENSG00000011454,ENSG00000011485,ENSG00000012983,ENSG00000017260,ENSG00000017427,ENSG00000017797,ENSG00000019582,ENSG00000019991,ENSG00000019995,ENSG00000023572,ENSG00000034152,ENSG00000035862,ENSG00000036054,ENSG00000038382…	1.0705	5.51888e-10	5.51637e-08
GO:0008284	positive regulation of cell proliferation	434	433	32	457	6.54	402	22509	1.75	9953,5744,412,2919,1839,7076,1440,5229,5396,4041,183,7850,150290,133,10020,1947,961,7052,7039,6659,5578,9792,3685,8895,4830,1956,5594,8061,3280,6489,7040,1663	ENSG00000004468,ENSG00000006128,ENSG00000007264,ENSG00000007372,ENSG00000007952,ENSG00000011052,ENSG00000014216,ENSG00000017427,ENSG00000020426,ENSG00000030582,ENSG00000036257,ENSG00000036828,ENSG00000037280,ENSG00000049130,ENSG00000049247,ENSG00000049768,ENSG00000063176,ENSG00000064300,ENSG00000064393,ENSG00000064989,ENSG00000065320,ENSG00000065325,ENSG00000065675,ENSG00000065883,ENSG00000066468…	1.36627	8.24291e-10	7.88094e-08
GO:0031328	positive regulation of cellular biosynthetic process	700	709	42	447	8.59	658	22253	2.87	54360,51176,5744,3608,2000,2303,6646,2118,9935,23034,6660,1746,183,7941,4094,9619,3624,3814,133,6774,3321,1316,1051,3164,7132,4775,6659,9792,6119,14,6667,7411,4055,1956,5594,5089,8061,3280,84289,80351,7040,8433	ENSG00000001167,ENSG00000004487,ENSG00000005102,ENSG00000005339,ENSG00000005483,ENSG00000005513,ENSG00000007372,ENSG00000007866,ENSG00000008196,ENSG00000008441,ENSG00000009950,ENSG00000010610,ENSG00000012504,ENSG00000012822,ENSG00000013561,ENSG00000015153,ENSG00000016082,ENSG00000017427,ENSG00000018408,ENSG00000020426,ENSG00000022840,ENSG00000025434,ENSG00000030419,ENSG00000031544,ENSG00000033800…	1.15614	1.07087e-09	9.81186e-08
GO:0030182	neuron differentiation	522	523	35	454	7.16	487	22424	2.13	51604,8408,3196,9957,6696,2118,1759,10752,6660,5923,1746,57096,133,6774,6840,4902,9253,1051,60,79006,219699,1947,51330,6152,1969,7408,5578,2775,9218,5818,2260,1956,8061,3280,6470	ENSG00000001617,ENSG00000003393,ENSG00000004848,ENSG00000005810,ENSG00000006607,ENSG00000006611,ENSG00000007168,ENSG00000007237,ENSG00000007372,ENSG00000008300,ENSG00000009709,ENSG00000011201,ENSG00000012171,ENSG00000016082,ENSG00000018189,ENSG00000020633,ENSG00000021645,ENSG00000026508,ENSG00000031544,ENSG00000035862,ENSG00000037965,ENSG00000038427,ENSG00000039068,ENSG00000040608,ENSG00000044115…	1.26687	1.63593e-09	1.43897e-07
GO:0006366	transcription from RNA polymerase II promoter	885	893	48	441	9.82	837	22074	3.65	54360,51176,2000,29995,7291,2303,2115,9935,6660,4071,1746,3397,4094,12,3624,3814,4188,6774,3321,6840,1316,1051,7026,3164,7132,6498,7803,4775,4238,7071,4651,11319,9218,6119,14,6667,7411,4055,5216,92140,5089,8061,3280,6921,7040,5433,8433,6895	ENSG00000001167,ENSG00000004487,ENSG00000005075,ENSG00000005102,ENSG00000005302,ENSG00000005339,ENSG00000005513,ENSG00000006047,ENSG00000007372,ENSG00000007866,ENSG00000007968,ENSG00000008083,ENSG00000008196,ENSG00000008441,ENSG00000008838,ENSG00000009950,ENSG00000010030,ENSG00000011007,ENSG00000011590,ENSG00000012504,ENSG00000012822,ENSG00000013561,ENSG00000015171,ENSG00000016082,ENSG00000017427…	1.05449	1.84119e-09	1.55722e-07
GO:0006468	protein amino acid phosphorylation	892	893	48	441	9.82	844	22067	3.68	4543,8408,9957,1643,55858,1029,65266,1116,23037,1030,183,7850,5167,57761,12,3656,4188,1454,3321,6840,140609,51765,22848,10439,5997,4284,10411,10020,2681,10252,60675,415116,961,5754,7039,1969,5578,4097,1453,2260,1956,5594,5598,8536,2050,6470,7040,8428	ENSG00000000457,ENSG00000000938,ENSG00000004660,ENSG00000004799,ENSG00000005249,ENSG00000005700,ENSG00000005882,ENSG00000006062,ENSG00000006432,ENSG00000006837,ENSG00000007047,ENSG00000007264,ENSG00000008086,ENSG00000008118,ENSG00000008128,ENSG00000008294,ENSG00000010219,ENSG00000010610,ENSG00000010671,ENSG00000010810,ENSG00000011566,ENSG00000012983,ENSG00000013441,ENSG00000013725,ENSG00000015133…	1.04584	2.37458e-09	1.93397e-07
GO:0045596	negative regulation of cell differentiation	206	216	21	468	4.29	185	22726	0.81	8408,5744,3196,7291,6696,9935,8360,1746,5167,9619,3624,5329,8370,7408,4791,3685,4830,8359,5594,3280,7040	ENSG00000001617,ENSG00000005339,ENSG00000007372,ENSG00000016082,ENSG00000017427,ENSG00000018189,ENSG00000018408,ENSG00000019582,ENSG00000025434,ENSG00000029993,ENSG00000042781,ENSG00000044115,ENSG00000056345,ENSG00000061273,ENSG00000061455,ENSG00000065320,ENSG00000066279,ENSG00000067560,ENSG00000069702,ENSG00000070193,ENSG00000073282,ENSG00000074047,ENSG00000074181,ENSG00000075213,ENSG00000075388…	1.70696	2.58149e-09	1.96787e-07
GO:0008285	negative regulation of cell proliferation	382	384	29	460	5.93	353	22558	1.54	5744,2919,858,1029,1030,6004,23658,183,7850,7941,85477,836,133,53833,2014,8935,7132,7071,5578,4830,10178,1032,5928,2719,8061,84289,7040,9146,6754	ENSG00000003756,ENSG00000007372,ENSG00000008083,ENSG00000008226,ENSG00000011052,ENSG00000020633,ENSG00000027847,ENSG00000031544,ENSG00000035862,ENSG00000041515,ENSG00000044115,ENSG00000049249,ENSG00000049768,ENSG00000055130,ENSG00000055332,ENSG00000060656,ENSG00000064205,ENSG00000064835,ENSG00000066468,ENSG00000067113,ENSG00000068024,ENSG00000069482,ENSG00000069702,ENSG00000070193,ENSG00000070444…	1.39345	2.68468e-09	1.96787e-07
GO:0019725	cellular homeostasis	506	507	34	455	6.95	472	22439	2.06	4241,3171,2847,1440,1029,1759,286133,10752,1030,183,5167,59341,5453,928,133,60,1605,4879,60675,1404,4312,3783,7052,6558,800,7408,5578,2535,5530,4097,8992,9601,8536,7040	ENSG00000001084,ENSG00000004468,ENSG00000004939,ENSG00000005700,ENSG00000006075,ENSG00000006128,ENSG00000006283,ENSG00000006638,ENSG00000007952,ENSG00000010310,ENSG00000010704,ENSG00000011021,ENSG00000012223,ENSG00000013297,ENSG00000017260,ENSG00000018280,ENSG00000023228,ENSG00000023318,ENSG00000023572,ENSG00000030110,ENSG00000036828,ENSG00000039987,ENSG00000047249,ENSG00000047457,ENSG00000049247…	1.26764	2.66836e-09	1.96787e-07
GO:0048666	neuron development	386	387	29	460	5.93	357	22554	1.56	8408,3196,9957,6696,2118,1759,10752,5923,57096,133,6840,4902,9253,60,79006,219699,1947,51330,6152,7408,5578,2775,9218,5818,2260,1956,8061,3280,6470	ENSG00000001617,ENSG00000003393,ENSG00000004848,ENSG00000005810,ENSG00000006607,ENSG00000007168,ENSG00000007237,ENSG00000007372,ENSG00000008300,ENSG00000011201,ENSG00000012171,ENSG00000016082,ENSG00000018189,ENSG00000020633,ENSG00000021645,ENSG00000026508,ENSG00000031544,ENSG00000038427,ENSG00000039068,ENSG00000040608,ENSG00000044115,ENSG00000058866,ENSG00000061337,ENSG00000064300,ENSG00000065320…	1.382	3.40085e-09	2.41241e-07
GO:0007626	locomotory behavior	344	343	27	462	5.52	317	22594	1.38	2906,9957,56172,2919,6280,1029,5168,10752,2920,150290,5329,6840,60,1605,4879,60675,1404,800,1441,5578,2775,1611,5594,8061,7040,51192,146223	ENSG00000001617,ENSG00000003393,ENSG00000006074,ENSG00000006075,ENSG00000006210,ENSG00000006451,ENSG00000006606,ENSG00000007168,ENSG00000011201,ENSG00000017797,ENSG00000025708,ENSG00000034053,ENSG00000036828,ENSG00000051382,ENSG00000053747,ENSG00000055732,ENSG00000057593,ENSG00000058085,ENSG00000064393,ENSG00000068724,ENSG00000069696,ENSG00000070193,ENSG00000070748,ENSG00000075213,ENSG00000075275…	1.42681	4.6993e-09	3.2293e-07
GO:0055082	cellular chemical homeostasis	417	418	30	459	6.13	387	22524	1.69	4241,3171,2847,1440,1029,1759,286133,1030,183,5167,59341,5453,928,133,60,1605,4879,60675,1404,4312,7052,800,7408,5578,2535,5530,4097,8992,8536,7040	ENSG00000001084,ENSG00000004468,ENSG00000004939,ENSG00000005700,ENSG00000006075,ENSG00000006128,ENSG00000006283,ENSG00000006638,ENSG00000007952,ENSG00000010310,ENSG00000010704,ENSG00000012223,ENSG00000013297,ENSG00000017260,ENSG00000018280,ENSG00000023228,ENSG00000030110,ENSG00000036828,ENSG00000039987,ENSG00000047249,ENSG00000047457,ENSG00000049247,ENSG00000049759,ENSG00000050628,ENSG00000051108…	1.33606	4.97265e-09	3.3136e-07
GO:0009893	positive regulation of metabolic process	860	870	46	443	9.41	814	22097	3.55	54360,51176,5744,3608,2000,2303,6646,2118,9935,23034,6660,1746,183,7941,4094,9619,3624,3814,133,6774,4267,3321,6840,1316,1051,3164,7132,4775,6659,5578,9792,26330,6119,14,6667,7411,4055,1956,5594,5089,8061,3280,84289,80351,7040,8433	ENSG00000001084,ENSG00000001167,ENSG00000004487,ENSG00000005102,ENSG00000005339,ENSG00000005483,ENSG00000005513,ENSG00000007372,ENSG00000007866,ENSG00000007908,ENSG00000007952,ENSG00000008196,ENSG00000008441,ENSG00000009950,ENSG00000010610,ENSG00000011198,ENSG00000012504,ENSG00000012822,ENSG00000013561,ENSG00000015153,ENSG00000016082,ENSG00000017427,ENSG00000018408,ENSG00000020426,ENSG00000022840…	1.03631	6.29407e-09	4.07078e-07
GO:0009892	negative regulation of metabolic process	718	719	41	448	8.38	677	22234	2.95	23112,51176,29995,7291,1839,7076,2847,1029,5229,4071,1746,1030,5167,7941,3397,3624,3814,133,4188,6774,4267,84159,7026,2681,5205,7803,4238,27161,7071,5578,3685,8895,14,7411,1032,92140,3280,10438,7040,665,6895	ENSG00000001084,ENSG00000004487,ENSG00000005700,ENSG00000006047,ENSG00000008083,ENSG00000009950,ENSG00000010282,ENSG00000010803,ENSG00000011590,ENSG00000012061,ENSG00000012504,ENSG00000015153,ENSG00000015171,ENSG00000018408,ENSG00000019549,ENSG00000025434,ENSG00000029363,ENSG00000030110,ENSG00000031544,ENSG00000032219,ENSG00000037965,ENSG00000043039,ENSG00000048649,ENSG00000049768,ENSG00000053254…	1.10049	7.08473e-09	4.45123e-07
GO:0048878	chemical homeostasis	559	561	35	454	7.16	524	22387	2.29	5744,4241,3171,6646,2847,1440,1029,1759,286133,1030,183,5167,59341,5453,9619,928,133,6774,60,1605,4879,60675,1404,4312,7052,800,7408,5578,3685,2535,5530,4097,8992,8536,7040	ENSG00000001084,ENSG00000002330,ENSG00000004468,ENSG00000004939,ENSG00000005700,ENSG00000006075,ENSG00000006128,ENSG00000006283,ENSG00000006638,ENSG00000007952,ENSG00000009950,ENSG00000010310,ENSG00000010704,ENSG00000012223,ENSG00000013297,ENSG00000015520,ENSG00000017260,ENSG00000017427,ENSG00000018280,ENSG00000021826,ENSG00000023228,ENSG00000030110,ENSG00000036473,ENSG00000036828,ENSG00000039987…	1.19199	9.53076e-09	5.82171e-07
GO:0000902	cell morphogenesis	434	435	30	459	6.13	404	22507	1.76	51176,8408,3196,9957,6696,2118,1759,10752,150290,133,6840,9253,60,79006,219699,10602,1947,54751,51330,6152,7408,5578,9218,5818,1956,8061,3280,6470,7040,55909	ENSG00000001617,ENSG00000003393,ENSG00000004848,ENSG00000005810,ENSG00000007168,ENSG00000007237,ENSG00000007372,ENSG00000008300,ENSG00000010810,ENSG00000011201,ENSG00000012171,ENSG00000016082,ENSG00000018189,ENSG00000018408,ENSG00000019991,ENSG00000020633,ENSG00000021645,ENSG00000029534,ENSG00000032742,ENSG00000036257,ENSG00000038427,ENSG00000040608,ENSG00000044115,ENSG00000061337,ENSG00000064300…	1.29231	1.23962e-08	7.36739e-07
GO:0006873	cellular ion homeostasis	412	413	29	460	5.93	383	22528	1.67	4241,2847,1440,1029,1759,286133,1030,183,5167,59341,5453,928,133,60,1605,4879,60675,1404,4312,7052,800,7408,5578,2535,5530,4097,8992,8536,7040	ENSG00000001084,ENSG00000004468,ENSG00000004939,ENSG00000005700,ENSG00000006075,ENSG00000006128,ENSG00000006283,ENSG00000006638,ENSG00000007952,ENSG00000010310,ENSG00000010704,ENSG00000012223,ENSG00000013297,ENSG00000017260,ENSG00000018280,ENSG00000023228,ENSG00000030110,ENSG00000036828,ENSG00000039987,ENSG00000047249,ENSG00000047457,ENSG00000049247,ENSG00000049759,ENSG00000050628,ENSG00000051108…	1.31055	1.46173e-08	8.45882e-07
GO:0007169	transmembrane receptor protein tyrosine kinase signaling pathway	276	276	23	466	4.7	253	22658	1.1	8408,6696,1839,2303,1030,183,5167,6774,4267,84159,4902,7039,64399,1969,25976,5578,3685,2260,1956,2050,5771,7040,9051	ENSG00000008735,ENSG00000010610,ENSG00000017427,ENSG00000019991,ENSG00000025434,ENSG00000027644,ENSG00000030304,ENSG00000035720,ENSG00000037280,ENSG00000043462,ENSG00000044524,ENSG00000047936,ENSG00000050820,ENSG00000054598,ENSG00000057593,ENSG00000062524,ENSG00000064300,ENSG00000065361,ENSG00000066468,ENSG00000067606,ENSG00000068078,ENSG00000070193,ENSG00000070388,ENSG00000070614,ENSG00000070886…	1.48619	2.17654e-08	1.22723e-06
GO:0051716	cellular response to stimulus	871	873	45	444	9.2	826	22085	3.61	3171,273,6696,1643,2303,28990,6280,1647,165,2847,286133,1030,5167,59341,12,3656,4188,6774,1454,4267,30001,2791,60,10020,2681,56852,7132,1441,27161,1642,5578,6119,14,4097,55970,1032,4055,1453,4968,8061,5771,6489,51094,51192,6895	ENSG00000002016,ENSG00000004700,ENSG00000005007,ENSG00000005156,ENSG00000005249,ENSG00000005381,ENSG00000006210,ENSG00000006432,ENSG00000006831,ENSG00000008405,ENSG00000008735,ENSG00000009413,ENSG00000010072,ENSG00000010704,ENSG00000011566,ENSG00000012061,ENSG00000012983,ENSG00000019186,ENSG00000020426,ENSG00000020922,ENSG00000021300,ENSG00000023287,ENSG00000023572,ENSG00000025434,ENSG00000026036…	0.996897	2.60745e-08	1.43345e-06
GO:0007167	enzyme linked receptor protein signaling pathway	430	432	29	460	5.93	401	22510	1.75	8408,6696,1839,2303,1030,183,5167,3397,3624,3814,6774,4267,84159,4902,6497,7039,64399,1969,25976,7071,5578,3685,2719,2260,1956,2050,5771,7040,9051	ENSG00000008735,ENSG00000010610,ENSG00000017427,ENSG00000019991,ENSG00000025434,ENSG00000027644,ENSG00000030304,ENSG00000033170,ENSG00000035720,ENSG00000037280,ENSG00000038382,ENSG00000039319,ENSG00000043462,ENSG00000044524,ENSG00000047936,ENSG00000050820,ENSG00000054598,ENSG00000057593,ENSG00000060656,ENSG00000062524,ENSG00000064300,ENSG00000064393,ENSG00000065361,ENSG00000066468,ENSG00000067606…	1.26382	3.72627e-08	1.99855e-06
GO:0030003	cellular cation homeostasis	286	287	23	466	4.7	263	22648	1.15	4241,2847,1440,1029,286133,1030,183,59341,133,60,1605,4879,60675,1404,7052,800,7408,5578,2535,4097,8992,8536,7040	ENSG00000004468,ENSG00000005700,ENSG00000006075,ENSG00000006128,ENSG00000006283,ENSG00000006638,ENSG00000007952,ENSG00000010310,ENSG00000010704,ENSG00000012223,ENSG00000017260,ENSG00000018280,ENSG00000030110,ENSG00000036828,ENSG00000047249,ENSG00000047457,ENSG00000049247,ENSG00000049759,ENSG00000050628,ENSG00000051108,ENSG00000051382,ENSG00000060558,ENSG00000064547,ENSG00000068724,ENSG00000068976…	1.44698	4.20963e-08	2.20404e-06
GO:0001568	blood vessel development	288	288	23	466	4.7	265	22646	1.16	4313,2303,9229,1759,5396,183,3397,133,7026,4879,60675,51330,7052,7132,7039,25976,3685,14,6050,5598,2050,113026,9051	ENSG00000004399,ENSG00000006638,ENSG00000007171,ENSG00000007952,ENSG00000008710,ENSG00000010327,ENSG00000025708,ENSG00000026508,ENSG00000027869,ENSG00000030110,ENSG00000032444,ENSG00000044090,ENSG00000049247,ENSG00000049540,ENSG00000054598,ENSG00000057663,ENSG00000063176,ENSG00000064012,ENSG00000064195,ENSG00000066056,ENSG00000066468,ENSG00000069702,ENSG00000070193,ENSG00000070495,ENSG00000071246…	1.43932	4.78544e-08	2.44725e-06
GO:0001944	vasculature development	294	294	23	466	4.7	271	22640	1.18	4313,2303,9229,1759,5396,183,3397,133,7026,4879,60675,51330,7052,7132,7039,25976,3685,14,6050,5598,2050,113026,9051	ENSG00000004399,ENSG00000006638,ENSG00000007171,ENSG00000007952,ENSG00000008710,ENSG00000010327,ENSG00000025708,ENSG00000026508,ENSG00000027869,ENSG00000030110,ENSG00000032444,ENSG00000044090,ENSG00000049247,ENSG00000049540,ENSG00000054598,ENSG00000057663,ENSG00000063176,ENSG00000064012,ENSG00000064195,ENSG00000066056,ENSG00000066468,ENSG00000069702,ENSG00000070193,ENSG00000070495,ENSG00000071246…	1.41666	6.98002e-08	3.48842e-06
GO:0051726	regulation of cell cycle	321	322	24	465	4.91	297	22614	1.3	1620,8941,2000,1647,1029,5229,1030,836,12,3624,10252,7039,6152,1642,4085,8895,14,4097,1032,7175,1163,1956,8061,7040	ENSG00000002822,ENSG00000005810,ENSG00000007968,ENSG00000008128,ENSG00000011426,ENSG00000013810,ENSG00000017427,ENSG00000020426,ENSG00000020633,ENSG00000030110,ENSG00000041515,ENSG00000044090,ENSG00000053254,ENSG00000054598,ENSG00000065675,ENSG00000065883,ENSG00000068903,ENSG00000070444,ENSG00000070669,ENSG00000070770,ENSG00000072501,ENSG00000072609,ENSG00000073146,ENSG00000073756,ENSG00000074755…	1.36861	8.51384e-08	4.16043e-06
GO:0030030	cell projection organization	449	450	29	460	5.93	420	22491	1.83	8408,3196,9957,6696,2118,1759,10752,5923,133,6840,4902,9253,60,79006,219699,1947,53827,51330,822,6152,7408,5578,2775,9218,5818,2260,1956,8061,6470	ENSG00000001617,ENSG00000003393,ENSG00000004848,ENSG00000005810,ENSG00000006451,ENSG00000006453,ENSG00000007168,ENSG00000007174,ENSG00000007237,ENSG00000007372,ENSG00000008300,ENSG00000011201,ENSG00000012171,ENSG00000016082,ENSG00000018189,ENSG00000018408,ENSG00000020633,ENSG00000021645,ENSG00000026508,ENSG00000032742,ENSG00000035403,ENSG00000038427,ENSG00000039068,ENSG00000040608,ENSG00000044115…	1.21669	9.43305e-08	4.50941e-06
GO:0034097	response to cytokine stimulus	80	79	12	477	2.45	68	22843	0.3	8941,4314,5229,1030,836,3656,6774,10020,3554,2775,8895,8061	ENSG00000004468,ENSG00000007908,ENSG00000026103,ENSG00000044524,ENSG00000064012,ENSG00000067066,ENSG00000073756,ENSG00000081985,ENSG00000085231,ENSG00000090376,ENSG00000092969,ENSG00000102575,ENSG00000102879,ENSG00000104964,ENSG00000105173,ENSG00000107758,ENSG00000110169,ENSG00000111012,ENSG00000112658,ENSG00000112964,ENSG00000113594,ENSG00000115415,ENSG00000115919,ENSG00000125954,ENSG00000126895…	2.13428	1.008e-07	4.64061e-06
GO:0006163	purine nucleotide metabolic process	324	325	24	465	4.91	300	22611	1.31	5744,1839,2847,1440,7850,5167,837,7941,8484,133,813,1404,5205,800,521,63979,4830,8992,4968,6102,7040,146223,4907,79895	ENSG00000004864,ENSG00000008130,ENSG00000010310,ENSG00000011052,ENSG00000016490,ENSG00000017260,ENSG00000017483,ENSG00000023228,ENSG00000033627,ENSG00000035687,ENSG00000035862,ENSG00000040531,ENSG00000043591,ENSG00000044012,ENSG00000047249,ENSG00000048545,ENSG00000054179,ENSG00000054793,ENSG00000055609,ENSG00000058063,ENSG00000058668,ENSG00000061918,ENSG00000064270,ENSG00000064989,ENSG00000065135…	1.35843	1.01296e-07	4.64061e-06
GO:0045941	positive regulation of transcription	560	569	33	456	6.75	527	22384	2.3	54360,51176,3608,2000,2303,2118,9935,6660,1746,4094,3624,3814,6774,3321,1316,1051,3164,7132,4775,6659,9792,6119,14,6667,7411,4055,5594,5089,8061,3280,84289,7040,8433	ENSG00000001167,ENSG00000004487,ENSG00000005102,ENSG00000005339,ENSG00000005483,ENSG00000005513,ENSG00000007372,ENSG00000007866,ENSG00000008196,ENSG00000008441,ENSG00000009950,ENSG00000012504,ENSG00000012822,ENSG00000013561,ENSG00000015153,ENSG00000016082,ENSG00000017427,ENSG00000018408,ENSG00000020426,ENSG00000022840,ENSG00000025434,ENSG00000030419,ENSG00000031544,ENSG00000033800,ENSG00000034152…	1.12292	1.06275e-07	4.76935e-06
GO:0050801	ion homeostasis	453	455	29	460	5.93	424	22487	1.85	4241,2847,1440,1029,1759,286133,1030,183,5167,59341,5453,928,133,60,1605,4879,60675,1404,4312,7052,800,7408,5578,2535,5530,4097,8992,8536,7040	ENSG00000001084,ENSG00000004468,ENSG00000004939,ENSG00000005700,ENSG00000006075,ENSG00000006128,ENSG00000006283,ENSG00000006638,ENSG00000007952,ENSG00000010310,ENSG00000010704,ENSG00000012223,ENSG00000013297,ENSG00000017260,ENSG00000018280,ENSG00000021826,ENSG00000023228,ENSG00000030110,ENSG00000036473,ENSG00000036828,ENSG00000039987,ENSG00000047249,ENSG00000047457,ENSG00000049247,ENSG00000049759…	1.20703	1.13877e-07	5.0083e-06
GO:0016044	membrane organization	402	409	27	462	5.52	375	22536	1.64	4543,8408,273,6696,858,6280,1759,286133,22905,4041,929,26276,3624,928,133,3783,5578,3685,9218,4830,1639,1956,9522,7040,25977,7879,1663	ENSG00000003056,ENSG00000006114,ENSG00000007168,ENSG00000007908,ENSG00000007952,ENSG00000010327,ENSG00000010704,ENSG00000011028,ENSG00000011347,ENSG00000015475,ENSG00000024422,ENSG00000025434,ENSG00000028528,ENSG00000029725,ENSG00000030110,ENSG00000034971,ENSG00000035720,ENSG00000038945,ENSG00000039319,ENSG00000042753,ENSG00000047249,ENSG00000049245,ENSG00000049759,ENSG00000054219,ENSG00000062598…	1.25622	1.20212e-07	5.18325e-06
GO:0046483	heterocycle metabolic process	483	484	30	459	6.13	453	22458	1.98	5744,1839,2847,1440,7850,5167,837,7941,8484,133,55034,813,1404,5205,800,1362,521,63979,4830,8992,25902,2260,5594,4968,6470,6102,7040,146223,4907,79895	ENSG00000004864,ENSG00000007350,ENSG00000008130,ENSG00000010310,ENSG00000011052,ENSG00000014919,ENSG00000016490,ENSG00000017260,ENSG00000017483,ENSG00000023228,ENSG00000023330,ENSG00000023697,ENSG00000025708,ENSG00000028839,ENSG00000033627,ENSG00000035687,ENSG00000035862,ENSG00000036473,ENSG00000040531,ENSG00000043591,ENSG00000044012,ENSG00000047230,ENSG00000047249,ENSG00000048545,ENSG00000054179…	1.17566	1.32526e-07	5.60433e-06
GO:0051098	regulation of binding	153	152	16	473	3.27	137	22774	0.6	54360,5744,1029,183,3397,3656,4188,10020,3164,800,1441,6119,4830,92140,7040,114548	ENSG00000003147,ENSG00000005421,ENSG00000006047,ENSG00000030110,ENSG00000048649,ENSG00000049768,ENSG00000064393,ENSG00000067066,ENSG00000069399,ENSG00000069702,ENSG00000070808,ENSG00000073803,ENSG00000075340,ENSG00000079102,ENSG00000080815,ENSG00000082014,ENSG00000082805,ENSG00000087088,ENSG00000087274,ENSG00000088832,ENSG00000090339,ENSG00000090376,ENSG00000096717,ENSG00000096968,ENSG00000099956…	1.72689	1.43462e-07	5.95231e-06
GO:0006875	cellular metal ion homeostasis	218	219	19	470	3.89	199	22712	0.87	2847,1440,1029,1030,183,59341,133,60,1605,4879,60675,1404,7052,800,7408,5578,2535,8536,7040	ENSG00000004468,ENSG00000005700,ENSG00000006075,ENSG00000006128,ENSG00000006283,ENSG00000006638,ENSG00000010310,ENSG00000017260,ENSG00000018280,ENSG00000030110,ENSG00000036828,ENSG00000049247,ENSG00000049759,ENSG00000050628,ENSG00000051108,ENSG00000051382,ENSG00000060558,ENSG00000064547,ENSG00000068976,ENSG00000078369,ENSG00000078401,ENSG00000080815,ENSG00000081237,ENSG00000087088,ENSG00000089041…	1.52905	1.82831e-07	7.44527e-06
GO:0010628	positive regulation of gene expression	578	587	33	456	6.75	545	22366	2.38	54360,51176,3608,2000,2303,2118,9935,6660,1746,4094,3624,3814,6774,3321,1316,1051,3164,7132,4775,6659,9792,6119,14,6667,7411,4055,5594,5089,8061,3280,84289,7040,8433	ENSG00000001167,ENSG00000004487,ENSG00000005102,ENSG00000005339,ENSG00000005483,ENSG00000005513,ENSG00000007372,ENSG00000007866,ENSG00000008196,ENSG00000008441,ENSG00000009950,ENSG00000012504,ENSG00000012822,ENSG00000013561,ENSG00000015153,ENSG00000016082,ENSG00000017427,ENSG00000018408,ENSG00000020426,ENSG00000022840,ENSG00000025434,ENSG00000030419,ENSG00000031544,ENSG00000033800,ENSG00000034152…	1.08853	2.19876e-07	8.76149e-06
GO:0051101	regulation of DNA binding	120	120	14	475	2.86	106	22805	0.46	54360,5744,1029,183,3397,3656,4188,10020,3164,6119,4830,92140,7040,114548	ENSG00000048649,ENSG00000049768,ENSG00000064393,ENSG00000067066,ENSG00000069399,ENSG00000069702,ENSG00000070808,ENSG00000073803,ENSG00000079102,ENSG00000082805,ENSG00000090339,ENSG00000090376,ENSG00000096717,ENSG00000096968,ENSG00000099956,ENSG00000100292,ENSG00000100393,ENSG00000100823,ENSG00000100906,ENSG00000101076,ENSG00000101665,ENSG00000102977,ENSG00000103275,ENSG00000103490,ENSG00000104365…	1.84704	2.23121e-07	8.76149e-06
GO:0009790	embryonic development	610	619	34	455	6.95	576	22335	2.51	57053,51176,3196,7291,2919,6696,2303,1301,9935,9229,56603,5396,4041,4071,1746,12,3814,4188,1051,2907,1947,6497,5138,7132,7408,14,2239,6667,4097,5216,5089,3280,6670,7040	ENSG00000003393,ENSG00000004487,ENSG00000004975,ENSG00000005073,ENSG00000005102,ENSG00000005513,ENSG00000006611,ENSG00000007372,ENSG00000008128,ENSG00000008710,ENSG00000009709,ENSG00000011132,ENSG00000013275,ENSG00000013375,ENSG00000030582,ENSG00000032742,ENSG00000033170,ENSG00000034053,ENSG00000036257,ENSG00000039068,ENSG00000039537,ENSG00000043355,ENSG00000051382,ENSG00000052850,ENSG00000053747…	1.06387	2.51405e-07	9.69894e-06
GO:0009628	response to abiotic stimulus	640	642	35	454	7.16	605	22306	2.64	57053,412,1643,1301,165,286133,1030,183,59341,836,4094,12,3656,133,30001,51435,10874,1605,7132,6558,800,6659,6513,5578,9218,14,2239,1032,4055,5066,1956,8061,6670,6489,7040	ENSG00000001084,ENSG00000004487,ENSG00000004776,ENSG00000004848,ENSG00000006071,ENSG00000006128,ENSG00000006459,ENSG00000007952,ENSG00000008710,ENSG00000010810,ENSG00000011114,ENSG00000011304,ENSG00000012061,ENSG00000015133,ENSG00000019549,ENSG00000021300,ENSG00000023572,ENSG00000030110,ENSG00000031544,ENSG00000039650,ENSG00000042832,ENSG00000043355,ENSG00000043591,ENSG00000048545,ENSG00000048740…	1.04463	2.61891e-07	9.92927e-06
GO:0019226	transmission of nerve impulse	448	448	28	461	5.73	420	22491	1.83	57053,412,2906,273,858,9229,1759,5923,183,4084,5453,8484,928,133,4267,2571,10874,60,4879,1404,800,5578,5530,5818,1956,5594,7040,9051	ENSG00000003393,ENSG00000004468,ENSG00000006128,ENSG00000007168,ENSG00000007402,ENSG00000007516,ENSG00000008056,ENSG00000008282,ENSG00000010322,ENSG00000011132,ENSG00000011677,ENSG00000013297,ENSG00000020129,ENSG00000021645,ENSG00000030304,ENSG00000034053,ENSG00000049247,ENSG00000054523,ENSG00000061337,ENSG00000064692,ENSG00000065135,ENSG00000066427,ENSG00000067606,ENSG00000067715,ENSG00000069696…	1.17942	3.07646e-07	1.14663e-05
GO:0010942	positive regulation of cell death	422	425	27	462	5.52	395	22516	1.72	165,1029,183,837,85477,836,12,3624,133,1051,10020,2681,3164,7052,10670,6659,7071,5578,9218,1611,14,1639,5594,8061,7040,665,114548	ENSG00000002330,ENSG00000003400,ENSG00000003402,ENSG00000003756,ENSG00000004468,ENSG00000006432,ENSG00000007047,ENSG00000010671,ENSG00000011332,ENSG00000015475,ENSG00000020633,ENSG00000026103,ENSG00000026508,ENSG00000026751,ENSG00000029363,ENSG00000030110,ENSG00000035664,ENSG00000035681,ENSG00000036257,ENSG00000039537,ENSG00000042286,ENSG00000048392,ENSG00000049249,ENSG00000050748,ENSG00000055130…	1.20337	3.16516e-07	1.16003e-05
GO:0055065	metal ion homeostasis	227	228	19	470	3.89	208	22703	0.91	2847,1440,1029,1030,183,59341,133,60,1605,4879,60675,1404,7052,800,7408,5578,2535,8536,7040	ENSG00000004468,ENSG00000005700,ENSG00000006075,ENSG00000006128,ENSG00000006283,ENSG00000006638,ENSG00000010310,ENSG00000017260,ENSG00000018280,ENSG00000030110,ENSG00000036828,ENSG00000049247,ENSG00000049759,ENSG00000050628,ENSG00000051108,ENSG00000051382,ENSG00000060558,ENSG00000064547,ENSG00000068976,ENSG00000075673,ENSG00000078369,ENSG00000078401,ENSG00000080815,ENSG00000081237,ENSG00000087088…	1.48442	3.42847e-07	1.23594e-05
GO:0048514	blood vessel morphogenesis	253	253	20	469	4.09	233	22678	1.02	2303,1759,5396,183,3397,133,7026,4879,60675,51330,7052,7132,7039,25976,14,6050,5598,2050,113026,9051	ENSG00000004399,ENSG00000006638,ENSG00000007171,ENSG00000007952,ENSG00000010327,ENSG00000025708,ENSG00000027869,ENSG00000030110,ENSG00000032444,ENSG00000044090,ENSG00000049247,ENSG00000049540,ENSG00000054598,ENSG00000057663,ENSG00000064012,ENSG00000066056,ENSG00000066468,ENSG00000070193,ENSG00000071246,ENSG00000075223,ENSG00000078401,ENSG00000079385,ENSG00000084674,ENSG00000086062,ENSG00000087088…	1.42324	4.2291e-07	1.49997e-05
GO:0009890	negative regulation of biosynthetic process	573	572	32	457	6.54	541	22370	2.36	51176,29995,7291,1839,5229,4071,1746,5167,3397,3624,3814,133,4188,6774,4267,84159,7026,2681,5205,7803,4238,27161,7071,5578,3685,8895,14,7411,92140,3280,10438,7040	ENSG00000001084,ENSG00000004487,ENSG00000006047,ENSG00000008083,ENSG00000009950,ENSG00000010282,ENSG00000010803,ENSG00000011590,ENSG00000012504,ENSG00000015153,ENSG00000015171,ENSG00000018408,ENSG00000019549,ENSG00000025434,ENSG00000029363,ENSG00000031544,ENSG00000032219,ENSG00000037965,ENSG00000043039,ENSG00000048649,ENSG00000049768,ENSG00000053254,ENSG00000053702,ENSG00000056345,ENSG00000056661…	1.06311	5.46922e-07	1.90902e-05
GO:0007565	female pregnancy	113	113	13	476	2.66	100	22811	0.44	5744,412,6696,6783,1116,133,4267,6667,9520,8061,6670,9522,7040	ENSG00000004468,ENSG00000004478,ENSG00000006831,ENSG00000007866,ENSG00000010704,ENSG00000030582,ENSG00000067445,ENSG00000073756,ENSG00000079435,ENSG00000083782,ENSG00000084636,ENSG00000085465,ENSG00000087460,ENSG00000091136,ENSG00000092969,ENSG00000093010,ENSG00000099139,ENSG00000101405,ENSG00000102755,ENSG00000104870,ENSG00000106483,ENSG00000106799,ENSG00000106927,ENSG00000107014,ENSG00000107018…	1.82936	7.09873e-07	2.43908e-05
GO:0048646	anatomical structure formation involved in morphogenesis	389	390	25	464	5.11	364	22547	1.59	51176,8408,3196,4313,7291,2919,2303,4041,3397,928,4879,10252,60675,51330,7132,7039,7408,14,6667,5216,6050,5598,6670,2050,113026	ENSG00000004399,ENSG00000004975,ENSG00000005073,ENSG00000006638,ENSG00000007168,ENSG00000007952,ENSG00000010327,ENSG00000012061,ENSG00000025708,ENSG00000026508,ENSG00000027869,ENSG00000028839,ENSG00000032444,ENSG00000036257,ENSG00000039068,ENSG00000043355,ENSG00000049247,ENSG00000054598,ENSG00000061676,ENSG00000064012,ENSG00000064309,ENSG00000064655,ENSG00000066056,ENSG00000066468,ENSG00000067141…	1.20519	7.99698e-07	2.70544e-05
GO:0008544	epidermis development	218	218	18	471	3.68	200	22711	0.87	51176,5744,412,6696,5650,94234,360,1029,7850,6615,836,5453,7357,6840,5351,3685,51535,4097	ENSG00000007372,ENSG00000011052,ENSG00000015285,ENSG00000017260,ENSG00000020633,ENSG00000043039,ENSG00000053747,ENSG00000054654,ENSG00000058085,ENSG00000064300,ENSG00000065618,ENSG00000070193,ENSG00000072210,ENSG00000073282,ENSG00000073756,ENSG00000074319,ENSG00000079999,ENSG00000080166,ENSG00000080573,ENSG00000080815,ENSG00000087116,ENSG00000090861,ENSG00000092295,ENSG00000092969,ENSG00000094796…	1.4678	8.50234e-07	2.8012e-05
GO:0043065	positive regulation of apoptosis	417	420	26	463	5.32	391	22520	1.71	165,1029,183,837,85477,836,12,3624,133,1051,10020,2681,3164,7052,6659,7071,5578,9218,1611,14,1639,5594,8061,7040,665,114548	ENSG00000002330,ENSG00000003400,ENSG00000003402,ENSG00000003756,ENSG00000004468,ENSG00000006432,ENSG00000010671,ENSG00000011332,ENSG00000015475,ENSG00000020633,ENSG00000026103,ENSG00000026508,ENSG00000026751,ENSG00000029363,ENSG00000030110,ENSG00000035664,ENSG00000035681,ENSG00000036257,ENSG00000039537,ENSG00000042286,ENSG00000048392,ENSG00000049249,ENSG00000050748,ENSG00000055130,ENSG00000063438…	1.17382	8.5348e-07	2.8012e-05
GO:0050679	positive regulation of epithelial cell proliferation	38	38	8	481	1.64	30	22881	0.13	2919,7850,150290,7039,3685,4830,1956,7040	ENSG00000011052,ENSG00000017427,ENSG00000030582,ENSG00000070193,ENSG00000086062,ENSG00000091136,ENSG00000101180,ENSG00000101680,ENSG00000102678,ENSG00000105880,ENSG00000107779,ENSG00000110347,ENSG00000112715,ENSG00000112837,ENSG00000113578,ENSG00000115353,ENSG00000118971,ENSG00000128052,ENSG00000135413,ENSG00000136244,ENSG00000137764,ENSG00000138685,ENSG00000141736,ENSG00000150630,ENSG00000163501…	2.54044	9.68219e-07	3.11097e-05
GO:0043068	positive regulation of programmed cell death	420	423	26	463	5.32	394	22517	1.72	165,1029,183,837,85477,836,12,3624,133,1051,10020,2681,3164,7052,6659,7071,5578,9218,1611,14,1639,5594,8061,7040,665,114548	ENSG00000002330,ENSG00000003400,ENSG00000003402,ENSG00000003756,ENSG00000004468,ENSG00000006432,ENSG00000007047,ENSG00000010671,ENSG00000011332,ENSG00000015475,ENSG00000020633,ENSG00000026103,ENSG00000026508,ENSG00000026751,ENSG00000029363,ENSG00000030110,ENSG00000035664,ENSG00000035681,ENSG00000036257,ENSG00000039537,ENSG00000042286,ENSG00000048392,ENSG00000049249,ENSG00000050748,ENSG00000055130…	1.16604	9.76158e-07	3.11097e-05
GO:0007423	sensory organ development	244	244	19	470	3.89	225	22686	0.98	57053,2919,2303,1301,9935,5396,4041,57096,4094,6774,1295,4284,6152,6667,5818,1956,3280,6670,7040	ENSG00000006611,ENSG00000007372,ENSG00000030110,ENSG00000031544,ENSG00000054598,ENSG00000055732,ENSG00000065054,ENSG00000065361,ENSG00000066468,ENSG00000070193,ENSG00000070495,ENSG00000074771,ENSG00000075275,ENSG00000075711,ENSG00000075891,ENSG00000077092,ENSG00000077943,ENSG00000078246,ENSG00000078401,ENSG00000078579,ENSG00000081248,ENSG00000087085,ENSG00000087088,ENSG00000091010,ENSG00000091536…	1.40511	1.03119e-06	3.23942e-05
GO:0051099	positive regulation of binding	83	82	11	478	2.25	72	22839	0.31	54360,183,3656,10020,3164,800,1441,6119,4830,92140,7040	ENSG00000005421,ENSG00000064393,ENSG00000069702,ENSG00000070808,ENSG00000073803,ENSG00000075340,ENSG00000082805,ENSG00000087274,ENSG00000088832,ENSG00000090339,ENSG00000090376,ENSG00000096968,ENSG00000099956,ENSG00000100393,ENSG00000102977,ENSG00000103275,ENSG00000103490,ENSG00000104365,ENSG00000104884,ENSG00000104899,ENSG00000113520,ENSG00000113525,ENSG00000121691,ENSG00000124151,ENSG00000124208…	1.98784	1.23489e-06	3.82467e-05
GO:0006935	chemotaxis	224	224	18	471	3.68	206	22705	0.9	2919,6280,1029,5168,2920,150290,5329,6840,1605,60675,1441,5578,1611,5594,8061,7040,51192,146223	ENSG00000001617,ENSG00000006074,ENSG00000006075,ENSG00000006210,ENSG00000006451,ENSG00000006606,ENSG00000011201,ENSG00000017797,ENSG00000025708,ENSG00000036828,ENSG00000051382,ENSG00000053747,ENSG00000057593,ENSG00000058085,ENSG00000068724,ENSG00000070193,ENSG00000075213,ENSG00000075651,ENSG00000089505,ENSG00000091136,ENSG00000091317,ENSG00000092969,ENSG00000099937,ENSG00000100311,ENSG00000100345…	1.43798	1.26028e-06	3.84911e-05
GO:0030099	myeloid cell differentiation	159	170	15	474	3.07	144	22767	0.63	7076,1440,9935,8360,85477,3624,8370,7071,4791,6119,4830,6667,8359,6670,7040	ENSG00000005483,ENSG00000026103,ENSG00000029993,ENSG00000049130,ENSG00000064012,ENSG00000066336,ENSG00000066926,ENSG00000067955,ENSG00000068323,ENSG00000069702,ENSG00000070495,ENSG00000070831,ENSG00000080815,ENSG00000081087,ENSG00000083168,ENSG00000087274,ENSG00000087460,ENSG00000089472,ENSG00000090316,ENSG00000090534,ENSG00000092067,ENSG00000095752,ENSG00000096968,ENSG00000100296,ENSG00000100345…	1.6101	1.32344e-06	3.98664e-05
GO:0045926	negative regulation of growth	101	102	12	477	2.45	89	22822	0.39	6696,1029,183,5167,3624,4879,9792,1032,2719,84289,51094,7040	ENSG00000006831,ENSG00000043591,ENSG00000057019,ENSG00000067445,ENSG00000067829,ENSG00000068745,ENSG00000073282,ENSG00000074276,ENSG00000074800,ENSG00000077684,ENSG00000078900,ENSG00000090432,ENSG00000092969,ENSG00000100532,ENSG00000100600,ENSG00000100644,ENSG00000101076,ENSG00000101079,ENSG00000103175,ENSG00000104432,ENSG00000105327,ENSG00000105568,ENSG00000105821,ENSG00000108557,ENSG00000108819…	1.86423	1.34174e-06	3.98715e-05
GO:0051246	regulation of protein metabolic process	513	514	29	460	5.93	484	22427	2.11	23112,1839,5270,7076,6646,1029,9040,23034,1030,183,5167,5329,133,4188,92912,2734,10411,2681,7132,27161,5578,3685,14,1956,5594,3280,7040,9146,6895	ENSG00000001084,ENSG00000005007,ENSG00000005249,ENSG00000005700,ENSG00000006047,ENSG00000006432,ENSG00000010282,ENSG00000010610,ENSG00000012983,ENSG00000013725,ENSG00000015133,ENSG00000017427,ENSG00000023287,ENSG00000025434,ENSG00000030110,ENSG00000032444,ENSG00000032742,ENSG00000033800,ENSG00000049130,ENSG00000049759,ENSG00000049768,ENSG00000055917,ENSG00000056345,ENSG00000057663,ENSG00000061938…	1.07201	1.46981e-06	4.30948e-05
GO:0007049	cell cycle	950	954	43	446	8.79	907	22004	3.96	1620,8941,2000,55858,3833,1647,1029,5229,56603,1030,836,12,3624,6840,1316,5997,60,2681,10252,7039,7803,60370,6152,4238,1642,4085,256126,8895,5530,14,4097,1032,5928,1639,7175,1163,1956,5594,5598,8061,7040,55909,1663	ENSG00000002016,ENSG00000002822,ENSG00000004897,ENSG00000005007,ENSG00000005156,ENSG00000005483,ENSG00000005810,ENSG00000006611,ENSG00000006634,ENSG00000007168,ENSG00000007237,ENSG00000007968,ENSG00000008018,ENSG00000008128,ENSG00000008710,ENSG00000010292,ENSG00000011426,ENSG00000011454,ENSG00000011485,ENSG00000013275,ENSG00000013810,ENSG00000015171,ENSG00000017427,ENSG00000019991,ENSG00000020426…	0.849718	1.90112e-06	5.42931e-05
GO:0006897	endocytosis	254	255	19	470	3.89	235	22676	1.03	4543,8408,273,6696,1759,286133,22905,4041,929,3624,133,5578,3685,4830,9522,7040,25977,7879,1663	ENSG00000003056,ENSG00000006114,ENSG00000007908,ENSG00000010327,ENSG00000010704,ENSG00000011028,ENSG00000024422,ENSG00000025434,ENSG00000028528,ENSG00000029725,ENSG00000034971,ENSG00000038945,ENSG00000039319,ENSG00000042753,ENSG00000047249,ENSG00000049759,ENSG00000054219,ENSG00000062598,ENSG00000063245,ENSG00000064687,ENSG00000066230,ENSG00000068781,ENSG00000069869,ENSG00000070018,ENSG00000070193…	1.36118	1.87952e-06	5.42931e-05
GO:0051128	regulation of cellular component organization	465	464	27	462	5.52	438	22473	1.91	8408,3196,6696,6280,1759,22905,85477,12,133,4267,9253,79006,10602,10252,54751,51330,7132,7039,822,4085,5578,14,7175,5818,8061,80351,7040	ENSG00000001617,ENSG00000005007,ENSG00000005810,ENSG00000006128,ENSG00000006451,ENSG00000007237,ENSG00000007908,ENSG00000007952,ENSG00000008128,ENSG00000010810,ENSG00000012061,ENSG00000017427,ENSG00000018189,ENSG00000025434,ENSG00000030304,ENSG00000034510,ENSG00000039319,ENSG00000042753,ENSG00000044090,ENSG00000047648,ENSG00000047849,ENSG00000049540,ENSG00000049759,ENSG00000049768,ENSG00000050405…	1.09812	2.05382e-06	5.7902e-05
GO:0007398	ectoderm development	232	232	18	471	3.68	214	22697	0.93	51176,5744,412,6696,5650,94234,360,1029,7850,6615,836,5453,7357,6840,5351,3685,51535,4097	ENSG00000007372,ENSG00000011052,ENSG00000015285,ENSG00000017260,ENSG00000020633,ENSG00000043039,ENSG00000053747,ENSG00000054654,ENSG00000058085,ENSG00000064300,ENSG00000065618,ENSG00000070193,ENSG00000072210,ENSG00000073282,ENSG00000073756,ENSG00000074319,ENSG00000079999,ENSG00000080166,ENSG00000080573,ENSG00000080815,ENSG00000087116,ENSG00000090861,ENSG00000092295,ENSG00000092969,ENSG00000094796…	1.39953	2.08451e-06	5.80232e-05
GO:0002520	immune system development	386	398	24	465	4.91	362	22549	1.58	7076,1440,9935,1029,8360,9466,85477,3624,1316,1404,7132,6659,8370,25976,7071,4791,6119,4830,6667,4055,1639,8359,6670,7040	ENSG00000002330,ENSG00000005194,ENSG00000005483,ENSG00000008083,ENSG00000010610,ENSG00000011590,ENSG00000012061,ENSG00000013375,ENSG00000013810,ENSG00000019582,ENSG00000026103,ENSG00000029993,ENSG00000030110,ENSG00000048052,ENSG00000049130,ENSG00000049768,ENSG00000064012,ENSG00000065000,ENSG00000066336,ENSG00000066926,ENSG00000067836,ENSG00000067955,ENSG00000068024,ENSG00000068323,ENSG00000068724…	1.16782	2.3642e-06	6.4964e-05
GO:0055074	calcium ion homeostasis	211	212	17	472	3.48	194	22717	0.85	2847,1440,1029,1030,59341,133,60,1605,4879,60675,1404,7052,800,5578,2535,8536,7040	ENSG00000004468,ENSG00000005700,ENSG00000006075,ENSG00000006128,ENSG00000006283,ENSG00000006638,ENSG00000010310,ENSG00000017260,ENSG00000030110,ENSG00000036828,ENSG00000049247,ENSG00000050628,ENSG00000051108,ENSG00000051382,ENSG00000060558,ENSG00000064547,ENSG00000068976,ENSG00000078369,ENSG00000078401,ENSG00000080815,ENSG00000081237,ENSG00000087088,ENSG00000089041,ENSG00000089250,ENSG00000092051…	1.43925	2.39294e-06	6.4964e-05
GO:0006164	purine nucleotide biosynthetic process	285	286	20	469	4.09	265	22646	1.16	5744,1839,2847,1440,7850,837,7941,8484,133,813,5205,800,521,4830,8992,6102,7040,146223,4907,79895	ENSG00000004864,ENSG00000010310,ENSG00000011052,ENSG00000016490,ENSG00000017260,ENSG00000017483,ENSG00000033627,ENSG00000035687,ENSG00000043591,ENSG00000044012,ENSG00000047249,ENSG00000048545,ENSG00000054793,ENSG00000055609,ENSG00000058063,ENSG00000058668,ENSG00000061918,ENSG00000064270,ENSG00000064989,ENSG00000065135,ENSG00000067225,ENSG00000067842,ENSG00000068650,ENSG00000069696,ENSG00000069849…	1.29314	2.70521e-06	7.25459e-05
GO:0050767	regulation of neurogenesis	170	169	15	474	3.07	155	22756	0.68	8408,3196,6696,1759,6660,1746,133,9253,79006,51330,7408,4055,8061,3280,7040	ENSG00000001617,ENSG00000007372,ENSG00000016082,ENSG00000018189,ENSG00000035862,ENSG00000044115,ENSG00000061337,ENSG00000065320,ENSG00000066279,ENSG00000067560,ENSG00000074047,ENSG00000074181,ENSG00000075213,ENSG00000079246,ENSG00000080644,ENSG00000080815,ENSG00000082701,ENSG00000083290,ENSG00000084093,ENSG00000088305,ENSG00000090932,ENSG00000091129,ENSG00000099250,ENSG00000101144,ENSG00000101391…	1.536	3.06369e-06	8.11693e-05
GO:0002682	regulation of immune system process	425	436	25	464	5.11	400	22511	1.75	2877,360,9935,1029,8360,6004,9466,85477,836,3624,3656,53833,10020,1947,961,1404,8370,7071,4791,6119,4830,1639,8359,5594,7040	ENSG00000000971,ENSG00000002330,ENSG00000004468,ENSG00000006125,ENSG00000006128,ENSG00000007171,ENSG00000007312,ENSG00000009724,ENSG00000010610,ENSG00000010810,ENSG00000019582,ENSG00000021852,ENSG00000026103,ENSG00000026508,ENSG00000029993,ENSG00000039537,ENSG00000042753,ENSG00000047249,ENSG00000049130,ENSG00000049768,ENSG00000050820,ENSG00000057593,ENSG00000065000,ENSG00000065675,ENSG00000066336…	1.10929	3.90837e-06	0.000102316
GO:0044255	cellular lipid metabolic process	784	784	37	452	7.57	747	22164	3.26	51604,412,6783,30814,6646,2182,9229,56603,183,80146,9619,5329,51478,133,9420,7357,4267,60,10020,4879,8869,8395,79709,54965,5205,7132,10024,59342,3554,3685,14,6050,4051,6489,51094,51170,6820	ENSG00000000419,ENSG00000001626,ENSG00000001630,ENSG00000004779,ENSG00000005187,ENSG00000005249,ENSG00000005421,ENSG00000005469,ENSG00000006025,ENSG00000006530,ENSG00000006831,ENSG00000007168,ENSG00000007541,ENSG00000009950,ENSG00000011009,ENSG00000011198,ENSG00000011405,ENSG00000012174,ENSG00000012504,ENSG00000012660,ENSG00000012779,ENSG00000015520,ENSG00000019186,ENSG00000019582,ENSG00000021762…	0.887395	3.982e-06	0.000103017
GO:0019932	second-messenger-mediated signaling	270	281	19	470	3.89	251	22660	1.1	4543,5744,2000,55858,2847,1440,8360,183,133,7052,8370,4791,2535,1956,8359,8536,6470,1663,6754	ENSG00000006638,ENSG00000007171,ENSG00000007908,ENSG00000010310,ENSG00000010610,ENSG00000010671,ENSG00000011405,ENSG00000017427,ENSG00000036828,ENSG00000043591,ENSG00000050628,ENSG00000051382,ENSG00000060558,ENSG00000064989,ENSG00000065325,ENSG00000069696,ENSG00000076382,ENSG00000077044,ENSG00000078142,ENSG00000078369,ENSG00000078401,ENSG00000078549,ENSG00000080986,ENSG00000082556,ENSG00000086730…	1.29461	4.60292e-06	0.000117696
GO:0009165	nucleotide biosynthetic process	323	324	21	468	4.29	302	22609	1.32	5744,1839,2847,1440,7850,837,9466,7941,8484,133,813,5205,800,521,4830,8992,6102,7040,146223,4907,79895	ENSG00000004864,ENSG00000010310,ENSG00000011052,ENSG00000016490,ENSG00000017260,ENSG00000017483,ENSG00000028839,ENSG00000033627,ENSG00000035687,ENSG00000043591,ENSG00000044012,ENSG00000047230,ENSG00000047249,ENSG00000048392,ENSG00000048545,ENSG00000054793,ENSG00000055609,ENSG00000058063,ENSG00000058668,ENSG00000061918,ENSG00000064270,ENSG00000064989,ENSG00000065135,ENSG00000065833,ENSG00000067225…	1.21173	5.07728e-06	0.000128333
GO:0048598	embryonic morphogenesis	325	334	21	468	4.29	304	22607	1.33	57053,51176,3196,7291,2919,6696,2303,1301,9935,9229,56603,5396,4041,1746,6497,5138,7408,6667,5216,5089,6670	ENSG00000004975,ENSG00000005073,ENSG00000006611,ENSG00000032742,ENSG00000036257,ENSG00000043355,ENSG00000052850,ENSG00000054598,ENSG00000056661,ENSG00000061676,ENSG00000064012,ENSG00000064309,ENSG00000064655,ENSG00000066468,ENSG00000070018,ENSG00000070193,ENSG00000070614,ENSG00000072062,ENSG00000073282,ENSG00000074047,ENSG00000075275,ENSG00000075388,ENSG00000075711,ENSG00000075891,ENSG00000077092…	1.20504	5.58535e-06	0.00013957
GO:0009725	response to hormone stimulus	382	384	23	466	4.7	359	22552	1.57	8941,412,6696,2303,1440,1116,5167,9619,133,6774,6382,4267,6840,2791,5578,14,55970,5066,5594,8061,5771,51094,7040	ENSG00000001084,ENSG00000001626,ENSG00000004468,ENSG00000005249,ENSG00000005471,ENSG00000006071,ENSG00000006128,ENSG00000006831,ENSG00000013561,ENSG00000021826,ENSG00000025434,ENSG00000026103,ENSG00000044115,ENSG00000049247,ENSG00000049319,ENSG00000050820,ENSG00000052344,ENSG00000054356,ENSG00000060656,ENSG00000065361,ENSG00000065675,ENSG00000065833,ENSG00000066230,ENSG00000067225,ENSG00000067606…	1.13157	6.50465e-06	0.000157184
GO:0050727	regulation of inflammatory response	80	79	10	479	2.04	70	22841	0.31	2877,6004,183,133,53833,4267,7052,7132,5578,4907	ENSG00000003989,ENSG00000006128,ENSG00000006210,ENSG00000007908,ENSG00000028137,ENSG00000049768,ENSG00000064932,ENSG00000064989,ENSG00000073756,ENSG00000092009,ENSG00000096968,ENSG00000099985,ENSG00000103855,ENSG00000109471,ENSG00000110680,ENSG00000113916,ENSG00000116711,ENSG00000117335,ENSG00000117601,ENSG00000125730,ENSG00000126561,ENSG00000128016,ENSG00000128271,ENSG00000129965,ENSG00000129988…	1.9187	6.4472e-06	0.000157184
GO:0050673	epithelial cell proliferation	80	80	10	479	2.04	70	22841	0.31	2919,1030,7850,150290,1295,7039,3685,4830,1956,7040	ENSG00000007372,ENSG00000011052,ENSG00000017427,ENSG00000020633,ENSG00000030582,ENSG00000066468,ENSG00000069702,ENSG00000070193,ENSG00000075711,ENSG00000080815,ENSG00000082175,ENSG00000086062,ENSG00000087088,ENSG00000091136,ENSG00000092330,ENSG00000092969,ENSG00000101180,ENSG00000101680,ENSG00000102678,ENSG00000103175,ENSG00000103197,ENSG00000105810,ENSG00000105880,ENSG00000107779,ENSG00000108753…	1.9187	6.4472e-06	0.000157184
GO:0009308	amine metabolic process	498	497	27	462	5.52	471	22440	2.06	23395,412,4241,4313,9957,8993,1116,4188,2571,80760,6533,726,60,4879,550,4312,5351,1362,1969,1994,9792,3685,2719,7175,55501,6470,4907	ENSG00000001084,ENSG00000002726,ENSG00000003989,ENSG00000005421,ENSG00000007168,ENSG00000007171,ENSG00000008311,ENSG00000010404,ENSG00000011304,ENSG00000011465,ENSG00000015532,ENSG00000021488,ENSG00000021826,ENSG00000027847,ENSG00000031698,ENSG00000032444,ENSG00000036054,ENSG00000036473,ENSG00000037757,ENSG00000038274,ENSG00000040531,ENSG00000042832,ENSG00000047230,ENSG00000054598,ENSG00000054611…	1.02401	7.28709e-06	0.000174177
GO:0010629	negative regulation of gene expression	499	499	27	462	5.52	472	22439	2.06	23112,51176,29995,7291,2847,4071,1746,3397,3814,4188,6774,84159,7026,2681,5205,7803,4238,27161,7071,14,7411,92140,3280,10438,7040,665,6895	ENSG00000001084,ENSG00000004487,ENSG00000008083,ENSG00000009950,ENSG00000010803,ENSG00000011590,ENSG00000012504,ENSG00000015153,ENSG00000015171,ENSG00000018408,ENSG00000019549,ENSG00000025434,ENSG00000029363,ENSG00000031544,ENSG00000032219,ENSG00000037965,ENSG00000043039,ENSG00000048649,ENSG00000049768,ENSG00000053254,ENSG00000053702,ENSG00000053918,ENSG00000056661,ENSG00000057657,ENSG00000060138…	1.02185	7.55674e-06	0.00017868
GO:0045786	negative regulation of cell cycle	65	65	9	480	1.84	56	22855	0.24	1620,1029,836,12,3624,4085,7175,1956,7040	ENSG00000020633,ENSG00000041515,ENSG00000054598,ENSG00000073146,ENSG00000075711,ENSG00000088808,ENSG00000101076,ENSG00000101144,ENSG00000101391,ENSG00000104228,ENSG00000105810,ENSG00000106290,ENSG00000111276,ENSG00000112312,ENSG00000112742,ENSG00000113916,ENSG00000116670,ENSG00000116809,ENSG00000123999,ENSG00000124762,ENSG00000125378,ENSG00000125845,ENSG00000127616,ENSG00000128789,ENSG00000131023…	2.03501	7.99312e-06	0.000186988
GO:0009117	nucleotide metabolic process	444	446	25	464	5.11	419	22492	1.83	5744,1839,2847,1440,7850,5167,837,9466,7941,8484,133,813,1404,5205,800,521,63979,4830,8992,4968,6102,7040,146223,4907,79895	ENSG00000004864,ENSG00000007001,ENSG00000007952,ENSG00000008130,ENSG00000010310,ENSG00000011052,ENSG00000014641,ENSG00000016490,ENSG00000017260,ENSG00000017483,ENSG00000023228,ENSG00000023697,ENSG00000025708,ENSG00000028839,ENSG00000033627,ENSG00000035687,ENSG00000035862,ENSG00000039650,ENSG00000040531,ENSG00000043591,ENSG00000044012,ENSG00000047230,ENSG00000047249,ENSG00000048392,ENSG00000048545…	1.06204	8.34506e-06	0.000193166
GO:0042325	regulation of phosphorylation	474	477	26	463	5.32	448	22463	1.96	8941,2000,9957,1647,1029,1030,183,5167,57761,6385,836,3624,133,4188,6840,10411,2681,10252,60675,7039,5578,4097,1032,1163,1956,7040	ENSG00000003393,ENSG00000004660,ENSG00000005249,ENSG00000005700,ENSG00000006432,ENSG00000006530,ENSG00000008294,ENSG00000010610,ENSG00000012983,ENSG00000013725,ENSG00000015133,ENSG00000017427,ENSG00000019582,ENSG00000019991,ENSG00000020426,ENSG00000023287,ENSG00000030110,ENSG00000032444,ENSG00000034152,ENSG00000049130,ENSG00000051382,ENSG00000058866,ENSG00000061938,ENSG00000063176,ENSG00000064547…	1.0352	8.76475e-06	0.000200768
GO:0030097	hemopoiesis	337	348	21	468	4.29	316	22595	1.38	7076,1440,9935,1029,8360,85477,3624,1316,7132,6659,8370,25976,7071,4791,6119,4830,6667,1639,8359,6670,7040	ENSG00000002330,ENSG00000005194,ENSG00000005483,ENSG00000010610,ENSG00000011590,ENSG00000012061,ENSG00000013375,ENSG00000013810,ENSG00000019582,ENSG00000026103,ENSG00000029993,ENSG00000030110,ENSG00000048052,ENSG00000049130,ENSG00000049768,ENSG00000064012,ENSG00000065000,ENSG00000066336,ENSG00000066926,ENSG00000067836,ENSG00000067955,ENSG00000068024,ENSG00000068323,ENSG00000068724,ENSG00000069399…	1.1658	9.72798e-06	0.000220534
GO:0007389	pattern specification process	286	292	19	470	3.89	267	22644	1.17	51176,9957,6696,2303,9935,56603,4041,1746,12,3814,4188,7026,1947,10252,5138,7132,64399,5089,3280	ENSG00000004399,ENSG00000004975,ENSG00000005073,ENSG00000005102,ENSG00000007372,ENSG00000009709,ENSG00000032742,ENSG00000037965,ENSG00000052850,ENSG00000056661,ENSG00000061676,ENSG00000064393,ENSG00000070018,ENSG00000070193,ENSG00000073282,ENSG00000074047,ENSG00000078246,ENSG00000078399,ENSG00000078401,ENSG00000080298,ENSG00000080815,ENSG00000089225,ENSG00000090539,ENSG00000090932,ENSG00000095596…	1.23211	1.04953e-05	0.000233123
GO:0006917	induction of apoptosis	312	314	20	469	4.09	292	22619	1.27	165,1029,837,836,12,3624,133,1051,2681,3164,7052,7071,5578,1611,14,1639,5594,7040,665,114548	ENSG00000002330,ENSG00000003400,ENSG00000003402,ENSG00000004468,ENSG00000010671,ENSG00000011332,ENSG00000015475,ENSG00000020633,ENSG00000026103,ENSG00000026751,ENSG00000029363,ENSG00000030110,ENSG00000035664,ENSG00000035681,ENSG00000036257,ENSG00000039537,ENSG00000042286,ENSG00000048392,ENSG00000049249,ENSG00000050748,ENSG00000055130,ENSG00000063438,ENSG00000064012,ENSG00000064300,ENSG00000064393…	1.19492	1.04595e-05	0.000233123
GO:0050790	regulation of catalytic activity	857	860	38	451	7.77	819	22092	3.57	8941,5744,2000,273,9957,1647,2847,1440,1029,5923,1030,183,57761,6385,836,8484,133,4188,6840,128637,2681,10252,60675,4312,3164,7052,7039,4085,5578,2775,4097,1032,1163,83874,1956,29097,7040,114548	ENSG00000002330,ENSG00000003393,ENSG00000004660,ENSG00000004897,ENSG00000006432,ENSG00000006530,ENSG00000007168,ENSG00000007908,ENSG00000008018,ENSG00000008294,ENSG00000010310,ENSG00000010610,ENSG00000011198,ENSG00000011454,ENSG00000012983,ENSG00000013275,ENSG00000017797,ENSG00000019582,ENSG00000019991,ENSG00000020426,ENSG00000022556,ENSG00000025434,ENSG00000030110,ENSG00000034152,ENSG00000034713…	0.821006	1.2204e-05	0.000268366
GO:0031589	cell-substrate adhesion	168	168	14	475	2.86	154	22757	0.67	6696,7076,1029,27076,65266,183,150290,10992,2199,1295,51330,3675,3685,1663	ENSG00000005961,ENSG00000006611,ENSG00000008710,ENSG00000018408,ENSG00000026508,ENSG00000047648,ENSG00000051382,ENSG00000056345,ENSG00000065618,ENSG00000067560,ENSG00000067606,ENSG00000070759,ENSG00000072110,ENSG00000077522,ENSG00000077943,ENSG00000080573,ENSG00000082781,ENSG00000086289,ENSG00000087077,ENSG00000087301,ENSG00000087303,ENSG00000088827,ENSG00000089159,ENSG00000091136,ENSG00000091409…	1.47142	1.25649e-05	0.000273566
GO:0044419	interspecies interaction between organisms	343	344	21	468	4.29	322	22589	1.41	10063,2877,6774,10992,9253,128637,2681,4312,7132,10670,7803,1642,3685,2327,6667,4055,5818,5594,6921,7040,665	ENSG00000003402,ENSG00000005022,ENSG00000005339,ENSG00000006451,ENSG00000010610,ENSG00000010810,ENSG00000011275,ENSG00000026025,ENSG00000029725,ENSG00000047249,ENSG00000049759,ENSG00000055332,ENSG00000056345,ENSG00000062650,ENSG00000064393,ENSG00000064995,ENSG00000065150,ENSG00000065526,ENSG00000066135,ENSG00000067066,ENSG00000067560,ENSG00000069869,ENSG00000072274,ENSG00000072694,ENSG00000073008…	1.14672	1.27015e-05	0.000273828
GO:0016192	vesicle-mediated transport	636	637	31	458	6.34	605	22306	2.64	4543,8408,273,6696,53916,858,9805,1759,286133,22905,4041,929,377,85477,26276,83988,3624,133,11235,5578,3685,8895,381,4830,9522,7040,9146,25977,7879,60412,1663	ENSG00000003056,ENSG00000003393,ENSG00000005243,ENSG00000006075,ENSG00000006114,ENSG00000006125,ENSG00000006715,ENSG00000006788,ENSG00000007255,ENSG00000007908,ENSG00000008256,ENSG00000010327,ENSG00000010704,ENSG00000011028,ENSG00000015285,ENSG00000017373,ENSG00000019505,ENSG00000021574,ENSG00000021762,ENSG00000024422,ENSG00000025434,ENSG00000028528,ENSG00000029534,ENSG00000029725,ENSG00000034713…	0.914501	1.31029e-05	0.00027974
GO:0060173	limb development	106	113	11	478	2.25	95	22816	0.41	51176,7291,2919,6696,56603,5396,4041,7026,6497,5066,5089	ENSG00000005073,ENSG00000030110,ENSG00000032742,ENSG00000052850,ENSG00000066468,ENSG00000069011,ENSG00000070018,ENSG00000070193,ENSG00000073282,ENSG00000075388,ENSG00000077092,ENSG00000078246,ENSG00000078399,ENSG00000080815,ENSG00000087088,ENSG00000087460,ENSG00000089225,ENSG00000099139,ENSG00000100697,ENSG00000101052,ENSG00000101115,ENSG00000102678,ENSG00000102977,ENSG00000103494,ENSG00000105880…	1.70962	1.38214e-05	0.000292242
GO:0050678	regulation of epithelial cell proliferation	70	70	9	480	1.84	61	22850	0.27	2919,1030,7850,150290,7039,3685,4830,1956,7040	ENSG00000007372,ENSG00000011052,ENSG00000017427,ENSG00000020633,ENSG00000030582,ENSG00000066468,ENSG00000069702,ENSG00000070193,ENSG00000075711,ENSG00000082175,ENSG00000086062,ENSG00000087088,ENSG00000091136,ENSG00000092330,ENSG00000092969,ENSG00000101180,ENSG00000101680,ENSG00000102678,ENSG00000103175,ENSG00000103197,ENSG00000105810,ENSG00000105880,ENSG00000107779,ENSG00000110347,ENSG00000111276…	1.94927	1.48277e-05	0.000310535
GO:0001503	ossification	194	195	15	474	3.07	179	22732	0.78	5744,4313,56172,6696,2303,1301,1440,5167,7941,7071,6667,7175,1956,6670,7040	ENSG00000017427,ENSG00000018408,ENSG00000019186,ENSG00000029559,ENSG00000036828,ENSG00000054598,ENSG00000054938,ENSG00000061273,ENSG00000066379,ENSG00000066468,ENSG00000067955,ENSG00000073756,ENSG00000074047,ENSG00000087085,ENSG00000087460,ENSG00000089041,ENSG00000090539,ENSG00000092969,ENSG00000101144,ENSG00000101405,ENSG00000101938,ENSG00000102678,ENSG00000103855,ENSG00000104332,ENSG00000104884…	1.39099	1.5254e-05	0.000316448
GO:0006259	DNA metabolic process	647	648	31	458	6.34	616	22295	2.69	273,1643,28990,1647,165,1029,9466,7941,836,12,1454,9253,60,56852,7132,1642,8496,6119,14,23649,4097,1032,5928,4055,1453,3487,4968,84289,80351,7040,4907	ENSG00000002016,ENSG00000004700,ENSG00000005007,ENSG00000005156,ENSG00000005483,ENSG00000006634,ENSG00000008405,ENSG00000008441,ENSG00000009413,ENSG00000010072,ENSG00000012061,ENSG00000013563,ENSG00000017427,ENSG00000020426,ENSG00000020922,ENSG00000021574,ENSG00000023572,ENSG00000025708,ENSG00000026036,ENSG00000034063,ENSG00000035928,ENSG00000039650,ENSG00000042088,ENSG00000048392,ENSG00000049130…	0.895989	1.82622e-05	0.000373515
GO:0008015	blood circulation	246	247	17	472	3.48	229	22682	1	1839,2303,1029,1030,183,7941,3656,133,6840,4879,4312,800,5578,2775,6331,6667,4973	ENSG00000001084,ENSG00000001626,ENSG00000004468,ENSG00000005187,ENSG00000006128,ENSG00000006283,ENSG00000006638,ENSG00000007171,ENSG00000007952,ENSG00000010322,ENSG00000012779,ENSG00000021826,ENSG00000034152,ENSG00000036828,ENSG00000043591,ENSG00000044012,ENSG00000048740,ENSG00000049247,ENSG00000049540,ENSG00000051523,ENSG00000053918,ENSG00000054598,ENSG00000055118,ENSG00000057663,ENSG00000059377…	1.27184	1.83445e-05	0.000373515
GO:0010742	foam cell differentiation	28	28	6	483	1.23	22	22889	0.1	6646,183,9619,3685,7040,1663	ENSG00000025434,ENSG00000038945,ENSG00000050748,ENSG00000056345,ENSG00000069764,ENSG00000084674,ENSG00000087237,ENSG00000100906,ENSG00000109320,ENSG00000131408,ENSG00000132170,ENSG00000132693,ENSG00000144891,ENSG00000163737,ENSG00000164400,ENSG00000165029,ENSG00000167780,ENSG00000175445,ENSG00000181092,ENSG00000184371,ENSG00000186951,ENSG00000188257	2.55911	2.05842e-05	0.000415273
GO:0060348	bone development	201	202	15	474	3.07	186	22725	0.81	5744,4313,56172,6696,2303,1301,1440,5167,7941,7071,6667,7175,1956,6670,7040	ENSG00000005073,ENSG00000017427,ENSG00000018408,ENSG00000019186,ENSG00000029559,ENSG00000036828,ENSG00000054598,ENSG00000054938,ENSG00000061273,ENSG00000066379,ENSG00000066468,ENSG00000067955,ENSG00000073756,ENSG00000074047,ENSG00000087085,ENSG00000087460,ENSG00000089041,ENSG00000090539,ENSG00000092969,ENSG00000101144,ENSG00000101405,ENSG00000101938,ENSG00000102575,ENSG00000102678,ENSG00000103855…	1.35232	2.31824e-05	0.000463438
GO:0043388	positive regulation of DNA binding	74	74	9	480	1.84	65	22846	0.28	54360,183,3656,10020,3164,6119,4830,92140,7040	ENSG00000064393,ENSG00000069702,ENSG00000070808,ENSG00000073803,ENSG00000082805,ENSG00000090339,ENSG00000090376,ENSG00000096968,ENSG00000099956,ENSG00000100393,ENSG00000102977,ENSG00000103275,ENSG00000103490,ENSG00000104365,ENSG00000104884,ENSG00000104899,ENSG00000113520,ENSG00000113525,ENSG00000121691,ENSG00000124151,ENSG00000124208,ENSG00000125538,ENSG00000127616,ENSG00000127666,ENSG00000131080…	1.88558	2.34077e-05	0.000463726
GO:0007268	synaptic transmission	386	387	22	467	4.5	364	22547	1.59	57053,412,2906,273,858,9229,5923,183,4084,8484,133,4267,2571,10874,1404,800,5578,5530,5818,1956,5594,9051	ENSG00000003393,ENSG00000004468,ENSG00000006128,ENSG00000007168,ENSG00000007402,ENSG00000007516,ENSG00000008056,ENSG00000008282,ENSG00000010322,ENSG00000011132,ENSG00000011677,ENSG00000020129,ENSG00000021645,ENSG00000030304,ENSG00000034053,ENSG00000049247,ENSG00000054523,ENSG00000061337,ENSG00000064692,ENSG00000065135,ENSG00000066427,ENSG00000067606,ENSG00000067715,ENSG00000069696,ENSG00000070748…	1.07092	2.40108e-05	0.000467255
GO:0042326	negative regulation of phosphorylation	42	44	7	482	1.43	35	22876	0.15	1029,1030,5167,3624,5578,1032,7040	ENSG00000005700,ENSG00000030110,ENSG00000067606,ENSG00000080815,ENSG00000081237,ENSG00000087088,ENSG00000088986,ENSG00000089220,ENSG00000101076,ENSG00000101665,ENSG00000105568,ENSG00000105974,ENSG00000106991,ENSG00000109471,ENSG00000111276,ENSG00000113575,ENSG00000123080,ENSG00000123999,ENSG00000124762,ENSG00000124788,ENSG00000128563,ENSG00000129757,ENSG00000133895,ENSG00000135842,ENSG00000137834…	2.25046	2.38799e-05	0.000467255
GO:0040008	regulation of growth	331	332	20	469	4.09	311	22600	1.36	6696,1839,2303,1029,183,5167,7941,3624,133,6774,4267,4879,9792,1032,2719,3487,84289,80351,51094,7040	ENSG00000004468,ENSG00000004848,ENSG00000006831,ENSG00000007402,ENSG00000008128,ENSG00000012232,ENSG00000017427,ENSG00000026508,ENSG00000030304,ENSG00000037280,ENSG00000043591,ENSG00000050820,ENSG00000054598,ENSG00000056736,ENSG00000057019,ENSG00000060138,ENSG00000060491,ENSG00000064205,ENSG00000065675,ENSG00000066468,ENSG00000067445,ENSG00000067829,ENSG00000068745,ENSG00000068831,ENSG00000071243…	1.13104	2.45778e-05	0.000474093
GO:0009142	nucleoside triphosphate biosynthetic process	134	134	12	477	2.45	122	22789	0.53	7850,837,813,5205,800,521,4830,8992,6102,7040,146223,79895	ENSG00000004864,ENSG00000011052,ENSG00000016490,ENSG00000017260,ENSG00000017483,ENSG00000028839,ENSG00000033627,ENSG00000047249,ENSG00000054793,ENSG00000055609,ENSG00000058063,ENSG00000058668,ENSG00000064270,ENSG00000067225,ENSG00000067842,ENSG00000068650,ENSG00000069849,ENSG00000070961,ENSG00000071553,ENSG00000075399,ENSG00000075673,ENSG00000086288,ENSG00000088888,ENSG00000100554,ENSG00000101892…	1.5474	2.54831e-05	0.000487282
GO:0001890	placenta development	58	58	8	481	1.64	50	22861	0.22	51176,6696,1116,4267,1051,6667,6670,113026	ENSG00000057657,ENSG00000064195,ENSG00000066468,ENSG00000073756,ENSG00000100644,ENSG00000110330,ENSG00000110799,ENSG00000111012,ENSG00000111424,ENSG00000112033,ENSG00000112561,ENSG00000113196,ENSG00000116016,ENSG00000116711,ENSG00000118762,ENSG00000119715,ENSG00000123576,ENSG00000124479,ENSG00000125686,ENSG00000125931,ENSG00000128342,ENSG00000131264,ENSG00000132170,ENSG00000135100,ENSG00000135766…	2.02874	2.6322e-05	0.000498984
GO:0042157	lipoprotein metabolic process	94	93	10	479	2.04	84	22827	0.37	51604,5229,12,5329,133,54965,3685,8895,4973,1663	ENSG00000000419,ENSG00000007541,ENSG00000010282,ENSG00000015520,ENSG00000054392,ENSG00000056345,ENSG00000060642,ENSG00000069943,ENSG00000084674,ENSG00000086848,ENSG00000087111,ENSG00000100336,ENSG00000100342,ENSG00000100564,ENSG00000100949,ENSG00000101126,ENSG00000101464,ENSG00000101670,ENSG00000102383,ENSG00000104219,ENSG00000108474,ENSG00000109182,ENSG00000110243,ENSG00000110244,ENSG00000110245…	1.73577	2.72892e-05	0.000512896
GO:0048705	skeletal system morphogenesis	114	114	11	478	2.25	103	22808	0.45	5744,4313,2303,1301,5396,1746,56914,84159,5138,25976,7040	ENSG00000005073,ENSG00000008710,ENSG00000037965,ENSG00000043039,ENSG00000052850,ENSG00000056661,ENSG00000070614,ENSG00000075388,ENSG00000075711,ENSG00000078246,ENSG00000080815,ENSG00000087460,ENSG00000089041,ENSG00000092607,ENSG00000092969,ENSG00000100625,ENSG00000102575,ENSG00000104313,ENSG00000105996,ENSG00000105997,ENSG00000106004,ENSG00000106006,ENSG00000106571,ENSG00000106799,ENSG00000107372…	1.62842	2.7547e-05	0.000513355
GO:0015698	inorganic anion transport	116	116	11	478	2.25	105	22806	0.46	56172,2568,65266,10916,5167,4084,8484,7439,6558,4085,284129	ENSG00000001626,ENSG00000011021,ENSG00000011677,ENSG00000022355,ENSG00000033867,ENSG00000043462,ENSG00000049540,ENSG00000050628,ENSG00000067113,ENSG00000070915,ENSG00000073464,ENSG00000074201,ENSG00000074803,ENSG00000077063,ENSG00000077080,ENSG00000086159,ENSG00000088836,ENSG00000089356,ENSG00000089902,ENSG00000091137,ENSG00000091138,ENSG00000099994,ENSG00000100342,ENSG00000101958,ENSG00000103249…	1.6091	3.24174e-05	0.000594049
GO:0045637	regulation of myeloid cell differentiation	77	87	9	480	1.84	68	22843	0.3	9935,8360,85477,3624,8370,7071,4791,4830,8359	ENSG00000026103,ENSG00000029993,ENSG00000049130,ENSG00000066336,ENSG00000068323,ENSG00000087460,ENSG00000100296,ENSG00000100644,ENSG00000100813,ENSG00000100906,ENSG00000101384,ENSG00000104267,ENSG00000105810,ENSG00000109906,ENSG00000110680,ENSG00000112062,ENSG00000112305,ENSG00000113520,ENSG00000113525,ENSG00000115738,ENSG00000118689,ENSG00000120659,ENSG00000121989,ENSG00000123999,ENSG00000126561…	1.84033	3.23286e-05	0.000594049
GO:0019915	lipid storage	44	43	7	482	1.43	37	22874	0.16	6646,5167,9619,60,4879,3685,1663	ENSG00000011198,ENSG00000025434,ENSG00000038945,ENSG00000056345,ENSG00000069764,ENSG00000073060,ENSG00000084674,ENSG00000100906,ENSG00000105974,ENSG00000109320,ENSG00000118137,ENSG00000123612,ENSG00000125538,ENSG00000126561,ENSG00000131408,ENSG00000132170,ENSG00000132693,ENSG00000132855,ENSG00000135454,ENSG00000147872,ENSG00000165029,ENSG00000173757,ENSG00000175445,ENSG00000176194,ENSG00000177666…	2.1948	3.27189e-05	0.00059462
GO:0019934	cGMP-mediated signaling	10	10	4	485	0.82	6	22905	0.03	183,133,2535,1663	ENSG00000007171,ENSG00000137801,ENSG00000160191,ENSG00000172367,ENSG00000180772,ENSG00000183751	3.4495	3.5798e-05	0.000645244
GO:0001775	cell activation	426	425	23	466	4.7	403	22508	1.76	2000,1029,51561,6004,183,9466,836,3624,928,133,53833,1316,10020,1947,961,8935,6659,4791,6119,1639,1956,6670,7040	ENSG00000002330,ENSG00000003989,ENSG00000004468,ENSG00000005483,ENSG00000005844,ENSG00000006128,ENSG00000006210,ENSG00000010610,ENSG00000010810,ENSG00000011590,ENSG00000012061,ENSG00000015285,ENSG00000019582,ENSG00000026103,ENSG00000026751,ENSG00000029993,ENSG00000030110,ENSG00000043462,ENSG00000048052,ENSG00000049768,ENSG00000051382,ENSG00000054179,ENSG00000055957,ENSG00000064932,ENSG00000065000…	1.014	3.67635e-05	0.00065726
GO:0042981	regulation of apoptosis	835	840	36	453	7.36	799	22112	3.49	2303,165,1029,1030,183,7850,837,85477,836,12,3624,133,51765,1051,10020,2681,60675,4312,3164,7052,6659,7071,5578,9218,1611,4830,14,1032,1639,1956,5594,8061,7040,665,114548,5296	ENSG00000001084,ENSG00000002330,ENSG00000003400,ENSG00000003402,ENSG00000003756,ENSG00000004139,ENSG00000004468,ENSG00000005194,ENSG00000005381,ENSG00000006432,ENSG00000008735,ENSG00000009709,ENSG00000010671,ENSG00000011052,ENSG00000011332,ENSG00000012061,ENSG00000015475,ENSG00000017427,ENSG00000019582,ENSG00000019991,ENSG00000020426,ENSG00000020633,ENSG00000022556,ENSG00000023287,ENSG00000023445…	0.788142	3.72993e-05	0.000661461
GO:0030308	negative regulation of cell growth	79	80	9	480	1.84	70	22841	0.31	1029,183,5167,3624,4879,9792,1032,51094,7040	ENSG00000006831,ENSG00000057019,ENSG00000067445,ENSG00000068745,ENSG00000073282,ENSG00000074276,ENSG00000074800,ENSG00000077684,ENSG00000078900,ENSG00000090432,ENSG00000092969,ENSG00000100532,ENSG00000101076,ENSG00000101079,ENSG00000103175,ENSG00000104432,ENSG00000105568,ENSG00000105821,ENSG00000108819,ENSG00000109846,ENSG00000110851,ENSG00000110888,ENSG00000111012,ENSG00000111245,ENSG00000111276…	1.81126	3.97522e-05	0.000699321
GO:0045597	positive regulation of cell differentiation	236	235	16	473	3.27	220	22691	0.96	1030,183,7850,7941,85477,3624,6774,6840,9253,79006,51330,7071,4055,8061,7040,1663	ENSG00000002330,ENSG00000005073,ENSG00000007372,ENSG00000011052,ENSG00000019582,ENSG00000038945,ENSG00000049130,ENSG00000049247,ENSG00000049768,ENSG00000050748,ENSG00000065000,ENSG00000065320,ENSG00000067560,ENSG00000069764,ENSG00000074047,ENSG00000075420,ENSG00000077238,ENSG00000079246,ENSG00000081237,ENSG00000084674,ENSG00000087460,ENSG00000088305,ENSG00000089225,ENSG00000090932,ENSG00000091129…	1.24959	4.0512e-05	0.000707031
GO:0051090	regulation of transcription factor activity	99	99	10	479	2.04	89	22822	0.39	54360,5744,1029,183,3397,3656,10020,92140,7040,114548	ENSG00000049768,ENSG00000067066,ENSG00000069702,ENSG00000070808,ENSG00000073803,ENSG00000082805,ENSG00000090339,ENSG00000090376,ENSG00000096717,ENSG00000096968,ENSG00000099956,ENSG00000100292,ENSG00000100393,ENSG00000101076,ENSG00000101665,ENSG00000103275,ENSG00000103490,ENSG00000104365,ENSG00000104899,ENSG00000106290,ENSG00000113520,ENSG00000113525,ENSG00000115738,ENSG00000116030,ENSG00000117318…	1.67773	4.28545e-05	0.000742024
GO:0040012	regulation of locomotion	188	188	14	475	2.86	174	22737	0.76	1839,5270,1029,11057,183,133,6840,1605,7803,5578,14,1956,5594,7040	ENSG00000006128,ENSG00000007372,ENSG00000008294,ENSG00000010322,ENSG00000017427,ENSG00000035403,ENSG00000049247,ENSG00000050820,ENSG00000053747,ENSG00000056345,ENSG00000057593,ENSG00000060656,ENSG00000065320,ENSG00000066056,ENSG00000069702,ENSG00000070193,ENSG00000071246,ENSG00000073060,ENSG00000075651,ENSG00000078401,ENSG00000087077,ENSG00000089225,ENSG00000090339,ENSG00000090539,ENSG00000091136…	1.34844	4.4153e-05	0.000752654
GO:0000075	cell cycle checkpoint	80	81	9	480	1.84	71	22840	0.31	1029,1030,12,6152,1642,4085,14,7175,7040	ENSG00000002822,ENSG00000053254,ENSG00000072501,ENSG00000072609,ENSG00000075131,ENSG00000075218,ENSG00000075711,ENSG00000086827,ENSG00000087206,ENSG00000089685,ENSG00000091436,ENSG00000093009,ENSG00000094804,ENSG00000095002,ENSG00000101773,ENSG00000103264,ENSG00000104320,ENSG00000104499,ENSG00000104884,ENSG00000105393,ENSG00000110092,ENSG00000112062,ENSG00000112742,ENSG00000113456,ENSG00000114670…	1.79703	4.3974e-05	0.000752654
GO:0050728	negative regulation of inflammatory response	32	31	6	483	1.23	26	22885	0.11	2877,6004,133,53833,4267,4907	ENSG00000028137,ENSG00000049768,ENSG00000064989,ENSG00000103855,ENSG00000109471,ENSG00000117601,ENSG00000128016,ENSG00000128271,ENSG00000129965,ENSG00000131507,ENSG00000132170,ENSG00000132386,ENSG00000134460,ENSG00000136250,ENSG00000136634,ENSG00000137831,ENSG00000157017,ENSG00000163485,ENSG00000169252,ENSG00000173432,ENSG00000175344,ENSG00000181092,ENSG00000196839,ENSG00000197471,ENSG00000197561…	2.39188	4.6127e-05	0.000780256
GO:0043067	regulation of programmed cell death	844	849	36	453	7.36	808	22103	3.53	2303,165,1029,1030,183,7850,837,85477,836,12,3624,133,51765,1051,10020,2681,60675,4312,3164,7052,6659,7071,5578,9218,1611,4830,14,1032,1639,1956,5594,8061,7040,665,114548,5296	ENSG00000001084,ENSG00000002330,ENSG00000003400,ENSG00000003402,ENSG00000003756,ENSG00000004139,ENSG00000004468,ENSG00000005194,ENSG00000005381,ENSG00000006118,ENSG00000006432,ENSG00000007047,ENSG00000008735,ENSG00000009709,ENSG00000010671,ENSG00000011052,ENSG00000011332,ENSG00000012061,ENSG00000015475,ENSG00000017427,ENSG00000019582,ENSG00000019991,ENSG00000020426,ENSG00000020633,ENSG00000022556…	0.776533	4.64931e-05	0.000780446
GO:0035295	tube development	214	215	15	474	3.07	199	22712	0.87	5744,7291,2303,4041,183,3814,83716,64399,7408,3685,6667,2719,5216,3280,6670	ENSG00000001626,ENSG00000004399,ENSG00000004975,ENSG00000005073,ENSG00000017427,ENSG00000026508,ENSG00000032742,ENSG00000043355,ENSG00000054598,ENSG00000061676,ENSG00000064012,ENSG00000066468,ENSG00000070193,ENSG00000070495,ENSG00000072310,ENSG00000073282,ENSG00000074047,ENSG00000075275,ENSG00000075711,ENSG00000075891,ENSG00000076604,ENSG00000077063,ENSG00000078401,ENSG00000080815,ENSG00000086062…	1.28419	4.79427e-05	0.000798681
GO:0048729	tissue morphogenesis	192	193	14	475	2.86	178	22733	0.78	51176,3196,7291,94234,2303,1301,4041,183,6615,1605,7408,3685,2719,5216	ENSG00000004975,ENSG00000005073,ENSG00000020633,ENSG00000026508,ENSG00000043355,ENSG00000049883,ENSG00000054598,ENSG00000061676,ENSG00000064012,ENSG00000064300,ENSG00000064655,ENSG00000066468,ENSG00000069702,ENSG00000072062,ENSG00000073282,ENSG00000074047,ENSG00000075275,ENSG00000075711,ENSG00000075891,ENSG00000088832,ENSG00000089225,ENSG00000090539,ENSG00000092054,ENSG00000092148,ENSG00000092969…	1.32553	5.55535e-05	0.000911658
GO:0034435	cholesterol esterification	11	11	4	485	0.82	7	22904	0.03	6646,183,9619,133	ENSG00000110244,ENSG00000118137,ENSG00000130208,ENSG00000144891,ENSG00000158874,ENSG00000167780,ENSG00000213398	3.2953	5.53248e-05	0.000911658
GO:0043009	chordate embryonic development	351	352	20	469	4.09	331	22580	1.44	51176,7291,2303,1301,5396,4041,4071,1746,12,1051,2907,5138,7408,14,2239,6667,4097,5216,3280,6670	ENSG00000003393,ENSG00000004487,ENSG00000004975,ENSG00000005102,ENSG00000005513,ENSG00000007372,ENSG00000008128,ENSG00000008710,ENSG00000009709,ENSG00000011132,ENSG00000013275,ENSG00000030582,ENSG00000032742,ENSG00000033170,ENSG00000034053,ENSG00000036257,ENSG00000039068,ENSG00000039537,ENSG00000043355,ENSG00000052850,ENSG00000054598,ENSG00000056661,ENSG00000057657,ENSG00000060138,ENSG00000061676…	1.06783	5.60322e-05	0.000912702
GO:0007093	mitotic cell cycle checkpoint	48	48	7	482	1.43	41	22870	0.18	1030,12,6152,4085,14,7175,7040	ENSG00000002822,ENSG00000072609,ENSG00000075218,ENSG00000075711,ENSG00000086827,ENSG00000087206,ENSG00000103264,ENSG00000104320,ENSG00000104499,ENSG00000105393,ENSG00000110092,ENSG00000112742,ENSG00000116670,ENSG00000122952,ENSG00000124688,ENSG00000128789,ENSG00000132819,ENSG00000134982,ENSG00000135249,ENSG00000136273,ENSG00000138778,ENSG00000140464,ENSG00000141510,ENSG00000145386,ENSG00000152942…	2.09198	5.84987e-05	0.000945872
GO:0007517	muscle organ development	297	298	18	471	3.68	279	22632	1.22	51176,7291,6696,1839,26287,2303,858,1301,165,6382,6840,84159,7026,1404,25976,5530,93185,7040	ENSG00000003393,ENSG00000006652,ENSG00000007392,ENSG00000007402,ENSG00000009709,ENSG00000017427,ENSG00000022267,ENSG00000030304,ENSG00000041982,ENSG00000043039,ENSG00000048052,ENSG00000049540,ENSG00000049883,ENSG00000052850,ENSG00000054598,ENSG00000057663,ENSG00000064300,ENSG00000064309,ENSG00000064489,ENSG00000065361,ENSG00000066468,ENSG00000067141,ENSG00000067560,ENSG00000068024,ENSG00000068305…	1.13142	5.96409e-05	0.000946179
GO:0033993	response to lipid	21	21	5	484	1.02	16	22895	0.07	8941,9619,14,1956,7040	ENSG00000021826,ENSG00000069702,ENSG00000072310,ENSG00000081760,ENSG00000101405,ENSG00000106799,ENSG00000119541,ENSG00000121769,ENSG00000125629,ENSG00000129673,ENSG00000132170,ENSG00000163513,ENSG00000175387,ENSG00000175426,ENSG00000175535,ENSG00000198911	2.69344	6.02388e-05	0.000946179
GO:0030574	collagen catabolic process	21	21	5	484	1.02	16	22895	0.07	4322,4314,4313,4312,7175	ENSG00000087116,ENSG00000099953,ENSG00000100985,ENSG00000101439,ENSG00000123342,ENSG00000124299,ENSG00000137673,ENSG00000137675,ENSG00000138316,ENSG00000156103,ENSG00000156140,ENSG00000166670,ENSG00000167346,ENSG00000167755,ENSG00000196415,ENSG00000204983	2.69344	6.02388e-05	0.000946179
GO:0043331	response to dsRNA	21	21	5	484	1.02	16	22895	0.07	2847,10020,27161,5594,6895	ENSG00000090376,ENSG00000100697,ENSG00000100906,ENSG00000102317,ENSG00000115415,ENSG00000121361,ENSG00000126456,ENSG00000127666,ENSG00000141682,ENSG00000164342,ENSG00000166949,ENSG00000167207,ENSG00000170365,ENSG00000175387,ENSG00000180228,ENSG00000187796	2.69344	6.02388e-05	0.000946179
GO:0009792	embryonic development ending in birth or egg hatching	355	356	20	469	4.09	335	22576	1.46	51176,7291,2303,1301,5396,4041,4071,1746,12,1051,2907,5138,7408,14,2239,6667,4097,5216,3280,6670	ENSG00000003393,ENSG00000004487,ENSG00000004975,ENSG00000005102,ENSG00000005513,ENSG00000007372,ENSG00000008128,ENSG00000008710,ENSG00000009709,ENSG00000011132,ENSG00000013275,ENSG00000030582,ENSG00000032742,ENSG00000033170,ENSG00000034053,ENSG00000036257,ENSG00000039068,ENSG00000039537,ENSG00000043355,ENSG00000052850,ENSG00000054598,ENSG00000056661,ENSG00000057657,ENSG00000060138,ENSG00000061676…	1.05564	6.55147e-05	0.00102175
GO:0001822	kidney development	105	105	10	479	2.04	95	22816	0.41	51176,6696,2303,183,6382,84159,10252,25976,9792,2719	ENSG00000005073,ENSG00000008196,ENSG00000018408,ENSG00000026508,ENSG00000048392,ENSG00000049883,ENSG00000054598,ENSG00000066468,ENSG00000070495,ENSG00000074047,ENSG00000075711,ENSG00000075891,ENSG00000077092,ENSG00000077943,ENSG00000087088,ENSG00000092969,ENSG00000099139,ENSG00000100170,ENSG00000100373,ENSG00000101144,ENSG00000103449,ENSG00000103494,ENSG00000104267,ENSG00000104313,ENSG00000106392…	1.61222	7.09973e-05	0.00109946
GO:0016337	cell-cell adhesion	303	303	18	471	3.68	285	22626	1.24	23112,1643,6646,1301,1759,56914,6840,58494,53827,961,8416,1639,5818,1956,2050,6470,4973,7040	ENSG00000005844,ENSG00000006210,ENSG00000007129,ENSG00000007908,ENSG00000008300,ENSG00000008710,ENSG00000013297,ENSG00000017260,ENSG00000018236,ENSG00000026508,ENSG00000039068,ENSG00000040731,ENSG00000043039,ENSG00000046604,ENSG00000051382,ENSG00000055163,ENSG00000057294,ENSG00000060656,ENSG00000062038,ENSG00000066294,ENSG00000066405,ENSG00000067445,ENSG00000067900,ENSG00000071991,ENSG00000073008…	1.10988	7.70476e-05	0.00116809
GO:0051216	cartilage development	86	87	9	480	1.84	77	22834	0.34	54360,5744,1301,5396,6660,1746,4094,56914,5578	ENSG00000005073,ENSG00000008710,ENSG00000009709,ENSG00000043039,ENSG00000054938,ENSG00000069011,ENSG00000072840,ENSG00000074047,ENSG00000075388,ENSG00000078401,ENSG00000087460,ENSG00000092969,ENSG00000100644,ENSG00000101144,ENSG00000102678,ENSG00000105997,ENSG00000106004,ENSG00000106571,ENSG00000107779,ENSG00000108821,ENSG00000110693,ENSG00000111049,ENSG00000111241,ENSG00000111341,ENSG00000112062…	1.71564	7.8085e-05	0.00116809
GO:0007267	cell-cell signaling	731	733	32	457	6.54	699	22212	3.05	57053,5744,412,2906,273,858,6280,9229,5923,183,59341,4084,3624,5329,8484,133,4267,2571,10874,4284,1947,10252,1404,800,7071,5578,2535,5530,5818,1956,5594,9051	ENSG00000002745,ENSG00000003393,ENSG00000004468,ENSG00000005073,ENSG00000006071,ENSG00000006074,ENSG00000006075,ENSG00000006128,ENSG00000006606,ENSG00000007168,ENSG00000007171,ENSG00000007402,ENSG00000007516,ENSG00000008056,ENSG00000008282,ENSG00000010322,ENSG00000010327,ENSG00000011132,ENSG00000011677,ENSG00000012171,ENSG00000019549,ENSG00000019991,ENSG00000020129,ENSG00000021645,ENSG00000030304…	0.79979	7.60514e-05	0.00116809
GO:0030335	positive regulation of cell migration	86	86	9	480	1.84	77	22834	0.34	1839,1029,183,6840,7803,14,1956,5594,7040	ENSG00000006128,ENSG00000008294,ENSG00000017427,ENSG00000049247,ENSG00000050820,ENSG00000057593,ENSG00000073060,ENSG00000075651,ENSG00000078401,ENSG00000087077,ENSG00000090339,ENSG00000091136,ENSG00000092969,ENSG00000096968,ENSG00000100311,ENSG00000100644,ENSG00000100852,ENSG00000100985,ENSG00000102755,ENSG00000102879,ENSG00000103222,ENSG00000107562,ENSG00000108443,ENSG00000112715,ENSG00000113721…	1.71564	7.8085e-05	0.00116809
GO:0045792	negative regulation of cell size	86	87	9	480	1.84	77	22834	0.34	1029,183,5167,3624,4879,9792,1032,51094,7040	ENSG00000006831,ENSG00000057019,ENSG00000067445,ENSG00000068745,ENSG00000073282,ENSG00000074276,ENSG00000074800,ENSG00000077684,ENSG00000078900,ENSG00000090432,ENSG00000092969,ENSG00000100532,ENSG00000101076,ENSG00000101079,ENSG00000103175,ENSG00000103197,ENSG00000104432,ENSG00000105568,ENSG00000105821,ENSG00000108819,ENSG00000109846,ENSG00000110851,ENSG00000110888,ENSG00000111012,ENSG00000111245…	1.71564	7.8085e-05	0.00116809
GO:0006979	response to oxidative stress	174	174	13	476	2.66	161	22750	0.7	2877,165,133,6382,6840,51435,4312,7408,5578,2775,1956,8061,4973	ENSG00000001084,ENSG00000003393,ENSG00000004468,ENSG00000004766,ENSG00000005381,ENSG00000012061,ENSG00000023572,ENSG00000039650,ENSG00000048392,ENSG00000049167,ENSG00000055118,ENSG00000065518,ENSG00000073756,ENSG00000074706,ENSG00000080815,ENSG00000088812,ENSG00000089057,ENSG00000089159,ENSG00000089220,ENSG00000092054,ENSG00000095303,ENSG00000096968,ENSG00000100292,ENSG00000100348,ENSG00000100393…	1.35045	7.94139e-05	0.00117994
GO:0016049	cell growth	224	226	15	474	3.07	209	22702	0.91	1839,1029,183,5167,3624,2014,4879,9792,8992,1032,2260,3487,51094,7040,55909	ENSG00000004468,ENSG00000006831,ENSG00000008128,ENSG00000012232,ENSG00000022267,ENSG00000026508,ENSG00000037280,ENSG00000050820,ENSG00000055044,ENSG00000056736,ENSG00000057019,ENSG00000060491,ENSG00000064205,ENSG00000065675,ENSG00000066468,ENSG00000067445,ENSG00000068078,ENSG00000068745,ENSG00000068831,ENSG00000069702,ENSG00000072849,ENSG00000073282,ENSG00000074276,ENSG00000074319,ENSG00000074800…	1.23472	8.05072e-05	0.00118816
GO:0031344	regulation of cell projection organization	87	86	9	480	1.84	78	22833	0.34	8408,3196,6696,1759,133,9253,79006,51330,8061	ENSG00000001617,ENSG00000006451,ENSG00000018189,ENSG00000061337,ENSG00000065320,ENSG00000065675,ENSG00000070831,ENSG00000075213,ENSG00000080644,ENSG00000080815,ENSG00000082701,ENSG00000083290,ENSG00000091129,ENSG00000099250,ENSG00000101076,ENSG00000104722,ENSG00000104725,ENSG00000106683,ENSG00000106799,ENSG00000107562,ENSG00000113758,ENSG00000114999,ENSG00000115091,ENSG00000115310,ENSG00000119699…	1.70269	8.55079e-05	0.00125355
GO:0002862	negative regulation of inflammatory response to antigenic stimulus	5	4	3	486	0.61	2	22909	0.01	2877,6004,53833	ENSG00000197471,ENSG00000233276	4.25854	8.79093e-05	0.00128021
GO:0008610	lipid biosynthetic process	393	393	21	468	4.29	372	22539	1.62	51604,183,80146,9619,5329,51478,133,9420,7357,60,10020,4879,8869,79709,54965,3554,3685,14,6050,6489,51170	ENSG00000000419,ENSG00000001626,ENSG00000001630,ENSG00000004779,ENSG00000005187,ENSG00000007541,ENSG00000009950,ENSG00000011198,ENSG00000011405,ENSG00000012660,ENSG00000012779,ENSG00000015520,ENSG00000018510,ENSG00000019582,ENSG00000025423,ENSG00000025434,ENSG00000026652,ENSG00000033011,ENSG00000038274,ENSG00000049319,ENSG00000052802,ENSG00000059377,ENSG00000060642,ENSG00000060971,ENSG00000062282…	1.00016	9.19159e-05	0.00132976
GO:0042098	T cell proliferation	88	87	9	480	1.84	79	22832	0.34	2000,1029,51561,6004,836,53833,10020,1947,7040	ENSG00000010810,ENSG00000011590,ENSG00000049768,ENSG00000065675,ENSG00000071051,ENSG00000075711,ENSG00000078747,ENSG00000081237,ENSG00000087088,ENSG00000089041,ENSG00000102524,ENSG00000102879,ENSG00000103423,ENSG00000103855,ENSG00000105246,ENSG00000107562,ENSG00000109471,ENSG00000111537,ENSG00000112576,ENSG00000113302,ENSG00000113520,ENSG00000114013,ENSG00000114423,ENSG00000115085,ENSG00000117586…	1.68991	9.35142e-05	0.00134404
GO:0019752	carboxylic acid metabolic process	674	674	30	459	6.13	644	22267	2.81	23395,412,4241,4313,2182,56603,183,4188,9420,4267,2571,6533,726,10020,4312,5205,7132,2098,5351,1362,59342,1994,14,2719,7175,25902,6470,4051,51094,4907	ENSG00000001084,ENSG00000003989,ENSG00000004779,ENSG00000005187,ENSG00000005249,ENSG00000005421,ENSG00000005469,ENSG00000006831,ENSG00000007171,ENSG00000008311,ENSG00000009950,ENSG00000011009,ENSG00000011198,ENSG00000011304,ENSG00000012504,ENSG00000012660,ENSG00000012779,ENSG00000014641,ENSG00000017427,ENSG00000019582,ENSG00000021488,ENSG00000021826,ENSG00000025434,ENSG00000031698,ENSG00000036054…	0.815309	9.48517e-05	0.00135441
GO:0042445	hormone metabolic process	131	130	11	478	2.25	120	22791	0.52	412,9957,1363,6783,2303,56603,183,133,59342,3554,51170	ENSG00000004487,ENSG00000010704,ENSG00000025423,ENSG00000042445,ENSG00000042832,ENSG00000049319,ENSG00000069482,ENSG00000072042,ENSG00000073060,ENSG00000073737,ENSG00000080511,ENSG00000081051,ENSG00000093010,ENSG00000095596,ENSG00000099139,ENSG00000099377,ENSG00000100644,ENSG00000100867,ENSG00000101187,ENSG00000102109,ENSG00000103266,ENSG00000103316,ENSG00000104826,ENSG00000106128,ENSG00000108786…	1.47491	9.8892e-05	0.00140299
GO:0030326	embryonic limb morphogenesis	89	96	9	480	1.84	80	22831	0.35	51176,7291,2919,6696,56603,5396,4041,6497,5089	ENSG00000005073,ENSG00000032742,ENSG00000052850,ENSG00000070018,ENSG00000073282,ENSG00000075388,ENSG00000077092,ENSG00000078246,ENSG00000078399,ENSG00000080815,ENSG00000087460,ENSG00000089225,ENSG00000100697,ENSG00000101052,ENSG00000101115,ENSG00000102678,ENSG00000102977,ENSG00000103494,ENSG00000105880,ENSG00000105983,ENSG00000106031,ENSG00000106571,ENSG00000107829,ENSG00000107831,ENSG00000107984…	1.67729	0.00010214	0.00143978
GO:0006461	protein complex assembly	678	690	30	459	6.13	648	22263	2.83	10063,6696,858,1759,286133,8360,150290,85477,5453,6840,60,1605,10093,8935,7052,7132,822,6659,8370,4791,4651,51678,9218,2260,8359,8898,6470,7040,114548,5433	ENSG00000004478,ENSG00000005075,ENSG00000005339,ENSG00000007237,ENSG00000007968,ENSG00000008294,ENSG00000008311,ENSG00000008735,ENSG00000008838,ENSG00000010017,ENSG00000010704,ENSG00000011426,ENSG00000011485,ENSG00000013364,ENSG00000014919,ENSG00000015133,ENSG00000015285,ENSG00000019582,ENSG00000020426,ENSG00000021488,ENSG00000021574,ENSG00000023445,ENSG00000026103,ENSG00000028839,ENSG00000030304…	0.808938	0.000105275	0.00147451
GO:0022402	cell cycle process	646	649	29	460	5.93	617	22294	2.69	1620,2000,55858,3833,1647,1029,56603,1030,12,3624,6840,1316,60,2681,10252,7039,6152,4238,4085,256126,5530,14,1032,1639,7175,1956,8061,7040,1663	ENSG00000002016,ENSG00000002822,ENSG00000004897,ENSG00000005156,ENSG00000005483,ENSG00000005810,ENSG00000006611,ENSG00000006634,ENSG00000007168,ENSG00000007237,ENSG00000008018,ENSG00000008128,ENSG00000008710,ENSG00000010292,ENSG00000011426,ENSG00000011485,ENSG00000013275,ENSG00000013810,ENSG00000017427,ENSG00000019991,ENSG00000020426,ENSG00000020922,ENSG00000024048,ENSG00000036257,ENSG00000041357…	0.823273	0.000106914	0.00147863
GO:0009314	response to radiation	204	204	14	475	2.86	190	22721	0.83	1643,165,836,12,51435,10874,1605,800,14,2239,1032,4055,1956,7040	ENSG00000012061,ENSG00000019549,ENSG00000021300,ENSG00000030110,ENSG00000031544,ENSG00000039650,ENSG00000048545,ENSG00000049167,ENSG00000054277,ENSG00000062822,ENSG00000066926,ENSG00000069399,ENSG00000069869,ENSG00000070729,ENSG00000072501,ENSG00000074621,ENSG00000077721,ENSG00000078808,ENSG00000079215,ENSG00000081237,ENSG00000081479,ENSG00000085999,ENSG00000087088,ENSG00000087206,ENSG00000088305…	1.25976	0.000106541	0.00147863
GO:0006082	organic acid metabolic process	679	679	30	459	6.13	649	22262	2.83	23395,412,4241,4313,2182,56603,183,4188,9420,4267,2571,6533,726,10020,4312,5205,7132,2098,5351,1362,59342,1994,14,2719,7175,25902,6470,4051,51094,4907	ENSG00000001084,ENSG00000003989,ENSG00000004779,ENSG00000005187,ENSG00000005249,ENSG00000005421,ENSG00000005469,ENSG00000006831,ENSG00000007171,ENSG00000008311,ENSG00000009950,ENSG00000011009,ENSG00000011198,ENSG00000011304,ENSG00000012504,ENSG00000012660,ENSG00000012779,ENSG00000014641,ENSG00000017427,ENSG00000019582,ENSG00000021488,ENSG00000021826,ENSG00000025434,ENSG00000031698,ENSG00000036054…	0.807351	0.000108036	0.00148482
GO:0048545	response to steroid hormone stimulus	205	207	14	475	2.86	191	22720	0.83	8941,412,6696,1440,133,6774,6382,6840,5578,14,5066,5594,8061,7040	ENSG00000001626,ENSG00000004468,ENSG00000005471,ENSG00000013561,ENSG00000021826,ENSG00000026103,ENSG00000044115,ENSG00000049247,ENSG00000049319,ENSG00000052344,ENSG00000054356,ENSG00000060656,ENSG00000066230,ENSG00000069482,ENSG00000072310,ENSG00000073756,ENSG00000077063,ENSG00000083123,ENSG00000089220,ENSG00000090402,ENSG00000090470,ENSG00000091831,ENSG00000092969,ENSG00000095303,ENSG00000100234…	1.25447	0.000112211	0.00151382
GO:0044236	multicellular organismal metabolic process	53	53	7	482	1.43	46	22865	0.2	4322,4314,4313,4312,25976,7175,7040	ENSG00000020426,ENSG00000043591,ENSG00000049247,ENSG00000087116,ENSG00000089041,ENSG00000099953,ENSG00000100644,ENSG00000100985,ENSG00000101439,ENSG00000108821,ENSG00000110244,ENSG00000111077,ENSG00000112964,ENSG00000119699,ENSG00000123342,ENSG00000124299,ENSG00000125363,ENSG00000130234,ENSG00000130635,ENSG00000132142,ENSG00000136244,ENSG00000137673,ENSG00000137675,ENSG00000138316,ENSG00000149257…	1.97669	0.00011194	0.00151382
GO:0050880	regulation of blood vessel size	90	91	9	480	1.84	81	22830	0.35	2303,1030,183,7941,133,6840,4879,4312,800	ENSG00000001084,ENSG00000001626,ENSG00000004468,ENSG00000006283,ENSG00000006638,ENSG00000012779,ENSG00000021826,ENSG00000036828,ENSG00000043591,ENSG00000049247,ENSG00000054598,ENSG00000057663,ENSG00000059377,ENSG00000065675,ENSG00000073756,ENSG00000077063,ENSG00000078401,ENSG00000089250,ENSG00000095303,ENSG00000100292,ENSG00000101200,ENSG00000102468,ENSG00000105974,ENSG00000105989,ENSG00000107796…	1.66482	0.000111422	0.00151382
GO:0050890	cognition	954	955	38	451	7.77	916	21995	4	57053,412,2906,273,8326,119678,1301,2182,1029,26532,10752,9244,5923,391114,6004,57096,836,5329,8484,56914,138802,10874,219473,7439,4284,60,4879,10602,60675,6558,800,10024,8370,5578,9218,5594,8061,6102	ENSG00000000003,ENSG00000005249,ENSG00000006128,ENSG00000006611,ENSG00000007062,ENSG00000007168,ENSG00000007372,ENSG00000010810,ENSG00000013588,ENSG00000031544,ENSG00000039987,ENSG00000040531,ENSG00000042317,ENSG00000042781,ENSG00000047579,ENSG00000048545,ENSG00000053918,ENSG00000054277,ENSG00000055732,ENSG00000062038,ENSG00000065154,ENSG00000066933,ENSG00000067606,ENSG00000069696,ENSG00000070729…	0.704673	0.000120041	0.00160957
GO:0045664	regulation of neuron differentiation	134	133	11	478	2.25	123	22788	0.54	8408,3196,6696,1759,6660,133,9253,79006,51330,8061,3280	ENSG00000001617,ENSG00000007372,ENSG00000016082,ENSG00000018189,ENSG00000035862,ENSG00000061337,ENSG00000065320,ENSG00000066279,ENSG00000067560,ENSG00000074047,ENSG00000074181,ENSG00000075213,ENSG00000080644,ENSG00000080815,ENSG00000082701,ENSG00000083290,ENSG00000084093,ENSG00000088305,ENSG00000091129,ENSG00000099250,ENSG00000101391,ENSG00000101752,ENSG00000104313,ENSG00000104320,ENSG00000104722…	1.45009	0.00012116	0.00161473
GO:0046649	lymphocyte activation	315	314	18	471	3.68	297	22614	1.3	2000,1029,51561,6004,9466,836,3624,53833,1316,10020,1947,961,8935,6659,6119,1639,6670,7040	ENSG00000002330,ENSG00000004468,ENSG00000005844,ENSG00000006128,ENSG00000010610,ENSG00000010810,ENSG00000011590,ENSG00000012061,ENSG00000015285,ENSG00000019582,ENSG00000026103,ENSG00000026751,ENSG00000029993,ENSG00000030110,ENSG00000048052,ENSG00000049768,ENSG00000065000,ENSG00000065675,ENSG00000066336,ENSG00000067955,ENSG00000068024,ENSG00000069399,ENSG00000069482,ENSG00000069974,ENSG00000070495…	1.06811	0.000125784	0.00166626
GO:0006936	muscle contraction	208	208	14	475	2.86	194	22717	0.85	1030,183,6385,3656,4267,6840,10874,1605,60675,800,1441,5578,2775,6331	ENSG00000004776,ENSG00000006283,ENSG00000006638,ENSG00000006788,ENSG00000007314,ENSG00000034152,ENSG00000036448,ENSG00000049247,ENSG00000053918,ENSG00000055118,ENSG00000064989,ENSG00000069482,ENSG00000073756,ENSG00000075073,ENSG00000075142,ENSG00000075711,ENSG00000077157,ENSG00000077522,ENSG00000078401,ENSG00000078814,ENSG00000080644,ENSG00000081181,ENSG00000081248,ENSG00000086967,ENSG00000089250…	1.23875	0.00013082	0.0017226
GO:0007243	protein kinase cascade	558	559	26	463	5.32	532	22379	2.32	65266,183,3656,4188,6774,6840,4902,1846,10020,2681,60675,7052,7132,7039,5578,9218,9908,4097,4055,2260,1956,5594,5598,7040,9146,5433	ENSG00000000003,ENSG00000003402,ENSG00000006432,ENSG00000007171,ENSG00000008294,ENSG00000008710,ENSG00000008735,ENSG00000009950,ENSG00000010671,ENSG00000010810,ENSG00000011485,ENSG00000011566,ENSG00000012983,ENSG00000017260,ENSG00000017427,ENSG00000019582,ENSG00000019991,ENSG00000023287,ENSG00000023516,ENSG00000033800,ENSG00000034152,ENSG00000035664,ENSG00000035862,ENSG00000036828,ENSG00000050748…	0.859604	0.000134415	0.00175939
GO:0051707	response to other organism	319	319	18	471	3.68	301	22610	1.31	8941,2877,8993,1029,929,51561,9466,133,60,1605,10020,7132,5594,8061,7040,665,114548,5433	ENSG00000000938,ENSG00000006071,ENSG00000006125,ENSG00000006128,ENSG00000007171,ENSG00000007908,ENSG00000008394,ENSG00000010327,ENSG00000012223,ENSG00000012504,ENSG00000018280,ENSG00000021826,ENSG00000026103,ENSG00000027697,ENSG00000030110,ENSG00000042753,ENSG00000042832,ENSG00000044524,ENSG00000047249,ENSG00000055332,ENSG00000068079,ENSG00000069399,ENSG00000071564,ENSG00000073060,ENSG00000073756…	1.05455	0.000147192	0.00189283
GO:0032963	collagen metabolic process	39	39	6	483	1.23	33	22878	0.14	4322,4314,4313,4312,7175,7040	ENSG00000049247,ENSG00000087116,ENSG00000089041,ENSG00000099953,ENSG00000100644,ENSG00000100985,ENSG00000101439,ENSG00000108821,ENSG00000111077,ENSG00000119699,ENSG00000123342,ENSG00000124299,ENSG00000125363,ENSG00000130635,ENSG00000136244,ENSG00000137673,ENSG00000137675,ENSG00000138316,ENSG00000149257,ENSG00000156103,ENSG00000156140,ENSG00000163794,ENSG00000164171,ENSG00000166670,ENSG00000167346…	2.15317	0.000146753	0.00189283
GO:0019229	regulation of vasoconstriction	39	39	6	483	1.23	33	22878	0.14	1030,183,7941,133,6840,800	ENSG00000004468,ENSG00000006638,ENSG00000012779,ENSG00000059377,ENSG00000065675,ENSG00000073756,ENSG00000078401,ENSG00000095303,ENSG00000101200,ENSG00000102468,ENSG00000105974,ENSG00000108405,ENSG00000115353,ENSG00000117298,ENSG00000120907,ENSG00000123454,ENSG00000124205,ENSG00000127129,ENSG00000130234,ENSG00000133019,ENSG00000135643,ENSG00000144891,ENSG00000147246,ENSG00000151067,ENSG00000159640…	2.15317	0.000146753	0.00189283
GO:0046903	secretion	468	468	23	466	4.7	445	22466	1.94	6280,9805,360,362,1030,183,59341,85477,26276,3624,4267,10874,4879,10602,1404,3783,5578,9601,9522,7040,51192,114548,60412	ENSG00000004468,ENSG00000006071,ENSG00000006075,ENSG00000006128,ENSG00000007171,ENSG00000007516,ENSG00000008056,ENSG00000010322,ENSG00000017373,ENSG00000021645,ENSG00000022556,ENSG00000029534,ENSG00000032742,ENSG00000041353,ENSG00000043462,ENSG00000044012,ENSG00000049245,ENSG00000049247,ENSG00000049759,ENSG00000049768,ENSG00000050628,ENSG00000053438,ENSG00000053918,ENSG00000056972,ENSG00000064692…	0.912993	0.000150701	0.00192669
GO:0033554	cellular response to stress	628	630	28	461	5.73	600	22311	2.62	3171,273,6696,1643,28990,1647,165,286133,59341,12,3656,4188,1454,30001,60,10020,2681,56852,7132,1642,6119,14,4097,1032,4055,1453,4968,6489	ENSG00000002016,ENSG00000004700,ENSG00000005007,ENSG00000005156,ENSG00000005381,ENSG00000006432,ENSG00000008405,ENSG00000008735,ENSG00000009413,ENSG00000010072,ENSG00000010704,ENSG00000011566,ENSG00000012061,ENSG00000012983,ENSG00000020426,ENSG00000020922,ENSG00000023287,ENSG00000023572,ENSG00000026036,ENSG00000034063,ENSG00000035928,ENSG00000036828,ENSG00000038427,ENSG00000039650,ENSG00000042088…	0.814712	0.000156932	0.00199476
GO:0030334	regulation of cell migration	163	163	12	477	2.45	151	22760	0.66	1839,5270,1029,11057,183,133,6840,7803,14,1956,5594,7040	ENSG00000006128,ENSG00000007372,ENSG00000008294,ENSG00000010322,ENSG00000017427,ENSG00000035403,ENSG00000049247,ENSG00000050820,ENSG00000053747,ENSG00000056345,ENSG00000057593,ENSG00000060656,ENSG00000065320,ENSG00000066056,ENSG00000069702,ENSG00000071246,ENSG00000073060,ENSG00000075651,ENSG00000078401,ENSG00000087077,ENSG00000089225,ENSG00000090339,ENSG00000090539,ENSG00000091136,ENSG00000091583…	1.33287	0.00017031	0.00212791
GO:0051272	positive regulation of cell motion	95	95	9	480	1.84	86	22825	0.38	1839,1029,183,6840,7803,14,1956,5594,7040	ENSG00000006128,ENSG00000008294,ENSG00000017427,ENSG00000049247,ENSG00000050820,ENSG00000057593,ENSG00000073060,ENSG00000075651,ENSG00000078401,ENSG00000087077,ENSG00000090339,ENSG00000091136,ENSG00000092969,ENSG00000096968,ENSG00000100311,ENSG00000100644,ENSG00000100852,ENSG00000100985,ENSG00000101306,ENSG00000102755,ENSG00000102879,ENSG00000103222,ENSG00000105372,ENSG00000106799,ENSG00000107562…	1.6047	0.000169109	0.00212791
GO:0006970	response to osmotic stress	40	40	6	483	1.23	34	22877	0.15	1030,183,59341,6558,6513,1956	ENSG00000087088,ENSG00000095015,ENSG00000101200,ENSG00000101405,ENSG00000103569,ENSG00000111701,ENSG00000117009,ENSG00000120899,ENSG00000123143,ENSG00000136238,ENSG00000136352,ENSG00000138279,ENSG00000140992,ENSG00000141510,ENSG00000151332,ENSG00000156113,ENSG00000157005,ENSG00000160223,ENSG00000164171,ENSG00000164342,ENSG00000166197,ENSG00000166266,ENSG00000166925,ENSG00000167580,ENSG00000169836…	2.12327	0.000169632	0.00212791
GO:0008361	regulation of cell size	240	242	15	474	3.07	225	22686	0.98	1839,1029,183,5167,3624,2014,4879,9792,8992,1032,2260,3487,51094,7040,55909	ENSG00000004468,ENSG00000006831,ENSG00000008128,ENSG00000012232,ENSG00000022267,ENSG00000023287,ENSG00000026508,ENSG00000037280,ENSG00000050820,ENSG00000055044,ENSG00000056736,ENSG00000057019,ENSG00000060491,ENSG00000064205,ENSG00000065675,ENSG00000066468,ENSG00000067445,ENSG00000068078,ENSG00000068745,ENSG00000068831,ENSG00000069702,ENSG00000072849,ENSG00000073282,ENSG00000074276,ENSG00000074319…	1.16025	0.000172912	0.00213828
GO:0042159	lipoprotein catabolic process	6	6	3	486	0.61	3	22908	0.01	12,133,1663	ENSG00000084674,ENSG00000130164,ENSG00000131238	3.85303	0.000173085	0.00213828
GO:0050777	negative regulation of immune response	26	25	5	484	1.02	21	22890	0.09	2877,6004,9466,53833,7040	ENSG00000049768,ENSG00000081237,ENSG00000090376,ENSG00000092969,ENSG00000106927,ENSG00000107758,ENSG00000113916,ENSG00000117335,ENSG00000129654,ENSG00000129965,ENSG00000131507,ENSG00000133710,ENSG00000149131,ENSG00000163599,ENSG00000166888,ENSG00000168542,ENSG00000168685,ENSG00000168918,ENSG00000175899,ENSG00000197471,ENSG00000233276	2.42129	0.000178646	0.00218317
GO:0030155	regulation of cell adhesion	140	140	11	478	2.25	129	22782	0.56	6696,1029,6840,2199,1295,53827,961,7052,6470,7040,1663	ENSG00000006210,ENSG00000008256,ENSG00000008277,ENSG00000017373,ENSG00000047648,ENSG00000051382,ENSG00000053747,ENSG00000065361,ENSG00000067606,ENSG00000075945,ENSG00000089012,ENSG00000090339,ENSG00000090539,ENSG00000091409,ENSG00000091986,ENSG00000092969,ENSG00000096968,ENSG00000101665,ENSG00000101680,ENSG00000103197,ENSG00000105568,ENSG00000105810,ENSG00000106823,ENSG00000107937,ENSG00000108669…	1.4022	0.000178704	0.00218317
GO:0048771	tissue remodeling	76	76	8	481	1.64	68	22843	0.3	6696,2303,51561,183,5167,5329,7052,7040	ENSG00000004468,ENSG00000007171,ENSG00000020129,ENSG00000030110,ENSG00000049540,ENSG00000054598,ENSG00000057663,ENSG00000065361,ENSG00000070193,ENSG00000072080,ENSG00000075223,ENSG00000086062,ENSG00000087088,ENSG00000089041,ENSG00000092969,ENSG00000100644,ENSG00000101439,ENSG00000102575,ENSG00000104267,ENSG00000104432,ENSG00000105974,ENSG00000105997,ENSG00000107798,ENSG00000107831,ENSG00000110680…	1.72047	0.000186566	0.00226662
GO:0030855	epithelial cell differentiation	165	166	12	477	2.45	153	22758	0.67	5744,2919,360,1030,183,7850,836,5453,6840,3164,2535,51535	ENSG00000007372,ENSG00000011052,ENSG00000054654,ENSG00000073282,ENSG00000073737,ENSG00000074319,ENSG00000075891,ENSG00000078699,ENSG00000082175,ENSG00000086062,ENSG00000092295,ENSG00000092820,ENSG00000096696,ENSG00000099866,ENSG00000100373,ENSG00000101144,ENSG00000101384,ENSG00000101680,ENSG00000103241,ENSG00000105427,ENSG00000105668,ENSG00000105880,ENSG00000105974,ENSG00000106799,ENSG00000106991…	1.31962	0.000190888	0.00230639
GO:0001655	urogenital system development	119	119	10	479	2.04	109	22802	0.48	51176,6696,2303,183,6382,84159,10252,25976,9792,2719	ENSG00000005073,ENSG00000008196,ENSG00000018408,ENSG00000026508,ENSG00000048392,ENSG00000049883,ENSG00000054598,ENSG00000066468,ENSG00000070495,ENSG00000073282,ENSG00000074047,ENSG00000075711,ENSG00000075891,ENSG00000077092,ENSG00000077943,ENSG00000087088,ENSG00000092969,ENSG00000099139,ENSG00000100170,ENSG00000100373,ENSG00000101144,ENSG00000102977,ENSG00000103449,ENSG00000103494,ENSG00000104267…	1.47414	0.000202055	0.00242797
GO:0042110	T cell activation	218	217	14	475	2.86	204	22707	0.89	2000,1029,51561,6004,836,53833,10020,1947,961,6659,6119,1639,6670,7040	ENSG00000002330,ENSG00000005844,ENSG00000010610,ENSG00000010810,ENSG00000011590,ENSG00000015285,ENSG00000019582,ENSG00000026103,ENSG00000049768,ENSG00000065000,ENSG00000065675,ENSG00000069399,ENSG00000069974,ENSG00000070495,ENSG00000071051,ENSG00000075711,ENSG00000076641,ENSG00000077238,ENSG00000078747,ENSG00000080815,ENSG00000081237,ENSG00000087088,ENSG00000088832,ENSG00000089012,ENSG00000089041…	1.18805	0.000213467	0.00255117
GO:0006040	amino sugar metabolic process	27	26	5	484	1.02	22	22889	0.1	9435,60,10020,4879,2098	ENSG00000013375,ENSG00000064225,ENSG00000102032,ENSG00000113552,ENSG00000117143,ENSG00000117620,ENSG00000124357,ENSG00000133424,ENSG00000135702,ENSG00000140835,ENSG00000147119,ENSG00000147408,ENSG00000157350,ENSG00000162066,ENSG00000162694,ENSG00000163281,ENSG00000167080,ENSG00000167363,ENSG00000170191,ENSG00000172269,ENSG00000183196,ENSG00000198408	2.37472	0.000215506	0.00256161
GO:0050768	negative regulation of neurogenesis	42	42	6	483	1.23	36	22875	0.16	8408,3196,6696,1746,7408,7040	ENSG00000001617,ENSG00000018189,ENSG00000044115,ENSG00000065320,ENSG00000075213,ENSG00000080815,ENSG00000082701,ENSG00000083290,ENSG00000090932,ENSG00000099250,ENSG00000101144,ENSG00000107779,ENSG00000115310,ENSG00000125378,ENSG00000127870,ENSG00000128245,ENSG00000129455,ENSG00000130827,ENSG00000133216,ENSG00000135622,ENSG00000141510,ENSG00000144355,ENSG00000148704,ENSG00000148826,ENSG00000151577…	2.06602	0.000223798	0.00264587
GO:0048706	embryonic skeletal system development	79	79	8	481	1.64	71	22840	0.31	2303,1301,5396,1746,2907,5138,6667,6670	ENSG00000009709,ENSG00000052850,ENSG00000056661,ENSG00000070614,ENSG00000075711,ENSG00000078246,ENSG00000078399,ENSG00000087460,ENSG00000092607,ENSG00000092969,ENSG00000099139,ENSG00000100625,ENSG00000102678,ENSG00000104313,ENSG00000105996,ENSG00000105997,ENSG00000106004,ENSG00000106006,ENSG00000106571,ENSG00000106799,ENSG00000108511,ENSG00000108821,ENSG00000109705,ENSG00000111049,ENSG00000119042…	1.67716	0.000244442	0.00287448
GO:0019233	sensory perception of pain	43	43	6	483	1.23	37	22874	0.16	2906,1029,5329,10874,60675,5594	ENSG00000006128,ENSG00000010810,ENSG00000079257,ENSG00000089041,ENSG00000101204,ENSG00000101405,ENSG00000102468,ENSG00000104321,ENSG00000105954,ENSG00000110680,ENSG00000113302,ENSG00000115041,ENSG00000115353,ENSG00000120068,ENSG00000120915,ENSG00000134259,ENSG00000135124,ENSG00000136160,ENSG00000136634,ENSG00000147246,ENSG00000150086,ENSG00000152822,ENSG00000160113,ENSG00000160716,ENSG00000164128…	2.03858	0.000255547	0.00297726
GO:0006281	DNA repair	334	335	18	471	3.68	316	22595	1.38	273,1643,28990,1647,165,12,1454,60,56852,7132,1642,6119,14,4097,1032,4055,1453,4968	ENSG00000002016,ENSG00000004700,ENSG00000005007,ENSG00000005156,ENSG00000008405,ENSG00000009413,ENSG00000010072,ENSG00000012061,ENSG00000020426,ENSG00000020922,ENSG00000026036,ENSG00000034063,ENSG00000035928,ENSG00000039650,ENSG00000042088,ENSG00000048392,ENSG00000049167,ENSG00000049540,ENSG00000049541,ENSG00000051180,ENSG00000051341,ENSG00000057468,ENSG00000062822,ENSG00000064655,ENSG00000064933…	1.00526	0.000258598	0.00297726
GO:0006687	glycosphingolipid metabolic process	28	27	5	484	1.02	23	22888	0.1	7357,60,4879,8869,6489	ENSG00000054983,ENSG00000070610,ENSG00000087088,ENSG00000095794,ENSG00000101638,ENSG00000102393,ENSG00000105855,ENSG00000112294,ENSG00000128242,ENSG00000128274,ENSG00000128973,ENSG00000132356,ENSG00000133424,ENSG00000135454,ENSG00000157404,ENSG00000160408,ENSG00000162139,ENSG00000177511,ENSG00000184389,ENSG00000188603,ENSG00000196743,ENSG00000197746,ENSG00000213614	2.33023	0.00025788	0.00297726
GO:0022407	regulation of cell-cell adhesion	28	28	5	484	1.02	23	22888	0.1	6840,53827,961,6470,7040	ENSG00000006210,ENSG00000075945,ENSG00000089012,ENSG00000091409,ENSG00000096968,ENSG00000101665,ENSG00000107937,ENSG00000143126,ENSG00000145675,ENSG00000164442,ENSG00000167080,ENSG00000181092,ENSG00000185275,ENSG00000186575,ENSG00000196839,ENSG00000197635,ENSG00000204490,ENSG00000206439,ENSG00000223952,ENSG00000228321,ENSG00000228849,ENSG00000230108,ENSG00000232810	2.33023	0.00025788	0.00297726
GO:0007010	cytoskeleton organization	518	517	24	465	4.91	494	22417	2.16	51350,2877,2000,2919,55858,6280,1647,6646,85477,3814,133,4267,6840,10093,10252,800,822,1441,6513,7408,14,5216,6102,55909	ENSG00000005810,ENSG00000006075,ENSG00000006128,ENSG00000006451,ENSG00000006611,ENSG00000007047,ENSG00000007168,ENSG00000007237,ENSG00000010017,ENSG00000010322,ENSG00000011426,ENSG00000013810,ENSG00000015285,ENSG00000017260,ENSG00000021574,ENSG00000024422,ENSG00000029534,ENSG00000034510,ENSG00000034677,ENSG00000046651,ENSG00000047648,ENSG00000047849,ENSG00000049540,ENSG00000050405,ENSG00000050820…	0.851056	0.000262062	0.00300143
GO:0051249	regulation of lymphocyte activation	171	170	12	477	2.45	159	22752	0.69	1029,6004,9466,836,3624,53833,10020,1947,961,6119,1639,7040	ENSG00000002330,ENSG00000004468,ENSG00000006128,ENSG00000010610,ENSG00000019582,ENSG00000026103,ENSG00000029993,ENSG00000049768,ENSG00000065000,ENSG00000065675,ENSG00000069482,ENSG00000071051,ENSG00000073861,ENSG00000075711,ENSG00000076641,ENSG00000077238,ENSG00000078747,ENSG00000081237,ENSG00000089012,ENSG00000089692,ENSG00000101017,ENSG00000101082,ENSG00000102524,ENSG00000102879,ENSG00000103423…	1.28089	0.000265811	0.0030286
GO:0006308	DNA catabolic process	61	61	7	482	1.43	54	22857	0.24	1643,165,1029,836,1642,6119,4968	ENSG00000012061,ENSG00000013563,ENSG00000020426,ENSG00000039650,ENSG00000065057,ENSG00000087088,ENSG00000088930,ENSG00000099954,ENSG00000101197,ENSG00000103152,ENSG00000104884,ENSG00000105612,ENSG00000110768,ENSG00000111358,ENSG00000117748,ENSG00000119318,ENSG00000120868,ENSG00000123415,ENSG00000129071,ENSG00000131238,ENSG00000132383,ENSG00000132781,ENSG00000134058,ENSG00000134480,ENSG00000134899…	1.81599	0.000274465	0.00311107
GO:0016481	negative regulation of transcription	458	458	22	467	4.5	436	22475	1.9	51176,29995,7291,4071,1746,3397,3814,4188,6774,84159,7026,2681,5205,7803,4238,7071,14,7411,92140,3280,10438,7040	ENSG00000001084,ENSG00000004487,ENSG00000008083,ENSG00000009950,ENSG00000010803,ENSG00000011590,ENSG00000012504,ENSG00000015153,ENSG00000015171,ENSG00000018408,ENSG00000019549,ENSG00000025434,ENSG00000029363,ENSG00000031544,ENSG00000032219,ENSG00000037965,ENSG00000043039,ENSG00000048649,ENSG00000049768,ENSG00000053254,ENSG00000053702,ENSG00000056661,ENSG00000057657,ENSG00000060138,ENSG00000060656…	0.88723	0.000286231	0.00322185
GO:0006820	anion transport	198	198	13	476	2.66	185	22726	0.81	8941,56172,2568,65266,10916,5167,4084,8484,7439,6566,6558,4085,284129	ENSG00000001626,ENSG00000004864,ENSG00000004939,ENSG00000007216,ENSG00000011021,ENSG00000011677,ENSG00000022355,ENSG00000033867,ENSG00000043462,ENSG00000049540,ENSG00000050438,ENSG00000050628,ENSG00000067113,ENSG00000070915,ENSG00000073464,ENSG00000074201,ENSG00000074803,ENSG00000077063,ENSG00000077080,ENSG00000078668,ENSG00000079215,ENSG00000080493,ENSG00000080815,ENSG00000082397,ENSG00000084453…	1.21044	0.000287168	0.00322185
GO:0035108	limb morphogenesis	102	109	9	480	1.84	93	22818	0.41	51176,7291,2919,6696,56603,5396,4041,6497,5089	ENSG00000005073,ENSG00000030110,ENSG00000032742,ENSG00000052850,ENSG00000066468,ENSG00000069011,ENSG00000070018,ENSG00000070193,ENSG00000073282,ENSG00000075388,ENSG00000077092,ENSG00000078246,ENSG00000078399,ENSG00000080815,ENSG00000087088,ENSG00000087460,ENSG00000089225,ENSG00000099139,ENSG00000100697,ENSG00000101052,ENSG00000101115,ENSG00000102678,ENSG00000102977,ENSG00000103494,ENSG00000105880…	1.52614	0.000289925	0.00322272
GO:0001666	response to hypoxia	148	149	11	478	2.25	137	22774	0.6	8941,4313,7941,133,6774,10602,5351,7408,5066,7040,9051	ENSG00000004468,ENSG00000005339,ENSG00000007171,ENSG00000026103,ENSG00000049247,ENSG00000065675,ENSG00000067225,ENSG00000068976,ENSG00000069702,ENSG00000072274,ENSG00000073050,ENSG00000078401,ENSG00000089250,ENSG00000091513,ENSG00000092969,ENSG00000100292,ENSG00000100311,ENSG00000100348,ENSG00000100393,ENSG00000100644,ENSG00000101204,ENSG00000102755,ENSG00000103245,ENSG00000103415,ENSG00000105974…	1.34168	0.000290177	0.00322272
GO:0006974	response to DNA damage stimulus	428	429	21	468	4.29	407	22504	1.78	273,1643,28990,1647,165,836,12,1454,60,961,56852,7132,1642,6119,14,4097,1032,4055,1453,5594,4968	ENSG00000002016,ENSG00000004700,ENSG00000005007,ENSG00000005156,ENSG00000008405,ENSG00000009413,ENSG00000010072,ENSG00000012061,ENSG00000020426,ENSG00000020922,ENSG00000026036,ENSG00000034063,ENSG00000035928,ENSG00000039650,ENSG00000042088,ENSG00000048392,ENSG00000049167,ENSG00000049540,ENSG00000049541,ENSG00000051180,ENSG00000051341,ENSG00000053254,ENSG00000057468,ENSG00000061794,ENSG00000062822…	0.908689	0.000295074	0.00326065
GO:0043392	negative regulation of DNA binding	45	45	6	483	1.23	39	22872	0.17	5744,1029,3397,3656,4188,114548	ENSG00000048649,ENSG00000049768,ENSG00000067066,ENSG00000090376,ENSG00000096717,ENSG00000096968,ENSG00000100292,ENSG00000100906,ENSG00000101076,ENSG00000101665,ENSG00000115738,ENSG00000116030,ENSG00000117318,ENSG00000117586,ENSG00000121691,ENSG00000126351,ENSG00000128602,ENSG00000129654,ENSG00000133895,ENSG00000134744,ENSG00000135766,ENSG00000142655,ENSG00000148143,ENSG00000149273,ENSG00000149600…	1.98585	0.000329603	0.00362399
GO:0048872	homeostasis of number of cells	128	127	10	479	2.04	118	22793	0.52	7076,9935,6004,836,3624,53833,10411,6667,6670,7040	ENSG00000005483,ENSG00000026103,ENSG00000026508,ENSG00000030110,ENSG00000049130,ENSG00000049768,ENSG00000066336,ENSG00000066926,ENSG00000069702,ENSG00000070495,ENSG00000073009,ENSG00000087088,ENSG00000087274,ENSG00000089041,ENSG00000089472,ENSG00000090316,ENSG00000091483,ENSG00000092969,ENSG00000100292,ENSG00000100644,ENSG00000100813,ENSG00000102524,ENSG00000102879,ENSG00000103423,ENSG00000103472…	1.39441	0.000364801	0.00399103
GO:0030111	regulation of Wnt receptor signaling pathway	46	46	6	483	1.23	40	22871	0.17	51176,6696,9229,4188,2487,6659	ENSG00000019995,ENSG00000050165,ENSG00000070018,ENSG00000070193,ENSG00000087095,ENSG00000100211,ENSG00000100281,ENSG00000100614,ENSG00000100888,ENSG00000102678,ENSG00000103126,ENSG00000103197,ENSG00000104371,ENSG00000105568,ENSG00000107404,ENSG00000107984,ENSG00000110092,ENSG00000113575,ENSG00000123384,ENSG00000125931,ENSG00000131668,ENSG00000133937,ENSG00000134046,ENSG00000134982,ENSG00000135100…	1.96049	0.000372431	0.00405434
GO:0009968	negative regulation of signal transduction	204	204	13	476	2.66	191	22720	0.83	4543,6696,56603,6004,183,5167,4188,9993,5997,2487,64399,5578,9146	ENSG00000050165,ENSG00000064300,ENSG00000065361,ENSG00000067606,ENSG00000069702,ENSG00000070018,ENSG00000070404,ENSG00000071189,ENSG00000078246,ENSG00000081237,ENSG00000087095,ENSG00000089041,ENSG00000089220,ENSG00000089234,ENSG00000090104,ENSG00000090376,ENSG00000090539,ENSG00000090932,ENSG00000091844,ENSG00000095596,ENSG00000096717,ENSG00000100211,ENSG00000100281,ENSG00000100888,ENSG00000100906…	1.17826	0.000382844	0.00414716
GO:0000165	MAPKKK cascade	259	260	15	474	3.07	244	22667	1.06	183,4188,6840,4902,1846,10020,2681,60675,7039,5578,4097,2260,1956,5594,5598	ENSG00000006432,ENSG00000008294,ENSG00000008735,ENSG00000011566,ENSG00000012983,ENSG00000019582,ENSG00000019991,ENSG00000023287,ENSG00000034152,ENSG00000035862,ENSG00000036828,ENSG00000050748,ENSG00000051382,ENSG00000064393,ENSG00000064547,ENSG00000065559,ENSG00000068078,ENSG00000070614,ENSG00000070831,ENSG00000073803,ENSG00000074696,ENSG00000076984,ENSG00000078401,ENSG00000078900,ENSG00000080815…	1.07834	0.000391383	0.00421888
GO:0048839	inner ear development	85	85	8	481	1.64	77	22834	0.34	57053,2919,1301,9935,5396,4041,3280,7040	ENSG00000006611,ENSG00000055732,ENSG00000065054,ENSG00000066468,ENSG00000070193,ENSG00000074771,ENSG00000075275,ENSG00000075891,ENSG00000077943,ENSG00000078579,ENSG00000091010,ENSG00000091536,ENSG00000092969,ENSG00000095397,ENSG00000100625,ENSG00000101384,ENSG00000102678,ENSG00000104313,ENSG00000105880,ENSG00000105928,ENSG00000105991,ENSG00000107736,ENSG00000107831,ENSG00000111276,ENSG00000112320…	1.59577	0.000404405	0.00431363
GO:0016055	Wnt receptor signaling pathway	154	156	11	478	2.25	143	22768	0.62	51176,6696,8326,9229,85407,4041,4188,2487,6659,2535,1453	ENSG00000002745,ENSG00000004975,ENSG00000012822,ENSG00000015133,ENSG00000019995,ENSG00000050165,ENSG00000060656,ENSG00000061492,ENSG00000065717,ENSG00000070018,ENSG00000070193,ENSG00000070770,ENSG00000072803,ENSG00000075290,ENSG00000081059,ENSG00000082701,ENSG00000085741,ENSG00000087095,ENSG00000093167,ENSG00000100211,ENSG00000100281,ENSG00000100614,ENSG00000100888,ENSG00000101266,ENSG00000101282…	1.29855	0.00040802	0.00431363
GO:0042129	regulation of T cell proliferation	65	64	7	482	1.43	58	22853	0.25	1029,6004,836,53833,10020,1947,7040	ENSG00000049768,ENSG00000065675,ENSG00000071051,ENSG00000075711,ENSG00000078747,ENSG00000081237,ENSG00000102524,ENSG00000102879,ENSG00000103423,ENSG00000103855,ENSG00000105246,ENSG00000109471,ENSG00000111537,ENSG00000113302,ENSG00000113520,ENSG00000114423,ENSG00000115085,ENSG00000120217,ENSG00000121594,ENSG00000122122,ENSG00000125538,ENSG00000126561,ENSG00000129654,ENSG00000131203,ENSG00000131507…	1.74436	0.000407711	0.00431363
GO:0006939	smooth muscle contraction	65	65	7	482	1.43	58	22853	0.25	1030,183,4267,6840,10874,60675,800	ENSG00000006283,ENSG00000006638,ENSG00000069482,ENSG00000073756,ENSG00000075711,ENSG00000078401,ENSG00000080644,ENSG00000095303,ENSG00000101405,ENSG00000102755,ENSG00000105974,ENSG00000106631,ENSG00000107796,ENSG00000108405,ENSG00000109991,ENSG00000110680,ENSG00000112658,ENSG00000113448,ENSG00000113889,ENSG00000115353,ENSG00000117519,ENSG00000117971,ENSG00000119782,ENSG00000120907,ENSG00000124205…	1.74436	0.000407711	0.00431363
GO:0042310	vasoconstriction	47	47	6	483	1.23	41	22870	0.18	1030,183,7941,133,6840,800	ENSG00000004468,ENSG00000006283,ENSG00000006638,ENSG00000012779,ENSG00000059377,ENSG00000065675,ENSG00000073756,ENSG00000078401,ENSG00000095303,ENSG00000101200,ENSG00000102468,ENSG00000105974,ENSG00000107796,ENSG00000108405,ENSG00000115353,ENSG00000117298,ENSG00000120907,ENSG00000123454,ENSG00000124205,ENSG00000127129,ENSG00000130234,ENSG00000133019,ENSG00000135643,ENSG00000136160,ENSG00000144891…	1.93575	0.000419488	0.00441366
GO:0007405	neuroblast proliferation	31	30	5	484	1.02	26	22885	0.11	8326,9253,64399,8061,7040	ENSG00000007168,ENSG00000007372,ENSG00000044115,ENSG00000066279,ENSG00000072864,ENSG00000117407,ENSG00000123307,ENSG00000128602,ENSG00000133961,ENSG00000139352,ENSG00000141510,ENSG00000148704,ENSG00000149295,ENSG00000150630,ENSG00000154342,ENSG00000161800,ENSG00000164398,ENSG00000164690,ENSG00000166225,ENSG00000171540,ENSG00000172201,ENSG00000176165,ENSG00000176697,ENSG00000181449,ENSG00000185275…	2.20749	0.000423432	0.00443394
GO:0005976	polysaccharide metabolic process	155	154	11	478	2.25	144	22767	0.63	8993,1116,80146,5167,80760,60,10020,4879,79709,1969,55501	ENSG00000010404,ENSG00000011465,ENSG00000015532,ENSG00000021826,ENSG00000027847,ENSG00000033011,ENSG00000035664,ENSG00000038274,ENSG00000044446,ENSG00000054598,ENSG00000055955,ENSG00000055957,ENSG00000056998,ENSG00000058404,ENSG00000064886,ENSG00000067177,ENSG00000068001,ENSG00000068976,ENSG00000070614,ENSG00000070808,ENSG00000072195,ENSG00000082701,ENSG00000085465,ENSG00000088451,ENSG00000095380…	1.29154	0.000431106	0.0044929
GO:0033280	response to vitamin D	18	18	4	485	0.82	14	22897	0.06	6696,360,1032,7040	ENSG00000019186,ENSG00000073756,ENSG00000081479,ENSG00000092969,ENSG00000101144,ENSG00000111012,ENSG00000111424,ENSG00000116711,ENSG00000122779,ENSG00000125538,ENSG00000162551,ENSG00000171105,ENSG00000186350,ENSG00000242252	2.60185	0.000456706	0.00473725
GO:0000278	mitotic cell cycle	476	478	22	467	4.5	454	22457	1.98	55858,3833,1647,1029,1030,12,3624,6840,1316,7039,6152,4238,4085,5530,14,1032,1639,7175,1956,8061,7040,1663	ENSG00000002822,ENSG00000004897,ENSG00000005810,ENSG00000006611,ENSG00000006634,ENSG00000007168,ENSG00000008018,ENSG00000008128,ENSG00000010292,ENSG00000011426,ENSG00000011485,ENSG00000013275,ENSG00000017427,ENSG00000019991,ENSG00000020426,ENSG00000036257,ENSG00000041357,ENSG00000041515,ENSG00000044090,ENSG00000051825,ENSG00000053254,ENSG00000053900,ENSG00000054598,ENSG00000055130,ENSG00000058404…	0.845974	0.000482852	0.00498494
GO:0002062	chondrocyte differentiation	32	32	5	484	1.02	27	22884	0.12	54360,5744,1301,4094,5578	ENSG00000005073,ENSG00000074047,ENSG00000102678,ENSG00000106571,ENSG00000112062,ENSG00000112280,ENSG00000116604,ENSG00000124813,ENSG00000125363,ENSG00000125378,ENSG00000125398,ENSG00000125965,ENSG00000128713,ENSG00000139219,ENSG00000142798,ENSG00000143816,ENSG00000151090,ENSG00000156427,ENSG00000157766,ENSG00000160801,ENSG00000163501,ENSG00000168036,ENSG00000168779,ENSG00000171310,ENSG00000172071…	2.16971	0.000493303	0.00506086
GO:0050863	regulation of T cell activation	133	132	10	479	2.04	123	22788	0.54	1029,6004,836,53833,10020,1947,961,6119,1639,7040	ENSG00000002330,ENSG00000010610,ENSG00000019582,ENSG00000049768,ENSG00000065000,ENSG00000065675,ENSG00000071051,ENSG00000075711,ENSG00000076641,ENSG00000077238,ENSG00000078747,ENSG00000081237,ENSG00000089012,ENSG00000089692,ENSG00000102524,ENSG00000102879,ENSG00000103423,ENSG00000103855,ENSG00000104432,ENSG00000104853,ENSG00000105246,ENSG00000109471,ENSG00000110448,ENSG00000111537,ENSG00000112149…	1.35269	0.000494809	0.00506086
GO:0045785	positive regulation of cell adhesion	68	68	7	482	1.43	61	22850	0.27	6696,2199,1295,961,7052,6470,1663	ENSG00000006210,ENSG00000008256,ENSG00000067606,ENSG00000075945,ENSG00000089012,ENSG00000090539,ENSG00000091409,ENSG00000091986,ENSG00000092969,ENSG00000101665,ENSG00000105810,ENSG00000106823,ENSG00000108839,ENSG00000109072,ENSG00000110680,ENSG00000112562,ENSG00000113302,ENSG00000113578,ENSG00000116962,ENSG00000134215,ENSG00000134982,ENSG00000137801,ENSG00000138080,ENSG00000140416,ENSG00000140945…	1.6938	0.000538075	0.00547791
GO:0048609	reproductive process in a multicellular organism	513	513	23	466	4.7	490	22421	2.14	5744,2877,219938,9229,5229,56603,10656,183,12,10149,3624,1051,5997,60,4879,60675,3685,26330,4830,6667,1956,6670,7040	ENSG00000004809,ENSG00000005156,ENSG00000005955,ENSG00000006047,ENSG00000006128,ENSG00000006282,ENSG00000007168,ENSG00000007174,ENSG00000008294,ENSG00000012061,ENSG00000012817,ENSG00000013297,ENSG00000013375,ENSG00000023445,ENSG00000024048,ENSG00000025156,ENSG00000026103,ENSG00000028839,ENSG00000042317,ENSG00000042980,ENSG00000044115,ENSG00000049130,ENSG00000054598,ENSG00000054796,ENSG00000057468…	0.814656	0.000551386	0.00558754
GO:0051270	regulation of cell motion	186	186	12	477	2.45	174	22737	0.76	1839,5270,1029,11057,183,133,6840,7803,14,1956,5594,7040	ENSG00000001617,ENSG00000006128,ENSG00000007372,ENSG00000008294,ENSG00000010322,ENSG00000017427,ENSG00000035403,ENSG00000049247,ENSG00000050820,ENSG00000053747,ENSG00000056345,ENSG00000057593,ENSG00000060656,ENSG00000065320,ENSG00000066056,ENSG00000067066,ENSG00000069702,ENSG00000071246,ENSG00000072110,ENSG00000073060,ENSG00000075213,ENSG00000075651,ENSG00000078401,ENSG00000086062,ENSG00000087077…	1.19008	0.000569159	0.00571243
GO:0032609	interferon-gamma production	33	32	5	484	1.02	28	22883	0.12	6004,9466,3624,53833,10020	ENSG00000049768,ENSG00000069399,ENSG00000081985,ENSG00000101916,ENSG00000103855,ENSG00000105246,ENSG00000113302,ENSG00000122122,ENSG00000123999,ENSG00000126895,ENSG00000131759,ENSG00000136869,ENSG00000138684,ENSG00000142166,ENSG00000144381,ENSG00000149021,ENSG00000150782,ENSG00000153879,ENSG00000159958,ENSG00000164342,ENSG00000167207,ENSG00000168811,ENSG00000196329,ENSG00000196664,ENSG00000197272…	2.1333	0.000571502	0.00571243
GO:0006664	glycolipid metabolic process	33	32	5	484	1.02	28	22883	0.12	7357,60,4879,8869,6489	ENSG00000054983,ENSG00000064225,ENSG00000070610,ENSG00000087088,ENSG00000095794,ENSG00000101638,ENSG00000102393,ENSG00000105855,ENSG00000112294,ENSG00000128242,ENSG00000128274,ENSG00000128973,ENSG00000132356,ENSG00000133424,ENSG00000135454,ENSG00000136840,ENSG00000148288,ENSG00000148488,ENSG00000157404,ENSG00000160408,ENSG00000162139,ENSG00000176597,ENSG00000177511,ENSG00000184389,ENSG00000188603…	2.1333	0.000571502	0.00571243
GO:0007264	small GTPase mediated signal transduction	582	582	25	464	5.11	557	22354	2.43	8408,9957,53916,1759,9768,5923,377,133,6840,128637,10411,8412,11031,8826,10670,26230,2775,9792,221079,381,9908,83874,5594,29097,7879	ENSG00000001631,ENSG00000003393,ENSG00000006451,ENSG00000006607,ENSG00000007168,ENSG00000008256,ENSG00000008323,ENSG00000008853,ENSG00000010322,ENSG00000011454,ENSG00000017427,ENSG00000017797,ENSG00000031081,ENSG00000036054,ENSG00000038382,ENSG00000041353,ENSG00000046889,ENSG00000047365,ENSG00000047648,ENSG00000049130,ENSG00000050327,ENSG00000053524,ENSG00000054611,ENSG00000057608,ENSG00000059915…	0.771187	0.000600605	0.00597616
GO:0051329	interphase of mitotic cell cycle	113	113	9	480	1.84	104	22807	0.45	1647,1029,1030,3624,4238,5530,1032,1956,1663	ENSG00000006611,ENSG00000006634,ENSG00000020426,ENSG00000036257,ENSG00000041515,ENSG00000053254,ENSG00000053900,ENSG00000055130,ENSG00000058404,ENSG00000060982,ENSG00000062822,ENSG00000064313,ENSG00000065675,ENSG00000070808,ENSG00000075218,ENSG00000079805,ENSG00000089053,ENSG00000089685,ENSG00000094804,ENSG00000094880,ENSG00000097007,ENSG00000097046,ENSG00000099804,ENSG00000100526,ENSG00000101412…	1.41387	0.000617873	0.00612028
GO:0009100	glycoprotein metabolic process	216	216	13	476	2.66	203	22708	0.89	54360,9953,10317,1839,6646,1301,9619,8869,10867,11282,57134,55501,6489	ENSG00000000419,ENSG00000008513,ENSG00000009830,ENSG00000010610,ENSG00000011465,ENSG00000017427,ENSG00000023318,ENSG00000027847,ENSG00000033011,ENSG00000033170,ENSG00000038002,ENSG00000064225,ENSG00000070526,ENSG00000070614,ENSG00000071073,ENSG00000073849,ENSG00000075711,ENSG00000080815,ENSG00000081479,ENSG00000085998,ENSG00000086062,ENSG00000087085,ENSG00000088035,ENSG00000088832,ENSG00000090581…	1.1168	0.000657093	0.00638044
GO:0009607	response to biotic stimulus	487	487	22	467	4.5	465	22446	2.03	8941,2877,5270,8993,1029,5229,929,51561,9466,133,27348,30001,60,1605,10020,7132,5594,8061,7040,665,114548,5433	ENSG00000000938,ENSG00000006071,ENSG00000006074,ENSG00000006125,ENSG00000006128,ENSG00000007171,ENSG00000007908,ENSG00000008394,ENSG00000010327,ENSG00000012223,ENSG00000012504,ENSG00000018280,ENSG00000021826,ENSG00000023318,ENSG00000026103,ENSG00000027697,ENSG00000030110,ENSG00000042753,ENSG00000042832,ENSG00000044524,ENSG00000044574,ENSG00000047249,ENSG00000051108,ENSG00000055332,ENSG00000060566…	0.821543	0.00065395	0.00638044
GO:0007416	synaptogenesis	51	51	6	483	1.23	45	22866	0.2	6696,1759,4267,5578,9218,5818	ENSG00000021645,ENSG00000030304,ENSG00000039068,ENSG00000081052,ENSG00000081818,ENSG00000087085,ENSG00000091129,ENSG00000101405,ENSG00000101958,ENSG00000107742,ENSG00000112852,ENSG00000113205,ENSG00000113209,ENSG00000113211,ENSG00000120324,ENSG00000120327,ENSG00000131711,ENSG00000132639,ENSG00000135355,ENSG00000141837,ENSG00000142192,ENSG00000143947,ENSG00000149295,ENSG00000150991,ENSG00000154764…	1.84249	0.000655819	0.00638044
GO:0001525	angiogenesis	189	189	12	477	2.45	177	22734	0.77	2303,3397,4879,60675,51330,7132,7039,14,6050,5598,2050,113026	ENSG00000004399,ENSG00000006638,ENSG00000007952,ENSG00000010327,ENSG00000025708,ENSG00000027869,ENSG00000032444,ENSG00000049247,ENSG00000064012,ENSG00000066056,ENSG00000066468,ENSG00000070193,ENSG00000071246,ENSG00000078401,ENSG00000079385,ENSG00000086062,ENSG00000091583,ENSG00000091879,ENSG00000092969,ENSG00000099250,ENSG00000100292,ENSG00000100345,ENSG00000100644,ENSG00000100697,ENSG00000101346…	1.17286	0.000655946	0.00638044
GO:0015914	phospholipid transport	34	34	5	484	1.02	29	22882	0.13	9619,133,3783,5205,79895	ENSG00000054793,ENSG00000058063,ENSG00000064687,ENSG00000068650,ENSG00000069764,ENSG00000087237,ENSG00000089041,ENSG00000101974,ENSG00000103222,ENSG00000110244,ENSG00000110245,ENSG00000118137,ENSG00000118322,ENSG00000119655,ENSG00000124406,ENSG00000130208,ENSG00000130270,ENSG00000132932,ENSG00000141179,ENSG00000143515,ENSG00000143921,ENSG00000145246,ENSG00000158874,ENSG00000165029,ENSG00000166377…	2.09816	0.000658644	0.00638044
GO:0050910	detection of mechanical stimulus involved in sensory perception of sound	9	9	3	486	0.61	6	22905	0.03	57053,1301,6558	ENSG00000125863,ENSG00000136997,ENSG00000150275,ENSG00000164199,ENSG00000174343,ENSG00000181449	3.15975	0.000693643	0.00666079
GO:0060325	face morphogenesis	9	9	3	486	0.61	6	22905	0.03	4313,84159,25976	ENSG00000107679,ENSG00000108821,ENSG00000134853,ENSG00000144655,ENSG00000166224,ENSG00000198363	3.15975	0.000693643	0.00666079
GO:0051100	negative regulation of binding	52	52	6	483	1.23	46	22865	0.2	5744,1029,3397,3656,4188,114548	ENSG00000006047,ENSG00000048649,ENSG00000049768,ENSG00000067066,ENSG00000090376,ENSG00000096717,ENSG00000096968,ENSG00000100292,ENSG00000100906,ENSG00000101076,ENSG00000101665,ENSG00000104964,ENSG00000107937,ENSG00000115738,ENSG00000116030,ENSG00000117318,ENSG00000117586,ENSG00000121691,ENSG00000126351,ENSG00000128602,ENSG00000129654,ENSG00000133895,ENSG00000134744,ENSG00000135766,ENSG00000142655…	1.82046	0.000728459	0.0069647
GO:0007611	learning or memory	116	116	9	480	1.84	107	22804	0.47	412,273,8326,2182,5923,8484,800,5578,8061	ENSG00000005249,ENSG00000006128,ENSG00000007168,ENSG00000010810,ENSG00000067606,ENSG00000069696,ENSG00000073756,ENSG00000077943,ENSG00000078668,ENSG00000080815,ENSG00000093010,ENSG00000094914,ENSG00000101180,ENSG00000101405,ENSG00000102468,ENSG00000104327,ENSG00000104755,ENSG00000104774,ENSG00000105220,ENSG00000105409,ENSG00000105894,ENSG00000108443,ENSG00000112164,ENSG00000113161,ENSG00000114200…	1.3853	0.000746909	0.00711019
GO:0045321	leukocyte activation	367	366	18	471	3.68	349	22562	1.52	2000,1029,51561,6004,9466,836,3624,53833,1316,10020,1947,961,8935,6659,6119,1639,6670,7040	ENSG00000002330,ENSG00000003989,ENSG00000004468,ENSG00000005483,ENSG00000005844,ENSG00000006128,ENSG00000006210,ENSG00000010610,ENSG00000010810,ENSG00000011590,ENSG00000012061,ENSG00000015285,ENSG00000019582,ENSG00000026103,ENSG00000026751,ENSG00000029993,ENSG00000030110,ENSG00000043462,ENSG00000048052,ENSG00000049768,ENSG00000055957,ENSG00000064932,ENSG00000065000,ENSG00000065675,ENSG00000066336…	0.904464	0.000785165	0.00744215
GO:0007605	sensory perception of sound	94	93	8	481	1.64	86	22825	0.38	57053,1301,836,56914,4284,60,4879,6558	ENSG00000006611,ENSG00000042781,ENSG00000053918,ENSG00000055732,ENSG00000071127,ENSG00000079215,ENSG00000091010,ENSG00000091137,ENSG00000091536,ENSG00000095397,ENSG00000095777,ENSG00000099800,ENSG00000100473,ENSG00000100575,ENSG00000101849,ENSG00000103126,ENSG00000103316,ENSG00000104313,ENSG00000105928,ENSG00000105929,ENSG00000107736,ENSG00000108821,ENSG00000109501,ENSG00000109927,ENSG00000111276…	1.48484	0.00079476	0.00746871
GO:0051348	negative regulation of transferase activity	94	94	8	481	1.64	86	22825	0.38	1647,1029,57761,836,133,10252,5578,4097	ENSG00000078900,ENSG00000080815,ENSG00000081237,ENSG00000082701,ENSG00000090376,ENSG00000099860,ENSG00000101391,ENSG00000103197,ENSG00000105568,ENSG00000105723,ENSG00000105974,ENSG00000106617,ENSG00000107404,ENSG00000110422,ENSG00000111266,ENSG00000111276,ENSG00000112679,ENSG00000113161,ENSG00000113575,ENSG00000114388,ENSG00000117152,ENSG00000121653,ENSG00000122188,ENSG00000124762,ENSG00000125538…	1.48484	0.00079476	0.00746871
GO:0051259	protein oligomerization	221	222	13	476	2.66	208	22703	0.91	10063,858,1759,286133,5453,6840,7052,7132,6659,9218,8898,6470,114548	ENSG00000008294,ENSG00000008311,ENSG00000011485,ENSG00000013364,ENSG00000015133,ENSG00000021574,ENSG00000023445,ENSG00000026103,ENSG00000036473,ENSG00000039068,ENSG00000044115,ENSG00000047932,ENSG00000049618,ENSG00000051180,ENSG00000062524,ENSG00000064012,ENSG00000067057,ENSG00000067606,ENSG00000067715,ENSG00000069424,ENSG00000072201,ENSG00000072506,ENSG00000073282,ENSG00000077044,ENSG00000077522…	1.09225	0.000812548	0.00760338
GO:0006937	regulation of muscle contraction	73	73	7	482	1.43	66	22845	0.29	6385,4267,6840,10874,60675,800,5578	ENSG00000004776,ENSG00000006283,ENSG00000006638,ENSG00000064989,ENSG00000073756,ENSG00000075142,ENSG00000077157,ENSG00000078401,ENSG00000080644,ENSG00000081181,ENSG00000089250,ENSG00000095303,ENSG00000101306,ENSG00000101335,ENSG00000101405,ENSG00000101470,ENSG00000101665,ENSG00000102755,ENSG00000104936,ENSG00000105048,ENSG00000105974,ENSG00000108405,ENSG00000110680,ENSG00000111245,ENSG00000112658…	1.6148	0.000827077	0.00770653
GO:0048015	phosphoinositide-mediated signaling	95	105	8	481	1.64	87	22824	0.38	2000,55858,8360,183,7052,8370,4791,8359	ENSG00000011405,ENSG00000017427,ENSG00000050628,ENSG00000051382,ENSG00000060558,ENSG00000076382,ENSG00000078142,ENSG00000078369,ENSG00000078401,ENSG00000080986,ENSG00000088256,ENSG00000102468,ENSG00000105851,ENSG00000106245,ENSG00000107130,ENSG00000110148,ENSG00000110680,ENSG00000113389,ENSG00000115353,ENSG00000115956,ENSG00000120088,ENSG00000120907,ENSG00000121879,ENSG00000122585,ENSG00000122952…	1.47323	0.000852291	0.00784179
GO:0006041	glucosamine metabolic process	21	20	4	485	0.82	17	22894	0.07	9435,60,10020,4879	ENSG00000013375,ENSG00000102032,ENSG00000113552,ENSG00000117143,ENSG00000117620,ENSG00000124357,ENSG00000133424,ENSG00000135702,ENSG00000140835,ENSG00000147119,ENSG00000162066,ENSG00000162694,ENSG00000163281,ENSG00000167080,ENSG00000172269,ENSG00000183196,ENSG00000198408	2.40756	0.000849997	0.00784179
GO:0006044	N-acetylglucosamine metabolic process	21	20	4	485	0.82	17	22894	0.07	9435,60,10020,4879	ENSG00000013375,ENSG00000102032,ENSG00000113552,ENSG00000117143,ENSG00000117620,ENSG00000124357,ENSG00000133424,ENSG00000135702,ENSG00000140835,ENSG00000147119,ENSG00000162066,ENSG00000162694,ENSG00000163281,ENSG00000167080,ENSG00000172269,ENSG00000183196,ENSG00000198408	2.40756	0.000849997	0.00784179
GO:0001558	regulation of cell growth	169	170	11	478	2.25	158	22753	0.69	1839,1029,183,5167,3624,4879,9792,1032,3487,51094,7040	ENSG00000004468,ENSG00000006831,ENSG00000008128,ENSG00000012232,ENSG00000026508,ENSG00000037280,ENSG00000050820,ENSG00000056736,ENSG00000057019,ENSG00000060491,ENSG00000064205,ENSG00000065675,ENSG00000067445,ENSG00000068745,ENSG00000068831,ENSG00000072849,ENSG00000073282,ENSG00000074276,ENSG00000074319,ENSG00000074800,ENSG00000077684,ENSG00000078747,ENSG00000078900,ENSG00000085231,ENSG00000090006…	1.19814	0.000887656	0.00813315
GO:0051325	interphase	119	119	9	480	1.84	110	22801	0.48	1647,1029,1030,3624,4238,5530,1032,1956,1663	ENSG00000006611,ENSG00000006634,ENSG00000020426,ENSG00000036257,ENSG00000041515,ENSG00000053254,ENSG00000053900,ENSG00000055130,ENSG00000058404,ENSG00000060982,ENSG00000062822,ENSG00000064313,ENSG00000065675,ENSG00000070808,ENSG00000075131,ENSG00000075218,ENSG00000079805,ENSG00000081237,ENSG00000089053,ENSG00000089685,ENSG00000094804,ENSG00000094880,ENSG00000097007,ENSG00000097046,ENSG00000099804…	1.35752	0.000897105	0.00818562
GO:0001654	eye development	144	144	10	479	2.04	134	22777	0.58	2303,57096,4094,6774,1295,4284,6152,6667,5818,6670	ENSG00000007372,ENSG00000030110,ENSG00000031544,ENSG00000054598,ENSG00000070495,ENSG00000075711,ENSG00000075891,ENSG00000077092,ENSG00000078246,ENSG00000081248,ENSG00000087085,ENSG00000087088,ENSG00000092969,ENSG00000095015,ENSG00000100811,ENSG00000100987,ENSG00000101144,ENSG00000102878,ENSG00000103494,ENSG00000105370,ENSG00000105701,ENSG00000106571,ENSG00000108255,ENSG00000109846,ENSG00000112333…	1.26655	0.000918957	0.00835036
GO:0006812	cation transport	809	809	31	458	6.34	778	22133	3.4	10063,57053,6279,4241,6280,2847,1029,140738,286133,11057,10916,80146,837,59341,813,60,8821,10602,1404,3783,6558,800,521,2775,5530,6331,8992,160622,154881,8536,7040	ENSG00000002822,ENSG00000004478,ENSG00000004809,ENSG00000005700,ENSG00000006071,ENSG00000006116,ENSG00000006283,ENSG00000007216,ENSG00000007314,ENSG00000007402,ENSG00000007952,ENSG00000008128,ENSG00000008710,ENSG00000010704,ENSG00000010810,ENSG00000012223,ENSG00000014824,ENSG00000016490,ENSG00000017260,ENSG00000018280,ENSG00000023843,ENSG00000026559,ENSG00000029364,ENSG00000030110,ENSG00000033627…	0.655216	0.00094772	0.00857628
GO:0009101	glycoprotein biosynthetic process	171	171	11	478	2.25	160	22751	0.7	54360,9953,10317,1839,6646,8869,10867,11282,57134,55501,6489	ENSG00000000419,ENSG00000008513,ENSG00000009830,ENSG00000010610,ENSG00000017427,ENSG00000033011,ENSG00000033170,ENSG00000064225,ENSG00000070526,ENSG00000070614,ENSG00000071073,ENSG00000073849,ENSG00000080815,ENSG00000081479,ENSG00000085998,ENSG00000086062,ENSG00000088035,ENSG00000090581,ENSG00000101346,ENSG00000101638,ENSG00000102158,ENSG00000102595,ENSG00000104723,ENSG00000104894,ENSG00000107798…	1.18548	0.000977421	0.00869047
GO:0007214	gamma-aminobutyric acid signaling pathway	37	37	5	484	1.02	32	22879	0.14	2568,4084,1404,6558,4085	ENSG00000011677,ENSG00000022355,ENSG00000089902,ENSG00000101958,ENSG00000106536,ENSG00000109158,ENSG00000109738,ENSG00000111886,ENSG00000113327,ENSG00000114353,ENSG00000136928,ENSG00000141837,ENSG00000145451,ENSG00000145863,ENSG00000145864,ENSG00000145888,ENSG00000146276,ENSG00000147402,ENSG00000151834,ENSG00000163285,ENSG00000163288,ENSG00000164270,ENSG00000166206,ENSG00000182256,ENSG00000186297…	1.99959	0.000980099	0.00869047
GO:0007631	feeding behavior	75	75	7	482	1.43	68	22843	0.3	2847,183,8484,6774,4267,10874,9218	ENSG00000010810,ENSG00000069482,ENSG00000071677,ENSG00000084234,ENSG00000089220,ENSG00000101180,ENSG00000101405,ENSG00000101440,ENSG00000102239,ENSG00000110090,ENSG00000110148,ENSG00000110680,ENSG00000115263,ENSG00000115353,ENSG00000116678,ENSG00000119973,ENSG00000120088,ENSG00000121764,ENSG00000122585,ENSG00000125878,ENSG00000128271,ENSG00000130234,ENSG00000131096,ENSG00000132911,ENSG00000135312…	1.58486	0.000972205	0.00869047
GO:0031577	spindle checkpoint	10	10	3	486	0.61	7	22904	0.03	12,4085,7175	ENSG00000089685,ENSG00000112742,ENSG00000116670,ENSG00000128789,ENSG00000134982,ENSG00000138778,ENSG00000169679	3.00556	0.000975577	0.00869047
GO:0022408	negative regulation of cell-cell adhesion	10	10	3	486	0.61	7	22904	0.03	6840,53827,7040	ENSG00000096968,ENSG00000107937,ENSG00000145675,ENSG00000167080,ENSG00000181092,ENSG00000185275,ENSG00000186575	3.00556	0.000975577	0.00869047
GO:0007623	circadian rhythm	55	55	6	483	1.23	49	22862	0.21	4543,8993,9420,60675,2719,1956	ENSG00000008405,ENSG00000013583,ENSG00000029153,ENSG00000049246,ENSG00000049247,ENSG00000054277,ENSG00000065361,ENSG00000066230,ENSG00000081913,ENSG00000095794,ENSG00000101292,ENSG00000105392,ENSG00000107317,ENSG00000111602,ENSG00000118260,ENSG00000118702,ENSG00000121671,ENSG00000122254,ENSG00000122375,ENSG00000126368,ENSG00000129673,ENSG00000132326,ENSG00000133794,ENSG00000134107,ENSG00000134852…	1.75715	0.000984117	0.00869106
GO:0006471	protein amino acid ADP-ribosylation	22	22	4	485	0.82	18	22893	0.08	273,726,25976,80351	ENSG00000060558,ENSG00000068903,ENSG00000077463,ENSG00000088256,ENSG00000089163,ENSG00000092330,ENSG00000102699,ENSG00000113595,ENSG00000124523,ENSG00000129484,ENSG00000129744,ENSG00000142082,ENSG00000143799,ENSG00000156049,ENSG00000156052,ENSG00000156219,ENSG00000167311,ENSG00000173273	2.35036	0.00102186	0.00898826
GO:0002573	myeloid leukocyte differentiation	76	77	7	482	1.43	69	22842	0.3	1440,3624,7071,6119,4830,6670,7040	ENSG00000049130,ENSG00000064012,ENSG00000066336,ENSG00000068323,ENSG00000070831,ENSG00000080815,ENSG00000081087,ENSG00000087460,ENSG00000092067,ENSG00000100296,ENSG00000100345,ENSG00000100813,ENSG00000100867,ENSG00000100985,ENSG00000104267,ENSG00000104856,ENSG00000110680,ENSG00000113520,ENSG00000113525,ENSG00000115738,ENSG00000119919,ENSG00000120659,ENSG00000123999,ENSG00000124391,ENSG00000126561…	1.57022	0.00105191	0.00921571
GO:0043112	receptor metabolic process	56	57	6	483	1.23	50	22861	0.22	4543,8408,6696,133,3685,7040	ENSG00000003393,ENSG00000007908,ENSG00000030304,ENSG00000033170,ENSG00000056345,ENSG00000069869,ENSG00000086065,ENSG00000087085,ENSG00000094631,ENSG00000100151,ENSG00000105737,ENSG00000107404,ENSG00000114650,ENSG00000116478,ENSG00000117298,ENSG00000120251,ENSG00000125675,ENSG00000129219,ENSG00000130234,ENSG00000132170,ENSG00000136634,ENSG00000140564,ENSG00000141480,ENSG00000141837,ENSG00000145335…	1.73691	0.00108306	0.00942567
GO:0009967	positive regulation of signal transduction	316	316	16	473	3.27	300	22611	1.31	9957,5396,1030,183,4267,10020,7052,7132,7039,6659,9218,2719,4055,8536,6470,7040	ENSG00000000003,ENSG00000003393,ENSG00000003402,ENSG00000008735,ENSG00000010610,ENSG00000011485,ENSG00000017260,ENSG00000017427,ENSG00000019995,ENSG00000044115,ENSG00000049130,ENSG00000055208,ENSG00000056972,ENSG00000057593,ENSG00000064012,ENSG00000064393,ENSG00000064547,ENSG00000065361,ENSG00000067560,ENSG00000069702,ENSG00000069869,ENSG00000070193,ENSG00000070831,ENSG00000073282,ENSG00000077943…	0.935903	0.00108444	0.00942567
GO:0005975	carbohydrate metabolic process	676	676	27	462	5.52	649	22262	2.83	4241,10317,8993,9435,1116,929,80146,5167,928,80760,60,10020,4879,8869,10867,79709,2098,11282,1969,26330,11319,381,8898,57134,55501,6489,4907	ENSG00000000419,ENSG00000001036,ENSG00000002330,ENSG00000004799,ENSG00000005882,ENSG00000006007,ENSG00000006071,ENSG00000007350,ENSG00000007541,ENSG00000008130,ENSG00000008513,ENSG00000009830,ENSG00000009950,ENSG00000010322,ENSG00000010404,ENSG00000010610,ENSG00000011465,ENSG00000012504,ENSG00000013288,ENSG00000013375,ENSG00000014641,ENSG00000015532,ENSG00000017427,ENSG00000021826,ENSG00000027847…	0.695476	0.00109659	0.00949373
GO:0006940	regulation of smooth muscle contraction	38	38	5	484	1.02	33	22878	0.14	4267,6840,10874,60675,800	ENSG00000006638,ENSG00000073756,ENSG00000078401,ENSG00000080644,ENSG00000095303,ENSG00000101405,ENSG00000102755,ENSG00000105974,ENSG00000108405,ENSG00000110680,ENSG00000112658,ENSG00000115353,ENSG00000117971,ENSG00000127129,ENSG00000129991,ENSG00000130176,ENSG00000132911,ENSG00000133019,ENSG00000138193,ENSG00000141052,ENSG00000142168,ENSG00000156113,ENSG00000164116,ENSG00000164171,ENSG00000169252…	1.96878	0.00110945	0.00956737
GO:0014031	mesenchymal cell development	57	57	6	483	1.23	51	22860	0.22	51176,2303,4902,1947,3675,7040	ENSG00000001617,ENSG00000016082,ENSG00000019991,ENSG00000049130,ENSG00000054598,ENSG00000066468,ENSG00000069702,ENSG00000075223,ENSG00000078401,ENSG00000092969,ENSG00000095596,ENSG00000100644,ENSG00000101144,ENSG00000101665,ENSG00000115170,ENSG00000118257,ENSG00000119699,ENSG00000124205,ENSG00000125363,ENSG00000125398,ENSG00000125845,ENSG00000125850,ENSG00000128602,ENSG00000128918,ENSG00000130702…	1.71706	0.00118946	0.0101775
GO:0048762	mesenchymal cell differentiation	57	57	6	483	1.23	51	22860	0.22	51176,2303,4902,1947,3675,7040	ENSG00000001617,ENSG00000016082,ENSG00000019991,ENSG00000049130,ENSG00000054598,ENSG00000066468,ENSG00000069702,ENSG00000075223,ENSG00000078401,ENSG00000092969,ENSG00000095596,ENSG00000100644,ENSG00000101144,ENSG00000101665,ENSG00000115170,ENSG00000118257,ENSG00000119699,ENSG00000124205,ENSG00000125363,ENSG00000125398,ENSG00000125845,ENSG00000125850,ENSG00000128602,ENSG00000128918,ENSG00000130702…	1.71706	0.00118946	0.0101775
GO:0000302	response to reactive oxygen species	78	78	7	482	1.43	71	22840	0.31	133,6382,7408,5578,2775,8061,4973	ENSG00000005381,ENSG00000023572,ENSG00000089159,ENSG00000092054,ENSG00000100292,ENSG00000100393,ENSG00000104321,ENSG00000104695,ENSG00000106366,ENSG00000108821,ENSG00000109846,ENSG00000110244,ENSG00000112096,ENSG00000115415,ENSG00000115705,ENSG00000116288,ENSG00000116711,ENSG00000117289,ENSG00000117450,ENSG00000117592,ENSG00000118231,ENSG00000120129,ENSG00000120899,ENSG00000121053,ENSG00000121691…	1.54155	0.00122666	0.0104551
GO:0043583	ear development	101	101	8	481	1.64	93	22818	0.41	57053,2919,1301,9935,5396,4041,3280,7040	ENSG00000006611,ENSG00000055732,ENSG00000065054,ENSG00000066468,ENSG00000070193,ENSG00000074771,ENSG00000075275,ENSG00000075891,ENSG00000077943,ENSG00000078401,ENSG00000078579,ENSG00000091010,ENSG00000091536,ENSG00000092969,ENSG00000095397,ENSG00000100625,ENSG00000101384,ENSG00000102678,ENSG00000104313,ENSG00000105880,ENSG00000105928,ENSG00000105991,ENSG00000105996,ENSG00000107736,ENSG00000107831…	1.40628	0.0012715	0.010754
GO:0007218	neuropeptide signaling pathway	101	100	8	481	1.64	93	22818	0.41	1363,2303,2847,10149,8484,10874,60675,6754	ENSG00000006128,ENSG00000008300,ENSG00000008710,ENSG00000020181,ENSG00000069122,ENSG00000069482,ENSG00000072071,ENSG00000075275,ENSG00000101327,ENSG00000101958,ENSG00000102109,ENSG00000105954,ENSG00000108018,ENSG00000109738,ENSG00000110680,ENSG00000111275,ENSG00000111452,ENSG00000112414,ENSG00000115138,ENSG00000116329,ENSG00000117114,ENSG00000120088,ENSG00000121753,ENSG00000121764,ENSG00000122585…	1.40628	0.0012715	0.010754
GO:0009411	response to UV	58	58	6	483	1.23	52	22859	0.23	1643,165,836,51435,1032,1956	ENSG00000012061,ENSG00000049167,ENSG00000062822,ENSG00000066926,ENSG00000069399,ENSG00000069869,ENSG00000077721,ENSG00000078808,ENSG00000087088,ENSG00000095002,ENSG00000104884,ENSG00000107643,ENSG00000110092,ENSG00000113302,ENSG00000116062,ENSG00000119048,ENSG00000121691,ENSG00000124762,ENSG00000129197,ENSG00000130939,ENSG00000132906,ENSG00000133895,ENSG00000134899,ENSG00000135945,ENSG00000136273…	1.6976	0.00130367	0.0109838
GO:0060323	head morphogenesis	11	11	3	486	0.61	8	22903	0.03	4313,84159,25976	ENSG00000107679,ENSG00000108821,ENSG00000134853,ENSG00000144655,ENSG00000162769,ENSG00000166224,ENSG00000167522,ENSG00000198363	2.87199	0.00132067	0.0110006
GO:0060324	face development	11	11	3	486	0.61	8	22903	0.03	4313,84159,25976	ENSG00000107372,ENSG00000107679,ENSG00000108821,ENSG00000134853,ENSG00000144655,ENSG00000166224,ENSG00000171316,ENSG00000198363	2.87199	0.00132067	0.0110006
GO:0010595	positive regulation of endothelial cell migration	11	11	3	486	0.61	8	22903	0.03	183,14,7040	ENSG00000073060,ENSG00000078401,ENSG00000100311,ENSG00000112715,ENSG00000126016,ENSG00000137801,ENSG00000138685,ENSG00000150630	2.87199	0.00132067	0.0110006
GO:0046651	lymphocyte proliferation	126	125	9	480	1.84	117	22794	0.51	2000,1029,51561,6004,836,53833,10020,1947,7040	ENSG00000004468,ENSG00000006128,ENSG00000010810,ENSG00000011590,ENSG00000049768,ENSG00000065675,ENSG00000069482,ENSG00000071051,ENSG00000075711,ENSG00000078747,ENSG00000081237,ENSG00000087088,ENSG00000089041,ENSG00000101017,ENSG00000102245,ENSG00000102524,ENSG00000102879,ENSG00000103423,ENSG00000103855,ENSG00000104432,ENSG00000105246,ENSG00000105369,ENSG00000106348,ENSG00000107338,ENSG00000107562…	1.29552	0.00134416	0.011154
GO:0050954	sensory perception of mechanical stimulus	102	101	8	481	1.64	94	22817	0.41	57053,1301,836,56914,4284,60,4879,6558	ENSG00000006611,ENSG00000010810,ENSG00000042781,ENSG00000053918,ENSG00000055732,ENSG00000071127,ENSG00000079215,ENSG00000091010,ENSG00000091137,ENSG00000091536,ENSG00000095397,ENSG00000095777,ENSG00000099800,ENSG00000100473,ENSG00000100575,ENSG00000101849,ENSG00000103126,ENSG00000103316,ENSG00000104313,ENSG00000104321,ENSG00000105649,ENSG00000105928,ENSG00000105929,ENSG00000107736,ENSG00000108821…	1.39554	0.00135504	0.011202
GO:0019935	cyclic-nucleotide-mediated signaling	127	128	9	480	1.84	118	22793	0.52	4543,5744,2847,1440,183,133,2535,1663,6754	ENSG00000007171,ENSG00000010310,ENSG00000043591,ENSG00000050628,ENSG00000064989,ENSG00000065325,ENSG00000069696,ENSG00000078549,ENSG00000082556,ENSG00000087460,ENSG00000089220,ENSG00000090104,ENSG00000091428,ENSG00000101180,ENSG00000106113,ENSG00000106128,ENSG00000108691,ENSG00000109756,ENSG00000110680,ENSG00000112038,ENSG00000112164,ENSG00000113262,ENSG00000113389,ENSG00000113749,ENSG00000114353…	1.28696	0.00142055	0.0116968
GO:0009954	proximal/distal pattern formation	24	30	4	485	0.82	20	22891	0.09	6696,56603,1746,5089	ENSG00000005073,ENSG00000073282,ENSG00000074047,ENSG00000078399,ENSG00000106571,ENSG00000111087,ENSG00000123388,ENSG00000128709,ENSG00000128710,ENSG00000128713,ENSG00000128918,ENSG00000134982,ENSG00000144355,ENSG00000153807,ENSG00000163064,ENSG00000164651,ENSG00000166923,ENSG00000168036,ENSG00000180818,ENSG00000185630	2.24491	0.00143618	0.0116968
GO:0000086	G2/M transition of mitotic cell cycle	24	24	4	485	0.82	20	22891	0.09	1647,1029,1030,1663	ENSG00000006611,ENSG00000053900,ENSG00000064313,ENSG00000065675,ENSG00000079805,ENSG00000089053,ENSG00000089685,ENSG00000111907,ENSG00000117724,ENSG00000121774,ENSG00000123374,ENSG00000124762,ENSG00000131023,ENSG00000134057,ENSG00000145349,ENSG00000147133,ENSG00000149554,ENSG00000164162,ENSG00000170836,ENSG00000171033	2.24491	0.00143618	0.0116968
GO:0015718	monocarboxylic acid transport	59	59	6	483	1.23	53	22858	0.23	1030,6533,4284,6566,5205,1663	ENSG00000005469,ENSG00000069764,ENSG00000089041,ENSG00000100156,ENSG00000100652,ENSG00000101405,ENSG00000103222,ENSG00000103375,ENSG00000103569,ENSG00000105221,ENSG00000108846,ENSG00000108932,ENSG00000112033,ENSG00000115902,ENSG00000116014,ENSG00000117528,ENSG00000118596,ENSG00000119899,ENSG00000121769,ENSG00000125166,ENSG00000125255,ENSG00000127472,ENSG00000132170,ENSG00000132911,ENSG00000135046…	1.67851	0.00142607	0.0116968
GO:0034984	cellular response to DNA damage stimulus	388	389	18	471	3.68	370	22541	1.61	273,1643,28990,1647,165,12,1454,60,56852,7132,1642,6119,14,4097,1032,4055,1453,4968	ENSG00000002016,ENSG00000004700,ENSG00000005007,ENSG00000005156,ENSG00000008405,ENSG00000009413,ENSG00000010072,ENSG00000012061,ENSG00000020426,ENSG00000020922,ENSG00000026036,ENSG00000034063,ENSG00000035928,ENSG00000039650,ENSG00000042088,ENSG00000048392,ENSG00000049167,ENSG00000049540,ENSG00000049541,ENSG00000051180,ENSG00000051341,ENSG00000053254,ENSG00000057468,ENSG00000062822,ENSG00000064393…	0.845102	0.00146841	0.0119152
GO:0032943	mononuclear cell proliferation	128	127	9	480	1.84	119	22792	0.52	2000,1029,51561,6004,836,53833,10020,1947,7040	ENSG00000004468,ENSG00000006128,ENSG00000010810,ENSG00000011590,ENSG00000049768,ENSG00000065675,ENSG00000069482,ENSG00000071051,ENSG00000075711,ENSG00000078747,ENSG00000081237,ENSG00000087088,ENSG00000089041,ENSG00000101017,ENSG00000102245,ENSG00000102524,ENSG00000102879,ENSG00000103423,ENSG00000103855,ENSG00000104432,ENSG00000105246,ENSG00000105369,ENSG00000106348,ENSG00000107338,ENSG00000107562…	1.27848	0.0015004	0.0121301
GO:0042472	inner ear morphogenesis	60	60	6	483	1.23	54	22857	0.24	57053,2919,1301,9935,5396,4041	ENSG00000006611,ENSG00000066468,ENSG00000070193,ENSG00000075275,ENSG00000075891,ENSG00000077943,ENSG00000091010,ENSG00000091536,ENSG00000100625,ENSG00000102678,ENSG00000104313,ENSG00000105880,ENSG00000105991,ENSG00000107736,ENSG00000107831,ENSG00000112320,ENSG00000112782,ENSG00000115507,ENSG00000117013,ENSG00000117707,ENSG00000119508,ENSG00000125084,ENSG00000126778,ENSG00000136158,ENSG00000139219…	1.65977	0.00155704	0.0125419
GO:0030001	metal ion transport	693	693	27	462	5.52	666	22245	2.91	10063,57053,6279,4241,6280,2847,1029,140738,286133,11057,10916,80146,59341,813,60,10602,1404,3783,6558,800,2775,5530,6331,160622,154881,8536,7040	ENSG00000002822,ENSG00000004478,ENSG00000005700,ENSG00000006071,ENSG00000006116,ENSG00000006283,ENSG00000007216,ENSG00000007314,ENSG00000007402,ENSG00000008128,ENSG00000008710,ENSG00000010704,ENSG00000010810,ENSG00000012223,ENSG00000014824,ENSG00000016490,ENSG00000017260,ENSG00000018280,ENSG00000023843,ENSG00000026559,ENSG00000029364,ENSG00000030110,ENSG00000033867,ENSG00000036828,ENSG00000047457…	0.668855	0.00156709	0.0125767
GO:0050672	negative regulation of lymphocyte proliferation	41	40	5	484	1.02	36	22875	0.16	1029,6004,836,53833,7040	ENSG00000049768,ENSG00000069482,ENSG00000075711,ENSG00000078747,ENSG00000103855,ENSG00000109471,ENSG00000114423,ENSG00000120217,ENSG00000129654,ENSG00000131203,ENSG00000131507,ENSG00000133661,ENSG00000134460,ENSG00000136634,ENSG00000141736,ENSG00000149021,ENSG00000155659,ENSG00000157873,ENSG00000163599,ENSG00000164690,ENSG00000168918,ENSG00000174842,ENSG00000177425,ENSG00000185275,ENSG00000186265…	1.88163	0.0015736	0.0125831
GO:0043627	response to estrogen stimulus	105	107	8	481	1.64	97	22814	0.42	8941,412,6774,5578,14,5066,5594,7040	ENSG00000001626,ENSG00000004468,ENSG00000013561,ENSG00000026103,ENSG00000044115,ENSG00000054356,ENSG00000069482,ENSG00000073756,ENSG00000077063,ENSG00000091831,ENSG00000092969,ENSG00000100234,ENSG00000100292,ENSG00000100299,ENSG00000100311,ENSG00000101144,ENSG00000101405,ENSG00000103175,ENSG00000104267,ENSG00000105173,ENSG00000105974,ENSG00000105989,ENSG00000106128,ENSG00000106459,ENSG00000106799…	1.36399	0.00163211	0.0129567
GO:0006066	alcohol metabolic process	523	523	22	467	4.5	501	22410	2.19	4241,6646,9435,9619,133,9420,3636,60,10020,4879,2098,3554,1969,3685,26330,11319,2719,5216,8898,221,51170,4907	ENSG00000000419,ENSG00000001036,ENSG00000001626,ENSG00000001630,ENSG00000002330,ENSG00000004799,ENSG00000005421,ENSG00000005882,ENSG00000006007,ENSG00000007168,ENSG00000007350,ENSG00000008130,ENSG00000009950,ENSG00000010322,ENSG00000012174,ENSG00000013288,ENSG00000013375,ENSG00000014641,ENSG00000015520,ENSG00000016391,ENSG00000017427,ENSG00000021762,ENSG00000025423,ENSG00000032444,ENSG00000033170…	0.74537	0.00163141	0.0129567
GO:0007417	central nervous system development	457	457	20	469	4.09	437	22474	1.91	51176,8408,9957,9935,6660,1746,183,12,6774,9253,5997,7026,5578,2775,9218,14,5066,1956,8061,3280	ENSG00000004487,ENSG00000004848,ENSG00000005513,ENSG00000005810,ENSG00000007168,ENSG00000007372,ENSG00000008083,ENSG00000008277,ENSG00000009709,ENSG00000010810,ENSG00000013810,ENSG00000016082,ENSG00000017427,ENSG00000020426,ENSG00000032742,ENSG00000039068,ENSG00000040531,ENSG00000041515,ENSG00000043355,ENSG00000053438,ENSG00000054598,ENSG00000061676,ENSG00000063176,ENSG00000064300,ENSG00000064835…	0.785311	0.00165023	0.0130534
GO:0010878	cholesterol storage	12	12	3	486	0.61	9	22902	0.04	6646,9619,1663	ENSG00000025434,ENSG00000038945,ENSG00000073060,ENSG00000084674,ENSG00000131408,ENSG00000132170,ENSG00000165029,ENSG00000175445,ENSG00000186951	2.75416	0.00173369	0.0135672
GO:0070555	response to interleukin-1	12	12	3	486	0.61	9	22902	0.04	3656,10020,3554	ENSG00000004468,ENSG00000007908,ENSG00000085231,ENSG00000090376,ENSG00000104964,ENSG00000112964,ENSG00000173039,ENSG00000175426,ENSG00000184216	2.75416	0.00173369	0.0135672
GO:0006688	glycosphingolipid biosynthetic process	12	12	3	486	0.61	9	22902	0.04	7357,8869,6489	ENSG00000101638,ENSG00000128242,ENSG00000128274,ENSG00000132356,ENSG00000133424,ENSG00000135454,ENSG00000160408,ENSG00000177511,ENSG00000184389	2.75416	0.00173369	0.0135672
GO:0042060	wound healing	270	270	14	475	2.86	256	22655	1.12	8941,1839,1030,5329,928,133,6382,1316,10602,3685,6667,7040,9051,1663	ENSG00000003436,ENSG00000009709,ENSG00000011347,ENSG00000015285,ENSG00000016402,ENSG00000017427,ENSG00000019991,ENSG00000026508,ENSG00000047579,ENSG00000049323,ENSG00000051382,ENSG00000054179,ENSG00000056345,ENSG00000057019,ENSG00000057593,ENSG00000062038,ENSG00000065361,ENSG00000065675,ENSG00000065978,ENSG00000067225,ENSG00000069974,ENSG00000070018,ENSG00000070193,ENSG00000073060,ENSG00000074181…	0.958701	0.00174422	0.0136012
GO:0043542	endothelial cell migration	42	42	5	484	1.02	37	22874	0.16	183,3397,133,14,7040	ENSG00000010438,ENSG00000071246,ENSG00000073060,ENSG00000078401,ENSG00000091583,ENSG00000100311,ENSG00000100345,ENSG00000110680,ENSG00000112658,ENSG00000112715,ENSG00000118137,ENSG00000120899,ENSG00000122194,ENSG00000123159,ENSG00000126016,ENSG00000128802,ENSG00000128917,ENSG00000134086,ENSG00000137801,ENSG00000138685,ENSG00000139567,ENSG00000140945,ENSG00000150630,ENSG00000163217,ENSG00000163993…	1.85419	0.00175601	0.0136447
GO:0050808	synapse organization	83	83	7	482	1.43	76	22835	0.33	6696,1759,4267,1404,5578,9218,5818	ENSG00000003393,ENSG00000007402,ENSG00000021645,ENSG00000030304,ENSG00000039068,ENSG00000041982,ENSG00000070748,ENSG00000078618,ENSG00000081052,ENSG00000081248,ENSG00000081818,ENSG00000087085,ENSG00000091129,ENSG00000101400,ENSG00000101405,ENSG00000101958,ENSG00000102385,ENSG00000107404,ENSG00000107742,ENSG00000112852,ENSG00000113205,ENSG00000113209,ENSG00000113211,ENSG00000120324,ENSG00000120327…	1.47328	0.00176359	0.0136554
GO:0042158	lipoprotein biosynthetic process	62	61	6	483	1.23	56	22855	0.24	51604,5229,5329,133,54965,8895	ENSG00000000419,ENSG00000007541,ENSG00000010282,ENSG00000054392,ENSG00000060642,ENSG00000069943,ENSG00000084674,ENSG00000086848,ENSG00000087111,ENSG00000100564,ENSG00000100949,ENSG00000101126,ENSG00000101464,ENSG00000102383,ENSG00000104219,ENSG00000108474,ENSG00000109182,ENSG00000111701,ENSG00000118137,ENSG00000119227,ENSG00000125954,ENSG00000129221,ENSG00000135845,ENSG00000136448,ENSG00000136908…	1.62332	0.00184621	0.0142204
GO:0051051	negative regulation of transport	158	158	10	479	2.04	148	22763	0.65	5167,3624,4188,4267,5578,2775,3685,9908,7040,114548	ENSG00000006071,ENSG00000013810,ENSG00000025434,ENSG00000047932,ENSG00000049247,ENSG00000049759,ENSG00000049768,ENSG00000053918,ENSG00000056345,ENSG00000065361,ENSG00000069869,ENSG00000073756,ENSG00000078401,ENSG00000088386,ENSG00000089163,ENSG00000089250,ENSG00000092969,ENSG00000095303,ENSG00000095752,ENSG00000099985,ENSG00000100266,ENSG00000100292,ENSG00000100906,ENSG00000101076,ENSG00000101180…	1.16656	0.0018495	0.0142204
GO:0008202	steroid metabolic process	243	244	13	476	2.66	230	22681	1	412,6783,6646,183,80146,9619,51478,133,9420,5205,3554,51170,6820	ENSG00000001626,ENSG00000001630,ENSG00000006025,ENSG00000012174,ENSG00000012504,ENSG00000015520,ENSG00000019186,ENSG00000021762,ENSG00000025423,ENSG00000036530,ENSG00000038274,ENSG00000049319,ENSG00000052802,ENSG00000064763,ENSG00000066926,ENSG00000067064,ENSG00000069482,ENSG00000070610,ENSG00000070882,ENSG00000072310,ENSG00000073060,ENSG00000073737,ENSG00000074660,ENSG00000079156,ENSG00000079435…	0.990735	0.00191166	0.0146472
GO:0000718	nucleotide-excision repair, DNA damage removal	26	26	4	485	0.82	22	22889	0.1	1643,165,1642,6119	ENSG00000012061,ENSG00000020426,ENSG00000039650,ENSG00000104884,ENSG00000110768,ENSG00000111358,ENSG00000117748,ENSG00000119318,ENSG00000132383,ENSG00000134058,ENSG00000134480,ENSG00000134899,ENSG00000145736,ENSG00000154767,ENSG00000163161,ENSG00000175595,ENSG00000213780,ENSG00000221974,ENSG00000226384,ENSG00000233149,ENSG00000234370,ENSG00000236895	2.14951	0.00195507	0.0149277
GO:0042476	odontogenesis	64	64	6	483	1.23	58	22853	0.25	51176,6696,1116,1746,6382,7040	ENSG00000032742,ENSG00000044115,ENSG00000054598,ENSG00000064300,ENSG00000065361,ENSG00000073282,ENSG00000074047,ENSG00000075388,ENSG00000087088,ENSG00000091136,ENSG00000091409,ENSG00000092969,ENSG00000101144,ENSG00000104267,ENSG00000106571,ENSG00000107779,ENSG00000108821,ENSG00000109205,ENSG00000114739,ENSG00000119699,ENSG00000124813,ENSG00000125363,ENSG00000125378,ENSG00000125845,ENSG00000128602…	1.58814	0.00217432	0.0164307
GO:0007588	excretion	64	64	6	483	1.23	58	22853	0.25	6280,360,362,183,4879,10602	ENSG00000006128,ENSG00000032742,ENSG00000044012,ENSG00000049247,ENSG00000049759,ENSG00000050628,ENSG00000075073,ENSG00000078401,ENSG00000080293,ENSG00000080644,ENSG00000086159,ENSG00000091138,ENSG00000100292,ENSG00000101200,ENSG00000101405,ENSG00000102908,ENSG00000103569,ENSG00000105929,ENSG00000110628,ENSG00000111319,ENSG00000113889,ENSG00000113946,ENSG00000115353,ENSG00000116039,ENSG00000116218…	1.58814	0.00217432	0.0164307
GO:0030203	glycosaminoglycan metabolic process	64	63	6	483	1.23	58	22853	0.25	8993,80760,60,4879,1969,55501	ENSG00000010404,ENSG00000011465,ENSG00000015532,ENSG00000027847,ENSG00000054598,ENSG00000055955,ENSG00000055957,ENSG00000068001,ENSG00000070614,ENSG00000102313,ENSG00000103489,ENSG00000105509,ENSG00000106302,ENSG00000108784,ENSG00000109814,ENSG00000111817,ENSG00000111846,ENSG00000113273,ENSG00000114378,ENSG00000116704,ENSG00000122863,ENSG00000127415,ENSG00000128973,ENSG00000133800,ENSG00000135677…	1.58814	0.00217432	0.0164307
GO:0046697	decidualization	13	13	3	486	0.61	10	22901	0.04	6696,1116,4267	ENSG00000073756,ENSG00000111012,ENSG00000111424,ENSG00000112033,ENSG00000116711,ENSG00000128342,ENSG00000157017,ENSG00000164442,ENSG00000171223,ENSG00000187266	2.64875	0.00221901	0.016541
GO:0006833	water transport	13	13	3	486	0.61	10	22901	0.04	360,362,4284	ENSG00000100373,ENSG00000101200,ENSG00000101306,ENSG00000103375,ENSG00000103569,ENSG00000141469,ENSG00000165269,ENSG00000167580,ENSG00000172367,ENSG00000240583	2.64875	0.00221901	0.016541
GO:0034605	cellular response to heat	13	13	3	486	0.61	10	22901	0.04	286133,3656,6489	ENSG00000101276,ENSG00000103489,ENSG00000105967,ENSG00000135829,ENSG00000137801,ENSG00000144681,ENSG00000147507,ENSG00000162129,ENSG00000177143,ENSG00000196591	2.64875	0.00221901	0.016541
GO:0032613	interleukin-10 production	13	12	3	486	0.61	10	22901	0.04	6004,53833,6119	ENSG00000049768,ENSG00000069399,ENSG00000112149,ENSG00000122122,ENSG00000131203,ENSG00000138684,ENSG00000144381,ENSG00000158869,ENSG00000163932,ENSG00000181847	2.64875	0.00221901	0.016541
GO:0032870	cellular response to hormone stimulus	136	136	9	480	1.84	127	22784	0.55	2303,5167,6774,4267,2791,5578,55970,5771,51094	ENSG00000005249,ENSG00000006831,ENSG00000025434,ENSG00000050820,ENSG00000065361,ENSG00000067606,ENSG00000072062,ENSG00000072310,ENSG00000078369,ENSG00000087460,ENSG00000095637,ENSG00000096968,ENSG00000101440,ENSG00000103197,ENSG00000103994,ENSG00000105221,ENSG00000105723,ENSG00000106070,ENSG00000106128,ENSG00000108443,ENSG00000108946,ENSG00000109458,ENSG00000111275,ENSG00000111664,ENSG00000111701…	1.21307	0.0022774	0.0169189
GO:0001817	regulation of cytokine production	191	190	11	478	2.25	180	22731	0.79	6004,183,9466,3624,53833,4267,1051,10020,6119,7040,114548	ENSG00000007952,ENSG00000010610,ENSG00000011590,ENSG00000022556,ENSG00000034152,ENSG00000049768,ENSG00000065675,ENSG00000065802,ENSG00000069399,ENSG00000073792,ENSG00000086015,ENSG00000089041,ENSG00000089692,ENSG00000090376,ENSG00000092969,ENSG00000096968,ENSG00000100292,ENSG00000100644,ENSG00000101017,ENSG00000101425,ENSG00000101916,ENSG00000102245,ENSG00000103490,ENSG00000103855,ENSG00000105246…	1.06681	0.00236109	0.0174229
GO:0040014	regulation of multicellular organism growth	65	65	6	483	1.23	59	22852	0.26	183,7941,133,6774,4267,80351	ENSG00000007402,ENSG00000017427,ENSG00000043591,ENSG00000066468,ENSG00000071677,ENSG00000088812,ENSG00000100600,ENSG00000102109,ENSG00000106128,ENSG00000108557,ENSG00000112964,ENSG00000115317,ENSG00000118260,ENSG00000118702,ENSG00000119927,ENSG00000121879,ENSG00000123612,ENSG00000125124,ENSG00000125965,ENSG00000126561,ENSG00000128564,ENSG00000130005,ENSG00000132911,ENSG00000139197,ENSG00000141385…	1.571	0.00235397	0.0174229
GO:0014070	response to organic cyclic substance	137	137	9	480	1.84	128	22783	0.56	51176,8941,412,1030,6774,5578,2775,8061,7040	ENSG00000006128,ENSG00000011485,ENSG00000026508,ENSG00000044115,ENSG00000064313,ENSG00000065675,ENSG00000069696,ENSG00000073756,ENSG00000075673,ENSG00000080644,ENSG00000081760,ENSG00000089041,ENSG00000089220,ENSG00000090020,ENSG00000091513,ENSG00000093010,ENSG00000095002,ENSG00000100234,ENSG00000100292,ENSG00000100348,ENSG00000101180,ENSG00000101200,ENSG00000101204,ENSG00000101405,ENSG00000102910…	1.20518	0.00239361	0.017506
GO:0007173	epidermal growth factor receptor signaling pathway	45	45	5	484	1.02	40	22871	0.17	1839,183,7039,1956,7040	ENSG00000050820,ENSG00000071051,ENSG00000077044,ENSG00000080815,ENSG00000084234,ENSG00000085832,ENSG00000100784,ENSG00000109321,ENSG00000109458,ENSG00000110395,ENSG00000112851,ENSG00000115904,ENSG00000120899,ENSG00000124882,ENSG00000129515,ENSG00000138193,ENSG00000138798,ENSG00000139053,ENSG00000140945,ENSG00000141738,ENSG00000142192,ENSG00000142273,ENSG00000142949,ENSG00000143801,ENSG00000148082…	1.7761	0.00239623	0.017506
GO:0050868	negative regulation of T cell activation	45	44	5	484	1.02	40	22871	0.17	1029,6004,836,53833,7040	ENSG00000019582,ENSG00000049768,ENSG00000075711,ENSG00000076641,ENSG00000077238,ENSG00000078747,ENSG00000089692,ENSG00000103855,ENSG00000113916,ENSG00000114423,ENSG00000120217,ENSG00000122188,ENSG00000128271,ENSG00000129654,ENSG00000131203,ENSG00000131507,ENSG00000133661,ENSG00000134258,ENSG00000134460,ENSG00000135870,ENSG00000136630,ENSG00000136634,ENSG00000141736,ENSG00000144161,ENSG00000149021…	1.7761	0.00239623	0.017506
GO:0002237	response to molecule of bacterial origin	88	88	7	482	1.43	81	22830	0.35	8941,1029,929,133,10020,7132,5594	ENSG00000006071,ENSG00000006128,ENSG00000007908,ENSG00000008394,ENSG00000012504,ENSG00000021826,ENSG00000026103,ENSG00000042832,ENSG00000044524,ENSG00000071564,ENSG00000073060,ENSG00000073756,ENSG00000081985,ENSG00000089041,ENSG00000090376,ENSG00000090534,ENSG00000093010,ENSG00000100368,ENSG00000100906,ENSG00000102794,ENSG00000106459,ENSG00000108443,ENSG00000108691,ENSG00000111012,ENSG00000112062…	1.40935	0.00246728	0.0179654
GO:0007160	cell-matrix adhesion	138	138	9	480	1.84	129	22782	0.56	7076,1029,27076,65266,183,10992,3675,3685,1663	ENSG00000005961,ENSG00000006611,ENSG00000008710,ENSG00000018408,ENSG00000026508,ENSG00000047648,ENSG00000051382,ENSG00000056345,ENSG00000065618,ENSG00000067560,ENSG00000067606,ENSG00000070759,ENSG00000072110,ENSG00000077522,ENSG00000077943,ENSG00000080573,ENSG00000082781,ENSG00000086289,ENSG00000087077,ENSG00000087301,ENSG00000087303,ENSG00000088827,ENSG00000089159,ENSG00000091409,ENSG00000092439…	1.19735	0.00251448	0.0182487
GO:0048659	smooth muscle cell proliferation	66	66	6	483	1.23	60	22851	0.26	1839,183,7941,7052,5578,1956	ENSG00000007952,ENSG00000017427,ENSG00000020426,ENSG00000064989,ENSG00000066468,ENSG00000073756,ENSG00000078401,ENSG00000093010,ENSG00000100311,ENSG00000102755,ENSG00000108443,ENSG00000111537,ENSG00000112715,ENSG00000113302,ENSG00000115415,ENSG00000115461,ENSG00000116688,ENSG00000124882,ENSG00000135040,ENSG00000136244,ENSG00000136826,ENSG00000140945,ENSG00000146674,ENSG00000160691,ENSG00000160712…	1.55415	0.00254457	0.0184063
GO:0043010	camera-type eye development	113	113	8	481	1.64	105	22806	0.46	2303,4094,1295,4284,6152,6667,5818,6670	ENSG00000007372,ENSG00000030110,ENSG00000031544,ENSG00000054598,ENSG00000070495,ENSG00000075711,ENSG00000075891,ENSG00000078246,ENSG00000081248,ENSG00000087085,ENSG00000087088,ENSG00000095015,ENSG00000100811,ENSG00000100987,ENSG00000101144,ENSG00000102878,ENSG00000103494,ENSG00000105370,ENSG00000105701,ENSG00000106571,ENSG00000108255,ENSG00000109846,ENSG00000112333,ENSG00000112619,ENSG00000112715…	1.28439	0.00259356	0.018638
GO:0019216	regulation of lipid metabolic process	113	113	8	481	1.64	105	22806	0.46	183,12,9619,133,4267,3164,14,7040	ENSG00000009950,ENSG00000011198,ENSG00000025434,ENSG00000067113,ENSG00000069482,ENSG00000076555,ENSG00000080839,ENSG00000084674,ENSG00000095637,ENSG00000100003,ENSG00000100311,ENSG00000101076,ENSG00000101200,ENSG00000103150,ENSG00000103266,ENSG00000103479,ENSG00000105221,ENSG00000105699,ENSG00000105974,ENSG00000106617,ENSG00000109320,ENSG00000109819,ENSG00000110243,ENSG00000110244,ENSG00000110245…	1.28439	0.00259356	0.018638
GO:0007346	regulation of mitotic cell cycle	166	166	10	479	2.04	156	22755	0.68	1029,1030,12,7039,6152,4085,14,7175,1956,7040	ENSG00000002822,ENSG00000005810,ENSG00000008128,ENSG00000011426,ENSG00000017427,ENSG00000041515,ENSG00000044090,ENSG00000054598,ENSG00000065675,ENSG00000065883,ENSG00000068903,ENSG00000070669,ENSG00000072609,ENSG00000074755,ENSG00000075218,ENSG00000075711,ENSG00000078401,ENSG00000086827,ENSG00000087206,ENSG00000089220,ENSG00000089685,ENSG00000090316,ENSG00000094804,ENSG00000094880,ENSG00000100462…	1.11357	0.00265498	0.0190173
GO:0050974	detection of mechanical stimulus involved in sensory perception	14	14	3	486	0.61	11	22900	0.05	57053,1301,6558	ENSG00000010810,ENSG00000104321,ENSG00000125863,ENSG00000136997,ENSG00000150086,ENSG00000150275,ENSG00000164171,ENSG00000164199,ENSG00000174343,ENSG00000181449,ENSG00000213199	2.5534	0.00278066	0.019353
GO:0030036	actin cytoskeleton organization	284	283	14	475	2.86	270	22641	1.18	2877,2919,6280,6646,85477,4267,10093,10252,800,822,1441,7408,5216,55909	ENSG00000006128,ENSG00000006451,ENSG00000006611,ENSG00000007168,ENSG00000007237,ENSG00000010322,ENSG00000015285,ENSG00000017260,ENSG00000024422,ENSG00000034510,ENSG00000047648,ENSG00000049540,ENSG00000050405,ENSG00000050820,ENSG00000061676,ENSG00000064042,ENSG00000064666,ENSG00000065675,ENSG00000067560,ENSG00000067606,ENSG00000067900,ENSG00000070087,ENSG00000070182,ENSG00000070759,ENSG00000070831…	0.904838	0.00277033	0.019353
GO:0060322	head development	14	14	3	486	0.61	11	22900	0.05	4313,84159,25976	ENSG00000107372,ENSG00000107679,ENSG00000108821,ENSG00000132130,ENSG00000134853,ENSG00000144655,ENSG00000162769,ENSG00000166224,ENSG00000167522,ENSG00000171316,ENSG00000198363	2.5534	0.00278066	0.019353
GO:0010001	glial cell differentiation	67	67	6	483	1.23	61	22850	0.27	9957,1746,183,5453,79006,1956	ENSG00000007372,ENSG00000017427,ENSG00000065361,ENSG00000070785,ENSG00000090932,ENSG00000092621,ENSG00000100146,ENSG00000104884,ENSG00000110107,ENSG00000111361,ENSG00000115211,ENSG00000119718,ENSG00000122877,ENSG00000123080,ENSG00000123307,ENSG00000123560,ENSG00000125378,ENSG00000125820,ENSG00000125845,ENSG00000127616,ENSG00000128271,ENSG00000132170,ENSG00000134198,ENSG00000135144,ENSG00000136352…	1.53758	0.00274652	0.019353
GO:0009416	response to light stimulus	140	140	9	480	1.84	131	22780	0.57	1643,165,836,51435,10874,800,2239,1032,1956	ENSG00000012061,ENSG00000021300,ENSG00000031544,ENSG00000048545,ENSG00000049167,ENSG00000054277,ENSG00000062822,ENSG00000066926,ENSG00000069399,ENSG00000069869,ENSG00000070729,ENSG00000074621,ENSG00000077721,ENSG00000078808,ENSG00000079215,ENSG00000087088,ENSG00000095002,ENSG00000095464,ENSG00000102001,ENSG00000102076,ENSG00000104237,ENSG00000104755,ENSG00000104884,ENSG00000105409,ENSG00000107643…	1.18188	0.00277073	0.019353
GO:0048844	artery morphogenesis	14	14	3	486	0.61	11	22900	0.05	2303,5396,133	ENSG00000054598,ENSG00000084674,ENSG00000101665,ENSG00000106799,ENSG00000106991,ENSG00000108175,ENSG00000117707,ENSG00000132855,ENSG00000167157,ENSG00000184058,ENSG00000196712	2.5534	0.00278066	0.019353
GO:0030279	negative regulation of ossification	14	14	3	486	0.61	11	22900	0.05	1440,5167,7040	ENSG00000110680,ENSG00000120899,ENSG00000122862,ENSG00000125398,ENSG00000126549,ENSG00000145192,ENSG00000152595,ENSG00000167941,ENSG00000169252,ENSG00000171791,ENSG00000198742	2.5534	0.00278066	0.019353
GO:0001816	cytokine production	224	223	12	477	2.45	212	22699	0.93	6004,183,9466,4094,3624,53833,4267,1051,10020,6119,7040,114548	ENSG00000007952,ENSG00000010610,ENSG00000011590,ENSG00000022556,ENSG00000034152,ENSG00000043462,ENSG00000049768,ENSG00000065675,ENSG00000065802,ENSG00000069399,ENSG00000073792,ENSG00000075711,ENSG00000081985,ENSG00000086015,ENSG00000089041,ENSG00000089692,ENSG00000090376,ENSG00000091106,ENSG00000092009,ENSG00000092067,ENSG00000092969,ENSG00000096968,ENSG00000099139,ENSG00000100292,ENSG00000100644…	0.99088	0.00278105	0.019353
GO:0006884	cell volume homeostasis	14	14	3	486	0.61	11	22900	0.05	59341,3783,6558	ENSG00000011021,ENSG00000074201,ENSG00000087274,ENSG00000089041,ENSG00000113504,ENSG00000124067,ENSG00000138279,ENSG00000140199,ENSG00000156113,ENSG00000181163,ENSG00000205250	2.5534	0.00278066	0.019353
GO:0009913	epidermal cell differentiation	90	90	7	482	1.43	83	22828	0.36	360,7850,836,5453,6840,51535,4097	ENSG00000007372,ENSG00000011052,ENSG00000054654,ENSG00000073282,ENSG00000074319,ENSG00000079999,ENSG00000092295,ENSG00000096696,ENSG00000099866,ENSG00000101384,ENSG00000104884,ENSG00000105427,ENSG00000109101,ENSG00000111012,ENSG00000111087,ENSG00000117289,ENSG00000117595,ENSG00000118898,ENSG00000121552,ENSG00000122592,ENSG00000124882,ENSG00000125780,ENSG00000126337,ENSG00000127616,ENSG00000131018…	1.38487	0.00280247	0.0193794
GO:0006821	chloride transport	90	90	7	482	1.43	83	22828	0.36	2568,65266,4084,8484,7439,6558,4085	ENSG00000001626,ENSG00000011021,ENSG00000011677,ENSG00000022355,ENSG00000043462,ENSG00000049540,ENSG00000067113,ENSG00000070915,ENSG00000073464,ENSG00000074201,ENSG00000074803,ENSG00000077063,ENSG00000077080,ENSG00000089356,ENSG00000089902,ENSG00000099994,ENSG00000100342,ENSG00000101958,ENSG00000103249,ENSG00000105989,ENSG00000106536,ENSG00000107521,ENSG00000109158,ENSG00000109572,ENSG00000109738…	1.38487	0.00280247	0.0193794
GO:0010038	response to metal ion	141	141	9	480	1.84	132	22779	0.58	51176,8941,360,1116,837,6382,5066,6050,1956	ENSG00000004864,ENSG00000006071,ENSG00000006283,ENSG00000020426,ENSG00000036828,ENSG00000049759,ENSG00000050748,ENSG00000063438,ENSG00000067715,ENSG00000069869,ENSG00000071967,ENSG00000072274,ENSG00000073756,ENSG00000075673,ENSG00000080819,ENSG00000084674,ENSG00000089041,ENSG00000089220,ENSG00000092529,ENSG00000096433,ENSG00000100393,ENSG00000100983,ENSG00000103569,ENSG00000104154,ENSG00000104267…	1.17423	0.00290637	0.0199194
GO:0006869	lipid transport	168	168	10	479	2.04	158	22753	0.69	6646,1030,9619,133,3783,5205,3685,6667,1663,79895	ENSG00000001626,ENSG00000005421,ENSG00000005469,ENSG00000006025,ENSG00000015520,ENSG00000021762,ENSG00000025434,ENSG00000038945,ENSG00000054793,ENSG00000056345,ENSG00000058063,ENSG00000064687,ENSG00000068650,ENSG00000069764,ENSG00000070882,ENSG00000073060,ENSG00000079156,ENSG00000084674,ENSG00000087237,ENSG00000089041,ENSG00000091039,ENSG00000091583,ENSG00000100300,ENSG00000100336,ENSG00000100342…	1.10074	0.00289482	0.0199194
GO:0051591	response to cAMP	47	47	5	484	1.02	42	22869	0.18	1116,9420,6382,4830,8061	ENSG00000021826,ENSG00000054356,ENSG00000068976,ENSG00000072310,ENSG00000083123,ENSG00000089220,ENSG00000101076,ENSG00000101405,ENSG00000108602,ENSG00000108821,ENSG00000110330,ENSG00000115415,ENSG00000118971,ENSG00000120129,ENSG00000120899,ENSG00000126522,ENSG00000127472,ENSG00000128564,ENSG00000129596,ENSG00000129673,ENSG00000137857,ENSG00000140279,ENSG00000140459,ENSG00000142046,ENSG00000142319…	1.72722	0.00290774	0.0199194
GO:0031047	gene silencing by RNA	29	29	4	485	0.82	25	22886	0.11	23112,2847,27161,6895	ENSG00000078687,ENSG00000090905,ENSG00000092847,ENSG00000095627,ENSG00000100697,ENSG00000102317,ENSG00000104626,ENSG00000113360,ENSG00000124571,ENSG00000125207,ENSG00000126070,ENSG00000134627,ENSG00000134698,ENSG00000143194,ENSG00000149187,ENSG00000155363,ENSG00000160710,ENSG00000166949,ENSG00000170365,ENSG00000172409,ENSG00000175387,ENSG00000180228,ENSG00000184571,ENSG00000197157,ENSG00000197181	2.02155	0.00295642	0.0200913
GO:0034101	erythrocyte homeostasis	68	68	6	483	1.23	62	22849	0.27	7076,9935,3624,10411,6667,6670	ENSG00000005483,ENSG00000066336,ENSG00000066926,ENSG00000069702,ENSG00000070495,ENSG00000087274,ENSG00000089472,ENSG00000090316,ENSG00000100292,ENSG00000100644,ENSG00000100813,ENSG00000104884,ENSG00000105372,ENSG00000105610,ENSG00000105612,ENSG00000105810,ENSG00000108511,ENSG00000110693,ENSG00000112062,ENSG00000112305,ENSG00000112715,ENSG00000113658,ENSG00000113916,ENSG00000115738,ENSG00000116016…	1.52127	0.00296025	0.0200913
GO:0010720	positive regulation of cell development	68	67	6	483	1.23	62	22849	0.27	9253,79006,51330,4055,8061,7040	ENSG00000005073,ENSG00000007372,ENSG00000065320,ENSG00000079246,ENSG00000090932,ENSG00000092969,ENSG00000104725,ENSG00000106683,ENSG00000107562,ENSG00000110107,ENSG00000115091,ENSG00000119699,ENSG00000125845,ENSG00000128602,ENSG00000128713,ENSG00000131711,ENSG00000132170,ENSG00000132386,ENSG00000133216,ENSG00000133961,ENSG00000134259,ENSG00000140538,ENSG00000140682,ENSG00000141646,ENSG00000142949…	1.52127	0.00296025	0.0200913
GO:0051384	response to glucocorticoid stimulus	91	91	7	482	1.43	84	22827	0.37	1440,133,6382,6840,5578,5066,8061	ENSG00000005471,ENSG00000021826,ENSG00000026103,ENSG00000060656,ENSG00000066230,ENSG00000073756,ENSG00000083123,ENSG00000089220,ENSG00000090402,ENSG00000090470,ENSG00000095303,ENSG00000100393,ENSG00000101405,ENSG00000104725,ENSG00000105173,ENSG00000105974,ENSG00000106128,ENSG00000107317,ENSG00000108443,ENSG00000108602,ENSG00000108691,ENSG00000110092,ENSG00000112964,ENSG00000114200,ENSG00000115457…	1.37285	0.00298263	0.020119
GO:0050670	regulation of lymphocyte proliferation	91	90	7	482	1.43	84	22827	0.37	1029,6004,836,53833,10020,1947,7040	ENSG00000004468,ENSG00000006128,ENSG00000049768,ENSG00000065675,ENSG00000069482,ENSG00000071051,ENSG00000075711,ENSG00000078747,ENSG00000081237,ENSG00000101017,ENSG00000102524,ENSG00000102879,ENSG00000103423,ENSG00000103855,ENSG00000104432,ENSG00000105246,ENSG00000109471,ENSG00000110448,ENSG00000111537,ENSG00000113302,ENSG00000113520,ENSG00000113525,ENSG00000113916,ENSG00000114423,ENSG00000115085…	1.37285	0.00298263	0.020119
GO:0035264	multicellular organism growth	92	92	7	482	1.43	85	22826	0.37	183,7941,133,6774,4267,84159,80351	ENSG00000007402,ENSG00000012061,ENSG00000017427,ENSG00000034053,ENSG00000043591,ENSG00000066468,ENSG00000071677,ENSG00000087274,ENSG00000088812,ENSG00000100600,ENSG00000102109,ENSG00000104884,ENSG00000105701,ENSG00000106004,ENSG00000106128,ENSG00000107282,ENSG00000107679,ENSG00000108557,ENSG00000110436,ENSG00000111077,ENSG00000112964,ENSG00000115317,ENSG00000116237,ENSG00000118260,ENSG00000118702…	1.36097	0.00317151	0.0213277
GO:0015674	di-, tri-valent inorganic cation transport	290	290	14	475	2.86	276	22635	1.2	57053,4241,2847,1029,140738,286133,59341,813,1404,2775,5530,6331,8536,7040	ENSG00000005700,ENSG00000006116,ENSG00000006283,ENSG00000007314,ENSG00000007402,ENSG00000008128,ENSG00000008710,ENSG00000010704,ENSG00000010810,ENSG00000012223,ENSG00000016490,ENSG00000017260,ENSG00000018280,ENSG00000030110,ENSG00000036828,ENSG00000058404,ENSG00000058668,ENSG00000064270,ENSG00000065000,ENSG00000067191,ENSG00000067842,ENSG00000069018,ENSG00000070808,ENSG00000070961,ENSG00000070985…	0.882594	0.00334096	0.0223987
GO:0042471	ear morphogenesis	70	70	6	483	1.23	64	22847	0.28	57053,2919,1301,9935,5396,4041	ENSG00000006611,ENSG00000066468,ENSG00000070193,ENSG00000075275,ENSG00000075891,ENSG00000077943,ENSG00000078401,ENSG00000091010,ENSG00000091536,ENSG00000100625,ENSG00000102678,ENSG00000104313,ENSG00000105880,ENSG00000105991,ENSG00000105996,ENSG00000107736,ENSG00000107831,ENSG00000109705,ENSG00000112320,ENSG00000112782,ENSG00000115507,ENSG00000117013,ENSG00000117707,ENSG00000119508,ENSG00000121742…	1.48943	0.00342467	0.0226833
GO:0001893	maternal placenta development	15	15	3	486	0.61	12	22899	0.05	6696,1116,4267	ENSG00000057657,ENSG00000073756,ENSG00000111012,ENSG00000111424,ENSG00000112033,ENSG00000116711,ENSG00000128342,ENSG00000157017,ENSG00000164442,ENSG00000165672,ENSG00000171223,ENSG00000187266	2.46635	0.00342229	0.0226833
GO:0031575	G1/S transition checkpoint	15	15	3	486	0.61	12	22899	0.05	1030,6152,7040	ENSG00000075218,ENSG00000075711,ENSG00000103264,ENSG00000104320,ENSG00000104499,ENSG00000110092,ENSG00000132819,ENSG00000136273,ENSG00000140464,ENSG00000141510,ENSG00000170855,ENSG00000185088	2.46635	0.00342229	0.0226833
GO:0009247	glycolipid biosynthetic process	15	15	3	486	0.61	12	22899	0.05	7357,8869,6489	ENSG00000101638,ENSG00000128242,ENSG00000128274,ENSG00000132356,ENSG00000133424,ENSG00000135454,ENSG00000148288,ENSG00000148488,ENSG00000160408,ENSG00000176597,ENSG00000177511,ENSG00000184389	2.46635	0.00342229	0.0226833
GO:0006470	protein amino acid dephosphorylation	145	145	9	480	1.84	136	22775	0.59	9244,150290,1846,6815,7803,5530,8898,5771,7040	ENSG00000003987,ENSG00000011485,ENSG00000054356,ENSG00000060069,ENSG00000060656,ENSG00000064655,ENSG00000070159,ENSG00000070190,ENSG00000070778,ENSG00000072135,ENSG00000073711,ENSG00000076201,ENSG00000079335,ENSG00000079393,ENSG00000080031,ENSG00000081237,ENSG00000081377,ENSG00000081721,ENSG00000084112,ENSG00000086717,ENSG00000088179,ENSG00000100034,ENSG00000100241,ENSG00000100330,ENSG00000100526…	1.1442	0.00350223	0.0230581
GO:0007178	transmembrane receptor protein serine/threonine kinase signaling pathway	145	145	9	480	1.84	136	22775	0.59	1030,3397,3624,3814,6774,6497,7071,2719,7040	ENSG00000033170,ENSG00000039319,ENSG00000064393,ENSG00000069702,ENSG00000070404,ENSG00000072401,ENSG00000077943,ENSG00000083842,ENSG00000087095,ENSG00000088832,ENSG00000090006,ENSG00000090539,ENSG00000092969,ENSG00000095015,ENSG00000095739,ENSG00000100311,ENSG00000100324,ENSG00000101144,ENSG00000101665,ENSG00000101938,ENSG00000103266,ENSG00000105701,ENSG00000106031,ENSG00000106799,ENSG00000106991…	1.1442	0.00350223	0.0230581
GO:0032269	negative regulation of cellular protein metabolic process	119	119	8	481	1.64	111	22800	0.48	7076,1029,1030,5167,27161,5578,3685,7040	ENSG00000001084,ENSG00000005700,ENSG00000006047,ENSG00000010282,ENSG00000030110,ENSG00000049768,ENSG00000056345,ENSG00000057663,ENSG00000067606,ENSG00000070159,ENSG00000070785,ENSG00000073792,ENSG00000080815,ENSG00000081237,ENSG00000085231,ENSG00000086232,ENSG00000087088,ENSG00000088305,ENSG00000089220,ENSG00000090905,ENSG00000092330,ENSG00000092847,ENSG00000096384,ENSG00000100234,ENSG00000101076…	1.22856	0.00356854	0.0234072
GO:0001819	positive regulation of cytokine production	94	93	7	482	1.43	87	22824	0.38	6004,183,9466,53833,10020,7040,114548	ENSG00000007952,ENSG00000022556,ENSG00000049768,ENSG00000069399,ENSG00000089041,ENSG00000096968,ENSG00000100644,ENSG00000101017,ENSG00000102245,ENSG00000103490,ENSG00000105483,ENSG00000106100,ENSG00000107485,ENSG00000110218,ENSG00000110680,ENSG00000111537,ENSG00000112149,ENSG00000113302,ENSG00000115008,ENSG00000118260,ENSG00000122122,ENSG00000124882,ENSG00000125538,ENSG00000127191,ENSG00000127666…	1.33763	0.00357655	0.0234072
GO:0042493	response to drug	262	262	13	476	2.66	249	22662	1.09	7941,9420,6774,9993,8412,8821,4312,4085,2775,4830,5066,8061,7040	ENSG00000001626,ENSG00000005469,ENSG00000005471,ENSG00000006071,ENSG00000006638,ENSG00000008394,ENSG00000011021,ENSG00000013364,ENSG00000021826,ENSG00000026103,ENSG00000036565,ENSG00000039068,ENSG00000049247,ENSG00000049319,ENSG00000052344,ENSG00000057663,ENSG00000062038,ENSG00000065361,ENSG00000065989,ENSG00000068024,ENSG00000069482,ENSG00000070915,ENSG00000071564,ENSG00000072310,ENSG00000073050…	0.910523	0.0036567	0.0238608
GO:0009612	response to mechanical stimulus	71	73	6	483	1.23	65	22846	0.28	57053,1301,59341,6558,5578,8061	ENSG00000008710,ENSG00000010810,ENSG00000079215,ENSG00000089041,ENSG00000100234,ENSG00000104321,ENSG00000105974,ENSG00000107562,ENSG00000108443,ENSG00000108691,ENSG00000108821,ENSG00000111341,ENSG00000115353,ENSG00000115415,ENSG00000115457,ENSG00000117289,ENSG00000118762,ENSG00000120899,ENSG00000125378,ENSG00000125845,ENSG00000125863,ENSG00000131711,ENSG00000134259,ENSG00000135587,ENSG00000136244…	1.47389	0.00367621	0.0239171
GO:0006913	nucleocytoplasmic transport	325	325	15	474	3.07	310	22601	1.35	53916,1029,9768,4188,11031,9792,5530,9908,23649,7175,5594,8536,7040,114548,7879	ENSG00000005007,ENSG00000013810,ENSG00000014164,ENSG00000025800,ENSG00000030066,ENSG00000039068,ENSG00000041353,ENSG00000041802,ENSG00000055044,ENSG00000065150,ENSG00000065675,ENSG00000067560,ENSG00000069248,ENSG00000069399,ENSG00000069869,ENSG00000069974,ENSG00000070193,ENSG00000070366,ENSG00000070831,ENSG00000072062,ENSG00000079974,ENSG00000080371,ENSG00000082074,ENSG00000082146,ENSG00000082701…	0.83602	0.00370357	0.024024
GO:0042113	B cell activation	120	120	8	481	1.64	112	22799	0.49	1029,9466,836,3624,1316,8935,6670,7040	ENSG00000002330,ENSG00000004468,ENSG00000012061,ENSG00000026103,ENSG00000029993,ENSG00000030110,ENSG00000048052,ENSG00000049768,ENSG00000068024,ENSG00000069399,ENSG00000071564,ENSG00000073861,ENSG00000076242,ENSG00000076554,ENSG00000081237,ENSG00000086730,ENSG00000087088,ENSG00000089289,ENSG00000095002,ENSG00000095585,ENSG00000095752,ENSG00000101017,ENSG00000101082,ENSG00000101204,ENSG00000102245…	1.21955	0.00375542	0.0242887
GO:0050729	positive regulation of inflammatory response	31	31	4	485	0.82	27	22884	0.12	183,7052,7132,5578	ENSG00000006128,ENSG00000006210,ENSG00000096968,ENSG00000099985,ENSG00000116711,ENSG00000125730,ENSG00000126561,ENSG00000129988,ENSG00000131203,ENSG00000134352,ENSG00000136244,ENSG00000136869,ENSG00000142405,ENSG00000144891,ENSG00000145623,ENSG00000151617,ENSG00000158869,ENSG00000161570,ENSG00000164129,ENSG00000164171,ENSG00000170323,ENSG00000170425,ENSG00000173757,ENSG00000178562,ENSG00000179639…	1.9445	0.00379008	0.0243695
GO:0045216	cell-cell junction organization	31	30	4	485	0.82	27	22884	0.12	928,9253,8061,7040	ENSG00000035403,ENSG00000044115,ENSG00000092969,ENSG00000101076,ENSG00000101665,ENSG00000102981,ENSG00000104067,ENSG00000119699,ENSG00000124171,ENSG00000133961,ENSG00000134760,ENSG00000137076,ENSG00000143140,ENSG00000145362,ENSG00000146938,ENSG00000146950,ENSG00000152661,ENSG00000154639,ENSG00000158887,ENSG00000163558,ENSG00000164007,ENSG00000166949,ENSG00000169992,ENSG00000171914,ENSG00000182963…	1.9445	0.00379008	0.0243695
GO:0000279	M phase	391	394	17	472	3.48	374	22537	1.63	2000,55858,3833,56603,12,6840,1316,60,7039,6152,4085,256126,1639,7175,8061,7040,1663	ENSG00000002016,ENSG00000002822,ENSG00000004897,ENSG00000005156,ENSG00000005810,ENSG00000007168,ENSG00000008128,ENSG00000010292,ENSG00000011426,ENSG00000011485,ENSG00000013810,ENSG00000017427,ENSG00000019991,ENSG00000020922,ENSG00000024048,ENSG00000044090,ENSG00000051180,ENSG00000051825,ENSG00000053900,ENSG00000054796,ENSG00000057468,ENSG00000065883,ENSG00000066279,ENSG00000066923,ENSG00000068903…	0.774892	0.00381382	0.0244507
GO:0042391	regulation of membrane potential	147	146	9	480	1.84	138	22773	0.6	1759,5453,928,60,4879,1404,4312,5530,7040	ENSG00000001084,ENSG00000006128,ENSG00000006283,ENSG00000013297,ENSG00000023228,ENSG00000030110,ENSG00000039987,ENSG00000053918,ENSG00000055118,ENSG00000067606,ENSG00000069696,ENSG00000075142,ENSG00000075711,ENSG00000078401,ENSG00000080644,ENSG00000080815,ENSG00000087088,ENSG00000088256,ENSG00000089041,ENSG00000091140,ENSG00000091513,ENSG00000099822,ENSG00000101204,ENSG00000101665,ENSG00000102934…	1.12952	0.00383408	0.0245091
GO:0051169	nuclear transport	327	327	15	474	3.07	312	22599	1.36	53916,1029,9768,4188,11031,9792,5530,9908,23649,7175,5594,8536,7040,114548,7879	ENSG00000005007,ENSG00000013810,ENSG00000014164,ENSG00000025800,ENSG00000030066,ENSG00000039068,ENSG00000041353,ENSG00000041802,ENSG00000055044,ENSG00000064835,ENSG00000065150,ENSG00000065675,ENSG00000067560,ENSG00000069248,ENSG00000069399,ENSG00000069869,ENSG00000069974,ENSG00000070193,ENSG00000070366,ENSG00000070831,ENSG00000072062,ENSG00000079974,ENSG00000080371,ENSG00000082074,ENSG00000082146…	0.829501	0.00391903	0.0249795
GO:0006790	sulfur metabolic process	121	121	8	481	1.64	113	22798	0.49	54360,9953,8459,9435,5167,4312,1969,55501	ENSG00000001084,ENSG00000007350,ENSG00000008394,ENSG00000011465,ENSG00000017427,ENSG00000023572,ENSG00000037757,ENSG00000038274,ENSG00000040531,ENSG00000063854,ENSG00000070614,ENSG00000078070,ENSG00000088305,ENSG00000091140,ENSG00000092621,ENSG00000093010,ENSG00000099998,ENSG00000100031,ENSG00000100121,ENSG00000100714,ENSG00000100983,ENSG00000101856,ENSG00000102172,ENSG00000104687,ENSG00000111817…	1.21061	0.00394977	0.0251027
GO:0007617	mating behavior	16	15	3	486	0.61	13	22898	0.06	4543,60,4879	ENSG00000084234,ENSG00000101200,ENSG00000101405,ENSG00000131771,ENSG00000140459,ENSG00000142192,ENSG00000166148,ENSG00000169676,ENSG00000176884,ENSG00000177551,ENSG00000180176,ENSG00000184845,ENSG00000215103	2.38626	0.00414725	0.0261111
GO:0002674	negative regulation of acute inflammatory response	5	4	2	487	0.41	3	22908	0.01	6004,53833	ENSG00000129965,ENSG00000132170,ENSG00000197471	3.44551	0.00417967	0.0261111
GO:0032753	positive regulation of interleukin-4 production	5	4	2	487	0.41	3	22908	0.01	6004,53833	ENSG00000107485,ENSG00000122122,ENSG00000131759	3.44551	0.00417967	0.0261111
GO:0031663	lipopolysaccharide-mediated signaling pathway	16	16	3	486	0.61	13	22898	0.06	3656,10020,5594	ENSG00000100906,ENSG00000112062,ENSG00000115415,ENSG00000126456,ENSG00000127666,ENSG00000129988,ENSG00000134744,ENSG00000164867,ENSG00000167815,ENSG00000172936,ENSG00000173334,ENSG00000184216,ENSG00000185187	2.38626	0.00414725	0.0261111
GO:0015074	DNA integration	16	16	3	486	0.61	13	22898	0.06	9253,8496,4055	ENSG00000079246,ENSG00000099956,ENSG00000137309,ENSG00000145723,ENSG00000152422,ENSG00000164985,ENSG00000166387,ENSG00000174405,ENSG00000175334,ENSG00000184619,ENSG00000197202,ENSG00000205978,ENSG00000232040	2.38626	0.00414725	0.0261111
GO:0009313	oligosaccharide catabolic process	5	4	2	487	0.41	3	22908	0.01	60,4879	ENSG00000117151,ENSG00000118094,ENSG00000196743	3.44551	0.00417967	0.0261111
GO:0030324	lung development	97	97	7	482	1.43	90	22821	0.39	5744,83716,64399,3685,6667,3280,6670	ENSG00000001626,ENSG00000032742,ENSG00000066468,ENSG00000070193,ENSG00000070495,ENSG00000072310,ENSG00000074047,ENSG00000077063,ENSG00000087116,ENSG00000089225,ENSG00000100324,ENSG00000100393,ENSG00000100697,ENSG00000102678,ENSG00000103241,ENSG00000104763,ENSG00000105649,ENSG00000105989,ENSG00000106004,ENSG00000106571,ENSG00000106799,ENSG00000107187,ENSG00000107779,ENSG00000107798,ENSG00000107831…	1.30359	0.00425641	0.0263945
GO:0010811	positive regulation of cell-substrate adhesion	32	32	4	485	0.82	28	22883	0.12	6696,2199,1295,1663	ENSG00000067606,ENSG00000091986,ENSG00000105810,ENSG00000106823,ENSG00000109072,ENSG00000112562,ENSG00000116962,ENSG00000137801,ENSG00000138080,ENSG00000140945,ENSG00000142871,ENSG00000149084,ENSG00000152592,ENSG00000154175,ENSG00000160963,ENSG00000164176,ENSG00000164318,ENSG00000164620,ENSG00000165699,ENSG00000166333,ENSG00000166949,ENSG00000173376,ENSG00000184371,ENSG00000188730,ENSG00000198732…	1.90809	0.00426104	0.0263945
GO:0031960	response to corticosteroid stimulus	97	97	7	482	1.43	90	22821	0.39	1440,133,6382,6840,5578,5066,8061	ENSG00000005471,ENSG00000021826,ENSG00000026103,ENSG00000052344,ENSG00000060656,ENSG00000066230,ENSG00000073756,ENSG00000083123,ENSG00000089220,ENSG00000090402,ENSG00000090470,ENSG00000095303,ENSG00000100393,ENSG00000101405,ENSG00000104725,ENSG00000105173,ENSG00000105974,ENSG00000106128,ENSG00000107317,ENSG00000108443,ENSG00000108602,ENSG00000108691,ENSG00000108821,ENSG00000110092,ENSG00000112964…	1.30359	0.00425641	0.0263945
GO:0007548	sex differentiation	150	150	9	480	1.84	141	22770	0.62	183,3624,6774,6382,1051,4284,60,3685,8433	ENSG00000004478,ENSG00000008394,ENSG00000009307,ENSG00000012061,ENSG00000044115,ENSG00000049319,ENSG00000054598,ENSG00000054796,ENSG00000057468,ENSG00000060138,ENSG00000064218,ENSG00000065802,ENSG00000072506,ENSG00000073282,ENSG00000081051,ENSG00000081059,ENSG00000082175,ENSG00000086062,ENSG00000087088,ENSG00000095002,ENSG00000096717,ENSG00000099219,ENSG00000100206,ENSG00000101076,ENSG00000102230…	1.10788	0.00437746	0.0270394
GO:0055114	oxidation reduction	675	677	25	464	5.11	650	22261	2.84	412,2877,4313,84695,56603,51478,9420,30001,2571,54438,57404,550,4312,441282,5351,3554,26330,2327,381,5216,2260,4051,221,51170,4907	ENSG00000001630,ENSG00000002726,ENSG00000004487,ENSG00000004779,ENSG00000004864,ENSG00000004961,ENSG00000005381,ENSG00000007171,ENSG00000007933,ENSG00000007952,ENSG00000008311,ENSG00000009765,ENSG00000010256,ENSG00000010932,ENSG00000012779,ENSG00000012817,ENSG00000014641,ENSG00000014919,ENSG00000016391,ENSG00000019186,ENSG00000021461,ENSG00000023228,ENSG00000023572,ENSG00000025423,ENSG00000035115…	0.61261	0.00442122	0.0272332
GO:0001894	tissue homeostasis	74	73	6	483	1.23	68	22843	0.3	5744,6696,6004,5329,53833,3685	ENSG00000004468,ENSG00000020129,ENSG00000087088,ENSG00000087274,ENSG00000089041,ENSG00000091483,ENSG00000095397,ENSG00000102575,ENSG00000102879,ENSG00000104267,ENSG00000104432,ENSG00000107611,ENSG00000107798,ENSG00000110680,ENSG00000112280,ENSG00000112715,ENSG00000113721,ENSG00000116016,ENSG00000116711,ENSG00000120659,ENSG00000122122,ENSG00000128052,ENSG00000128340,ENSG00000129221,ENSG00000132142…	1.42864	0.00451327	0.0275686
GO:0030029	actin filament-based process	300	299	14	475	2.86	286	22625	1.25	2877,2919,6280,6646,85477,4267,10093,10252,800,822,1441,7408,5216,55909	ENSG00000006128,ENSG00000006451,ENSG00000006611,ENSG00000007168,ENSG00000007237,ENSG00000007908,ENSG00000010322,ENSG00000015285,ENSG00000017260,ENSG00000024422,ENSG00000034510,ENSG00000047648,ENSG00000049540,ENSG00000050405,ENSG00000050820,ENSG00000061676,ENSG00000064042,ENSG00000064666,ENSG00000065675,ENSG00000067560,ENSG00000067606,ENSG00000067900,ENSG00000070087,ENSG00000070182,ENSG00000070759…	0.846561	0.00450324	0.0275686
GO:0046661	male sex differentiation	74	74	6	483	1.23	68	22843	0.3	6774,6382,1051,4284,60,8433	ENSG00000004478,ENSG00000008394,ENSG00000009307,ENSG00000012061,ENSG00000044115,ENSG00000049319,ENSG00000060138,ENSG00000065802,ENSG00000072506,ENSG00000087088,ENSG00000095002,ENSG00000102531,ENSG00000102678,ENSG00000104826,ENSG00000104899,ENSG00000106013,ENSG00000106031,ENSG00000107779,ENSG00000107831,ENSG00000110092,ENSG00000113658,ENSG00000116133,ENSG00000120498,ENSG00000121989,ENSG00000123999…	1.42864	0.00451327	0.0275686
GO:0035249	synaptic transmission, glutamatergic	33	33	4	485	0.82	29	22882	0.13	2906,1404,1956,9051	ENSG00000003393,ENSG00000072062,ENSG00000073756,ENSG00000080815,ENSG00000102468,ENSG00000105737,ENSG00000108405,ENSG00000115902,ENSG00000120251,ENSG00000128271,ENSG00000135312,ENSG00000141837,ENSG00000148053,ENSG00000148082,ENSG00000149295,ENSG00000152208,ENSG00000152578,ENSG00000152822,ENSG00000163485,ENSG00000163794,ENSG00000163873,ENSG00000164418,ENSG00000164885,ENSG00000171189,ENSG00000176884…	1.87296	0.00476995	0.0290557
GO:0043086	negative regulation of catalytic activity	271	271	13	476	2.66	258	22653	1.13	1647,2847,1029,57761,836,8484,133,10252,3164,4085,5578,4097,1032	ENSG00000004897,ENSG00000008018,ENSG00000013275,ENSG00000041357,ENSG00000044574,ENSG00000051108,ENSG00000053900,ENSG00000065135,ENSG00000067606,ENSG00000069696,ENSG00000072401,ENSG00000078900,ENSG00000080815,ENSG00000081181,ENSG00000081237,ENSG00000082556,ENSG00000082701,ENSG00000087191,ENSG00000088832,ENSG00000089053,ENSG00000089639,ENSG00000089685,ENSG00000090104,ENSG00000090376,ENSG00000092010…	0.874619	0.0048473	0.0294453
GO:0050982	detection of mechanical stimulus	17	17	3	486	0.61	14	22897	0.06	57053,1301,6558	ENSG00000008710,ENSG00000010810,ENSG00000104321,ENSG00000118762,ENSG00000125863,ENSG00000136997,ENSG00000150086,ENSG00000150275,ENSG00000164171,ENSG00000164199,ENSG00000173991,ENSG00000174343,ENSG00000181449,ENSG00000213199	2.31211	0.00495856	0.0300382
GO:0009617	response to bacterium	211	211	11	478	2.25	200	22711	0.87	8941,2877,8993,1029,929,9466,133,1605,10020,7132,5594	ENSG00000000938,ENSG00000006071,ENSG00000006128,ENSG00000007171,ENSG00000007908,ENSG00000008394,ENSG00000010327,ENSG00000012223,ENSG00000012504,ENSG00000018280,ENSG00000021826,ENSG00000026103,ENSG00000042832,ENSG00000044524,ENSG00000069399,ENSG00000071564,ENSG00000073060,ENSG00000073756,ENSG00000075651,ENSG00000081985,ENSG00000088782,ENSG00000089041,ENSG00000090376,ENSG00000090382,ENSG00000090534…	0.960572	0.00502499	0.0303025
GO:0030323	respiratory tube development	100	100	7	482	1.43	93	22818	0.41	5744,83716,64399,3685,6667,3280,6670	ENSG00000001626,ENSG00000032742,ENSG00000066468,ENSG00000070193,ENSG00000070495,ENSG00000072310,ENSG00000074047,ENSG00000076604,ENSG00000077063,ENSG00000087116,ENSG00000089225,ENSG00000099139,ENSG00000100324,ENSG00000100393,ENSG00000100697,ENSG00000102678,ENSG00000103241,ENSG00000104763,ENSG00000105649,ENSG00000105989,ENSG00000106004,ENSG00000106571,ENSG00000106799,ENSG00000107187,ENSG00000107779…	1.27067	0.00502974	0.0303025
GO:0000087	M phase of mitotic cell cycle	273	275	13	476	2.66	260	22651	1.13	55858,3833,12,6840,1316,7039,6152,4085,1639,7175,8061,7040,1663	ENSG00000002822,ENSG00000004897,ENSG00000005810,ENSG00000007168,ENSG00000008128,ENSG00000010292,ENSG00000011426,ENSG00000011485,ENSG00000017427,ENSG00000019991,ENSG00000044090,ENSG00000051825,ENSG00000053900,ENSG00000065883,ENSG00000066279,ENSG00000068903,ENSG00000071242,ENSG00000072501,ENSG00000072609,ENSG00000072864,ENSG00000074054,ENSG00000074755,ENSG00000075131,ENSG00000076382,ENSG00000078401…	0.866809	0.00515009	0.0309428
GO:0006519	cellular amino acid and derivative metabolic process	437	447	18	471	3.68	419	22492	1.83	23395,412,4241,4313,4188,2571,6533,726,4312,5351,1362,1994,9792,3685,2719,7175,6470,4907	ENSG00000001084,ENSG00000003989,ENSG00000005421,ENSG00000007168,ENSG00000007171,ENSG00000008311,ENSG00000008394,ENSG00000011304,ENSG00000021488,ENSG00000021826,ENSG00000023572,ENSG00000031698,ENSG00000032444,ENSG00000036054,ENSG00000036473,ENSG00000037757,ENSG00000038274,ENSG00000040531,ENSG00000047230,ENSG00000054611,ENSG00000057657,ENSG00000059573,ENSG00000060982,ENSG00000063854,ENSG00000064692…	0.718558	0.00516805	0.030966
GO:0060021	palate development	34	34	4	485	0.82	30	22881	0.13	51176,5396,84159,25976	ENSG00000052850,ENSG00000069702,ENSG00000075711,ENSG00000106511,ENSG00000106799,ENSG00000107679,ENSG00000107779,ENSG00000114739,ENSG00000119042,ENSG00000119699,ENSG00000133895,ENSG00000134853,ENSG00000139219,ENSG00000141646,ENSG00000144655,ENSG00000148704,ENSG00000163348,ENSG00000163513,ENSG00000166224,ENSG00000171316,ENSG00000175387,ENSG00000178919,ENSG00000179981,ENSG00000180318,ENSG00000180447…	1.83901	0.00531812	0.0316338
GO:0035148	tube lumen formation	34	35	4	485	0.82	30	22881	0.13	7291,4041,7408,5216	ENSG00000004975,ENSG00000043355,ENSG00000061676,ENSG00000075275,ENSG00000092148,ENSG00000103197,ENSG00000106078,ENSG00000120868,ENSG00000123473,ENSG00000135903,ENSG00000137203,ENSG00000138771,ENSG00000139800,ENSG00000140463,ENSG00000142867,ENSG00000143013,ENSG00000153094,ENSG00000154380,ENSG00000160007,ENSG00000162738,ENSG00000164458,ENSG00000164741,ENSG00000164930,ENSG00000165699,ENSG00000167491…	1.83901	0.00531812	0.0316338
GO:0000082	G1/S transition of mitotic cell cycle	54	54	5	484	1.02	49	22862	0.21	1029,3624,5530,1032,1956	ENSG00000006634,ENSG00000020426,ENSG00000036257,ENSG00000055130,ENSG00000058404,ENSG00000060982,ENSG00000070808,ENSG00000097046,ENSG00000099804,ENSG00000100526,ENSG00000101773,ENSG00000103342,ENSG00000105173,ENSG00000108094,ENSG00000110092,ENSG00000111276,ENSG00000115170,ENSG00000116574,ENSG00000118513,ENSG00000118971,ENSG00000119414,ENSG00000123080,ENSG00000124762,ENSG00000131196,ENSG00000135446…	1.57276	0.00532265	0.0316338
GO:0016042	lipid catabolic process	213	211	11	478	2.25	202	22709	0.88	412,30814,9040,5168,7941,133,2014,60,4879,113026,51170	ENSG00000006757,ENSG00000007168,ENSG00000011198,ENSG00000019186,ENSG00000021826,ENSG00000025423,ENSG00000030582,ENSG00000032444,ENSG00000036530,ENSG00000049319,ENSG00000054983,ENSG00000069764,ENSG00000070610,ENSG00000072778,ENSG00000073060,ENSG00000074660,ENSG00000075651,ENSG00000079435,ENSG00000079462,ENSG00000084674,ENSG00000084754,ENSG00000085788,ENSG00000087008,ENSG00000087076,ENSG00000100078…	0.950533	0.00538688	0.0319293
GO:0007420	brain development	307	307	14	475	2.86	293	22618	1.28	51176,8408,9957,9935,1746,12,6774,9253,7026,2775,9218,14,8061,3280	ENSG00000004487,ENSG00000004848,ENSG00000007168,ENSG00000007372,ENSG00000010810,ENSG00000013810,ENSG00000016082,ENSG00000017427,ENSG00000020426,ENSG00000032742,ENSG00000039068,ENSG00000040531,ENSG00000041515,ENSG00000043355,ENSG00000053438,ENSG00000054598,ENSG00000063176,ENSG00000064835,ENSG00000066032,ENSG00000066279,ENSG00000066468,ENSG00000069011,ENSG00000069667,ENSG00000070614,ENSG00000072864…	0.822071	0.00549688	0.0324937
GO:0032355	response to estradiol stimulus	55	56	5	484	1.02	50	22861	0.22	8941,6774,5578,5066,7040	ENSG00000004468,ENSG00000013561,ENSG00000073756,ENSG00000092969,ENSG00000100311,ENSG00000101144,ENSG00000101405,ENSG00000103175,ENSG00000105173,ENSG00000106459,ENSG00000109846,ENSG00000111276,ENSG00000111674,ENSG00000114120,ENSG00000115457,ENSG00000117289,ENSG00000118971,ENSG00000120129,ENSG00000120833,ENSG00000125378,ENSG00000125538,ENSG00000128918,ENSG00000131711,ENSG00000131759,ENSG00000134853…	1.55252	0.0057565	0.0339371
GO:0042063	gliogenesis	78	78	6	483	1.23	72	22839	0.31	9957,1746,183,5453,79006,1956	ENSG00000007372,ENSG00000017427,ENSG00000065361,ENSG00000070785,ENSG00000090932,ENSG00000092621,ENSG00000092969,ENSG00000100146,ENSG00000102606,ENSG00000104884,ENSG00000105810,ENSG00000110107,ENSG00000111361,ENSG00000112333,ENSG00000115211,ENSG00000119718,ENSG00000120899,ENSG00000122877,ENSG00000123080,ENSG00000123307,ENSG00000123560,ENSG00000125378,ENSG00000125820,ENSG00000125845,ENSG00000127616…	1.3713	0.00583763	0.0342654
GO:0048701	embryonic cranial skeleton morphogenesis	18	18	3	486	0.61	15	22896	0.07	2303,5396,1746	ENSG00000070614,ENSG00000078246,ENSG00000087460,ENSG00000092607,ENSG00000092969,ENSG00000105996,ENSG00000106799,ENSG00000119699,ENSG00000137203,ENSG00000156574,ENSG00000163513,ENSG00000167157,ENSG00000171310,ENSG00000180447,ENSG00000184058	2.24307	0.00585893	0.0342654
GO:0051963	regulation of synaptogenesis	18	18	3	486	0.61	15	22896	0.07	4267,5578,5818	ENSG00000030304,ENSG00000081052,ENSG00000101405,ENSG00000132639,ENSG00000143947,ENSG00000150991,ENSG00000154764,ENSG00000157017,ENSG00000160716,ENSG00000169398,ENSG00000170315,ENSG00000176884,ENSG00000180914,ENSG00000188157,ENSG00000221983	2.24307	0.00585893	0.0342654
GO:0006816	calcium ion transport	248	248	12	477	2.45	236	22675	1.03	57053,2847,1029,140738,59341,813,1404,2775,5530,6331,8536,7040	ENSG00000005700,ENSG00000006116,ENSG00000006283,ENSG00000007314,ENSG00000007402,ENSG00000008128,ENSG00000008710,ENSG00000010810,ENSG00000016490,ENSG00000017260,ENSG00000030110,ENSG00000036828,ENSG00000058404,ENSG00000058668,ENSG00000064270,ENSG00000065000,ENSG00000067191,ENSG00000067842,ENSG00000069018,ENSG00000070808,ENSG00000070961,ENSG00000070985,ENSG00000072315,ENSG00000073756,ENSG00000074621…	0.882577	0.00623061	0.0354951
GO:0032496	response to lipopolysaccharide	79	79	6	483	1.23	73	22838	0.32	8941,1029,133,10020,7132,5594	ENSG00000006071,ENSG00000006128,ENSG00000007908,ENSG00000008394,ENSG00000012504,ENSG00000021826,ENSG00000026103,ENSG00000042832,ENSG00000044524,ENSG00000071564,ENSG00000073060,ENSG00000073756,ENSG00000081985,ENSG00000089041,ENSG00000090376,ENSG00000090534,ENSG00000093010,ENSG00000100368,ENSG00000100906,ENSG00000102794,ENSG00000106459,ENSG00000108443,ENSG00000108691,ENSG00000111012,ENSG00000112062…	1.35746	0.00620877	0.0354951
GO:0001508	regulation of action potential	79	78	6	483	1.23	73	22838	0.32	1759,5453,928,60,4879,7040	ENSG00000006128,ENSG00000013297,ENSG00000075142,ENSG00000088256,ENSG00000089041,ENSG00000091513,ENSG00000101204,ENSG00000102934,ENSG00000104884,ENSG00000105227,ENSG00000108405,ENSG00000109099,ENSG00000111537,ENSG00000112033,ENSG00000112531,ENSG00000115211,ENSG00000115353,ENSG00000117971,ENSG00000119718,ENSG00000120907,ENSG00000122877,ENSG00000123560,ENSG00000128242,ENSG00000129455,ENSG00000133812…	1.35746	0.00620877	0.0354951
GO:0006909	phagocytosis	56	56	5	484	1.02	51	22860	0.22	929,3624,3685,7040,1663	ENSG00000062598,ENSG00000064687,ENSG00000070495,ENSG00000073060,ENSG00000085265,ENSG00000089041,ENSG00000092067,ENSG00000092929,ENSG00000101336,ENSG00000102879,ENSG00000102890,ENSG00000105376,ENSG00000110675,ENSG00000110880,ENSG00000115459,ENSG00000123384,ENSG00000124333,ENSG00000125730,ENSG00000125810,ENSG00000128271,ENSG00000129988,ENSG00000132693,ENSG00000133661,ENSG00000137801,ENSG00000140545…	1.53267	0.00621468	0.0354951
GO:0043114	regulation of vascular permeability	6	6	2	487	0.41	4	22907	0.02	1030,4879	ENSG00000112715,ENSG00000128271,ENSG00000169418,ENSG00000172232	3.15779	0.00618296	0.0354951
GO:0034109	homotypic cell-cell adhesion	6	6	2	487	0.41	4	22907	0.02	6840,6470	ENSG00000060656,ENSG00000115956,ENSG00000149294,ENSG00000185275	3.15779	0.00618296	0.0354951
GO:0010761	fibroblast migration	6	6	2	487	0.41	4	22907	0.02	84159,7040	ENSG00000049247,ENSG00000107372,ENSG00000137801,ENSG00000166224	3.15779	0.00618296	0.0354951
GO:0007341	penetration of zona pellucida	6	5	2	487	0.41	4	22907	0.02	60,4879	ENSG00000086062,ENSG00000100312,ENSG00000163206,ENSG00000178279	3.15779	0.00618296	0.0354951
GO:0043277	apoptotic cell clearance	6	6	2	487	0.41	4	22907	0.02	3685,1663	ENSG00000070495,ENSG00000073060,ENSG00000123384,ENSG00000137801	3.15779	0.00618296	0.0354951
GO:0060136	embryonic process involved in female pregnancy	6	6	2	487	0.41	4	22907	0.02	6667,6670	ENSG00000156574,ENSG00000164442,ENSG00000171223,ENSG00000185122	3.15779	0.00618296	0.0354951
GO:0046849	bone remodeling	36	36	4	485	0.82	32	22879	0.14	6696,5167,5329,7040	ENSG00000004468,ENSG00000020129,ENSG00000072080,ENSG00000089041,ENSG00000102575,ENSG00000104267,ENSG00000104432,ENSG00000110680,ENSG00000112715,ENSG00000119699,ENSG00000120659,ENSG00000128340,ENSG00000131183,ENSG00000135100,ENSG00000136244,ENSG00000143387,ENSG00000145192,ENSG00000152266,ENSG00000152595,ENSG00000158125,ENSG00000160801,ENSG00000164326,ENSG00000164761,ENSG00000166340,ENSG00000166603…	1.77438	0.00653743	0.0371468
GO:0016311	dephosphorylation	189	189	10	479	2.04	179	22732	0.78	9244,150290,66036,1846,6815,7803,5530,8898,5771,7040	ENSG00000003987,ENSG00000011485,ENSG00000014257,ENSG00000014914,ENSG00000039650,ENSG00000054148,ENSG00000054356,ENSG00000060069,ENSG00000060656,ENSG00000063601,ENSG00000064655,ENSG00000067113,ENSG00000070159,ENSG00000070190,ENSG00000070366,ENSG00000070778,ENSG00000072135,ENSG00000073711,ENSG00000076201,ENSG00000078269,ENSG00000079335,ENSG00000079393,ENSG00000080031,ENSG00000081237,ENSG00000081377…	0.975028	0.00660581	0.0374386
GO:0043085	positive regulation of catalytic activity	518	520	20	469	4.09	498	22413	2.17	5744,9957,1440,1029,5923,183,6385,133,4188,6840,2681,60675,4312,7052,7039,2775,4097,1956,7040,114548	ENSG00000003393,ENSG00000004660,ENSG00000004897,ENSG00000006432,ENSG00000006530,ENSG00000007908,ENSG00000008018,ENSG00000008294,ENSG00000010310,ENSG00000010610,ENSG00000011198,ENSG00000012983,ENSG00000013275,ENSG00000017797,ENSG00000019582,ENSG00000019991,ENSG00000022556,ENSG00000025434,ENSG00000030110,ENSG00000034152,ENSG00000034713,ENSG00000036828,ENSG00000039537,ENSG00000041357,ENSG00000043591…	0.651926	0.00667195	0.0377162
GO:0006497	protein amino acid lipidation	57	56	5	484	1.02	52	22859	0.23	51604,5229,5329,54965,8895	ENSG00000000419,ENSG00000007541,ENSG00000010282,ENSG00000054392,ENSG00000060642,ENSG00000069943,ENSG00000086848,ENSG00000087111,ENSG00000100564,ENSG00000100949,ENSG00000101126,ENSG00000101464,ENSG00000102383,ENSG00000104219,ENSG00000108474,ENSG00000109182,ENSG00000119227,ENSG00000125954,ENSG00000129221,ENSG00000135845,ENSG00000136448,ENSG00000136908,ENSG00000138823,ENSG00000142892,ENSG00000143315…	1.51321	0.00669787	0.0377657
GO:0007492	endoderm development	19	19	3	486	0.61	16	22895	0.07	5744,150290,7040	ENSG00000061676,ENSG00000107779,ENSG00000108753,ENSG00000123388,ENSG00000132130,ENSG00000136352,ENSG00000141448,ENSG00000148400,ENSG00000156574,ENSG00000165588,ENSG00000168036,ENSG00000169856,ENSG00000182197,ENSG00000185155,ENSG00000198576,ENSG00000198807	2.17849	0.00685079	0.0384309
GO:0050869	negative regulation of B cell activation	19	19	3	486	0.61	16	22895	0.07	1029,836,3624	ENSG00000026103,ENSG00000029993,ENSG00000049768,ENSG00000101082,ENSG00000113916,ENSG00000122025,ENSG00000123999,ENSG00000129654,ENSG00000131507,ENSG00000136634,ENSG00000168918,ENSG00000177425,ENSG00000185275,ENSG00000186265,ENSG00000237791,ENSG00000240505	2.17849	0.00685079	0.0384309
GO:0060541	respiratory system development	106	106	7	482	1.43	99	22812	0.43	5744,83716,64399,3685,6667,3280,6670	ENSG00000001626,ENSG00000032742,ENSG00000066468,ENSG00000070193,ENSG00000070495,ENSG00000072310,ENSG00000074047,ENSG00000077063,ENSG00000078246,ENSG00000087116,ENSG00000089225,ENSG00000100324,ENSG00000100393,ENSG00000100697,ENSG00000102678,ENSG00000103241,ENSG00000103494,ENSG00000104763,ENSG00000105649,ENSG00000105989,ENSG00000106004,ENSG00000106571,ENSG00000106799,ENSG00000107187,ENSG00000107779…	1.20789	0.00688749	0.0385384
GO:0050906	detection of stimulus involved in sensory perception	37	37	4	485	0.82	33	22878	0.14	57053,1301,9244,6558	ENSG00000010810,ENSG00000079257,ENSG00000086717,ENSG00000102001,ENSG00000104321,ENSG00000110680,ENSG00000114349,ENSG00000125863,ENSG00000128519,ENSG00000130561,ENSG00000134183,ENSG00000135355,ENSG00000136514,ENSG00000136997,ENSG00000137841,ENSG00000138207,ENSG00000150086,ENSG00000150275,ENSG00000160113,ENSG00000163825,ENSG00000163914,ENSG00000164171,ENSG00000164199,ENSG00000169962,ENSG00000174343…	1.74357	0.00721105	0.0401446
GO:0050769	positive regulation of neurogenesis	58	57	5	484	1.02	53	22858	0.23	9253,79006,51330,4055,8061	ENSG00000007372,ENSG00000065320,ENSG00000079246,ENSG00000090932,ENSG00000104725,ENSG00000106683,ENSG00000107562,ENSG00000110107,ENSG00000115091,ENSG00000125845,ENSG00000128602,ENSG00000131711,ENSG00000132170,ENSG00000132386,ENSG00000133216,ENSG00000133961,ENSG00000134259,ENSG00000140538,ENSG00000142949,ENSG00000145147,ENSG00000147465,ENSG00000147507,ENSG00000148400,ENSG00000148826,ENSG00000149295…	1.49412	0.00720676	0.0401446
GO:0008654	phospholipid biosynthetic process	107	106	7	482	1.43	100	22811	0.44	51604,5329,60,4879,54965,3685,6050	ENSG00000000419,ENSG00000007541,ENSG00000011198,ENSG00000011405,ENSG00000026652,ENSG00000060642,ENSG00000063176,ENSG00000069943,ENSG00000075651,ENSG00000086848,ENSG00000087111,ENSG00000087157,ENSG00000087253,ENSG00000088766,ENSG00000097033,ENSG00000100288,ENSG00000100311,ENSG00000100564,ENSG00000101126,ENSG00000101290,ENSG00000101464,ENSG00000102125,ENSG00000102230,ENSG00000103502,ENSG00000105655…	1.19779	0.00724078	0.0402083
GO:0007600	sensory perception	852	852	29	460	5.93	823	22088	3.59	57053,2906,119678,1301,1029,26532,9244,391114,6004,57096,836,5329,8484,56914,138802,10874,219473,7439,4284,60,4879,10602,60675,6558,10024,8370,9218,5594,6102	ENSG00000000003,ENSG00000006128,ENSG00000006611,ENSG00000007062,ENSG00000007372,ENSG00000010810,ENSG00000013588,ENSG00000031544,ENSG00000039987,ENSG00000042317,ENSG00000042781,ENSG00000047579,ENSG00000048545,ENSG00000053918,ENSG00000054277,ENSG00000055732,ENSG00000062038,ENSG00000065154,ENSG00000066933,ENSG00000070729,ENSG00000071127,ENSG00000071909,ENSG00000074621,ENSG00000075891,ENSG00000077498…	0.525903	0.00726596	0.0402465
GO:0032940	secretion by cell	384	384	16	473	3.27	368	22543	1.61	9805,183,59341,85477,26276,3624,4267,10874,3783,5578,9601,9522,7040,51192,114548,60412	ENSG00000004468,ENSG00000006071,ENSG00000006075,ENSG00000007171,ENSG00000007516,ENSG00000008056,ENSG00000010322,ENSG00000017373,ENSG00000021645,ENSG00000022556,ENSG00000029534,ENSG00000041353,ENSG00000043462,ENSG00000049245,ENSG00000049247,ENSG00000049768,ENSG00000053438,ENSG00000053918,ENSG00000056972,ENSG00000064692,ENSG00000065615,ENSG00000065675,ENSG00000066777,ENSG00000067715,ENSG00000069482…	0.72859	0.00730194	0.0403442
GO:0048592	eye morphogenesis	82	82	6	483	1.23	76	22835	0.33	57096,6774,1295,6667,5818,6670	ENSG00000007372,ENSG00000030110,ENSG00000077092,ENSG00000087088,ENSG00000100811,ENSG00000100987,ENSG00000101144,ENSG00000106571,ENSG00000112715,ENSG00000114349,ENSG00000116035,ENSG00000116127,ENSG00000116688,ENSG00000117560,ENSG00000117707,ENSG00000118733,ENSG00000119614,ENSG00000125378,ENSG00000125533,ENSG00000127928,ENSG00000129535,ENSG00000130635,ENSG00000133216,ENSG00000134183,ENSG00000134376…	1.31706	0.00742509	0.0409218
GO:0010035	response to inorganic substance	163	163	9	480	1.84	154	22757	0.67	51176,8941,360,1116,837,6382,5066,6050,1956	ENSG00000001084,ENSG00000004864,ENSG00000006071,ENSG00000006283,ENSG00000020426,ENSG00000026103,ENSG00000036828,ENSG00000049759,ENSG00000050748,ENSG00000063438,ENSG00000067715,ENSG00000069869,ENSG00000071967,ENSG00000072274,ENSG00000073756,ENSG00000075673,ENSG00000079215,ENSG00000080644,ENSG00000080819,ENSG00000084674,ENSG00000087087,ENSG00000089041,ENSG00000089220,ENSG00000092529,ENSG00000096433…	1.01911	0.00745756	0.0409979
GO:0007187	G-protein signaling, coupled to cyclic nucleotide second messenger	108	108	7	482	1.43	101	22810	0.44	4543,5744,2847,1440,183,2535,6754	ENSG00000007171,ENSG00000010310,ENSG00000043591,ENSG00000050628,ENSG00000064989,ENSG00000065325,ENSG00000069696,ENSG00000082556,ENSG00000087460,ENSG00000090104,ENSG00000101180,ENSG00000106113,ENSG00000106128,ENSG00000108691,ENSG00000110680,ENSG00000112038,ENSG00000113262,ENSG00000113389,ENSG00000113749,ENSG00000114353,ENSG00000114812,ENSG00000115263,ENSG00000116329,ENSG00000118432,ENSG00000118702…	1.1878	0.00760732	0.0417169
GO:0019953	sexual reproduction	490	490	19	470	3.89	471	22440	2.06	2877,219938,9229,5229,56603,10656,183,12,10149,928,6774,1051,5997,60,4879,60675,26330,93185,7040	ENSG00000004809,ENSG00000005156,ENSG00000005955,ENSG00000006047,ENSG00000006282,ENSG00000007168,ENSG00000007174,ENSG00000008294,ENSG00000010610,ENSG00000012061,ENSG00000012817,ENSG00000013297,ENSG00000013375,ENSG00000023445,ENSG00000024048,ENSG00000025156,ENSG00000026103,ENSG00000028839,ENSG00000042317,ENSG00000042813,ENSG00000042980,ENSG00000049130,ENSG00000054598,ENSG00000054796,ENSG00000057468…	0.655449	0.00772735	0.0422449
GO:0048704	embryonic skeletal system morphogenesis	59	59	5	484	1.02	54	22857	0.24	2303,1301,5396,1746,5138	ENSG00000052850,ENSG00000056661,ENSG00000070614,ENSG00000075711,ENSG00000078246,ENSG00000087460,ENSG00000092607,ENSG00000092969,ENSG00000100625,ENSG00000104313,ENSG00000105996,ENSG00000105997,ENSG00000106004,ENSG00000106006,ENSG00000106571,ENSG00000106799,ENSG00000108511,ENSG00000111049,ENSG00000119042,ENSG00000119699,ENSG00000120068,ENSG00000120075,ENSG00000120087,ENSG00000120093,ENSG00000120094…	1.47538	0.00774201	0.0422449
GO:0006706	steroid catabolic process	20	20	3	486	0.61	17	22894	0.07	412,133,51170	ENSG00000019186,ENSG00000025423,ENSG00000036530,ENSG00000049319,ENSG00000073060,ENSG00000074660,ENSG00000087076,ENSG00000105398,ENSG00000111012,ENSG00000115234,ENSG00000122787,ENSG00000124496,ENSG00000128245,ENSG00000146233,ENSG00000156096,ENSG00000167910,ENSG00000170835	2.11782	0.0079363	0.0428794
GO:0051084	'de novo' posttranslational protein folding	20	20	3	486	0.61	17	22894	0.07	5270,27348,30001	ENSG00000019582,ENSG00000097033,ENSG00000109971,ENSG00000120694,ENSG00000136731,ENSG00000136827,ENSG00000160404,ENSG00000183291,ENSG00000186283,ENSG00000198113,ENSG00000204257,ENSG00000239463,ENSG00000242361,ENSG00000242685,ENSG00000243189,ENSG00000243215,ENSG00000243719	2.11782	0.0079363	0.0428794
GO:0050807	regulation of synapse organization	20	20	3	486	0.61	17	22894	0.07	4267,5578,5818	ENSG00000030304,ENSG00000081052,ENSG00000101405,ENSG00000129455,ENSG00000130287,ENSG00000132639,ENSG00000143947,ENSG00000150991,ENSG00000154764,ENSG00000157017,ENSG00000160716,ENSG00000169398,ENSG00000170315,ENSG00000176884,ENSG00000180914,ENSG00000188157,ENSG00000221983	2.11782	0.0079363	0.0428794
GO:0030593	neutrophil chemotaxis	20	20	3	486	0.61	17	22894	0.07	1441,5578,51192	ENSG00000092969,ENSG00000108691,ENSG00000111537,ENSG00000124205,ENSG00000125538,ENSG00000127129,ENSG00000137700,ENSG00000158869,ENSG00000160255,ENSG00000163734,ENSG00000165025,ENSG00000169429,ENSG00000169896,ENSG00000170890,ENSG00000173432,ENSG00000180871,ENSG00000213949	2.11782	0.0079363	0.0428794
GO:0007050	cell cycle arrest	109	109	7	482	1.43	102	22809	0.45	1620,1647,1029,1030,3624,1032,7040	ENSG00000005483,ENSG00000007237,ENSG00000008710,ENSG00000036257,ENSG00000055130,ENSG00000068028,ENSG00000071246,ENSG00000074319,ENSG00000075218,ENSG00000078900,ENSG00000080546,ENSG00000087074,ENSG00000091436,ENSG00000092969,ENSG00000095002,ENSG00000100359,ENSG00000100526,ENSG00000100532,ENSG00000104320,ENSG00000104499,ENSG00000105856,ENSG00000106992,ENSG00000108094,ENSG00000108819,ENSG00000108984…	1.1779	0.00798738	0.0430497
GO:0051789	response to protein stimulus	165	165	9	480	1.84	156	22755	0.68	5270,5229,3397,27348,30001,1605,7071,8895,7040	ENSG00000010610,ENSG00000023318,ENSG00000026103,ENSG00000051108,ENSG00000055332,ENSG00000060566,ENSG00000072849,ENSG00000080824,ENSG00000087074,ENSG00000089041,ENSG00000090861,ENSG00000096171,ENSG00000096384,ENSG00000099958,ENSG00000101405,ENSG00000102580,ENSG00000105993,ENSG00000106211,ENSG00000109971,ENSG00000110011,ENSG00000110092,ENSG00000111537,ENSG00000113580,ENSG00000115091,ENSG00000115541…	1.00612	0.00804988	0.0432804
GO:0030218	erythrocyte differentiation	60	60	5	484	1.02	55	22856	0.24	7076,9935,3624,6667,6670	ENSG00000005483,ENSG00000066336,ENSG00000066926,ENSG00000069702,ENSG00000070495,ENSG00000087274,ENSG00000089472,ENSG00000090316,ENSG00000100644,ENSG00000100813,ENSG00000104884,ENSG00000105372,ENSG00000105610,ENSG00000105612,ENSG00000105810,ENSG00000110693,ENSG00000112062,ENSG00000112305,ENSG00000112715,ENSG00000113658,ENSG00000113916,ENSG00000115738,ENSG00000116016,ENSG00000118689,ENSG00000121989…	1.45699	0.00830428	0.0445393
GO:0002009	morphogenesis of an epithelium	110	111	7	482	1.43	103	22808	0.45	7291,4041,183,1605,7408,2719,5216	ENSG00000004975,ENSG00000005073,ENSG00000026508,ENSG00000043355,ENSG00000061676,ENSG00000064012,ENSG00000066468,ENSG00000073282,ENSG00000074047,ENSG00000075275,ENSG00000075711,ENSG00000075891,ENSG00000089225,ENSG00000092148,ENSG00000099882,ENSG00000101052,ENSG00000101384,ENSG00000101680,ENSG00000101752,ENSG00000103197,ENSG00000103241,ENSG00000104267,ENSG00000104313,ENSG00000106004,ENSG00000106078…	1.1681	0.00838127	0.044734
GO:0030198	extracellular matrix organization	110	110	7	482	1.43	103	22808	0.45	2303,7076,1301,183,150290,83716,4791	ENSG00000011465,ENSG00000027847,ENSG00000029559,ENSG00000049540,ENSG00000054598,ENSG00000069399,ENSG00000077942,ENSG00000077943,ENSG00000080573,ENSG00000082293,ENSG00000084234,ENSG00000086062,ENSG00000087116,ENSG00000088832,ENSG00000091986,ENSG00000092969,ENSG00000100985,ENSG00000101439,ENSG00000103241,ENSG00000104884,ENSG00000105290,ENSG00000106799,ENSG00000106823,ENSG00000107742,ENSG00000107821…	1.1681	0.00838127	0.044734
GO:0048505	regulation of timing of cell differentiation	7	7	2	487	0.41	5	22906	0.02	6660,3280	ENSG00000007372,ENSG00000102678,ENSG00000139352,ENSG00000156574,ENSG00000173673	2.9346	0.00853687	0.0451264
GO:0032801	receptor catabolic process	7	7	2	487	0.41	5	22906	0.02	133,7040	ENSG00000069869,ENSG00000140564,ENSG00000164885,ENSG00000169174,ENSG00000198742	2.9346	0.00853687	0.0451264
GO:0009103	lipopolysaccharide biosynthetic process	7	7	2	487	0.41	5	22906	0.02	10020,79709	ENSG00000033011,ENSG00000095380,ENSG00000111726,ENSG00000167123,ENSG00000198756	2.9346	0.00853687	0.0451264
GO:0046605	regulation of centrosome cycle	7	7	2	487	0.41	5	22906	0.02	10252,14	ENSG00000082898,ENSG00000099901,ENSG00000101624,ENSG00000144635,ENSG00000181163	2.9346	0.00853687	0.0451264
GO:0001657	ureteric bud development	39	39	4	485	0.82	35	22876	0.15	2303,183,10252,2719	ENSG00000005073,ENSG00000026508,ENSG00000054598,ENSG00000066468,ENSG00000075711,ENSG00000075891,ENSG00000077092,ENSG00000103449,ENSG00000104313,ENSG00000106571,ENSG00000107831,ENSG00000118526,ENSG00000119630,ENSG00000125378,ENSG00000125650,ENSG00000125812,ENSG00000125845,ENSG00000126778,ENSG00000128713,ENSG00000130702,ENSG00000131759,ENSG00000132130,ENSG00000135414,ENSG00000141646,ENSG00000145147…	1.68464	0.00869207	0.0457269
GO:0003006	reproductive developmental process	167	167	9	480	1.84	158	22753	0.69	183,3624,6774,6382,1051,4284,60,3685,8433	ENSG00000004478,ENSG00000008394,ENSG00000009307,ENSG00000012061,ENSG00000027644,ENSG00000030110,ENSG00000044115,ENSG00000049319,ENSG00000054598,ENSG00000054796,ENSG00000057468,ENSG00000060138,ENSG00000064218,ENSG00000065802,ENSG00000072506,ENSG00000073282,ENSG00000075711,ENSG00000081051,ENSG00000081059,ENSG00000082175,ENSG00000086062,ENSG00000087088,ENSG00000095002,ENSG00000096717,ENSG00000099219…	0.993296	0.00867735	0.0457269
GO:0045087	innate immune response	197	197	10	479	2.04	187	22724	0.82	8993,51561,183,3624,3656,5997,10020,7132,3554,7040	ENSG00000000971,ENSG00000004139,ENSG00000007171,ENSG00000009724,ENSG00000021852,ENSG00000026751,ENSG00000039537,ENSG00000051523,ENSG00000067066,ENSG00000069974,ENSG00000073008,ENSG00000088782,ENSG00000088888,ENSG00000089692,ENSG00000090376,ENSG00000092929,ENSG00000096006,ENSG00000100342,ENSG00000100906,ENSG00000101347,ENSG00000101916,ENSG00000102879,ENSG00000106804,ENSG00000107201,ENSG00000108771…	0.930953	0.0087307	0.0458206
GO:0006606	protein import into nucleus	139	139	8	481	1.64	131	22780	0.57	4188,5530,9908,23649,7175,5594,7040,114548	ENSG00000013810,ENSG00000025800,ENSG00000039068,ENSG00000055044,ENSG00000065150,ENSG00000065675,ENSG00000067560,ENSG00000069399,ENSG00000070193,ENSG00000082074,ENSG00000082898,ENSG00000083312,ENSG00000084734,ENSG00000086200,ENSG00000086589,ENSG00000087077,ENSG00000092969,ENSG00000096717,ENSG00000096968,ENSG00000100906,ENSG00000101076,ENSG00000102678,ENSG00000102753,ENSG00000102898,ENSG00000103197…	1.06202	0.00895524	0.0468871
GO:0007507	heart development	229	230	11	478	2.25	218	22693	0.95	2303,1301,3397,836,12,3814,133,3675,4775,6659,5066	ENSG00000004975,ENSG00000006831,ENSG00000008710,ENSG00000016082,ENSG00000020426,ENSG00000023287,ENSG00000032742,ENSG00000049883,ENSG00000054598,ENSG00000057294,ENSG00000057663,ENSG00000061676,ENSG00000064012,ENSG00000064989,ENSG00000065361,ENSG00000066468,ENSG00000069702,ENSG00000070495,ENSG00000074047,ENSG00000075142,ENSG00000075223,ENSG00000077092,ENSG00000078401,ENSG00000080644,ENSG00000080815…	0.873601	0.00907726	0.0470635
GO:0050830	defense response to Gram-positive bacterium	21	21	3	486	0.61	18	22893	0.08	8993,9466,10020	ENSG00000000938,ENSG00000075651,ENSG00000089041,ENSG00000101336,ENSG00000106100,ENSG00000129988,ENSG00000136244,ENSG00000141316,ENSG00000142347,ENSG00000159527,ENSG00000161031,ENSG00000163218,ENSG00000167207,ENSG00000168811,ENSG00000176797,ENSG00000177243,ENSG00000187796,ENSG00000188257	2.06062	0.00911736	0.0470635
GO:0009651	response to salt stress	21	21	3	486	0.61	18	22893	0.08	1030,183,59341	ENSG00000087088,ENSG00000101200,ENSG00000101405,ENSG00000117009,ENSG00000136352,ENSG00000138279,ENSG00000141510,ENSG00000167580,ENSG00000169836,ENSG00000198049,ENSG00000198727,ENSG00000204490,ENSG00000206439,ENSG00000223952,ENSG00000228321,ENSG00000228849,ENSG00000230108,ENSG00000232810	2.06062	0.00911736	0.0470635
GO:0007263	nitric oxide mediated signal transduction	21	21	3	486	0.61	18	22893	0.08	183,133,1663	ENSG00000061918,ENSG00000108551,ENSG00000137801,ENSG00000139515,ENSG00000153904,ENSG00000162992,ENSG00000164116,ENSG00000171051,ENSG00000180772,ENSG00000182759,ENSG00000205358,ENSG00000206395,ENSG00000213722,ENSG00000225635,ENSG00000226634,ENSG00000227317,ENSG00000228128,ENSG00000233076	2.06062	0.00911736	0.0470635
GO:0042312	regulation of vasodilation	21	21	3	486	0.61	18	22893	0.08	7941,133,4879	ENSG00000021826,ENSG00000049247,ENSG00000089250,ENSG00000100292,ENSG00000105974,ENSG00000110680,ENSG00000120915,ENSG00000129965,ENSG00000130234,ENSG00000144891,ENSG00000159640,ENSG00000163485,ENSG00000163794,ENSG00000164867,ENSG00000169252,ENSG00000169418,ENSG00000180772,ENSG00000214872	2.06062	0.00911736	0.0470635
GO:0043534	blood vessel endothelial cell migration	21	21	3	486	0.61	18	22893	0.08	3397,133,7040	ENSG00000071246,ENSG00000073060,ENSG00000100311,ENSG00000100345,ENSG00000112658,ENSG00000112715,ENSG00000118137,ENSG00000120899,ENSG00000122194,ENSG00000126016,ENSG00000128917,ENSG00000134086,ENSG00000137801,ENSG00000138685,ENSG00000150630,ENSG00000180772,ENSG00000196712,ENSG00000233276	2.06062	0.00911736	0.0470635
GO:0008406	gonad development	112	112	7	482	1.43	105	22806	0.46	183,3624,6382,1051,60,3685,8433	ENSG00000008394,ENSG00000009307,ENSG00000012061,ENSG00000044115,ENSG00000049319,ENSG00000054598,ENSG00000054796,ENSG00000057468,ENSG00000060138,ENSG00000072506,ENSG00000081051,ENSG00000082175,ENSG00000087088,ENSG00000095002,ENSG00000096717,ENSG00000099219,ENSG00000100206,ENSG00000102230,ENSG00000102384,ENSG00000102531,ENSG00000102678,ENSG00000104826,ENSG00000104899,ENSG00000105173,ENSG00000106003…	1.14878	0.00921162	0.0474388
GO:0006417	regulation of translation	140	140	8	481	1.64	132	22779	0.58	23112,23034,2734,27161,5578,5594,3280,6895	ENSG00000005007,ENSG00000006047,ENSG00000055917,ENSG00000063046,ENSG00000069399,ENSG00000070785,ENSG00000071051,ENSG00000073792,ENSG00000075151,ENSG00000078687,ENSG00000079277,ENSG00000083845,ENSG00000085760,ENSG00000086232,ENSG00000087074,ENSG00000089154,ENSG00000089195,ENSG00000090905,ENSG00000092345,ENSG00000092847,ENSG00000099875,ENSG00000100664,ENSG00000104408,ENSG00000105290,ENSG00000105887…	1.05437	0.00933006	0.0479364
GO:0031214	biomineral formation	62	63	5	484	1.02	57	22854	0.25	56172,6696,5167,7071,7040	ENSG00000029559,ENSG00000066468,ENSG00000073756,ENSG00000089041,ENSG00000099721,ENSG00000100109,ENSG00000101144,ENSG00000102174,ENSG00000103855,ENSG00000104884,ENSG00000105894,ENSG00000107779,ENSG00000107789,ENSG00000108821,ENSG00000109205,ENSG00000111012,ENSG00000111341,ENSG00000114739,ENSG00000115170,ENSG00000116711,ENSG00000118972,ENSG00000119699,ENSG00000121989,ENSG00000122862,ENSG00000125363…	1.42118	0.00951247	0.0485335
GO:0007162	negative regulation of cell adhesion	40	40	4	485	0.82	36	22875	0.16	1029,6840,53827,7040	ENSG00000008277,ENSG00000017373,ENSG00000047648,ENSG00000065361,ENSG00000096968,ENSG00000107937,ENSG00000108821,ENSG00000110955,ENSG00000111348,ENSG00000113889,ENSG00000113916,ENSG00000116147,ENSG00000120708,ENSG00000128567,ENSG00000134028,ENSG00000137801,ENSG00000137845,ENSG00000139567,ENSG00000140945,ENSG00000141522,ENSG00000142347,ENSG00000145675,ENSG00000145715,ENSG00000152270,ENSG00000154305…	1.65643	0.00950169	0.0485335
GO:0006672	ceramide metabolic process	40	39	4	485	0.82	36	22875	0.16	7357,60,4879,8869	ENSG00000035681,ENSG00000054983,ENSG00000070610,ENSG00000078124,ENSG00000089041,ENSG00000090661,ENSG00000100422,ENSG00000102393,ENSG00000103066,ENSG00000104763,ENSG00000105568,ENSG00000105855,ENSG00000108405,ENSG00000112294,ENSG00000113163,ENSG00000113575,ENSG00000128242,ENSG00000128973,ENSG00000132356,ENSG00000135454,ENSG00000135587,ENSG00000139624,ENSG00000143418,ENSG00000162139,ENSG00000166224…	1.65643	0.00950169	0.0485335
GO:0043434	response to peptide hormone stimulus	170	170	9	480	1.84	161	22750	0.7	412,2303,1116,5167,133,6774,4267,5578,5771	ENSG00000001626,ENSG00000006071,ENSG00000021826,ENSG00000025434,ENSG00000026103,ENSG00000049319,ENSG00000050820,ENSG00000052344,ENSG00000054356,ENSG00000065361,ENSG00000065675,ENSG00000067225,ENSG00000067606,ENSG00000069482,ENSG00000070785,ENSG00000072310,ENSG00000075651,ENSG00000077063,ENSG00000090273,ENSG00000090402,ENSG00000095637,ENSG00000096968,ENSG00000101144,ENSG00000101405,ENSG00000103197…	0.974355	0.00968724	0.0493107
GO:0051170	nuclear import	141	141	8	481	1.64	133	22778	0.58	4188,5530,9908,23649,7175,5594,7040,114548	ENSG00000013810,ENSG00000025800,ENSG00000039068,ENSG00000055044,ENSG00000065150,ENSG00000065675,ENSG00000067560,ENSG00000069399,ENSG00000070193,ENSG00000082074,ENSG00000082898,ENSG00000083312,ENSG00000084734,ENSG00000086200,ENSG00000086589,ENSG00000087077,ENSG00000092969,ENSG00000096717,ENSG00000096968,ENSG00000100906,ENSG00000101076,ENSG00000102678,ENSG00000102753,ENSG00000102898,ENSG00000103197…	1.04678	0.00971645	0.0493452

## Sheet: S4 Basal_GO_BP
#term	GO_term	term_size	term_size_in_genome	list1_positives	list1_negatives	list1_percentage	list2_positives	list2_negatives	list2_percentage	list1_positive_ids	list2_positive_ids	odds_ratio_log	pvalue	adj_pvalue
GO:0007049	cell cycle	947	954	157	660	19.22	790	21689	3.51	2296,898,2175,991,26227,1111,7272,1063,8099,259266,10403,3833,5655,83439,8438,81620,27000,1058,9133,9156,79075,4176,55355,1029,440,55143,699,54443,30812,83540,23246,8317,64151,8208,1871,1021,79866,9918,890,22974,4751,9319,3832,84072,3925,113130,1163,51512,9787,1001,55544,4678,4171,9816,641,10950,55240,81929,1663,332,4288,8872,55165,25788,9232,54892,1104,4172,84722,11004,1062,4839,84057,9212,11200…	ENSG00000002822,ENSG00000003137,ENSG00000004897,ENSG00000005007,ENSG00000005156,ENSG00000005483,ENSG00000005810,ENSG00000006611,ENSG00000007168,ENSG00000007237,ENSG00000007968,ENSG00000008018,ENSG00000008128,ENSG00000008710,ENSG00000011454,ENSG00000011485,ENSG00000012048,ENSG00000013275,ENSG00000015171,ENSG00000017427,ENSG00000020426,ENSG00000020633,ENSG00000020922,ENSG00000021574,ENSG00000023287…	1.87653	1.11008e-62	2.43551e-59
GO:0022402	cell cycle process	649	649	116	701	14.2	533	21946	2.37	898,2175,991,26227,1111,7272,1063,8099,259266,10403,3833,83439,8438,81620,27000,1058,9133,9156,79075,1029,55143,699,54443,30812,83540,8317,64151,1021,79866,9918,890,22974,4751,9319,3832,84072,3925,113130,51512,9787,1001,55544,9816,641,81929,1663,332,4288,8872,55165,25788,9232,54892,1104,11004,1062,84057,9212,9055,3297,5902,11065,3619,1787,25988,10926,1869,55872,7545,6769,79723,56992,701,3400,6790…	ENSG00000002822,ENSG00000003137,ENSG00000004897,ENSG00000005156,ENSG00000005483,ENSG00000005810,ENSG00000006611,ENSG00000007168,ENSG00000007237,ENSG00000008018,ENSG00000008128,ENSG00000008710,ENSG00000011485,ENSG00000012048,ENSG00000013275,ENSG00000017427,ENSG00000020426,ENSG00000020922,ENSG00000024048,ENSG00000036257,ENSG00000041357,ENSG00000041515,ENSG00000044090,ENSG00000051825,ENSG00000053254…	1.9189	2.64822e-49	2.9051e-46
GO:0000278	mitotic cell cycle	476	478	97	720	11.87	379	22100	1.69	2296,898,991,1111,7272,1063,8099,259266,10403,3833,83439,81620,27000,1058,9133,79075,1029,440,55143,699,54443,83540,8317,64151,1021,79866,9918,890,22974,4751,3832,84072,3925,113130,51512,9787,1001,55544,641,10950,81929,1663,332,8872,55165,9232,54892,1104,11004,1062,9212,9055,11065,3619,1787,25988,10926,8877,1869,55872,7545,79791,6769,56992,701,3400,6790,4893,5424,983,64682,26271,29088,9735,9493,4…	ENSG00000002822,ENSG00000004897,ENSG00000005810,ENSG00000006611,ENSG00000007168,ENSG00000008018,ENSG00000008128,ENSG00000011485,ENSG00000012048,ENSG00000013275,ENSG00000017427,ENSG00000020426,ENSG00000036257,ENSG00000041357,ENSG00000041515,ENSG00000044090,ENSG00000051825,ENSG00000053254,ENSG00000053900,ENSG00000055130,ENSG00000058404,ENSG00000060982,ENSG00000064313,ENSG00000065675,ENSG00000065883…	2.06126	2.34144e-46	1.71237e-43
GO:0000279	M phase	392	394	84	733	10.28	308	22171	1.37	2175,991,1111,7272,259266,10403,3833,83439,8438,9133,9156,79075,55143,699,54443,30812,83540,64151,79866,9918,890,22974,4751,9319,3832,84072,3925,113130,9787,9816,81929,1663,332,4288,55165,25788,9232,54892,1104,11004,1062,84057,9212,9055,5902,11065,3619,55872,79723,56992,701,6790,4893,983,64682,26271,29088,5888,9735,9824,9493,4085,57405,1717,2956,51203,5116,5893,10460,3838,8607,10270,27436,1164,11…	ENSG00000002822,ENSG00000003137,ENSG00000004897,ENSG00000005156,ENSG00000005810,ENSG00000007168,ENSG00000008128,ENSG00000011485,ENSG00000017427,ENSG00000020922,ENSG00000024048,ENSG00000044090,ENSG00000051825,ENSG00000053900,ENSG00000054796,ENSG00000057468,ENSG00000065883,ENSG00000066923,ENSG00000068903,ENSG00000071242,ENSG00000072501,ENSG00000072609,ENSG00000072864,ENSG00000074054,ENSG00000074755…	2.11011	6.31274e-42	3.46254e-39
GO:0007067	mitosis	262	265	61	756	7.47	201	22278	0.89	991,7272,259266,10403,3833,83439,9133,79075,55143,699,54443,83540,64151,79866,9918,890,22974,4751,3832,84072,113130,9787,81929,1663,332,55165,9232,54892,1104,11004,1062,9212,11065,3619,55872,56992,701,6790,4893,983,64682,26271,29088,9735,9493,4085,57405,1717,51203,8607,10270,27436,11113,9700,5347,7175,9221,54069,11044,10615,8900	ENSG00000002822,ENSG00000004897,ENSG00000005810,ENSG00000007168,ENSG00000008128,ENSG00000011485,ENSG00000017427,ENSG00000044090,ENSG00000053900,ENSG00000065883,ENSG00000068903,ENSG00000071242,ENSG00000072501,ENSG00000072609,ENSG00000072864,ENSG00000074054,ENSG00000074755,ENSG00000075131,ENSG00000078401,ENSG00000079616,ENSG00000083642,ENSG00000084764,ENSG00000086827,ENSG00000089053,ENSG00000089220…	2.19088	8.72244e-33	3.82741e-30
GO:0006259	DNA metabolic process	638	648	93	724	11.38	545	21934	2.42	2175,1111,2178,8099,5558,4173,8438,81620,27000,1058,9133,9156,79075,4176,1029,8317,10635,8208,5984,116447,9319,1001,4678,4171,9816,6648,641,25788,5591,9232,4172,84057,23594,6944,8318,55388,10036,1787,9401,4174,25988,10926,7298,4175,1054,56897,4781,11168,9656,113730,5424,7979,64785,5888,9824,1131,23560,5465,271,4595,2968,4436,1736,7153,2189,7486,55131,64421,2956,1786,10452,7336,1789,2140,5893,8451…	ENSG00000004700,ENSG00000005007,ENSG00000005156,ENSG00000005483,ENSG00000008405,ENSG00000008441,ENSG00000009413,ENSG00000010072,ENSG00000012048,ENSG00000012061,ENSG00000013563,ENSG00000014138,ENSG00000017427,ENSG00000020426,ENSG00000020922,ENSG00000021574,ENSG00000023572,ENSG00000026036,ENSG00000034063,ENSG00000034533,ENSG00000035928,ENSG00000039650,ENSG00000041880,ENSG00000042088,ENSG00000048392…	1.64282	4.10502e-32	1.50107e-29
GO:0000087	M phase of mitotic cell cycle	272	275	61	756	7.47	211	22268	0.94	991,7272,259266,10403,3833,83439,9133,79075,55143,699,54443,83540,64151,79866,9918,890,22974,4751,3832,84072,113130,9787,81929,1663,332,55165,9232,54892,1104,11004,1062,9212,11065,3619,55872,56992,701,6790,4893,983,64682,26271,29088,9735,9493,4085,57405,1717,51203,8607,10270,27436,11113,9700,5347,7175,9221,54069,11044,10615,8900	ENSG00000002822,ENSG00000004897,ENSG00000005810,ENSG00000007168,ENSG00000008128,ENSG00000011485,ENSG00000017427,ENSG00000044090,ENSG00000051825,ENSG00000053900,ENSG00000065883,ENSG00000068903,ENSG00000071242,ENSG00000072501,ENSG00000072609,ENSG00000072864,ENSG00000074054,ENSG00000074755,ENSG00000075131,ENSG00000078401,ENSG00000079616,ENSG00000083642,ENSG00000084764,ENSG00000086827,ENSG00000089053…	2.14188	8.36708e-32	2.62248e-29
GO:0051301	cell division	284	287	61	756	7.47	223	22256	0.99	898,991,259266,10403,3833,1058,9133,1029,55143,699,54443,30812,83540,8317,64151,1021,79866,9918,890,4751,3832,113130,1163,641,332,8872,55165,9232,54892,1104,4851,1062,9212,9055,11065,3619,1787,1054,701,983,64682,26271,29088,9735,9493,4085,57405,1717,50624,51203,8607,79172,1164,11113,9700,29127,5347,54069,11044,10615,8900	ENSG00000002822,ENSG00000005156,ENSG00000007168,ENSG00000021574,ENSG00000050820,ENSG00000051382,ENSG00000053900,ENSG00000067208,ENSG00000067900,ENSG00000068903,ENSG00000072501,ENSG00000072609,ENSG00000072864,ENSG00000073350,ENSG00000074054,ENSG00000074319,ENSG00000075131,ENSG00000079335,ENSG00000082258,ENSG00000083642,ENSG00000084764,ENSG00000086827,ENSG00000089053,ENSG00000089336,ENSG00000090061…	2.08603	1.09758e-30	3.01011e-28
GO:0051726	regulation of cell cycle	322	322	60	757	7.34	262	22217	1.17	2296,1111,7272,1063,81620,1058,1029,440,699,54443,23246,8317,1021,890,4751,1163,51512,9787,1001,55544,641,10950,332,8872,1104,1062,4839,11200,5902,11065,8318,1787,949,25988,8877,1869,79791,6769,701,983,26271,9735,23560,4436,4085,10885,136,2189,6878,1786,51203,1789,10460,1164,9700,7159,7175,56475,83990,811	ENSG00000002822,ENSG00000005810,ENSG00000007968,ENSG00000008128,ENSG00000012048,ENSG00000017427,ENSG00000020426,ENSG00000020633,ENSG00000041515,ENSG00000044090,ENSG00000053254,ENSG00000065675,ENSG00000065883,ENSG00000068903,ENSG00000070444,ENSG00000070770,ENSG00000072501,ENSG00000072609,ENSG00000073146,ENSG00000073756,ENSG00000074755,ENSG00000075131,ENSG00000075711,ENSG00000078401,ENSG00000078725…	1.90525	1.10787e-26	2.70074e-24
GO:0034984	cellular response to DNA damage stimulus	381	389	62	755	7.59	319	22160	1.42	2175,1111,2178,8438,1058,9133,9156,10635,8208,890,5984,9319,51512,55544,9816,6648,641,8624,25788,5591,9232,11200,10036,9401,25988,7298,5013,1054,79791,56897,9656,113730,5424,7979,983,5888,9824,1131,271,4595,2968,4436,7153,2189,7486,64421,2956,7336,2140,5893,10721,2939,55247,6749,445,7398,142,2237,79677,11044,3148,83990	ENSG00000004700,ENSG00000005007,ENSG00000005156,ENSG00000008405,ENSG00000009413,ENSG00000010072,ENSG00000012048,ENSG00000012061,ENSG00000020426,ENSG00000020922,ENSG00000026036,ENSG00000034063,ENSG00000034533,ENSG00000035928,ENSG00000039650,ENSG00000041880,ENSG00000042088,ENSG00000048392,ENSG00000049167,ENSG00000049540,ENSG00000049541,ENSG00000053254,ENSG00000057468,ENSG00000064393,ENSG00000064655…	1.74127	3.1681e-24	6.95081e-22
GO:0006974	response to DNA damage stimulus	421	429	65	752	7.96	356	22123	1.58	2175,1111,2178,8438,1058,9133,9156,4176,10635,8208,890,5984,9319,51512,1001,55544,9816,6648,641,8624,25788,5591,9232,11200,10036,9401,25988,7298,5013,79915,1054,79791,56897,9656,113730,5424,7979,983,5888,9824,1131,271,4595,2968,4436,7153,2189,7486,64421,2956,7336,2140,5893,10721,2939,55247,6749,445,7398,142,2237,79677,11044,3148,83990	ENSG00000004700,ENSG00000005007,ENSG00000005156,ENSG00000008405,ENSG00000009413,ENSG00000009954,ENSG00000010072,ENSG00000012048,ENSG00000012061,ENSG00000020426,ENSG00000020922,ENSG00000026036,ENSG00000034063,ENSG00000034533,ENSG00000035928,ENSG00000039650,ENSG00000041880,ENSG00000042088,ENSG00000048392,ENSG00000049167,ENSG00000049540,ENSG00000049541,ENSG00000053254,ENSG00000057468,ENSG00000061794…	1.68109	4.80315e-24	9.5801e-22
GO:0006260	DNA replication	238	238	48	769	5.88	190	22289	0.85	1111,8099,5558,4173,81620,27000,1058,79075,4176,8317,8208,5984,116447,4678,4171,9816,641,4172,23594,6944,8318,55388,10036,4174,10926,7298,4175,56897,4781,5424,64785,5888,23560,5465,1736,7153,7486,10452,84515,10721,2939,3159,6749,2237,11044,3148,84296,811	ENSG00000005007,ENSG00000005156,ENSG00000008441,ENSG00000009413,ENSG00000012048,ENSG00000014138,ENSG00000017427,ENSG00000020922,ENSG00000035928,ENSG00000039650,ENSG00000048392,ENSG00000049130,ENSG00000049541,ENSG00000065559,ENSG00000070501,ENSG00000074047,ENSG00000075131,ENSG00000077514,ENSG00000085840,ENSG00000087085,ENSG00000092201,ENSG00000092330,ENSG00000092853,ENSG00000094804,ENSG00000096717…	1.99093	4.09731e-23	7.49124e-21
GO:0033554	cellular response to stress	622	630	78	739	9.55	544	21935	2.42	2175,1111,2178,8739,6489,8438,1058,3066,9133,9156,440,10635,8208,11202,890,5984,9319,51512,55544,875,9816,6648,641,8624,25788,5591,9232,4188,11200,8767,10036,9401,25988,7298,9718,5013,1054,79791,56897,6769,9656,113730,5424,7979,1410,983,5888,9824,1131,271,4595,2968,4436,1736,7153,136,2189,7486,64421,2956,7336,2140,5893,10721,2939,16,55247,6749,113000,445,7398,142,2237,79677,11044,3148,83990,811	ENSG00000004700,ENSG00000005007,ENSG00000005156,ENSG00000005381,ENSG00000006432,ENSG00000008405,ENSG00000008735,ENSG00000009413,ENSG00000010072,ENSG00000010704,ENSG00000011566,ENSG00000012048,ENSG00000012061,ENSG00000012983,ENSG00000020426,ENSG00000020922,ENSG00000023287,ENSG00000023572,ENSG00000026036,ENSG00000034063,ENSG00000034533,ENSG00000035928,ENSG00000036828,ENSG00000038427,ENSG00000039650…	1.4483	9.1989e-23	1.55249e-20
GO:0006396	RNA processing	589	595	75	742	9.18	514	21965	2.29	135295,54517,27161,3066,6732,1029,55127,23246,23076,23450,11164,55149,5435,8568,55759,55544,6632,10402,22916,4904,134637,10656,65109,54802,23350,55110,4839,51602,10785,9939,10397,79005,10625,8767,25879,1787,10436,56853,57819,22827,2091,988,6769,54487,10189,54433,8458,10786,6894,54512,23560,10248,10885,56342,1736,55131,10360,6631,55621,87178,83480,16,7307,11254,329,445,51692,10212,54498,9221,6627,…	ENSG00000003756,ENSG00000004534,ENSG00000005075,ENSG00000006744,ENSG00000008128,ENSG00000011260,ENSG00000011304,ENSG00000014164,ENSG00000021776,ENSG00000023734,ENSG00000029639,ENSG00000031698,ENSG00000033030,ENSG00000037474,ENSG00000037897,ENSG00000039123,ENSG00000046647,ENSG00000047315,ENSG00000048740,ENSG00000049883,ENSG00000051596,ENSG00000060339,ENSG00000060688,ENSG00000061936,ENSG00000063244…	1.46312	2.54648e-22	3.9907e-20
GO:0051716	cellular response to stimulus	864	873	93	724	11.38	771	21708	3.43	898,2175,1111,2178,8739,6489,8438,27161,1058,3066,9133,9156,440,10635,8208,11202,890,5984,9319,51512,55544,875,4678,9816,6648,641,8624,25788,5591,9232,4188,58473,11200,8767,10036,2001,9401,10436,25988,7298,9718,5013,2887,1054,79791,56897,6769,54487,23175,9656,113730,5424,7979,1410,983,5771,5888,9824,1131,5465,271,4595,2968,4436,1736,7153,136,2189,7486,50624,64421,2956,7336,2140,5893,10721,1978,29…	ENSG00000004700,ENSG00000005007,ENSG00000005156,ENSG00000005249,ENSG00000005381,ENSG00000006210,ENSG00000006432,ENSG00000006831,ENSG00000008405,ENSG00000008735,ENSG00000009413,ENSG00000010072,ENSG00000010704,ENSG00000011566,ENSG00000012048,ENSG00000012061,ENSG00000012983,ENSG00000019186,ENSG00000020426,ENSG00000020922,ENSG00000023287,ENSG00000023572,ENSG00000025434,ENSG00000026036,ENSG00000031544…	1.28556	3.43338e-22	5.02189e-20
GO:0006281	DNA repair	327	335	54	763	6.61	273	22206	1.21	2175,1111,2178,8438,1058,9133,9156,10635,8208,5984,9319,9816,6648,641,25788,5591,9232,10036,9401,25988,7298,1054,56897,9656,113730,5424,7979,5888,9824,1131,271,4595,2968,4436,7153,2189,7486,64421,2956,7336,2140,5893,10721,2939,55247,6749,445,7398,142,2237,79677,11044,3148,83990	ENSG00000004700,ENSG00000005007,ENSG00000005156,ENSG00000008405,ENSG00000009413,ENSG00000010072,ENSG00000012048,ENSG00000012061,ENSG00000020426,ENSG00000020922,ENSG00000026036,ENSG00000034063,ENSG00000034533,ENSG00000035928,ENSG00000039650,ENSG00000041880,ENSG00000042088,ENSG00000048392,ENSG00000049167,ENSG00000049540,ENSG00000049541,ENSG00000057468,ENSG00000064655,ENSG00000064933,ENSG00000065057…	1.75037	1.52693e-21	2.09381e-19
GO:0007346	regulation of mitotic cell cycle	167	166	35	782	4.28	132	22347	0.59	2296,7272,1063,81620,1058,1029,440,699,54443,890,4751,51512,9787,1001,55544,641,10950,332,8872,1104,1062,11065,1787,8877,79791,6769,701,983,26271,9735,4085,51203,9700,7175,56475	ENSG00000002822,ENSG00000005810,ENSG00000008128,ENSG00000012048,ENSG00000017427,ENSG00000041515,ENSG00000044090,ENSG00000065675,ENSG00000065883,ENSG00000068903,ENSG00000072609,ENSG00000074755,ENSG00000075711,ENSG00000078401,ENSG00000086827,ENSG00000087206,ENSG00000089220,ENSG00000090316,ENSG00000094804,ENSG00000094880,ENSG00000100462,ENSG00000101076,ENSG00000104228,ENSG00000104320,ENSG00000104499…	2.02514	9.35058e-18	1.16733e-15
GO:0007059	chromosome segregation	71	73	24	793	2.94	47	22432	0.21	10403,3833,6732,79075,55355,30812,83540,64151,9918,4751,113130,9787,81929,1663,9232,1062,3619,4085,7153,51203,79172,10270,9700,11044	ENSG00000012048,ENSG00000066923,ENSG00000072501,ENSG00000076242,ENSG00000077935,ENSG00000080815,ENSG00000083642,ENSG00000086827,ENSG00000094880,ENSG00000100038,ENSG00000100918,ENSG00000101782,ENSG00000101972,ENSG00000102974,ENSG00000103275,ENSG00000108055,ENSG00000108384,ENSG00000113810,ENSG00000117697,ENSG00000118007,ENSG00000119408,ENSG00000120498,ENSG00000121152,ENSG00000122952,ENSG00000125337…	2.67033	9.577e-18	1.16733e-15
GO:0007017	microtubule-based process	293	294	46	771	5.63	247	22232	1.1	4281,7272,1063,4133,10403,3833,2950,4751,9319,3832,3925,51512,9787,81929,332,1104,4851,84722,11004,10112,1062,9055,5902,11065,24137,81930,7345,56992,701,6790,1410,26271,9493,51203,5116,10460,3838,27436,1164,9700,11237,55722,8632,3857,10615,3797	ENSG00000007047,ENSG00000007168,ENSG00000007174,ENSG00000010017,ENSG00000012048,ENSG00000021574,ENSG00000034677,ENSG00000037042,ENSG00000046651,ENSG00000047849,ENSG00000049769,ENSG00000054523,ENSG00000058453,ENSG00000066735,ENSG00000067606,ENSG00000068796,ENSG00000072501,ENSG00000072864,ENSG00000074054,ENSG00000074935,ENSG00000075886,ENSG00000075945,ENSG00000076242,ENSG00000077063,ENSG00000077380…	1.68085	1.23189e-17	1.42251e-15
GO:0051329	interphase of mitotic cell cycle	115	113	29	788	3.55	86	22393	0.38	898,1111,1063,8099,81620,27000,1058,1029,8317,1021,113130,51512,1001,641,1663,332,8872,1104,1787,25988,10926,1869,7545,3400,5424,1786,9238,1789,3838	ENSG00000006611,ENSG00000020426,ENSG00000036257,ENSG00000041515,ENSG00000053254,ENSG00000053900,ENSG00000055130,ENSG00000058404,ENSG00000060982,ENSG00000064313,ENSG00000065675,ENSG00000070808,ENSG00000079805,ENSG00000089053,ENSG00000094804,ENSG00000094880,ENSG00000097007,ENSG00000099804,ENSG00000100526,ENSG00000101773,ENSG00000101868,ENSG00000103342,ENSG00000108094,ENSG00000110092,ENSG00000111276…	2.25995	3.05118e-17	3.34714e-15
GO:0000075	cell cycle checkpoint	82	81	25	792	3.06	57	22422	0.25	1111,7272,81620,1058,1029,699,890,51512,55544,641,332,1062,11200,8318,1787,25988,79791,701,983,9735,4436,4085,2189,7175,83990	ENSG00000002822,ENSG00000012048,ENSG00000053254,ENSG00000072501,ENSG00000072609,ENSG00000075131,ENSG00000075711,ENSG00000086827,ENSG00000087206,ENSG00000091436,ENSG00000094804,ENSG00000101773,ENSG00000104320,ENSG00000104499,ENSG00000104884,ENSG00000105329,ENSG00000105393,ENSG00000110092,ENSG00000112062,ENSG00000113456,ENSG00000114391,ENSG00000114670,ENSG00000116670,ENSG00000122952,ENSG00000124688…	2.51906	3.33638e-17	3.48572e-15
GO:0006302	double-strand break repair	61	59	22	795	2.69	39	22440	0.17	8438,1058,10635,9319,9816,6648,641,25788,5591,9401,7979,5888,9824,4436,64421,7336,2140,5893,445,2237,11044,83990	ENSG00000004700,ENSG00000012048,ENSG00000012061,ENSG00000020922,ENSG00000026036,ENSG00000042088,ENSG00000076242,ENSG00000079246,ENSG00000087206,ENSG00000101868,ENSG00000104313,ENSG00000104320,ENSG00000105393,ENSG00000112130,ENSG00000132383,ENSG00000133863,ENSG00000136273,ENSG00000139618,ENSG00000141510,ENSG00000142168,ENSG00000152422,ENSG00000158019,ENSG00000163322,ENSG00000163961,ENSG00000164754…	2.76774	4.48643e-17	4.47419e-15
GO:0042127	regulation of cell proliferation	822	823	80	737	9.79	742	21737	3.3	83879,9095,2175,6608,1111,7272,1063,6489,2305,4173,1058,3066,1029,8317,2796,1871,1021,4240,890,146433,2173,262,1001,887,4166,6648,641,10950,1663,3595,4288,8872,5321,4851,4172,4839,3853,11200,3297,8767,1787,10436,219790,5013,688,8877,4316,6769,3400,5727,4893,5971,7979,983,1476,51083,10622,6662,1131,23560,5465,1750,136,1717,1786,9238,1789,9982,7422,9146,9440,7850,1749,11329,2254,2195,8632,10428,469…	ENSG00000003756,ENSG00000004468,ENSG00000004848,ENSG00000005020,ENSG00000006128,ENSG00000006747,ENSG00000007171,ENSG00000007264,ENSG00000007372,ENSG00000007952,ENSG00000008083,ENSG00000008226,ENSG00000009694,ENSG00000010278,ENSG00000011052,ENSG00000012048,ENSG00000017427,ENSG00000020426,ENSG00000020633,ENSG00000027847,ENSG00000030582,ENSG00000031544,ENSG00000035862,ENSG00000036257,ENSG00000036828…	1.15686	1.31284e-16	1.23121e-14
GO:0051325	interphase	121	119	29	788	3.55	92	22387	0.41	898,1111,1063,8099,81620,27000,1058,1029,8317,1021,113130,51512,1001,641,1663,332,8872,1104,1787,25988,10926,1869,7545,3400,5424,1786,9238,1789,3838	ENSG00000006611,ENSG00000020426,ENSG00000036257,ENSG00000041515,ENSG00000053254,ENSG00000053900,ENSG00000055130,ENSG00000058404,ENSG00000060982,ENSG00000064313,ENSG00000065675,ENSG00000070808,ENSG00000075131,ENSG00000079805,ENSG00000081237,ENSG00000089053,ENSG00000094804,ENSG00000094880,ENSG00000097007,ENSG00000099804,ENSG00000100526,ENSG00000101773,ENSG00000101868,ENSG00000103342,ENSG00000106772…	2.19224	1.34681e-16	1.23121e-14
GO:0007010	cytoskeleton organization	518	517	60	757	7.34	458	22021	2.04	57180,3868,4281,7272,4133,10403,3755,3066,286527,54443,705,4751,114793,9319,3832,3925,11013,244,1001,81929,332,86,1104,84722,11004,1062,9055,5902,11065,11272,688,1054,81624,6769,701,23175,6790,4893,6513,1410,26271,9502,23336,9493,10885,1736,51203,5116,22808,10460,1164,9700,29127,5217,55722,3857,10615,4690,286887,811	ENSG00000005810,ENSG00000006075,ENSG00000006128,ENSG00000006451,ENSG00000006611,ENSG00000006747,ENSG00000007047,ENSG00000007168,ENSG00000007237,ENSG00000010017,ENSG00000010322,ENSG00000012048,ENSG00000015285,ENSG00000017260,ENSG00000021574,ENSG00000024422,ENSG00000029534,ENSG00000034510,ENSG00000034677,ENSG00000042493,ENSG00000046651,ENSG00000047648,ENSG00000047849,ENSG00000049540,ENSG00000050405…	1.33786	4.30545e-16	3.63314e-14
GO:0000070	mitotic sister chromatid segregation	30	32	16	801	1.96	14	22465	0.06	10403,3833,79075,64151,9918,4751,113130,9787,81929,1663,1062,4085,51203,10270,9700,11044	ENSG00000072501,ENSG00000083642,ENSG00000086827,ENSG00000094880,ENSG00000113810,ENSG00000121152,ENSG00000122952,ENSG00000125337,ENSG00000129933,ENSG00000131165,ENSG00000136824,ENSG00000151503,ENSG00000154473,ENSG00000164190	3.46738	4.16557e-16	3.63314e-14
GO:0006261	DNA-dependent DNA replication	68	67	22	795	2.69	46	22433	0.2	8099,5558,4173,81620,1058,4176,5984,116447,4171,641,4172,6944,8318,4174,4175,56897,5888,7486,2939,3159,2237,3148	ENSG00000009413,ENSG00000035928,ENSG00000039650,ENSG00000048392,ENSG00000070501,ENSG00000075131,ENSG00000077514,ENSG00000085840,ENSG00000094804,ENSG00000099804,ENSG00000100038,ENSG00000100479,ENSG00000101868,ENSG00000103423,ENSG00000104320,ENSG00000106628,ENSG00000107815,ENSG00000108064,ENSG00000115942,ENSG00000115947,ENSG00000117748,ENSG00000127311,ENSG00000129197,ENSG00000132383,ENSG00000132604…	2.60235	6.44165e-16	5.23444e-14
GO:0000819	sister chromatid segregation	31	33	16	801	1.96	15	22464	0.07	10403,3833,79075,64151,9918,4751,113130,9787,81929,1663,1062,4085,51203,10270,9700,11044	ENSG00000072501,ENSG00000083642,ENSG00000086827,ENSG00000094880,ENSG00000113810,ENSG00000121152,ENSG00000122952,ENSG00000125337,ENSG00000129933,ENSG00000131023,ENSG00000131165,ENSG00000136824,ENSG00000151503,ENSG00000154473,ENSG00000164190	3.39835	8.33037e-16	6.52744e-14
GO:0042254	ribosome biogenesis	124	124	28	789	3.43	96	22383	0.43	1029,55127,23246,23076,705,8568,55759,10402,4839,51602,10397,25879,1787,10436,2091,55720,54433,10165,54512,23560,10885,1736,10360,51154,9221,51388,50628,29102	ENSG00000011260,ENSG00000029639,ENSG00000068438,ENSG00000075914,ENSG00000077348,ENSG00000083520,ENSG00000084463,ENSG00000086189,ENSG00000087269,ENSG00000089157,ENSG00000100029,ENSG00000100138,ENSG00000101181,ENSG00000101361,ENSG00000101546,ENSG00000103472,ENSG00000104626,ENSG00000105171,ENSG00000105193,ENSG00000105793,ENSG00000107371,ENSG00000108270,ENSG00000108592,ENSG00000108651,ENSG00000109536…	2.11315	2.35394e-15	1.78087e-13
GO:0006461	protein complex assembly	687	690	67	750	8.2	620	21859	2.76	57180,2175,3868,1058,286527,54443,8208,1871,6663,23450,705,8898,3925,5435,11013,244,29078,6648,641,134637,8624,86,51182,4651,5214,51678,84722,23590,1062,4839,11200,11065,10036,9718,11272,8877,90390,6769,4781,1410,26271,5888,9735,5465,2968,8774,1736,136,1615,1717,9688,6878,10452,3654,6009,1978,16,673,9440,3159,329,64901,55806,9519,3857,4690,811	ENSG00000004478,ENSG00000005020,ENSG00000005075,ENSG00000005339,ENSG00000006695,ENSG00000006747,ENSG00000007237,ENSG00000007968,ENSG00000008294,ENSG00000008311,ENSG00000008735,ENSG00000010017,ENSG00000010704,ENSG00000011485,ENSG00000013364,ENSG00000014919,ENSG00000015133,ENSG00000015285,ENSG00000019582,ENSG00000020426,ENSG00000021488,ENSG00000021574,ENSG00000023445,ENSG00000030304,ENSG00000034510…	1.14727	4.12169e-14	3.01433e-12
GO:0051276	chromosome organization	632	637	63	754	7.71	569	21910	2.53	10403,3833,83439,8438,7051,1058,3066,79075,2146,55355,55143,30812,10635,64151,8208,9918,4751,113130,85453,9787,4678,4171,9816,641,81929,1663,86,5591,9232,54892,1062,6944,10036,23028,79723,4781,983,10786,4436,4085,1736,7153,7486,5933,25841,64421,1786,51203,5927,1789,2140,8607,10270,26135,3159,9700,10541,84678,142,9221,11044,3148,11197	ENSG00000005302,ENSG00000005339,ENSG00000005483,ENSG00000006712,ENSG00000008952,ENSG00000009954,ENSG00000012061,ENSG00000012817,ENSG00000020922,ENSG00000025770,ENSG00000026036,ENSG00000032219,ENSG00000035928,ENSG00000042286,ENSG00000043143,ENSG00000048052,ENSG00000048649,ENSG00000049618,ENSG00000049768,ENSG00000054267,ENSG00000055609,ENSG00000056661,ENSG00000057468,ENSG00000061273,ENSG00000061455…	1.16856	9.17475e-14	6.49335e-12
GO:0006366	transcription from RNA polymerase II promoter	884	893	77	740	9.42	807	21672	3.59	2296,9095,2305,4173,58499,7804,83439,3066,30812,1871,6663,29842,25937,9319,5435,1001,6271,4171,6648,4904,51182,9232,7004,4851,4172,9603,4651,4188,8725,790,7913,23650,4839,9212,6944,23028,2001,8531,4174,25988,5013,688,90390,1869,1054,6769,6664,701,3400,7027,8543,6894,6662,5465,5129,2968,5933,4004,6493,6878,1786,5927,7422,11135,9440,8607,329,10541,142,8632,9519,797,3148,83990,811,11197,3797	ENSG00000005075,ENSG00000005102,ENSG00000005302,ENSG00000005339,ENSG00000006047,ENSG00000006468,ENSG00000007372,ENSG00000007866,ENSG00000007968,ENSG00000008083,ENSG00000008196,ENSG00000008441,ENSG00000009950,ENSG00000010030,ENSG00000011007,ENSG00000011590,ENSG00000012048,ENSG00000012504,ENSG00000012822,ENSG00000013561,ENSG00000015171,ENSG00000016082,ENSG00000017427,ENSG00000019549,ENSG00000020426…	1.02761	1.87651e-13	1.28658e-11
GO:0016072	rRNA metabolic process	97	96	23	794	2.82	74	22405	0.33	1029,55127,23246,23076,8568,55759,10402,4839,51602,10397,25879,1787,10436,2091,54433,54512,23560,10885,1736,10360,9221,50628,29102	ENSG00000011260,ENSG00000029639,ENSG00000068438,ENSG00000075914,ENSG00000077348,ENSG00000083520,ENSG00000084463,ENSG00000086189,ENSG00000087269,ENSG00000100029,ENSG00000101361,ENSG00000101546,ENSG00000104626,ENSG00000105171,ENSG00000105193,ENSG00000107371,ENSG00000108592,ENSG00000108651,ENSG00000109536,ENSG00000111615,ENSG00000114767,ENSG00000115268,ENSG00000117133,ENSG00000119616,ENSG00000120314…	2.17139	2.43363e-13	1.618e-11
GO:0006310	DNA recombination	127	125	26	791	3.18	101	22378	0.45	1111,8438,1058,9156,10635,9319,1001,9816,641,25788,5591,84057,9401,11168,7979,5888,9824,4436,7486,64421,2956,5893,3838,8607,3159,79677	ENSG00000004700,ENSG00000005156,ENSG00000012048,ENSG00000012061,ENSG00000020922,ENSG00000026036,ENSG00000049768,ENSG00000054796,ENSG00000057468,ENSG00000071564,ENSG00000073861,ENSG00000076242,ENSG00000076248,ENSG00000079246,ENSG00000081237,ENSG00000085224,ENSG00000100206,ENSG00000100918,ENSG00000101017,ENSG00000102245,ENSG00000104320,ENSG00000104998,ENSG00000105329,ENSG00000105486,ENSG00000108384…	1.98551	2.75287e-13	1.77641e-11
GO:0007051	spindle organization	50	50	17	800	2.08	33	22446	0.15	7272,10403,3832,3925,1104,9055,5902,11065,701,6790,26271,9493,5116,10460,1164,9700,10615	ENSG00000072501,ENSG00000076242,ENSG00000089336,ENSG00000092036,ENSG00000100242,ENSG00000100345,ENSG00000101162,ENSG00000108055,ENSG00000122952,ENSG00000126524,ENSG00000131351,ENSG00000131462,ENSG00000132341,ENSG00000137814,ENSG00000138162,ENSG00000147874,ENSG00000152240,ENSG00000168061,ENSG00000168944,ENSG00000173273,ENSG00000175203,ENSG00000182923,ENSG00000183311,ENSG00000196230,ENSG00000197102…	2.67096	5.18447e-13	3.24992e-11
GO:0000226	microtubule cytoskeleton organization	165	165	29	788	3.55	136	22343	0.61	4281,7272,4133,10403,4751,9319,3832,3925,81929,332,1104,84722,11004,1062,9055,5902,11065,701,6790,1410,26271,9493,51203,5116,10460,1164,9700,55722,10615	ENSG00000007047,ENSG00000007168,ENSG00000010017,ENSG00000012048,ENSG00000021574,ENSG00000034677,ENSG00000046651,ENSG00000047849,ENSG00000058453,ENSG00000067606,ENSG00000072501,ENSG00000072864,ENSG00000074054,ENSG00000074935,ENSG00000076242,ENSG00000077063,ENSG00000078674,ENSG00000082898,ENSG00000088970,ENSG00000089336,ENSG00000092036,ENSG00000092850,ENSG00000094631,ENSG00000095066,ENSG00000100242…	1.79941	7.09363e-13	4.32317e-11
GO:0006364	rRNA processing	93	92	22	795	2.69	71	22408	0.32	1029,55127,23246,23076,8568,55759,10402,4839,51602,10397,25879,1787,10436,2091,54433,54512,23560,10885,1736,10360,9221,50628	ENSG00000011260,ENSG00000029639,ENSG00000068438,ENSG00000075914,ENSG00000077348,ENSG00000083520,ENSG00000084463,ENSG00000086189,ENSG00000087269,ENSG00000100029,ENSG00000101361,ENSG00000101546,ENSG00000104626,ENSG00000105171,ENSG00000105193,ENSG00000107371,ENSG00000108592,ENSG00000108651,ENSG00000109536,ENSG00000111615,ENSG00000114767,ENSG00000115268,ENSG00000117133,ENSG00000119616,ENSG00000120314…	2.16719	8.48454e-13	5.0311e-11
GO:0009888	tissue development	806	808	71	746	8.69	735	21744	3.27	2296,3868,6608,1515,1063,4173,83439,7051,3755,3475,5351,2146,1029,4902,6663,29842,1116,25818,8624,86,5321,9232,4851,3853,1297,2001,1787,10436,4174,25988,1302,5650,4175,6769,5727,4893,2171,1466,983,4664,9313,56963,7167,8543,6662,51458,5465,1750,136,6493,768,5116,4040,16,7422,3918,5100,7159,329,3872,113000,3852,7850,1749,3854,2254,2195,8632,4061,3857,39	ENSG00000001617,ENSG00000003393,ENSG00000004975,ENSG00000005073,ENSG00000007264,ENSG00000007372,ENSG00000007392,ENSG00000007402,ENSG00000008710,ENSG00000009709,ENSG00000010671,ENSG00000011052,ENSG00000011422,ENSG00000015285,ENSG00000016082,ENSG00000017260,ENSG00000017427,ENSG00000019549,ENSG00000020633,ENSG00000026508,ENSG00000029559,ENSG00000030304,ENSG00000041982,ENSG00000043039,ENSG00000043355…	1.03518	1.02231e-12	5.90247e-11
GO:0032508	DNA duplex unwinding	19	18	11	806	1.35	8	22471	0.04	4173,4176,116447,4171,6944,9401,6832,4175,5888,3159,3148	ENSG00000100038,ENSG00000107815,ENSG00000128513,ENSG00000163161,ENSG00000177302,ENSG00000185129,ENSG00000189403,ENSG00000198900	3.64635	5.40104e-12	3.03843e-10
GO:0007126	meiosis	111	110	22	795	2.69	89	22390	0.4	2175,1111,8438,9156,30812,4751,9319,9816,4288,25788,84057,79723,26271,5888,9824,2956,5893,1164,9700,5347,8900,811	ENSG00000003137,ENSG00000005156,ENSG00000020922,ENSG00000024048,ENSG00000054796,ENSG00000057468,ENSG00000066923,ENSG00000072501,ENSG00000076053,ENSG00000076242,ENSG00000077935,ENSG00000079393,ENSG00000086827,ENSG00000092345,ENSG00000095627,ENSG00000099985,ENSG00000100206,ENSG00000100345,ENSG00000100918,ENSG00000101224,ENSG00000101972,ENSG00000102096,ENSG00000104320,ENSG00000105325,ENSG00000106003…	1.94043	3.66903e-11	2.01246e-09
GO:0051321	meiotic cell cycle	113	112	22	795	2.69	91	22388	0.4	2175,1111,8438,9156,30812,4751,9319,9816,4288,25788,84057,79723,26271,5888,9824,2956,5893,1164,9700,5347,8900,811	ENSG00000003137,ENSG00000005156,ENSG00000020922,ENSG00000024048,ENSG00000054796,ENSG00000057468,ENSG00000066923,ENSG00000072501,ENSG00000076053,ENSG00000076242,ENSG00000077935,ENSG00000079393,ENSG00000086827,ENSG00000092345,ENSG00000095627,ENSG00000099985,ENSG00000100206,ENSG00000100345,ENSG00000100918,ENSG00000101224,ENSG00000101972,ENSG00000102096,ENSG00000104320,ENSG00000105325,ENSG00000106003…	1.91812	5.30631e-11	2.83953e-09
GO:0008284	positive regulation of cell proliferation	433	433	45	772	5.51	388	22091	1.73	6608,7272,1063,6489,2305,1058,3066,8317,1871,1021,4240,890,146433,1001,887,641,1663,3595,8872,5321,4851,4839,3853,11200,8767,10436,219790,688,8877,3400,4893,5971,983,1476,5465,1750,9238,7422,7850,1749,2254,2195,8632,4690,811	ENSG00000004468,ENSG00000006128,ENSG00000007264,ENSG00000007372,ENSG00000007952,ENSG00000011052,ENSG00000017427,ENSG00000020426,ENSG00000030582,ENSG00000036257,ENSG00000036828,ENSG00000037280,ENSG00000049130,ENSG00000049247,ENSG00000049768,ENSG00000063176,ENSG00000064300,ENSG00000064393,ENSG00000064989,ENSG00000065320,ENSG00000065325,ENSG00000065675,ENSG00000065883,ENSG00000066468,ENSG00000067606…	1.1996	8.93854e-11	4.66932e-09
GO:0006268	DNA unwinding during replication	15	14	9	808	1.1	6	22473	0.03	4173,4176,116447,4171,6944,4175,5888,3159,3148	ENSG00000100038,ENSG00000107815,ENSG00000177302,ENSG00000185129,ENSG00000189403,ENSG00000198900	3.73097	3.18221e-10	1.62367e-08
GO:0009790	embryonic development	612	619	54	763	6.61	558	21921	2.48	2296,2019,26227,6608,4173,83439,9133,30812,6663,6422,4678,4171,29123,332,4288,5591,7004,4851,4188,9212,3297,23028,2001,8531,4174,5013,56853,7545,4175,7136,6769,5727,54583,56963,7167,8543,4436,1750,6493,5116,4040,16,7422,5100,7159,29127,113000,1749,6484,2254,8632,4061,797,39	ENSG00000003137,ENSG00000003393,ENSG00000004975,ENSG00000005073,ENSG00000005102,ENSG00000006611,ENSG00000007372,ENSG00000008128,ENSG00000008710,ENSG00000009709,ENSG00000011132,ENSG00000012048,ENSG00000013275,ENSG00000013375,ENSG00000030582,ENSG00000032742,ENSG00000033170,ENSG00000034053,ENSG00000036257,ENSG00000039537,ENSG00000043355,ENSG00000051382,ENSG00000052850,ENSG00000053747,ENSG00000056661…	1.02257	5.59526e-10	2.79e-08
GO:0007093	mitotic cell cycle checkpoint	48	48	14	803	1.71	34	22445	0.15	7272,1058,699,890,51512,55544,641,1062,79791,701,983,9735,4085,7175	ENSG00000002822,ENSG00000012048,ENSG00000072609,ENSG00000075711,ENSG00000086827,ENSG00000087206,ENSG00000104320,ENSG00000104499,ENSG00000105329,ENSG00000105393,ENSG00000110092,ENSG00000114391,ENSG00000116670,ENSG00000122952,ENSG00000124688,ENSG00000128789,ENSG00000134982,ENSG00000135249,ENSG00000136273,ENSG00000140464,ENSG00000141510,ENSG00000147883,ENSG00000149311,ENSG00000152942,ENSG00000154473…	2.44317	6.07212e-10	2.9605e-08
GO:0007155	cell adhesion	948	953	71	746	8.69	877	21602	3.9	2175,8190,85301,3613,57348,81611,8581,27161,7371,1029,1021,55612,705,4240,25937,114793,2173,1001,3696,6648,1663,3595,10232,86,7913,8690,1297,1678,10205,1830,1825,1787,10874,949,2049,28513,9718,1302,1824,81624,6769,4608,2171,8685,4478,6662,23560,10885,1750,136,5317,6493,50624,10721,16,673,56125,3918,5100,56127,113000,5347,7850,1749,6484,5754,2195,10024,10428,3691,4883	ENSG00000002586,ENSG00000005844,ENSG00000005884,ENSG00000005961,ENSG00000006210,ENSG00000006327,ENSG00000006611,ENSG00000007129,ENSG00000007908,ENSG00000008256,ENSG00000008277,ENSG00000008300,ENSG00000008517,ENSG00000008710,ENSG00000010017,ENSG00000010278,ENSG00000010327,ENSG00000011052,ENSG00000011201,ENSG00000011243,ENSG00000012124,ENSG00000013297,ENSG00000013725,ENSG00000015285,ENSG00000017260…	0.851988	1.53678e-09	7.32977e-08
GO:0043067	regulation of programmed cell death	845	849	65	752	7.96	780	21699	3.47	2296,991,1503,6608,8739,1063,2950,1029,440,2796,6422,262,1001,8975,6648,134637,332,5321,5591,4851,790,11200,8767,1787,9401,8531,949,5013,8877,79156,1054,9141,6769,4893,5336,1410,983,1476,51083,6662,1131,5465,201294,4436,7153,136,7486,10293,2956,1789,6009,16,673,7818,7422,79370,26135,7159,329,7850,11329,4312,2195,10428,811	ENSG00000001084,ENSG00000002330,ENSG00000003400,ENSG00000003402,ENSG00000003756,ENSG00000004139,ENSG00000004468,ENSG00000005194,ENSG00000005381,ENSG00000006118,ENSG00000006432,ENSG00000006747,ENSG00000007047,ENSG00000008735,ENSG00000009709,ENSG00000010671,ENSG00000011052,ENSG00000011332,ENSG00000012048,ENSG00000012061,ENSG00000015475,ENSG00000017427,ENSG00000019582,ENSG00000020426,ENSG00000020633…	0.877378	2.75445e-09	1.27279e-07
GO:0051128	regulation of cellular component organization	465	464	44	773	5.39	421	22058	1.87	57180,4281,7272,4133,286527,699,11202,705,4240,4751,3925,11013,244,9787,4171,5321,1104,84722,1062,4839,5902,949,11272,688,6769,23012,4085,1736,136,1786,51203,1789,5806,1978,7422,11135,3159,9700,329,5217,7175,10428,4690,811	ENSG00000001617,ENSG00000005007,ENSG00000005810,ENSG00000006128,ENSG00000006327,ENSG00000006451,ENSG00000006747,ENSG00000007237,ENSG00000007908,ENSG00000007952,ENSG00000008128,ENSG00000010810,ENSG00000012048,ENSG00000012061,ENSG00000017427,ENSG00000018189,ENSG00000025434,ENSG00000030304,ENSG00000034510,ENSG00000039319,ENSG00000042493,ENSG00000042753,ENSG00000044090,ENSG00000047648,ENSG00000047849…	1.09271	2.78458e-09	1.27279e-07
GO:0048015	phosphoinositide-mediated signaling	104	105	19	798	2.33	85	22394	0.38	10403,1129,9582,5984,8975,887,11065,7298,23413,701,4781,6790,8543,5465,7153,1164,2237,3148,10615	ENSG00000011405,ENSG00000017427,ENSG00000050628,ENSG00000051382,ENSG00000060558,ENSG00000078142,ENSG00000078369,ENSG00000078401,ENSG00000088256,ENSG00000102468,ENSG00000105851,ENSG00000106245,ENSG00000110680,ENSG00000115353,ENSG00000115956,ENSG00000120088,ENSG00000120907,ENSG00000122585,ENSG00000122952,ENSG00000124089,ENSG00000124205,ENSG00000124529,ENSG00000127129,ENSG00000127533,ENSG00000127588…	1.83623	3.34014e-09	1.49556e-07
GO:0042981	regulation of apoptosis	836	840	64	753	7.83	772	21707	3.43	2296,991,1503,6608,8739,1063,2950,1029,440,2796,6422,262,1001,8975,6648,134637,332,5321,5591,4851,790,11200,8767,1787,9401,8531,949,5013,8877,79156,1054,9141,6769,4893,1410,983,1476,51083,6662,1131,5465,201294,4436,7153,136,7486,10293,2956,1789,6009,16,673,7818,7422,79370,26135,7159,329,7850,11329,4312,2195,10428,811	ENSG00000001084,ENSG00000002330,ENSG00000003400,ENSG00000003402,ENSG00000003756,ENSG00000004139,ENSG00000004468,ENSG00000005194,ENSG00000005381,ENSG00000006432,ENSG00000006747,ENSG00000008735,ENSG00000009709,ENSG00000010671,ENSG00000011052,ENSG00000011332,ENSG00000012048,ENSG00000012061,ENSG00000015475,ENSG00000017427,ENSG00000019582,ENSG00000020426,ENSG00000020633,ENSG00000022556,ENSG00000023287…	0.871223	4.42138e-09	1.9401e-07
GO:0050790	regulation of catalytic activity	857	860	65	752	7.96	792	21687	3.52	991,1515,1111,4133,7804,1058,1029,1129,8568,262,1163,1001,875,887,4678,6648,641,332,8872,86,4188,1062,23650,9712,23683,9055,11065,1678,1787,949,8877,6769,701,4893,983,64682,26271,1476,55633,8543,4507,23560,4595,3068,64781,23336,4436,4085,5692,136,7486,5933,25841,2956,1786,1789,3654,16,673,1164,5347,4312,4061,23216,51256	ENSG00000002330,ENSG00000003393,ENSG00000004660,ENSG00000004897,ENSG00000004948,ENSG00000006432,ENSG00000006530,ENSG00000007168,ENSG00000007908,ENSG00000008018,ENSG00000008294,ENSG00000010310,ENSG00000011198,ENSG00000011454,ENSG00000012983,ENSG00000013275,ENSG00000017797,ENSG00000019582,ENSG00000020426,ENSG00000022556,ENSG00000025434,ENSG00000034152,ENSG00000034713,ENSG00000036054,ENSG00000036828…	0.861558	4.79654e-09	2.06345e-07
GO:0045786	negative regulation of cell cycle	66	65	15	802	1.84	51	22428	0.23	2296,7272,1029,699,1021,1001,10950,1062,1787,6769,4085,10885,6878,7159,7175	ENSG00000020633,ENSG00000041515,ENSG00000073146,ENSG00000075711,ENSG00000078725,ENSG00000088808,ENSG00000101076,ENSG00000101144,ENSG00000101391,ENSG00000104228,ENSG00000105329,ENSG00000111276,ENSG00000112312,ENSG00000116670,ENSG00000116809,ENSG00000122641,ENSG00000123999,ENSG00000124762,ENSG00000125378,ENSG00000125845,ENSG00000127616,ENSG00000128789,ENSG00000131023,ENSG00000131165,ENSG00000132323…	2.10718	6.65814e-09	2.80922e-07
GO:0046483	heterocycle metabolic process	481	484	44	773	5.39	437	22042	1.94	1503,29968,9061,25902,4133,4173,245973,4176,2618,11164,262,8833,4678,4171,4172,790,1062,6944,7298,5013,64779,7136,10606,56952,983,10165,56922,4507,271,4595,794,4436,136,9238,7850,23545,90423,142,9519,3061,3148,8566,26002,811	ENSG00000004948,ENSG00000006695,ENSG00000007350,ENSG00000008130,ENSG00000010310,ENSG00000011052,ENSG00000014919,ENSG00000016490,ENSG00000017260,ENSG00000017483,ENSG00000018625,ENSG00000023228,ENSG00000023330,ENSG00000023697,ENSG00000033627,ENSG00000035687,ENSG00000035862,ENSG00000036473,ENSG00000040531,ENSG00000043591,ENSG00000044012,ENSG00000047230,ENSG00000047249,ENSG00000054179,ENSG00000054793…	1.05468	7.78265e-09	3.22172e-07
GO:0006270	DNA replication initiation	26	25	10	807	1.22	16	22463	0.07	4173,81620,4176,4171,4172,6944,8318,4174,4175,56897	ENSG00000075131,ENSG00000085840,ENSG00000094804,ENSG00000099804,ENSG00000101868,ENSG00000104320,ENSG00000115942,ENSG00000115947,ENSG00000134987,ENSG00000146857,ENSG00000152942,ENSG00000164815,ENSG00000172613,ENSG00000175305,ENSG00000185129,ENSG00000204086	2.8563	8.50015e-09	3.45358e-07
GO:0000724	double-strand break repair via homologous recombination	20	18	9	808	1.1	11	22468	0.05	8438,1058,10635,641,25788,7979,5888,9824,5893	ENSG00000012048,ENSG00000026036,ENSG00000132383,ENSG00000133863,ENSG00000136273,ENSG00000139618,ENSG00000175595,ENSG00000177889,ENSG00000188486,ENSG00000196584,ENSG00000197065	3.12461	9.11598e-09	3.63645e-07
GO:0010033	response to organic substance	801	803	61	756	7.47	740	21739	3.29	898,27161,3066,9156,1029,440,2796,2618,11164,9582,4240,890,1116,134637,3595,8872,5321,9232,4172,7913,3297,1678,8767,2597,1787,949,10436,5013,2887,4175,6769,6664,54487,23175,5727,6790,5336,1410,8836,983,51083,5771,1131,5465,4436,136,50624,768,3654,10721,6261,1978,16,5337,7159,329,11329,142,4061,3148,10940	ENSG00000001084,ENSG00000001626,ENSG00000004139,ENSG00000004468,ENSG00000004948,ENSG00000005249,ENSG00000005469,ENSG00000005471,ENSG00000006071,ENSG00000006128,ENSG00000006831,ENSG00000007908,ENSG00000008394,ENSG00000010256,ENSG00000010810,ENSG00000011485,ENSG00000012048,ENSG00000012504,ENSG00000013561,ENSG00000021826,ENSG00000023318,ENSG00000023572,ENSG00000025434,ENSG00000026508,ENSG00000042832…	0.863045	1.25459e-08	4.91529e-07
GO:0009308	amine metabolic process	495	497	44	773	5.39	451	22028	2.01	2296,1503,26227,29968,1117,5351,440,2651,890,1116,262,8833,875,4166,5321,29089,4851,4172,4188,790,1062,11065,8877,1869,4175,84842,8836,983,56922,1615,9238,1789,16,8607,11254,445,7175,4312,54498,4061,11044,2653,26002,6897	ENSG00000001084,ENSG00000002726,ENSG00000003989,ENSG00000005421,ENSG00000007168,ENSG00000007171,ENSG00000008311,ENSG00000008438,ENSG00000010404,ENSG00000011304,ENSG00000011376,ENSG00000011465,ENSG00000015532,ENSG00000021488,ENSG00000021826,ENSG00000027847,ENSG00000031698,ENSG00000032444,ENSG00000036054,ENSG00000036473,ENSG00000037757,ENSG00000038274,ENSG00000040531,ENSG00000042832,ENSG00000047230…	1.02251	1.83048e-08	6.90485e-07
[truncated: 359 more rows]

## Sheet: S5 CL_GO_BP
#term	GO_term	term_size	term_size_in_genome	list1_positives	list1_negatives	list1_percentage	list2_positives	list2_negatives	list2_percentage	list1_positive_ids	list2_positive_ids	odds_ratio_log	pvalue	adj_pvalue
[truncated: 983 more rows]

## Sheet: S6 TBP_KEGG
KEGG Pathways	ID	#term	KEGG_ID	term_size	term_size_in_genome	list1_positives	list1_negatives	list1_percentage	list2_positives	list2_negatives	list2_percentage	list1_positive_ids	list2_positive_ids	odds_ratio_log	pvalue	adj_pvalue
[truncated: 71 more rows]

[truncated: 4 more sheets: S7 Basal_KEGG, S8 CL_KEGG, S9 putative_gained_CGH_loci, S1 CGH_Gain_KEGG]
