# Supplementary material for: Cooperativity of Rb, Brca1, and p53 in Malignant Breast Cancer Evolution
Source: PLoS Genet. 2012 Nov 15;8(11):e1003027. doi: 10.1371/journal.pgen.1003027 (PMC3500050; doi:10.1371/journal.pgen.1003027)
Supplement: File S2 — JavaTreeview data files of the cross-species clustering analysis shown in Figure 5. (ZIP) [file pgen.1003027.s003.zip]

Archive with 4 entries (4 files):
- mouse human treeview files/mouse_human_treeview.atr
- mouse human treeview files/mouse_human_treeview.cdt
- mouse human treeview files/mouse_human_treeview.gtr
- mouse human treeview files/mouse_human_treeview.jtv
