# Supplementary material for: Cooperativity of Rb, Brca1, and p53 in Malignant Breast Cancer Evolution
Source: PLoS Genet. 2012 Nov 15;8(11):e1003027. doi: 10.1371/journal.pgen.1003027 (PMC3500050; doi:10.1371/journal.pgen.1003027)
Supplement: File S2 — JavaTreeview data files of the cross-species clustering analysis shown in Figure 5. (ZIP) [file pgen.1003027.s003.zip › mouse human treeview files/mouse_human_treeview.atr]

NODE1X	ARRY370X	ARRY371X	0.978311
NODE2X	ARRY275X	ARRY276X	0.977080
NODE3X	ARRY171X	ARRY172X	0.959434
NODE4X	ARRY174X	ARRY179X	0.953119
NODE5X	ARRY318X	ARRY319X	0.944900
NODE6X	ARRY154X	ARRY156X	0.943351
NODE7X	ARRY15X	ARRY17X	0.937950
NODE8X	ARRY177X	ARRY178X	0.923494
NODE9X	ARRY305X	ARRY330X	0.923370
NODE10X	ARRY183X	ARRY187X	0.923244
NODE11X	ARRY68X	ARRY69X	0.917878
NODE12X	ARRY485X	ARRY181X	0.914296
NODE13X	ARRY270X	ARRY271X	0.913764
NODE14X	ARRY304X	ARRY329X	0.908608
NODE15X	ARRY262X	ARRY265X	0.908134
NODE16X	ARRY266X	ARRY285X	0.903838
NODE17X	ARRY301X	ARRY400X	0.903692
NODE18X	ARRY238X	ARRY241X	0.903402
NODE19X	ARRY109X	ARRY110X	0.903023
NODE20X	ARRY165X	ARRY166X	0.902871
NODE21X	ARRY426X	ARRY433X	0.902171
NODE22X	ARRY83X	ARRY86X	0.900489
NODE23X	ARRY240X	ARRY277X	0.898486
NODE24X	ARRY180X	ARRY229X	0.898316
NODE25X	ARRY310X	ARRY321X	0.896123
NODE26X	ARRY81X	ARRY82X	0.894099
NODE27X	ARRY267X	ARRY268X	0.893619
NODE28X	ARRY114X	ARRY118X	0.892567
NODE29X	ARRY149X	ARRY150X	0.885354
NODE30X	ARRY164X	ARRY176X	0.884614
NODE31X	ARRY127X	ARRY128X	0.883255
NODE32X	ARRY113X	NODE28X	0.875602
NODE33X	ARRY474X	ARRY473X	0.875538
NODE34X	ARRY475X	ARRY472X	0.869341
NODE35X	ARRY157X	ARRY188X	0.868794
NODE36X	ARRY315X	ARRY323X	0.868316
NODE37X	NODE22X	ARRY85X	0.868054
NODE38X	ARRY316X	ARRY326X	0.866179
NODE39X	ARRY470X	NODE34X	0.865702
NODE40X	ARRY100X	ARRY101X	0.863941
NODE41X	NODE37X	ARRY84X	0.862977
NODE42X	ARRY184X	ARRY212X	0.862726
NODE43X	NODE39X	ARRY477X	0.862110
NODE44X	ARRY129X	ARRY133X	0.859222
NODE45X	ARRY71X	ARRY72X	0.857472
NODE46X	ARRY148X	NODE29X	0.855997
NODE47X	ARRY143X	NODE46X	0.855997
NODE48X	NODE47X	ARRY147X	0.855997
NODE49X	NODE18X	ARRY239X	0.851847
NODE50X	NODE40X	ARRY102X	0.849859
NODE51X	NODE50X	ARRY103X	0.849859
NODE52X	ARRY227X	ARRY260X	0.845647
NODE53X	ARRY142X	NODE48X	0.844592
NODE54X	NODE51X	ARRY105X	0.843341
NODE55X	ARRY190X	ARRY191X	0.841499
NODE56X	ARRY75X	NODE26X	0.840087
NODE57X	ARRY451X	ARRY413X	0.839476
NODE58X	ARRY13X	ARRY16X	0.838717
NODE59X	ARRY402X	ARRY405X	0.837776
NODE60X	NODE43X	ARRY476X	0.837292
NODE61X	ARRY97X	ARRY98X	0.834383
NODE62X	ARRY76X	ARRY77X	0.830422
NODE63X	ARRY145X	ARRY146X	0.825398
NODE64X	ARRY14X	NODE7X	0.821798
NODE65X	NODE62X	ARRY80X	0.816954
NODE66X	NODE56X	NODE65X	0.816954
NODE67X	ARRY482X	ARRY480X	0.807692
NODE68X	NODE60X	ARRY471X	0.807230
NODE69X	NODE52X	ARRY246X	0.807051
NODE70X	NODE69X	ARRY244X	0.807051
NODE71X	ARRY58X	ARRY60X	0.807001
NODE72X	ARRY248X	ARRY257X	0.804326
NODE73X	ARRY478X	ARRY256X	0.802322
NODE74X	NODE73X	ARRY250X	0.802322
NODE75X	NODE74X	ARRY254X	0.802322
NODE76X	ARRY108X	ARRY119X	0.800025
NODE77X	ARRY53X	ARRY54X	0.799015
NODE78X	NODE45X	ARRY73X	0.796491
NODE79X	ARRY0X	ARRY3X	0.792668
NODE80X	ARRY245X	ARRY253X	0.791661
NODE81X	NODE70X	NODE80X	0.791661
NODE82X	NODE81X	ARRY249X	0.791661
NODE83X	ARRY74X	NODE66X	0.789702
NODE84X	NODE75X	ARRY236X	0.786850
NODE85X	NODE76X	ARRY116X	0.784803
NODE86X	ARRY45X	ARRY47X	0.783693
NODE87X	ARRY141X	NODE53X	0.783439
NODE88X	NODE72X	ARRY251X	0.782692
NODE89X	NODE82X	NODE88X	0.782692
NODE90X	NODE31X	ARRY138X	0.781512
NODE91X	ARRY88X	NODE61X	0.774628
NODE92X	ARRY161X	ARRY186X	0.773756
NODE93X	ARRY175X	ARRY193X	0.772398
NODE94X	NODE68X	NODE33X	0.766899
NODE95X	ARRY65X	ARRY67X	0.765752
NODE96X	NODE90X	NODE44X	0.764651
NODE97X	NODE58X	NODE64X	0.758844
NODE98X	NODE97X	NODE78X	0.758844
NODE99X	ARRY468X	ARRY461X	0.755924
NODE100X	NODE99X	ARRY467X	0.755924
NODE101X	NODE100X	ARRY469X	0.755924
NODE102X	NODE101X	ARRY463X	0.755924
NODE103X	ARRY26X	ARRY59X	0.749804
NODE104X	NODE103X	NODE71X	0.749804
NODE105X	NODE104X	ARRY37X	0.749804
NODE106X	NODE94X	ARRY464X	0.746703
NODE107X	NODE87X	ARRY151X	0.743316
NODE108X	ARRY48X	ARRY49X	0.743129
NODE109X	NODE86X	NODE108X	0.743129
NODE110X	ARRY90X	ARRY91X	0.742120
NODE111X	NODE106X	ARRY487X	0.740670
NODE112X	ARRY27X	ARRY28X	0.740093
NODE113X	ARRY384X	ARRY382X	0.736711
NODE114X	NODE85X	ARRY112X	0.735843
NODE115X	NODE114X	NODE32X	0.735843
NODE116X	ARRY225X	NODE49X	0.730420
NODE117X	ARRY168X	ARRY192X	0.728476
NODE118X	ARRY24X	NODE105X	0.728075
NODE119X	NODE118X	ARRY42X	0.728075
NODE120X	NODE89X	ARRY247X	0.724344
NODE121X	NODE115X	ARRY120X	0.719574
NODE122X	NODE121X	ARRY111X	0.719574
NODE123X	NODE95X	ARRY66X	0.717914
NODE124X	NODE102X	ARRY465X	0.716940
NODE125X	NODE19X	ARRY115X	0.716602
NODE126X	NODE120X	ARRY242X	0.716290
NODE127X	ARRY89X	NODE110X	0.711546
NODE128X	NODE112X	ARRY29X	0.707782
NODE129X	NODE98X	ARRY70X	0.704535
NODE130X	NODE79X	ARRY2X	0.700875
NODE131X	NODE83X	ARRY78X	0.698667
NODE132X	NODE126X	ARRY232X	0.696742
NODE133X	ARRY418X	ARRY374X	0.695034
NODE134X	NODE124X	ARRY462X	0.694251
NODE135X	NODE96X	ARRY130X	0.692716
NODE136X	ARRY488X	NODE111X	0.690142
NODE137X	NODE84X	NODE132X	0.689007
NODE138X	ARRY95X	ARRY96X	0.687336
NODE139X	ARRY51X	ARRY57X	0.687260
NODE140X	ARRY226X	ARRY230X	0.684453
NODE141X	ARRY223X	NODE140X	0.684453
NODE142X	NODE54X	ARRY106X	0.682975
NODE143X	NODE135X	ARRY134X	0.682138
NODE144X	NODE134X	ARRY466X	0.681207
NODE145X	NODE136X	NODE144X	0.681207
NODE146X	NODE131X	ARRY79X	0.676532
NODE147X	ARRY63X	ARRY64X	0.671125
NODE148X	NODE137X	ARRY255X	0.669535
NODE149X	NODE142X	ARRY104X	0.653689
NODE150X	ARRY99X	NODE149X	0.653689
NODE151X	ARRY6X	NODE91X	0.652638
NODE152X	ARRY342X	NODE25X	0.651949
NODE153X	NODE152X	ARRY344X	0.651949
NODE154X	ARRY35X	ARRY40X	0.647562
NODE155X	ARRY12X	NODE154X	0.647562
NODE156X	NODE151X	NODE155X	0.647562
NODE157X	ARRY263X	ARRY264X	0.645075
NODE158X	ARRY343X	ARRY340X	0.644555
NODE159X	NODE158X	ARRY379X	0.644555
NODE160X	NODE141X	NODE116X	0.644268
NODE161X	NODE11X	NODE138X	0.644235
NODE162X	NODE161X	NODE127X	0.642941
NODE163X	ARRY155X	NODE93X	0.641065
NODE164X	NODE6X	NODE163X	0.641065
NODE165X	NODE164X	ARRY194X	0.641065
NODE166X	NODE165X	ARRY210X	0.638481
NODE167X	NODE122X	ARRY121X	0.634815
NODE168X	NODE167X	ARRY117X	0.634815
NODE169X	ARRY10X	ARRY22X	0.633778
NODE170X	NODE153X	NODE159X	0.631447
NODE171X	NODE145X	NODE170X	0.631447
NODE172X	ARRY204X	ARRY220X	0.624851
NODE173X	NODE24X	ARRY202X	0.624463
NODE174X	NODE173X	NODE10X	0.624463
NODE175X	NODE156X	ARRY23X	0.623508
NODE176X	NODE12X	NODE42X	0.620979
NODE177X	NODE30X	NODE176X	0.620979
NODE178X	NODE166X	NODE177X	0.620979
NODE179X	NODE178X	NODE92X	0.620979
NODE180X	NODE169X	ARRY11X	0.620722
NODE181X	ARRY380X	ARRY332X	0.616861
NODE182X	ARRY403X	ARRY307X	0.614711
NODE183X	NODE143X	ARRY139X	0.611276
NODE184X	NODE171X	ARRY486X	0.610970
NODE185X	NODE174X	ARRY222X	0.609234
NODE186X	NODE130X	NODE107X	0.605978
NODE187X	NODE186X	ARRY144X	0.605978
NODE188X	NODE181X	ARRY308X	0.605600
NODE189X	ARRY140X	NODE63X	0.602750
NODE190X	ARRY206X	ARRY207X	0.600311
NODE191X	NODE187X	NODE189X	0.598885
NODE192X	ARRY231X	ARRY258X	0.596609
NODE193X	ARRY208X	ARRY219X	0.596583
NODE194X	NODE179X	NODE193X	0.596583
NODE195X	ARRY152X	NODE194X	0.596583
NODE196X	NODE195X	ARRY159X	0.596583
NODE197X	NODE196X	NODE190X	0.596583
NODE198X	NODE183X	ARRY136X	0.595684
NODE199X	ARRY9X	NODE180X	0.594800
NODE200X	ARRY50X	NODE139X	0.594522
NODE201X	NODE147X	NODE162X	0.592350
NODE202X	NODE188X	ARRY397X	0.590580
NODE203X	NODE202X	ARRY393X	0.590580
NODE204X	NODE203X	ARRY395X	0.590580
NODE205X	NODE204X	ARRY388X	0.590580
NODE206X	ARRY410X	NODE182X	0.589555
NODE207X	NODE148X	ARRY252X	0.589324
NODE208X	NODE146X	NODE41X	0.587759
NODE209X	NODE197X	ARRY182X	0.587444
NODE210X	NODE185X	ARRY214X	0.586443
NODE211X	NODE160X	NODE192X	0.584734
NODE212X	NODE198X	ARRY137X	0.580862
NODE213X	NODE205X	ARRY458X	0.579877
NODE214X	NODE209X	NODE210X	0.579425
NODE215X	NODE214X	ARRY185X	0.579425
NODE216X	NODE215X	ARRY189X	0.579425
NODE217X	NODE216X	ARRY158X	0.579425
NODE218X	ARRY274X	NODE157X	0.576112
NODE219X	NODE200X	ARRY52X	0.575607
NODE220X	ARRY7X	NODE199X	0.575533
NODE221X	NODE206X	ARRY363X	0.574651
NODE222X	NODE221X	ARRY302X	0.574651
NODE223X	ARRY5X	ARRY32X	0.574229
NODE224X	NODE217X	ARRY173X	0.573225
NODE225X	NODE222X	ARRY444X	0.572526
NODE226X	NODE184X	ARRY484X	0.572095
NODE227X	NODE226X	ARRY483X	0.572095
NODE228X	ARRY281X	ARRY280X	0.570595
NODE229X	NODE213X	ARRY381X	0.569770
NODE230X	NODE109X	ARRY46X	0.568179
NODE231X	NODE172X	ARRY205X	0.567828
NODE232X	NODE227X	ARRY398X	0.565829
NODE233X	NODE229X	ARRY386X	0.564805
NODE234X	NODE233X	ARRY312X	0.564805
NODE235X	NODE224X	ARRY209X	0.564696
NODE236X	ARRY167X	ARRY169X	0.563550
NODE237X	NODE175X	NODE220X	0.560732
NODE238X	NODE237X	ARRY41X	0.560732
NODE239X	NODE234X	ARRY396X	0.559445
NODE240X	NODE232X	ARRY479X	0.557503
NODE241X	ARRY1X	ARRY123X	0.556945
NODE242X	NODE241X	NODE119X	0.556945
NODE243X	NODE223X	ARRY34X	0.556654
NODE244X	ARRY369X	NODE240X	0.552769
NODE245X	ARRY353X	ARRY367X	0.552493
NODE246X	NODE245X	ARRY446X	0.552493
NODE247X	NODE239X	NODE246X	0.552493
NODE248X	NODE247X	ARRY450X	0.552493
NODE249X	NODE248X	ARRY411X	0.552493
NODE250X	NODE249X	ARRY324X	0.552493
NODE251X	ARRY92X	ARRY107X	0.549371
NODE252X	ARRY358X	ARRY356X	0.548702
NODE253X	ARRY288X	ARRY287X	0.547864
NODE254X	NODE235X	ARRY198X	0.547790
NODE255X	NODE254X	ARRY196X	0.547790
NODE256X	NODE255X	ARRY195X	0.547790
NODE257X	NODE256X	ARRY163X	0.547790
NODE258X	NODE257X	ARRY170X	0.547790
NODE259X	NODE258X	ARRY197X	0.546526
NODE260X	NODE191X	ARRY125X	0.545769
NODE261X	ARRY430X	ARRY440X	0.544648
NODE262X	ARRY21X	NODE128X	0.544617
NODE263X	NODE262X	ARRY25X	0.544617
NODE264X	NODE250X	ARRY456X	0.541664
NODE265X	ARRY62X	ARRY87X	0.539748
NODE266X	NODE259X	ARRY200X	0.537272
NODE267X	NODE238X	ARRY61X	0.530752
NODE268X	ARRY392X	NODE264X	0.530011
NODE269X	ARRY20X	NODE263X	0.529072
NODE270X	NODE266X	NODE236X	0.528312
NODE271X	ARRY221X	NODE270X	0.528312
NODE272X	NODE271X	ARRY203X	0.528312
NODE273X	NODE268X	ARRY325X	0.526784
NODE274X	ARRY361X	ARRY364X	0.526729
NODE275X	NODE20X	NODE55X	0.526090
NODE276X	NODE252X	NODE261X	0.526063
NODE277X	NODE276X	ARRY429X	0.526063
NODE278X	NODE273X	NODE14X	0.526000
NODE279X	ARRY153X	NODE211X	0.525800
NODE280X	ARRY124X	ARRY135X	0.525684
NODE281X	NODE123X	NODE280X	0.525684
NODE282X	NODE230X	ARRY122X	0.523262
NODE283X	NODE272X	NODE35X	0.522437
NODE284X	NODE283X	NODE4X	0.522437
NODE285X	NODE284X	NODE3X	0.520095
NODE286X	NODE285X	ARRY215X	0.520095
NODE287X	NODE286X	NODE117X	0.520095
NODE288X	ARRY282X	NODE228X	0.519109
NODE289X	ARRY333X	NODE231X	0.513642
NODE290X	NODE289X	ARRY320X	0.513642
NODE291X	NODE278X	ARRY339X	0.512377
NODE292X	NODE291X	ARRY387X	0.512329
NODE293X	NODE292X	ARRY409X	0.510190
NODE294X	NODE275X	NODE8X	0.509440
NODE295X	NODE287X	NODE294X	0.509440
NODE296X	NODE244X	NODE207X	0.507899
NODE297X	NODE129X	NODE296X	0.507899
NODE298X	NODE77X	ARRY55X	0.507445
NODE299X	NODE288X	ARRY279X	0.507388
NODE300X	NODE267X	ARRY94X	0.507143
NODE301X	NODE300X	ARRY18X	0.504306
NODE302X	NODE299X	ARRY293X	0.503316
NODE303X	NODE277X	ARRY449X	0.501302
NODE304X	NODE303X	ARRY447X	0.501302
NODE305X	ARRY431X	NODE304X	0.501302
NODE306X	NODE293X	ARRY322X	0.500501
NODE307X	ARRY284X	ARRY278X	0.499494
NODE308X	NODE15X	NODE307X	0.499494
NODE309X	NODE308X	NODE2X	0.499494
NODE310X	NODE290X	ARRY351X	0.498675
NODE311X	ARRY416X	ARRY417X	0.497406
NODE312X	NODE306X	ARRY346X	0.497330
NODE313X	ARRY224X	ARRY243X	0.494682
NODE314X	NODE313X	ARRY235X	0.494682
NODE315X	ARRY338X	ARRY443X	0.493358
NODE316X	NODE315X	ARRY459X	0.493358
NODE317X	NODE13X	ARRY296X	0.491834
NODE318X	NODE311X	ARRY432X	0.491580
NODE319X	NODE318X	ARRY439X	0.491580
NODE320X	NODE305X	NODE319X	0.491580
NODE321X	NODE302X	NODE309X	0.491545
NODE322X	NODE321X	ARRY291X	0.491545
NODE323X	NODE322X	NODE27X	0.491545
NODE324X	NODE320X	ARRY345X	0.490320
NODE325X	ARRY309X	NODE324X	0.490320
NODE326X	ARRY399X	ARRY300X	0.486538
NODE327X	NODE208X	ARRY131X	0.486217
NODE328X	NODE312X	ARRY389X	0.485250
NODE329X	NODE225X	ARRY366X	0.485234
NODE330X	NODE329X	NODE113X	0.485234
NODE331X	NODE323X	ARRY298X	0.484478
NODE332X	NODE330X	ARRY390X	0.484025
NODE333X	NODE332X	NODE325X	0.484025
NODE334X	NODE333X	ARRY341X	0.484025
NODE335X	ARRY359X	NODE328X	0.483763
NODE336X	NODE274X	ARRY391X	0.483453
NODE337X	NODE335X	NODE336X	0.483453
NODE338X	NODE337X	ARRY378X	0.482950
NODE339X	NODE295X	ARRY160X	0.481022
NODE340X	NODE327X	NODE168X	0.480688
NODE341X	NODE301X	ARRY8X	0.479673
NODE342X	NODE219X	NODE298X	0.478756
NODE343X	NODE342X	ARRY56X	0.475228
NODE344X	NODE341X	NODE201X	0.474690
NODE345X	NODE338X	NODE316X	0.474631
NODE346X	NODE345X	ARRY415X	0.474631
NODE347X	NODE346X	ARRY362X	0.474631
NODE348X	NODE279X	ARRY237X	0.474263
NODE349X	NODE125X	NODE212X	0.473961
NODE350X	NODE17X	ARRY419X	0.473593
NODE351X	NODE347X	NODE350X	0.473593
NODE352X	NODE351X	ARRY372X	0.473593
NODE353X	NODE352X	NODE9X	0.473593
NODE354X	NODE353X	ARRY303X	0.473593
NODE355X	NODE354X	NODE38X	0.473593
NODE356X	NODE339X	ARRY217X	0.470506
NODE357X	NODE260X	ARRY93X	0.469802
NODE358X	ARRY30X	ARRY31X	0.464239
NODE359X	NODE334X	ARRY306X	0.463393
NODE360X	NODE359X	ARRY437X	0.463393
NODE361X	NODE356X	ARRY216X	0.459001
NODE362X	ARRY349X	ARRY368X	0.457486
NODE363X	NODE362X	ARRY383X	0.457486
NODE364X	NODE355X	NODE363X	0.457486
NODE365X	ARRY259X	ARRY234X	0.455990
NODE366X	NODE365X	NODE314X	0.455990
NODE367X	ARRY233X	NODE366X	0.455990
NODE368X	NODE265X	NODE251X	0.453866
NODE369X	ARRY269X	NODE253X	0.453117
NODE370X	ARRY425X	ARRY452X	0.452033
NODE371X	NODE370X	NODE133X	0.452033
NODE372X	NODE364X	ARRY357X	0.449561
NODE373X	NODE360X	NODE371X	0.448933
NODE374X	NODE373X	ARRY348X	0.448933
NODE375X	NODE374X	ARRY327X	0.448933
NODE376X	NODE375X	ARRY455X	0.448933
NODE377X	NODE376X	ARRY331X	0.447637
NODE378X	NODE16X	ARRY299X	0.444804
NODE379X	NODE369X	ARRY294X	0.442218
NODE380X	NODE331X	NODE379X	0.442218
NODE381X	NODE380X	NODE317X	0.442218
NODE382X	NODE381X	NODE378X	0.442218
NODE383X	ARRY4X	NODE269X	0.441676
NODE384X	NODE357X	NODE383X	0.441676
NODE385X	NODE384X	NODE282X	0.441676
NODE386X	NODE377X	ARRY434X	0.441067
NODE387X	NODE386X	NODE1X	0.441067
NODE388X	NODE387X	ARRY337X	0.441067
NODE389X	NODE361X	ARRY211X	0.439822
NODE390X	NODE326X	ARRY421X	0.439677
NODE391X	NODE372X	ARRY394X	0.439456
NODE392X	NODE391X	ARRY385X	0.437819
NODE393X	NODE310X	ARRY272X	0.432520
NODE394X	ARRY441X	NODE348X	0.431052
NODE395X	ARRY436X	NODE23X	0.428841
NODE396X	ARRY199X	NODE389X	0.424948
NODE397X	NODE388X	ARRY311X	0.423890
NODE398X	NODE392X	NODE5X	0.423165
NODE399X	NODE398X	ARRY317X	0.423165
NODE400X	NODE399X	ARRY445X	0.423165
NODE401X	NODE397X	ARRY442X	0.423091
NODE402X	NODE382X	ARRY290X	0.422590
NODE403X	NODE390X	NODE218X	0.422241
NODE404X	NODE21X	NODE403X	0.419847
NODE405X	NODE400X	ARRY355X	0.419643
NODE406X	NODE396X	ARRY213X	0.416382
NODE407X	NODE406X	ARRY218X	0.416382
NODE408X	NODE349X	NODE281X	0.412772
NODE409X	NODE405X	NODE401X	0.411719
NODE410X	NODE409X	ARRY457X	0.411719
NODE411X	ARRY401X	NODE395X	0.395684
NODE412X	ARRY162X	ARRY286X	0.394279
NODE413X	NODE393X	NODE412X	0.394279
NODE414X	ARRY424X	NODE413X	0.394279
NODE415X	ARRY44X	NODE340X	0.393802
NODE416X	NODE410X	ARRY404X	0.392759
NODE417X	NODE297X	ARRY201X	0.391525
NODE418X	ARRY406X	ARRY412X	0.389874
NODE419X	NODE59X	ARRY314X	0.387292
NODE420X	NODE414X	NODE404X	0.386415
NODE421X	NODE242X	NODE367X	0.384731
NODE422X	NODE421X	NODE394X	0.384731
NODE423X	ARRY376X	ARRY365X	0.380935
NODE424X	NODE423X	ARRY328X	0.380935
NODE425X	NODE344X	ARRY36X	0.376354
NODE426X	NODE67X	ARRY289X	0.369936
NODE427X	NODE402X	ARRY283X	0.369853
NODE428X	NODE416X	ARRY427X	0.366511
NODE429X	NODE428X	ARRY454X	0.366511
NODE430X	NODE408X	NODE343X	0.362342
NODE431X	NODE427X	NODE426X	0.362176
NODE432X	ARRY453X	NODE57X	0.353401
NODE433X	NODE431X	NODE411X	0.352266
NODE434X	ARRY423X	ARRY422X	0.345336
NODE435X	NODE429X	NODE434X	0.345336
NODE436X	NODE435X	ARRY350X	0.344531
NODE437X	NODE418X	ARRY273X	0.342802
NODE438X	NODE433X	ARRY261X	0.338635
NODE439X	NODE422X	ARRY43X	0.338358
NODE440X	NODE436X	ARRY448X	0.337578
NODE441X	ARRY19X	ARRY39X	0.334510
NODE442X	NODE417X	ARRY352X	0.332905
NODE443X	NODE440X	ARRY334X	0.332641
NODE444X	NODE443X	ARRY360X	0.332641
NODE445X	NODE444X	ARRY354X	0.332362
NODE446X	NODE150X	NODE415X	0.331899
NODE447X	NODE446X	NODE368X	0.331899
NODE448X	NODE439X	ARRY435X	0.331594
NODE449X	NODE445X	ARRY420X	0.323055
NODE450X	NODE449X	ARRY438X	0.320885
NODE451X	NODE450X	ARRY408X	0.318428
NODE452X	NODE451X	NODE36X	0.317865
NODE453X	NODE420X	NODE419X	0.310476
NODE454X	NODE453X	NODE437X	0.304922
NODE455X	NODE438X	ARRY481X	0.302887
NODE456X	NODE425X	NODE430X	0.301297
NODE457X	NODE456X	ARRY38X	0.301297
NODE458X	NODE385X	NODE457X	0.301297
NODE459X	NODE454X	ARRY414X	0.300539
NODE460X	NODE452X	ARRY295X	0.282393
NODE461X	NODE460X	ARRY297X	0.282393
NODE462X	NODE458X	ARRY33X	0.282322
NODE463X	NODE447X	NODE441X	0.280826
NODE464X	NODE462X	NODE407X	0.269087
NODE465X	NODE461X	ARRY335X	0.266047
NODE466X	NODE448X	NODE442X	0.262736
NODE467X	NODE424X	ARRY375X	0.251078
NODE468X	NODE455X	ARRY347X	0.246734
NODE469X	NODE465X	NODE467X	0.245489
NODE470X	NODE463X	ARRY132X	0.243513
NODE471X	NODE468X	ARRY460X	0.242042
NODE472X	NODE459X	ARRY428X	0.236319
NODE473X	ARRY292X	NODE432X	0.235555
NODE474X	NODE469X	ARRY407X	0.213808
NODE475X	NODE472X	NODE473X	0.209822
NODE476X	NODE475X	ARRY228X	0.203889
NODE477X	NODE476X	ARRY313X	0.203889
NODE478X	NODE471X	ARRY373X	0.199364
NODE479X	ARRY336X	NODE478X	0.193944
NODE480X	NODE464X	NODE358X	0.184770
NODE481X	NODE474X	NODE243X	0.183511
NODE482X	NODE477X	NODE470X	0.180886
NODE483X	NODE466X	ARRY126X	0.174316
NODE484X	NODE483X	ARRY377X	0.143679
NODE485X	NODE480X	NODE479X	0.094755
NODE486X	NODE485X	NODE482X	0.018830
NODE487X	NODE484X	NODE481X	-0.055744
NODE488X	NODE486X	NODE487X	-0.615226
