# Supplementary material for: Cooperativity of Rb, Brca1, and p53 in Malignant Breast Cancer Evolution
Source: PLoS Genet. 2012 Nov 15;8(11):e1003027. doi: 10.1371/journal.pgen.1003027 (PMC3500050; doi:10.1371/journal.pgen.1003027)
Supplement: File S2 — JavaTreeview data files of the cross-species clustering analysis shown in Figure 5. (ZIP) [file pgen.1003027.s003.zip › mouse human treeview files/mouse_human_treeview.cdt]

GID	ID	NAME	GWEIGHT	BALBc_Wap_T121_555_SIMIN	BALBc_Wap_T121_556_SIMIN	B6D2F1_WAP_T121_p53null_KS50_SIMIN	C57Bl6_MMTV_Cre_Brca1CoCo_p53het_113a_FURTH	C57Bl6_MMTV_Cre_Brca1CoCo_p53het_106c1_FURTH	BALBc_Brca1het_p53het_IR_B9965_1_KOLLER	BALBc_p53het_IR_10915_7_KOLLER	BALBc_Brca1het_p53het_IR_B9964_6_KOLLER	BALBc_Brca1het_p53het_IR_C0379_5_KOLLER	BALBc_Brca1het_p53het_IR_C0912_13_KOLLER	BALBc_Brca1het_p53het_IR_C0912_12_KOLLER	BALBc_p53het_IR_C0323_4_KOLLER	BALBc_p53het_IR_C1301_1_KOLLER	BALBc_Brca1het_p53het_IR_C0917_4_KOLLER	C57Bl6_MMTV_Cre_Brca1CoCo_p53het_100a_FURTH	C57Bl6_MMTV_Cre_Brca1CoCo_p53het_145a2_FURTH	BALBc_Brca1het_p53het_IR_B1129_4_KOLLER	FVB_MMTV_Wnt1_CA02_467A_CHURCHILL	FVB_MMTV_Wnt1_CA04_676A_CHURCHILL	FVB_MMTV_Wnt1_CA04_683A_CHURCHILL	C57Bl6_MMTV_Cre_Brca1CoCo_p53het_172d_FURTH	FVB_DMBA_1_Adeno_Rep_GLAZER	FVB_MMTV_Wnt1_CA02_570B_CHURCHILL	FVB_DMBA_3_Adeno_Rep_GLAZER	FVB_DMBA_4_Adeno_GLAZER	FVB_DMBA_9_Squa_GLAZER	FVB_DMBA_9_Squa_Rep_GLAZER	FVB_MMTV_Wnt1_CA03_587A_CHURCHILL	FVB_MMTV_Wnt1_CA03_634A_CHURCHILL	FVB_MMTV_Wnt1_CA02_478A_CHURCHILL	FVB_MMTV_Wnt1_CA02_486A_CHURCHILL	FVB_MMTV_Wnt1_CA02_493A_CHURCHILL	FVB_C3Tag_5A_645_BROWN	FVB_C3Tag_1A_614_BROWN	FVB_C3Tag_2A_632_BROWN	FVB_C3Tag_86_GREEN	FVB_C3Tag_72_GREEN	FVB_C3Tag_74_GREEN	FVB_C3Tag_76_GREEN	FVB_C3Tag_84_GREEN	FVB_DMBA_6_Squa_GLAZER	FVB_DMBA_5_Squa_GLAZER	FVB_DMBA_8_Squa_GLAZER	MIXED_MMTV_T121_WAPCre_p53coco_690_SIMIN	MIXED_MMTV_T121_WAPCre_p53coco_Brca1coco_133574_SIMIN	FVB_Wap_Myc_CA02_540B_spindloid_CHURCHILL
FGCOLOR				#BFBFBF	#BFBFBF	#BFBFBF	#BFBFBF	#BFBFBF	#BFBFBF	#BFBFBF	#BFBFBF	#BFBFBF	#BFBFBF	#BFBFBF	#BFBFBF	#BFBFBF	#BFBFBF	#BFBFBF	#BFBFBF	#BFBFBF	#BFBFBF	#BFBFBF	#BFBFBF	#BFBFBF	#BFBFBF	#BFBFBF	#BFBFBF	#BFBFBF	#BFBFBF	#BFBFBF	#BFBFBF	#BFBFBF	#BFBFBF	#BFBFBF	#BFBFBF	#BFBFBF	#BFBFBF	#BFBFBF	#BFBFBF	#BFBFBF	#BFBFBF	#BFBFBF	#BFBFBF	#BFBFBF	#BFBFBF	#BFBFBF	#000000	#000000	#BFBFBF
AID				ARRY30X	ARRY31X	ARRY33X	ARRY38X	ARRY36X	ARRY8X	ARRY18X	ARRY7X	ARRY9X	ARRY11X	ARRY10X	ARRY22X	ARRY23X	ARRY12X	ARRY35X	ARRY40X	ARRY6X	ARRY88X	ARRY97X	ARRY98X	ARRY41X	ARRY61X	ARRY94X	ARRY63X	ARRY64X	ARRY68X	ARRY69X	ARRY95X	ARRY96X	ARRY89X	ARRY90X	ARRY91X	ARRY52X	ARRY50X	ARRY51X	ARRY57X	ARRY53X	ARRY54X	ARRY55X	ARRY56X	ARRY66X	ARRY65X	ARRY67X	ARRY124X	ARRY135X	ARRY109X
EWEIGHT				1	1	1	1	1	1	1	1	1	1	1	1	1	1	1	1	1	1	1	1	1	1	1	1	1	1	1	1	1	1	1	1	1	1	1	1	1	1	1	1	1	1	1	1	1	1
GENE61X	10924	sphingomyelin phosphodiesterase, acid-like 3A|SMPDL3A|6q22.31	1	1.981	1.884	-2.072	-0.87	0.795	-4.236	-0.726	-1.803	-1.133	-1.297	-1.913	-1.618	1.223	-2.638	1.609	4.438	-0.81	-0.224	0.8	-0.286	0.398	-1.528	-1.252	-1.883	0.726	0.65	0.654	-2.293	-0.975	-1.131	1.04	-0.266	-2.439	-3.235	-3.137	-0.936	-0.965	0.07	-2.792	-0.234	1.615	0.88	0.367	-0.757	-0.666	-0.064
GENE282X	23554	tetraspanin 12|TSPAN12|7q31.31	1	1.001	-0.94	-2.84	-1.202	0.048	-1.698	-1.776	-1.332	0.815	-0.528	-0.427	-0.969	-3.199	-1.659	-3.137	-0.591	-2.705	0.943	-1.185	-1.268	-0.289	-1.183	0.869	0.493	1.833	0.432	0.168	-2.118	0.035	0.285	0.323	0.242	0.667	-2.092	-1.722	-0.162	-1.58	0.351	-3.917	0.83	0.145	-1.152	-0.387	-2.246	-2.662	0.614
GENE735X	64116	solute carrier family 39 (zinc transporter), member 8|SLC39A8|4q22-q24	1	0.216	0.17	-0.198	-1.262	0.01	0.224	0.515	-0.742	-0.314	0.417	0.085	-0.181	-0.002	0.187	-0.357	-0.006	0.348	0.201	-0.572	0.649	-0.262	-0.214	0.306	-0.071	0.362	-0.267	0.3	-0.486	-0.329	-0.786	0.791	0.031	-0.014	-0.034	-0.087	-0.29	0.087	0.157	0.11	0.375	0.097	0.204	-0.298	0.206	-0.385	0.9
GENE98X	1191	clusterin|CLU|8p21-p12	1	-0.016	3.352	0.239	-0.11	-1.295	-1.487	0.217	-3.488	1.309	0.458	-2.409	-2.339	-2.68	-2.053	-3.802	-1.428	-3.243	-3.454	-3.206	-3.208	-2.423	-3.642	-2.551	-0.719	0.51	0.262	1.189	-0.44	-0.204	0.009	1.839	-0.725	-1.931	0.225	-0.332	0.197	0.58	0.779	-1.758	-0.841	1.854	2.006	-1	4.293	-2.596	4.315
GENE717X	6288	serum amyloid A1|SAA1|11p15.1	1	3.233	-1.647	-2.251	-2.233	-1.231	0.522	-0.741	-1.149	0.222	-2.111	-1.466	-2.73	0.057	-0.253	1.045	-3.407	-1.48	-3.593	-2.642	-1.783	-3.054	-2.006	-2.136	-3.549	-0.073	2.164	3.259	1.247	0.72	-0.482	4.83	0.934	-2.905	-2.993	-2.207	-2.572	-2.176	-2.43	-2.527	-3.327	1.098	0.462	2.36	4.028	3.679	4.874
GENE598X	5446	paraoxonase 3|PON3|7q21.3	1	2.627	1.902	-0.931	-0.654	-1.44	-1.435	-1.555	-1.756	-0.15	0.618	-0.828	-0.592	-0.951	-0.781	-1.666	-2.233	-2.649	-1.154	-1.728	-0.892	-1.75	-2.132	-1.374	0.444	1.984	-0.353	0.087	-2.13	-1.623	-1.243	0.187	-0.181	1.238	0.458	0.011	0.603	0.238	1.854	0.794	-0.616	1.933	1.795	1.668	0.92	-0.761	1.234
GENE51X	10669	cell growth regulator with EF-hand domain 1|CGREF1|2p23.3	1	2.207	3.686	1.962	1.362	-0.799	-1.237	0.389	-1.628	-1.76	-0.723	-1.31	-1.362	-1.591	-0.753	-1.87	-1.15	-1.421	-0.747	-1.785	-1.377	-1.458	-0.328	-1	-0.669	-0.027	1.626	0.754	0.187	-1.103	-0.93	-1.075	0.086	2.547	1.072	0.325	1.039	-0.001	0.48	4.416	-0.031	1.26	3.285	1.303	-0.733	1.285	0.955
GENE254X	2258	fibroblast growth factor 13|FGF13|Xq26.3	1	-0.209	-0.075	0.351	-0.033	-1.086	0.506	0.884	-0.188	-0.438	0.107	0	-0.941	-0.312	-0.63	-0.297	0.065	0.349	-1.145	-1.385	-0.035	-0.04	-0.099	0.486	-0.562	-0.691	-1.283	-0.513	0.031	-0.18	-1.294	0.015	-0.017	-0.466	0.026	-0.187	-0.171	-0.393	-0.162	-0.436	-0.149	-0.721	-0.119	-1.449	-0.516	-0.302	0.052
GENE252X	2239	glypican 4|GPC4|Xq26.1	1	-0.95	-1.85	-0.174	-1.352	1.567	1.845	1.538	0.342	0.643	0.001	-0.824	0.258	0.704	-0.089	1.197	2.455	0.996	-0.085	0.523	0.165	-1.233	0.716	0.573	0.387	0.02	-0.96	-0.277	-0.068	-0.612	0.222	0.557	-0.018	0.397	0.236	0.581	1.242	1.236	0.338	-0.818	0.288	-1.016	-0.242	-0.874	-0.121	-1.376	-0.026
GENE817X	7474	wingless-type MMTV integration site family, member 5A|WNT5A|3p21-p14	1	0.157	-0.652	1.328	-0.048	-0.031	-0.283	0.496	1.213	1.421	2.994	0.33	0.635	0.502	0.883	-0.369	-0.098	-0.186	0.469	0.385	0.258	0.504	0.371	0.433	1.093	1.55	0.167	0.26	1.954	0.543	1.395	0.542	1.243	0.333	-0.186	-0.726	0.385	0.162	-0.83	0.126	0.383	-0.13	1.011	0.278	0.881	0.233	-0.278
GENE168X	1522	cathepsin Z|CTSZ|20q13.32	1	-1.3875	-0.0875	1.2145	0.1565	1.3225	2.1935	0.8465	-0.0205	1.0625	1.4795	1.7045	1.2235	0.7075	1.0185	0.4835	0.7415	0.7765	-1.7835	-0.3825	0.5335	1.3305	-1.1155	-0.3065	0.9255	-1.8135	-1.4975	-1.1605	0.4235	0.4805	-1.5925	-1.4785	-2.4155	-0.6855	-0.3575	-0.6825	-0.6575	-0.2795	0.3255	0.6845	-0.4585	0.1255	0.7985	-1.7895	0.9905	0.7585	-0.5925
GENE29X	10439	olfactomedin 1|OLFM1|9q34.3	1	-1.862	-0.112	1.879	-0.607	0.03	0.288	-0.721	1.257	-0.211	0.831	0.2	0.979	-0.281	0.144	0.037	-0.85	-0.715	-0.699	-0.53	-0.346	-0.717	-0.755	0.21	0.693	0.83	-0.668	-0.582	0.526	0.084	-0.458	-0.235	0.171	-0.679	1.032	-0.961	-2.087	-0.904	-0.603	4.556	1.139	0.691	1.005	-0.399	1.603	3.159	0.56
GENE166X	152	adrenoceptor alpha 2C|ADRA2C|4p16	1	0.184	-0.447	0.03	-0.559	-0.2	-0.196	-0.071	-0.098	-0.615	-0.284	0.682	-0.695	-0.322	-0.535	0.058	-0.213	0.277	-0.021	0.397	-1.262	0.1	1.279	0.084	-0.518	-0.222	-0.336	-0.326	-0.392	0.087	-0.346	-0.356	-0.365	-0.017	0.256	0.291	0.353	-0.18	-1.006	0.393	-0.134	-0.367	0.348	0.223	0.147	0.046	-0.687
GENE343X	2852	G protein-coupled estrogen receptor 1|GPER|7p22.3	1	-0.476	0.385	1.631	1.432	0.755	0.345	-0.169	-0.015	-0.358	0.201	1.959	0.781	-0.225	0.806	0.484	0.287	-0.276	-0.322	-0.317	-0.054	-0.244	-0.046	-0.36	-0.579	-0.771	-0.613	-0.494	-0.475	-0.123	-0.563	-0.54	-0.604	0.659	0.741	0.848	1.063	0.97	0.73	1.744	0.439	-0.333	0.278	-0.241	0.571	-0.168	0.255
GENE318X	26353	heat shock 22kDa protein 8|HSPB8|12q24.23	1	-1.922	-0.562	3.003	-1.899	0.314	1.111	1.413	1.154	1.757	-0.055	2.233	1.564	1.52	1.257	-1.431	1.52	1.058	-1.527	0.006	0.493	2.206	0.342	1.381	-1.69	-3.797	-0.694	-0.298	0.017	-2.251	-2.067	-2.428	-0.585	-2.757	-2.024	-2.967	-2.708	0.883	1.889	-1.411	-3.258	-0.359	-0.527	-1.411	-0.462	1.749	-3.643
GENE234X	217	aldehyde dehydrogenase 2 family (mitochondrial)|ALDH2|12q24.2	1	2.699	1.125	-0.859	-0.414	-1.805	-1.157	-0.515	1.206	0.02	0.445	0.933	1.685	0.678	0.474	-0.513	0.697	1.107	-1.838	-0.038	-0.359	0.324	1.046	1.301	0.059	-1.243	-2.518	-1.114	0.474	0.14	-0.446	0.618	-0.844	0.432	-2.82	-2.965	-2.232	-1.688	-0.636	0.255	-2.638	-0.315	-0.983	-1.028	-0.037	-1.263	-0.261
GENE302X	25975	EGF-like-domain, multiple 6|EGFL6|Xp22	1	0.225	1.014	0.542	0.489	0.227	-0.331	0.557	-0.174	-0.259	0.79	-0.231	0.812	-1.114	0.681	0.723	0.875	-0.328	0.642	0.189	-0.15	-0.711	2.207	-0.091	0.788	0.739	0.373	0.314	2.291	4.016	9.835	6.47	5.279	-0.131	0.32	1.04	-0.561	-0.55	-1.216	-1.005	-0.547	-0.886	-0.364	0.001	0.046	0.283	-0.69
GENE174X	1545	cytochrome P450, family 1, subfamily B, polypeptide 1|CYP1B1|2p22.2	1	-2.1355	-1.6245	-1.4625	-1.3205	2.4835	3.1985	2.5915	-1.3445	3.0565	3.1505	3.1955	2.3705	3.6875	3.3635	3.8125	2.1505	2.6605	3.1595	3.6015	3.8695	1.9605	-0.6125	-1.1105	1.1475	0.1525	2.7215	2.4575	-0.2805	0.9095	-0.0545	2.1485	-0.7005	2.5025	0.9405	0.6365	2.1865	3.1385	1.6145	-0.2685	0.8095	2.6415	2.5485	1.2555	0.6655	1.2955	-3.5065
GENE401X	3371	tenascin C|TNC|9q33	1	-1.415	0.775	0.76	2.428	-0.608	0.67	1.129	-1.249	-0.52	0.631	0.404	0.391	0.559	0.247	-0.297	0.641	1.435	0.632	-0.286	-0.264	1.084	-0.748	-0.559	-0.895	-1.088	-1.508	-1.561	0.504	-0.716	-1.888	-0.825	-0.458	1.704	0.282	0.474	0.429	1.462	0.03	0.384	0.46	2.353	2.752	1.723	1.454	1.968	3.073
GENE478X	4052	latent transforming growth factor beta binding protein 1|LTBP1|2p22-p21	1	-0.745	-1.099	0.189	0.503	-0.776	0.058	-0.083	1.174	-0.117	0.267	0.889	0.304	1.627	-1.189	-0.899	-0.23	0.916	-1.374	-0.979	-0.461	0.897	0.81	0.396	-2.641	-1.222	0.392	0.405	-0.131	0.614	1.667	0.822	1.394	1.545	1.459	2.258	3.134	3.394	2.203	1.759	1.387	-0.674	-1.261	-1.563	0.4	0.402	1.216
GENE135X	1363	carboxypeptidase E|CPE|4q32.3	1	-1.367	-0.124	0.251	2.077	0.211	0.73	-4.072	-1.47	-2.861	-1.854	-1.688	0.848	-1.667	-1.049	-0.875	-0.063	-4.421	-4.222	-2.605	-2.96	-0.241	-2.563	-3.441	-0.522	-0.03	-1.119	-1.726	-1.975	-2.167	-3.687	-4.302	-3.178	2.179	1.655	1.198	2.886	2.155	2.257	1.228	0	1.574	3.097	2.383	1.861	3.356	2.173
GENE258X	2274	four and a half LIM domains 2|FHL2|2q12.2	1	0.711	1.526	0	-1.453	-1.432	-1.885	0.143	-1.266	-1.086	0.055	-0.245	-1.102	1.45	-0.628	1.295	-0.507	-0.222	0.461	-0.632	-0.724	2.153	1.881	0.768	1.72	2.12	0.781	1.019	0.008	-0.965	-0.088	0.874	0.767	3.303	2.534	1.67	1.599	0.29	0.142	1.387	-0.483	2.528	3.434	3.008	1.57	1.869	2.771
GENE326X	26872	six transmembrane epithelial antigen of the prostate 1|STEAP1|7q21	1	0.697	1.226	-0.557	-0.629	-2.415	-0.242	-0.061	0.1	0	1.493	0.002	0.57	-0.225	-1.839	-1.505	-2.111	-1.525	-1.754	-1.707	-1.188	2.34	-0.723	-1.738	1.143	2.273	0.165	0.034	-0.615	-0.686	1.065	0.789	0.967	-0.164	1.153	-1.325	-0.938	-1.135	-0.895	0.322	0.763	2.536	3.062	3.938	2.943	2.893	1.274
GENE124X	1311	cartilage oligomeric matrix protein|COMP|19p13.1	1	-1.023	-0.018	3.816	0.102	-1.687	0.812	-0.088	-1.139	-1.715	0.51	5.342	3.66	-1.028	-0.401	-1.04	-1.678	0.194	-1.528	-1.125	-0.713	-0.44	0.142	0.647	-0.522	-1.797	-1.885	-1.929	-0.177	-1.134	-2.972	-1.744	-1.222	-0.759	1.377	-0.756	-0.934	-1.785	-0.164	-0.136	-0.033	-1.737	-0.995	-1.112	0.591	-1.124	0.164
GENE369X	29995	LIM and cysteine-rich domains 1|LMCD1|3p26-p24	1	-1.317	0.94	-0.844	-0.973	-1.707	-2.539	-0.362	-2.201	-1.694	-0.631	-0.427	0.048	-2.245	-1.897	-2.553	-2.328	-2.872	-2.73	-1.692	-0.916	-1.208	-1.733	-0.811	-1.459	-2.015	-3.29	-3.013	-1.072	-2.286	-2.479	-2.296	-1.487	-1.355	0.171	0.695	1.662	1.105	0.013	-1.815	-1.58	-1.097	0.067	-1.601	-1.079	-1.088	3.397
GENE122X	1307	collagen, type XVI, alpha 1|COL16A1|1p35-p34	1	0.1965	0.0055	1.9535	1.9245	-1.1395	0.7055	0.2985	2.3035	-0.3185	1.7705	1.0095	1.1815	0.4635	0.4975	0.7285	2.0395	1.4635	2.7275	2.3335	2.0705	-0.0705	0.7125	2.1935	0.3615	0.5435	0.3125	0.5515	2.0595	2.3665	1.8755	0.6085	0.5925	-1.1265	0.4795	1.1575	1.3475	1.7075	0.2905	1.9355	1.1405	-1.9345	-1.6655	-2.2485	-0.6275	-0.4735	0.1945
GENE358X	2922	gastrin-releasing peptide|GRP|18q21.1-q21.32	1	-0.4765	1.1635	0.1105	0.6845	-0.0635	0.3095	0.1085	0.4325	0.5945	0.1975	0.4845	0.0375	-0.1955	0.2545	-0.1945	-0.1225	-0.0755	0.8145	1.4835	2.2715	0.9615	0.7395	-0.0315	0.5125	0.5145	0.9215	0.2825	0.4085	0.6075	0.1895	-0.4995	-0.7945	0.0385	0.0465	0.3335	-0.3895	-0.5885	-1.3165	0.2515	-0.1065	0.2515	-0.1455	0.1795	-0.1125	-0.7435	-1.0695
GENE285X	24141	lysosomal-associated membrane protein family, member 5|LAMP5|20p12	1	1.131	0.253	0.144	0.973	-0.409	0.869	2.528	-0.163	-0.352	-1.09	-0.244	-1.387	-1.058	-0.864	1.231	-0.304	1.291	1.186	0.365	0.524	-0.04	1.242	-0.161	1.163	0.076	0.915	1.227	0.84	0.851	0.033	0.717	-0.109	-0.313	0.494	1.465	0.82	0.598	0.2	-0.634	0.196	0.702	-0.219	-0.632	0.002	-0.246	1.011
GENE488X	4148	matrilin 3|MATN3|2p24-p23	1	1.172	1.778	0.857	-0.07	-0.105	0.684	0.204	0.746	1.135	-0.252	0.045	-1.184	-1.622	-0.89	-0.134	-1.169	0.46	0.221	-0.717	-0.217	-0.537	0.407	-0.879	-0.122	-0.41	-0.022	-1.327	0.509	-0.944	0.654	-0.838	0.413	0.341	-0.184	0.31	0.098	-0.676	-0.334	-1.926	0.022	-0.071	-0.518	-0.011	0.582	-1.149	0.01
GENE108X	1281	collagen, type III, alpha 1|COL3A1|2q31	1	-1.224	-0.992	-0.713	2.261	2.197	-2.298	0.94	0.332	0.502	-0.716	-1.015	-0.266	1.374	-0.059	-0.118	0.508	-0.663	1.054	-1.291	-0.94	0.028	-2.523	0.885	3.429	0.648	-0.294	1.337	2.597	0.434	0.264	1.758	-0.912	0.358	-1.022	-0.13	-0.815	0.978	1.084	1.802	0.855	4.58	3.921	1.048	2.904	3.113	0.658
GENE242X	219699	unc-5 homolog B (C. elegans)|UNC5B|10q22.1	1	1.217	2.089	0.877	0.78	0.691	1.162	0.125	-0.109	0.562	1.13	0.185	1.164	1.06	0.979	-0.131	1.095	-0.209	1.981	2.513	2.261	0.836	2.244	0.959	1.856	3.32	1.33	1.556	1.52	0.762	0.997	0.595	2.043	2.312	2.357	-0.593	-0.32	-0.39	-0.678	1.797	-0.929	-1.713	1.041	-0.343	2.168	2.402	3.218
GENE26X	10417	spondin 2, extracellular matrix protein|SPON2|4p16.3	1	2.346	0	0.142	-0.03	-2.434	-0.642	-0.696	0.86	0.214	-0.239	-0.786	-0.348	-0.818	0.612	-0.41	-0.283	0.544	0.466	-1.204	-0.194	-2.119	3.162	0.773	0.717	0.678	0.455	0.634	0.403	1.013	0.986	1.119	0.312	-0.872	-0.734	-0.51	-0.398	-1.353	-1.659	0.485	-1.891	0.364	-0.551	-0.376	0.761	-0.992	-1.174
GENE243X	2199	fibulin 2|FBLN2|3p25.1	1	2.092	0.552	-1.779	0.754	-1.561	1.361	1.686	2.753	3.084	1.811	1.043	1.637	-1.366	-0.64	0.349	1.438	0.767	1.028	0.72	-0.111	-1.467	1.311	1.55	3.562	2.186	-0.482	-0.151	0.225	0	0.331	0.89	1.441	2.673	2.637	0.1	1.308	1.225	0.986	2.667	2.508	1.284	2.245	0.676	0.868	0.897	3.776
GENE307X	2619	growth arrest-specific 1|GAS1|9q21.3-q22	1	-1.457	-1.061	0	-0.933	-2.741	3.635	1.104	4.982	3.09	3.803	0.338	3.039	-1.425	1.006	-1.439	-0.387	1.506	-0.7	-0.813	1.814	1.436	0.342	-0.403	2.259	2.233	0.144	0.131	0.908	0.483	0.807	0.353	0.171	-1.95	-0.803	-0.738	0.246	0.437	-0.007	1.494	2.587	-1.194	-0.579	-1.094	-0.638	0.016	-0.5
GENE66X	11031	RAB31, member RAS oncogene family|RAB31|18p11.3	1	-1.606	-1.16	0.192	-1.384	0.349	-0.058	0.187	1.046	2.306	0.772	1.393	0.465	0.437	1.359	-0.828	-1.137	1.269	-1.732	-0.758	-0.595	0.071	0.746	-0.068	1.199	0.947	-0.582	0.211	0.076	-0.635	-0.234	0.66	0.322	2.486	1.596	1.435	2.897	2.219	1.715	0.89	1.149	2.125	3.062	2.015	0.876	1.85	1.516
GENE27X	10418	spondin 1, extracellular matrix protein|SPON1|11p15.2	1	0.828	3.052	0.411	4.383	0.474	-2.795	-0.322	-2.352	-1.126	-2.912	-3.495	-2.639	-2.168	-2.118	-0.947	-1.959	0.529	-0.31	-0.5	-0.453	-1.377	-0.933	-0.383	1.357	0.298	-0.21	-0.725	0.459	0.31	-0.345	1.538	-0.84	0.633	1.283	0.17	0.108	1.155	0.589	1.289	-0.982	3.019	2.761	1.542	1.342	0.518	2.715
GENE47X	10630	podoplanin|PDPN|1p36.21	1	0.6415	-0.0625	-0.6315	-0.5105	-1.3835	2.1375	1.0135	3.3695	2.8945	3.2055	2.3525	2.0285	-0.4055	2.0115	0.6285	0.8495	1.2335	0.6085	1.2615	1.0655	0.7255	1.7825	1.1125	3.3755	1.4615	0.4535	0.7655	1.4325	1.7975	0.4085	0.7415	0.2795	2.1995	-0.3175	-0.5375	0.3255	-0.3165	-0.0045	-0.5355	-1.2405	2.2175	2.4845	2.8395	4.0765	4.0645	-1.3795
GENE261X	22801	integrin, alpha 11|ITGA11|15q23	1	-1.206	1.111	-0.438	4.238	2.442	1.043	2.011	-1.094	-2.047	-0.724	0.336	-1.51	1.189	-0.436	-1.969	-0.892	-0.353	3.236	2.423	2.53	-0.616	-1.445	0.671	-1.027	-0.658	-0.316	-1.197	1.879	-0.251	-1.36	0.71	-0.884	0.348	2.307	0.418	-0.936	0.707	1.061	1.142	0.586	2.362	2.291	0.575	-0.886	0.761	2.347
GENE106X	1277	collagen, type I, alpha 1|COL1A1|17q21.33	1	0.172	-0.296	0.544	1.466	0.344	-0.932	0.32	-0.289	0.054	-1.064	0.33	-0.064	-0.427	1.45	0.197	0.663	0.509	-0.792	-0.597	-1.175	1.611	-1.484	1.417	-0.62	-2.25	-1.818	-0.242	1.579	1.094	-1.309	0.094	-2.066	0.397	-0.796	-0.012	-1.135	-0.007	-0.639	0.002	-0.027	-0.042	-0.509	-0.497	2.009	2.863	1.269
GENE274X	2335	fibronectin 1|FN1|2q34	1	-1.674	0.785	2.783	1.663	0.017	-1.608	1.726	-0.255	-0.358	1.264	1.743	0.027	-0.305	0.519	-1.814	0.065	-1.546	-1.366	-2.826	-2.517	0.886	-2.196	-1.393	0.401	-2.585	-2.112	-1.452	0.127	-0.588	-1.815	0.432	-1.7	3.096	0.314	0.891	2.902	2.403	2.354	3.1	0.63	1.714	2.098	-0.01	0.605	1.102	4.052
GENE271X	23213	sulfatase 1|SULF1|8q13.1	1	0.66	4.389	1.863	2.066	0.915	-0.897	1.043	-1.591	-1.017	-0.862	-0.758	-0.896	-1.103	-0.795	-0.669	-0.108	-0.094	0.561	-0.604	0.378	-0.253	-0.885	-1.156	-0.193	0.667	-0.821	-0.903	-0.419	-0.096	0.242	0.743	-0.773	0.718	0.946	-0.172	-1.391	-0.142	0.57	-0.955	0.737	3.082	4.022	2.988	3.218	2.565	2.834
GENE120X	1301	collagen, type XI, alpha 1|COL11A1|1p21	1	1.744	0.793	3.479	4.356	0.832	-0.147	-0.378	4.29	2.851	2.008	1.098	3.137	-1.81	-0.991	-0.654	-0.822	-0.484	1.309	-0.244	-0.51	0.934	0.517	0.481	2.345	2.847	0.281	0.222	0.594	0.108	-0.598	0.663	-0.013	0.737	0.454	-0.551	-0.023	0.63	-2.292	0.636	3.283	-0.283	-0.501	-0.793	-1.492	-1.676	1.916
GENE92X	115908	collagen triple helix repeat containing 1|CTHRC1|8q22.3	1	0.0475	-0.2935	0.0165	-0.2135	-0.8065	0.2845	0.7095	-0.4005	-0.3335	-1.3725	-0.9965	-1.2995	-1.4985	-1.4815	-0.1085	-0.1675	0.0265	-0.3745	-0.3815	-1.6185	-1.9545	-0.2645	-0.2665	-0.1105	0.1035	0.2045	-0.0655	-1.4025	-0.3135	-0.8435	0.0715	0.7865	-0.3465	-0.4985	-0.4465	0.0855	0.2175	-0.2285	0.0855	-0.1645	0.0275	0.0655	-0.0675	-0.7795	-1.7455	0.0435
GENE118X	1300	collagen, type X, alpha 1|COL10A1|6q21-q22	1	-0.191	0.802	0.496	-0.201	2.045	0.747	0.111	0.028	0.478	-0.602	-0.561	-0.453	0.042	1.576	0.101	0.702	-0.049	0.46	-0.687	0.242	0.059	0.557	0.204	0.261	-0.114	-0.714	0.247	0.321	0.3	0.067	0.059	0.095	0.523	0.343	0.856	0.161	0.139	-0.052	0.525	-1.112	-0.014	-0.077	0.394	-0.276	0.321	0.877
GENE545X	50507	NADPH oxidase 4|NOX4|11q14.2-q21	1	1.433	1.166	-0.568	1.023	0.417	0.054	-0.525	0.173	-0.272	0.58	0.777	0.157	-0.29	0.066	0.34	-0.311	-0.468	0.569	0.881	-0.213	0.101	0.401	-1.244	0.043	0.081	0.608	0.469	0.423	0.932	0.334	-0.723	-0.273	1.942	-0.376	0.182	-0.983	-1	-0.75	-0.401	-0.623	0.185	-0.311	0.448	-0.032	-0.074	0.344
GENE508X	4320	matrix metallopeptidase 11 (stromelysin 3)|MMP11|22q11.23	1	-1.244	-0.404	0.258	0.119	0.386	0.234	0.612	-0.472	-0.241	-0.938	-1.158	-0.787	-1.113	-0.612	-0.71	0.628	-0.195	-0.841	0.322	0.136	-0.359	0.304	0.664	0.386	0.018	0.644	0.27	1.349	-0.179	-0.862	-0.357	-0.479	-0.236	0.074	0.074	0.078	0.798	0.006	-0.014	-0.367	0.348	0.496	-0.183	-0.411	-0.4	-0.205
GENE329X	2706	gap junction protein, beta 2, 26kDa|GJB2|13q11-q12	1	0.243	-0.073	-0.313	0.239	2.7	0.486	-0.359	-0.262	0.217	0.797	1.093	0.299	0.305	0.477	0.965	0.107	-0.871	0.579	0.71	1.38	-0.14	-0.791	0.31	0.084	-0.297	1.411	1.347	1.213	1.452	1.7	1.551	0.751	0.852	-0.503	0.044	0.575	-0.279	-0.744	0.772	0.412	0.633	0.224	2.164	-0.056	1.214	0.106
GENE428X	3624	inhibin, beta A|INHBA|7p15-p13	1	-2.325	2.036	2.5	1.25	0.792	-1.653	0.341	-1.608	-2.234	-0.66	-0.899	-0.333	0.486	-0.738	-0.957	-0.08	0.158	1.195	1.607	2.026	2.15	1.39	1.446	0.425	-1.2	0.114	1.091	-0.65	-1.444	-1.668	-1.114	0.174	3.74	2.22	0.32	1.271	0.955	1.534	2.472	-0.533	3.776	4.499	2.586	2.581	3.258	5.379
GENE586X	5328	plasminogen activator, urokinase|PLAU|10q24	1	-0.236	0.487	0.144	0.028	0.332	0.897	0.374	0.267	2.215	0.532	1.147	0.552	0.706	2.043	0.496	-0.086	0.576	0	0.611	0.79	-0.279	-0.119	-0.875	0.214	-0.564	0.17	-0.308	-0.866	0.343	0.077	-1.223	-0.213	0.678	-0.338	-0.33	0.207	0.236	0.339	0.078	0.095	0.634	1.302	0.453	2.152	1.655	-0.262
GENE13X	10234	leucine rich repeat containing 17|LRRC17|7q22.1	1	0.6675	2.4635	-1.3505	2.3105	-0.9445	-2.3195	0.8935	-1.9735	-2.3145	-0.2005	0.4445	-1.1155	0.7795	-0.9695	-0.9425	-1.5245	-0.6395	-0.7875	-0.7805	-1.4555	0.2285	-1.3035	-0.1395	1.6045	1.6975	0.6125	-0.0555	0.1875	-0.5465	-1.5455	1.7025	0.7865	1.3215	1.3855	-0.4475	-2.0175	-0.3065	0.6345	1.9355	1.0325	5.0485	4.5935	1.9695	1.0285	2.2395	0.6885
GENE48X	10631	periostin, osteoblast specific factor|POSTN|13q13.3	1	-2.007	-2.225	-0.732	2.19	2.602	1.506	0.245	-1.702	-1.005	2.233	0.875	1.021	-0.274	0.379	-0.068	0.177	-1.054	-0.791	0.045	1.341	1.007	-2.972	-0.52	1.468	1.557	0.272	-0.048	-2.046	-0.088	-2.232	0.233	-0.873	-0.752	-0.583	0.285	1.104	1.636	1.823	1.304	-1.568	3.771	3.779	1.398	0.542	1.793	0.656
GENE73X	11167	follistatin-like 1|FSTL1|3q13.33	1	-0.745	-0.152	2.17	1.75	1.013	1.086	0.784	-0.65	-0.71	0.863	-1.047	0.371	0.75	-0.134	-1.193	0.534	1.778	-1.57	-0.278	0.086	-0.445	-0.781	2.178	3.747	0.69	-0.843	0.76	0.622	-0.816	-0.284	1.069	-0.534	0.172	0.705	0.11	1.061	0.964	0.484	0.076	0.369	2.802	4.056	0.543	1.356	1.458	0.772
GENE114X	1291	collagen, type VI, alpha 1|COL6A1|21q22.3	1	-0.534	-0.024	0.964	1.029	1.059	-1.079	2.387	-1.028	-0.934	-1.459	-0.813	-0.858	-0.162	-0.193	-0.833	0.695	0.783	-1.237	-1.769	-1.025	0.527	-0.571	2.096	0.51	-1.983	-2.05	-0.589	-0.001	-0.389	-2.03	0.718	-1.877	-0.339	-1.654	-0.46	0.116	0.612	0.714	0.611	-0.919	1.623	-0.112	-0.914	0.666	2.412	0.599
GENE164X	1513	cathepsin K|CTSK|1q21	1	-0.24	1.33	0.803	-0.466	2.689	-0.706	-0.124	-1.519	-1.163	-0.388	0.327	0.086	0.714	0.43	-1.196	-0.163	-0.645	-1.965	0.191	-1.253	0.156	-1.759	0.041	2.719	-1.21	0.61	0.861	-2.838	0.351	-1.972	0.329	-1.426	-0.107	-1.465	-1.609	-0.668	0.461	0.079	-0.578	-1.447	4.166	4.773	1.812	1.8	1.008	-0.312
GENE121X	1303	collagen, type XII, alpha 1|COL12A1|6q12-q13	1	0.038	1.149	1.04	1.43	-0.146	-0.577	0.297	0.461	0.669	-0.393	-0.202	-0.311	-0.151	-0.196	-0.295	0.045	0.77	0.522	-0.074	0.781	-0.614	-0.416	1.545	0.871	-0.554	-0.563	-0.078	2.032	1.25	0.138	0.408	-0.59	0.76	0.241	1.44	1.696	1.596	-0.24	0.562	-0.05	1.534	1.905	1.01	2.366	1.296	2.828
GENE260X	22795	nidogen 2 (osteonidogen)|NID2|14q22.1	1	-0.397	-0.564	0.708	2.078	0.062	0.669	1.526	2.547	0.078	1.725	2.282	3.764	0.996	1.592	0.673	0.885	-0.894	-0.931	-0.48	-0.378	0.1	0.847	-1.044	1.363	2.256	0.196	-0.029	-0.148	-1.135	-1.016	-1.138	-0.14	0.33	-0.648	-2.256	-1.459	-2.22	-2.14	-2.058	-0.448	-0.618	0.263	0.894	-0.278	1.87	0.104
GENE112X	1289	collagen, type V, alpha 1|COL5A1|9q34.2-q34.3	1	-1.53	0.056	1.235	1.171	2	-0.973	0.736	-0.106	-0.122	0.605	0.901	1.657	0.419	1.202	-0.701	1.059	0.635	-0.03	-0.515	-0.907	0.053	-0.894	-0.188	-1.315	-0.994	-1.061	-1.219	1.317	-0.469	-2.091	-0.411	-1.375	-0.422	1.935	1.352	-0.619	0.141	-0.346	2.934	1.112	1.214	2.061	0.35	2.423	3.261	1.846
GENE4X	1009	cadherin 11, type 2, OB-cadherin (osteoblast)|CDH11|16q21	1	-0.671	0	0.861	1.604	0.241	-0.896	0.908	-2.056	-2.177	-0.434	-0.912	-0.571	0.598	-0.231	-0.972	0.474	0.599	0.622	0.567	0.001	-2.084	0.392	2.1	0.726	0.822	0.386	0.496	-1.398	-1.095	-0.333	2.046	0.224	0.225	-0.506	-1.639	-0.092	-0.652	-1.148	-1.336	-1.376	3.16	2.848	2.946	1.576	1.79	2.832
GENE239X	2191	fibroblast activation protein, alpha|FAP|2q23	1	0.087	1.646	-0.56	0.395	1.127	-0.188	0.051	1.315	-1.395	0.858	0.937	1.876	-0.422	0.82	-0.181	-0.429	0.079	-0.283	-0.186	-0.422	-0.732	-1.611	-0.988	1.189	0.962	0.928	0.632	-1.956	-0.169	-1.229	0.239	-0.926	0.184	-0.608	-2.032	-1.637	-1.249	-0.732	-1.225	-1.297	3.327	2.204	2.35	-0.658	0.761	1.778
GENE107X	1278	collagen, type I, alpha 2|COL1A2|7q22.1	1	-1.071	-0.576	1.73	1.821	1.718	-1.858	-0.785	-0.836	0.199	-1.666	-1.136	0.31	-0.251	0.386	-1.033	-0.603	0.466	0.316	-1.928	-2.043	-0.222	-3.711	1.631	-0.144	-1.79	-1.274	-0.583	0.188	-0.418	-1.264	0.125	-1.681	0.693	2.272	0.504	-1.193	0.151	-0.442	1.194	0.707	2.413	2.336	0.472	2.402	2.795	1.421
GENE245X	2200	fibrillin 1|FBN1|15q21.1	1	-0.381	1.563	-0.714	1.091	1.819	0.554	1.802	0.067	-0.764	0.475	1.132	1.159	0.156	1.187	-0.481	0.627	0.788	1.26	0.128	0.114	-0.347	-0.647	-0.15	2.296	1.174	0.602	0.143	1.033	0.563	0.381	1.944	0.746	0.219	-0.757	-2.142	-1.704	-1.352	-0.532	0.722	-0.788	3.188	3.175	1.7	0.516	1.062	2.718
GENE113X	1290	collagen, type V, alpha 2|COL5A2|2q14-q32	1	-0.576	0.303	0.188	1.594	2.886	-0.907	0.346	-1.19	-0.309	-0.135	1.645	1.506	0.307	1.642	0.298	1.742	1.606	0.405	0.672	0.651	0.347	-0.285	0.486	1.624	0.758	1.02	0.527	1.408	0.336	-0.173	0.856	-0.048	-0.548	-0.934	-1.47	-1.049	-0.679	-0.78	-1.068	-1.009	3.107	3.594	2.171	2.049	1.92	2.488
GENE764X	6678	secreted protein, acidic, cysteine-rich (osteonectin)|SPARC|5q31.3-q32	1	-0.675	1.277	-0.483	1.469	1.509	-2.453	-0.257	-0.674	-0.852	0.234	0.216	0.845	-0.101	0.028	-0.023	-0.184	-0.581	1.183	1.539	1.427	-0.191	0	0.73	1.966	2.102	0.43	-0.057	0.509	0.275	0.6	0.853	0.097	0.356	1.714	-0.442	-0.925	0.099	-0.051	1.135	-0.114	2.423	2.495	0.339	0.884	1.857	1.589
GENE788X	7058	thrombospondin 2|THBS2|6q27	1	-0.533	2.314	0.666	2.044	0.208	-1.347	0.54	-0.974	-1.806	-1.103	-1.009	-0.002	-0.416	-1.566	-2.086	-2.781	-0.636	-0.34	-1.901	-2.378	-1.262	-3.139	-2.489	-1.224	-0.654	-0.902	-1.714	-0.654	-1.287	-1.786	1.136	0.02	0.754	1.502	0.203	-0.087	1.443	-0.67	0.149	1.011	3.77	4.313	2.409	1.589	1.751	3.972
GENE480X	4060	lumican|LUM|12q21.3-q22	1	-0.726	-0.701	-3.825	0.232	-2.339	-3.077	-2.382	-4.136	-2.482	-1.041	-0.605	0.175	-0.851	-2.659	-2.051	-1.77	-2.242	-0.497	-0.854	-1.362	-2.797	-3.48	0.361	3.618	2.58	3.078	2.747	-1.501	-0.05	-0.968	1.885	-0.909	-0.302	-2.33	-3.361	-2.627	-1.487	-0.756	-0.708	-2.666	5.207	3.257	2.992	3.009	1.817	-1.177
GENE474X	4016	lysyl oxidase-like 1|LOXL1|15q22	1	-1.76	-0.295	0.494	-0.019	0.291	0.164	0.143	-1.965	-1.244	-0.665	0.134	-0.166	-0.803	-0.767	-1.591	-0.681	0	-2.16	-0.886	0.11	-0.285	-2.03	1.566	-0.341	-2.244	-2.169	-1.877	1.387	-0.634	-2.103	-0.569	-2.447	-0.337	0.235	-0.287	-0.781	0.602	0.051	1.727	-0.602	1.012	0.665	-0.098	2.165	1.656	0.212
GENE654X	5654	HtrA serine peptidase 1|HTRA1|10q26.3	1	-0.506	-0.8	1.534	1.576	0.718	1.706	0.716	-0.774	-1.205	-0.087	-0.037	0.008	0	-0.457	1.651	2.149	-0.841	-0.782	-0.981	-0.504	-1.855	-1.187	0.182	1.035	2.285	0.149	-0.091	0.71	-0.622	1.491	-0.237	-0.321	-0.609	1.612	0.698	0.722	1.763	1.162	4.581	-0.712	2.401	2.29	1.836	2.495	1.981	1.365
GENE165X	151887	coiled-coil domain containing 80|CCDC80|3q13.2	1	-0.595	0.105	1.526	-0.235	-1.482	-3.632	-0.022	-1.844	-1.553	-1.302	-1.328	-1.577	-0.81	-2.216	-2.012	-1.654	-0.979	0.324	-0.971	-1.267	-2.564	-1.98	0.099	1.773	1.389	-0.665	-0.187	-1.193	-0.039	-0.303	2.384	0.176	-0.505	0.926	-0.388	0.646	1.875	2.961	0.691	-0.698	3.34	3.003	1.026	0.202	0.08	1.427
GENE185X	1634	decorin|DCN|12q21.33	1	-0.581	-1.392	-1.237	-0.756	-3.374	-4.152	-2.001	-3.474	-2.162	-0.179	-1.332	-1.428	0.432	-2.59	-1.792	-3.31	-1.752	-1.795	-1.345	-0.76	-3.242	-1.744	2.435	3.107	2.061	2.236	2.144	-3.151	0.701	-0.149	2.228	-0.367	-0.458	0.541	-1.969	-2.959	0.31	0.835	0.623	-1.663	5.893	3.098	1.703	1.937	1.543	-2.803
GENE699X	5919	retinoic acid receptor responder (tazarotene induced) 2|RARRES2|7q36.1	1	-1.488	0.432	0.704	-0.334	-2.579	-2.189	0.487	-2.591	-1.881	-0.471	0.447	-1.362	0.012	-0.841	-1.067	-1.313	-2.291	-1.539	-1.492	-0.65	-1.538	-1.313	-2.073	0.671	-0.418	-0.373	-0.801	0.524	-0.691	-1.608	-0.031	-2.671	1.044	0.738	-0.053	-2.896	1.423	1.125	0.211	-1.873	3.778	3.581	2.025	0.645	2.76	-2.083
GENE570X	5176	serpin peptidase inhibitor, clade F (alpha-2 antiplasmin, pigment epithelium derived factor), member 1|SERPINF1|17p13.3	1	1.797	2.224	1.977	0.926	-0.831	-0.243	0.243	2.294	2.877	0.272	0.56	0.721	0.467	-0.584	-0.688	-0.687	0.896	0.631	-0.444	-0.926	-0.785	3.932	0.876	3.596	2.601	-0.911	-0.132	1.097	1.648	2.87	2.822	1.113	-0.308	1.302	0.145	-0.882	0.765	-0.053	-0.767	-0.095	2.992	2.22	0.594	1.377	2.004	0.958
GENE740X	6423	secreted frizzled-related protein 2|SFRP2|4q31.3	1	-1.096	-0.727	-0.487	-0.225	-2.208	0.56	1.001	-3.067	-2.285	-2.418	-2.096	-1.214	-2.097	-2.27	-0.631	-2.508	-2.755	-0.039	1.373	1.801	-0.895	-0.927	-1.712	-2.861	-2.482	-1.634	-1.563	0.686	0.949	-0.188	0.302	-1.362	-0.77	0.084	0.135	-0.335	1.309	0.292	-0.503	-1.333	1.615	1.868	0.312	1.272	2.552	-2.467
GENE558X	51339	dapper, antagonist of beta-catenin, homolog 1 (Xenopus laevis)|DACT1|14q23.1	1	0.026	0.172	0.027	-0.461	-0.712	-0.794	1.008	-0.869	-1.782	-0.833	0.182	-0.296	-1.059	0.262	-2.139	-0.629	3.256	4.001	4.957	4.848	-0.838	4.111	1.435	-0.829	-1.209	0.657	0.198	1.67	0.916	-0.027	0.433	0.415	-0.948	-0.18	-0.914	-1.127	-0.713	-0.859	-1.464	-0.882	0.124	-0.011	-0.657	-0.585	0.265	-0.323
GENE608X	54829	asporin|ASPN|9q22	1	1.818	3.721	-0.643	1.695	1.959	-1.538	0.289	-2.546	-3.026	0.396	0.785	-0.431	0.035	1.118	0.514	1.17	4.363	-0.175	1.053	1.59	0.001	-0.088	-2.351	-1.029	1.209	1.024	0.32	-1.027	0.061	-2.445	-0.303	-0.238	-0.358	-3.148	-4.067	-3.126	-4.002	-2.572	-1.445	-2.344	4.075	3.188	4.121	-0.561	2.335	0.481
GENE563X	5157	platelet-derived growth factor receptor-like|PDGFRL|8p22-p21.3	1	1.431	2.802	0.957	1.924	0.525	-0.598	2.266	-0.887	-1.107	3.557	-1.516	-1.262	0.122	0.375	2.076	0.327	1.708	2.026	1.26	0.838	-1.453	-0.192	-0.65	2.305	2.011	1.747	1.372	1.128	0.892	3.053	1.626	0.764	0.325	1.441	-0.113	0.54	0.296	-0.625	0.246	0.423	3.724	4.529	1.41	-0.092	0.524	0.705
GENE493X	4237	microfibrillar-associated protein 2|MFAP2|1p36.1-p35	1	-0.513	-0.234	-0.547	0.074	0.551	1.516	-2.055	3.779	-0.912	3.446	1.929	2.728	0.07	0.76	-0.686	0.148	1.495	0.396	1.605	1.352	0.215	1.407	2.647	1.21	0.294	1.437	1.024	1.171	0.204	-1.91	-0.668	-0.538	-0.916	0.463	-0.258	-2.179	-1.454	-1.985	-0.324	-1.839	1.131	1.162	-0.444	1.238	2.271	-0.877
GENE950X	8840	WNT1 inducible signaling pathway protein 1|WISP1|8q24.22	1	-0.426	0.82	0.32	0.825	1.09	-0.285	0.111	-0.813	-0.559	-1.281	-0.674	-0.186	-0.958	0.238	-1.097	0.549	-0.234	0.631	-0.299	-1.147	0	-0.932	0.56	2.246	1.815	0.268	-0.278	0.301	-0.076	0.282	1.491	0.078	1.465	1.494	-0.525	0.19	0.089	-0.794	5.471	1.254	3.304	5.191	3.027	2.718	2.248	3.47
GENE863X	8076	microfibrillar associated protein 5|MFAP5|12p13.1-p12.3	1	-0.484	0.32	-0.355	1.138	0.597	-1.998	0.694	-2.057	-1.849	-1.629	-0.772	-0.368	-0.088	-1.057	-1.923	-0.854	0.292	-1.223	-0.322	0.172	-0.903	-1.175	0.932	1.77	0.848	0.482	0.172	0.75	-0.4	-0.761	2.396	-0.5	1.268	0.029	-0.894	-1.391	0.346	0.732	-0.823	0.435	3.626	3.2	2.447	0.277	2.092	0.82
GENE986X	9358	integrin, beta-like 1 (with EGF-like repeat domains)|ITGBL1|13q33	1	0.18	-0.755	0.726	-0.022	-0.042	-0.381	0.044	-0.58	-0.758	-0.147	-1.16	-1.551	-0.917	-1.507	-1.704	-1.755	0.538	-0.079	-0.588	0.524	-0.887	0.004	0.398	0.245	0.166	0.159	-0.032	-1.029	-0.266	-0.716	0.86	-0.27	-0.712	-0.115	-0.303	0.443	0.655	0.557	-0.899	0.416	2.53	1.201	0.689	-1.527	-0.42	-0.172
GENE797X	7130	tumor necrosis factor, alpha-induced protein 6|TNFAIP6|2q23.3	1	-0.17	1.511	-0.32	-0.127	-1.003	-0.651	0.073	-1.167	-0.771	-1.439	-0.824	-1.639	-0.026	-0.963	-1.295	-1.217	-0.971	-0.761	-0.584	-0.65	-1.186	-1.253	-0.379	0.244	-0.388	0.306	-0.336	0.728	-2.055	-2.035	-0.704	-0.302	0	-0.665	-1.074	-0.988	-0.332	-0.242	0.932	-0.712	0.378	0.826	1.238	1.756	2.295	-1.522
GENE607X	5480	peptidylprolyl isomerase C (cyclophilin C)|PPIC|5q23.2	1	-1.15	-0.026	-0.38	0.097	1.858	0.058	-1.069	2.348	0.726	2.508	0.897	1.181	2.268	0.814	-0.609	1.382	0.114	2.078	2.021	1.154	0.783	1.307	0.954	3.215	2.444	2.394	2.186	1.604	1.743	0.569	1.26	1.066	0.445	-0.143	-1.804	-0.407	-0.211	-0.786	0.762	-1.424	2.11	1.934	1.819	0.092	1.171	2.549
GENE765X	6695	sparc/osteonectin, cwcv and kazal-like domains proteoglycan (testican) 1|SPOCK1|5q31.2	1	-0.16	0.503	0.947	0.015	0.274	0.417	-0.315	0.429	0.376	-0.3	-1.058	0.145	-0.695	0.708	-0.428	0.241	0.44	-0.329	0.269	-0.03	1.064	-0.562	0.086	0.043	-0.302	-0.567	-0.248	0.581	-0.332	0.242	-0.544	-0.104	0.028	-0.706	0.156	-0.682	0.31	-0.184	0.283	0.287	-0.979	-0.531	-0.313	1.402	-0.564	-0.757
GENE467X	3956	lectin, galactoside-binding, soluble, 1|LGALS1|22q13.1	1	-0.951	1.461	-0.043	1.242	0.552	-0.566	-1.117	-0.414	-0.789	-0.64	0.305	0.399	0.353	0.526	0.557	1.534	-0.25	-1.163	0.354	0.33	0.889	-1.556	-0.161	0.481	-0.087	-0.643	-1.111	-0.551	-0.948	-1.498	-0.892	-2.314	2.135	0.596	0.025	-0.252	0.219	0.167	3.971	1.001	2.584	3.095	2.956	3.271	3.968	1.913
GENE561X	5156	platelet-derived growth factor receptor, alpha polypeptide|PDGFRA|4q12	1	-2.277	-1.323	-1.567	-1.471	-2.031	1.13	-0.456	5.149	0.605	1.985	3.193	3.826	-2.536	1.171	-2.664	-1.817	2.589	1.872	1.401	1.641	-1.356	-2.355	-0.495	2.085	0.273	0.099	-0.177	-0.498	-1.176	1.158	0.272	-1.631	1.465	1.951	0.175	0.564	0.688	0.09	3.139	2.702	1.915	1.42	0.535	0.6	0.714	-0.7
GENE591X	5376	peripheral myelin protein 22|PMP22|17p12	1	-0.74	-1.073	-0.81	0.433	-1.53	-2.112	-2.017	-0.36	-0.487	-1.022	-1.383	-0.769	-1.149	-1.861	-1.472	-0.838	-1.997	-0.92	-1.327	-0.894	-1.728	-1.38	-0.112	0.656	0.423	-0.063	-0.383	-1.692	-0.276	-0.816	-0.481	-1.702	-0.753	0.152	-0.035	0.695	1.397	1.391	2.509	2.271	1.229	0.975	-0.673	1.31	0.621	-2.038
GENE949X	8839	WNT1 inducible signaling pathway protein 2|WISP2|20q13.12	1	-0.737	-1.478	-0.152	0.346	-2.457	0.026	-1.282	-0.695	-0.832	-0.264	-0.459	0.311	-1.021	-1.687	-2.068	-2.986	-2.198	-2.057	0.226	1.658	-1.992	-2.02	-1.004	0.303	0.379	-0.564	-0.81	1.985	1.639	0.647	-0.592	-1.383	0.814	0.208	-0.037	0.921	1.829	2.987	3.029	-0.564	3.034	2.43	0.567	0.624	1.407	-2.589
GENE530X	4837	nicotinamide N-methyltransferase|NNMT|11q23.1	1	-0.487	0.651	0.416	-1.551	-1.703	-2.595	-0.031	-2.394	-0.931	-0.413	-1.163	-2.247	1.736	-1.436	-2.64	-1.652	-2.088	-2.279	-2.36	-1.292	-1.789	-1.096	-0.71	0.49	0.498	-2.091	-1.823	-1.383	-2.206	-1.334	0.75	-1.416	-1.019	-0.322	-1.633	-1.975	1.283	2.717	-1.14	-0.299	2.678	2.184	0.331	-0.124	0.557	-2.382
GENE912X	8483	cartilage intermediate layer protein, nucleotide pyrophosphohydrolase|CILP|15q22	1	1.293	-0.468	2.031	-3.281	-0.185	0.597	0.278	-0.339	-0.656	-0.504	1.981	-0.145	-0.742	0.629	-1.754	-3.733	1.825	-2.074	-1.126	0.53	-1.233	-1.609	0	1.156	0.931	0.408	-0.509	1.761	0.616	-2.401	2.524	0.025	-0.754	1.484	-1.587	-1.898	0.344	0.884	0.192	-1.629	4.32	3.072	-0.115	0.457	0.417	-0.982
GENE504X	4314	matrix metallopeptidase 3 (stromelysin 1, progelatinase)|MMP3|11q22.3	1	1.067	0.422	-1.797	0.995	-2.227	-0.438	-0.262	-2.272	-0.111	1.389	2.084	3.455	1.486	-1.948	0.265	-0.573	-2.726	-0.324	-1.76	-1.032	-2.631	-3.013	-3.63	3.378	0.442	3.426	4.022	0.718	1.848	1.986	1.664	-1.627	2.792	2.017	-0.264	-0.266	3.156	1.871	1.317	-2.166	6.928	4.877	4.248	3.796	3.208	1.53
GENE507X	4319	matrix metallopeptidase 10 (stromelysin 2)|MMP10|11q22.3	1	-0.811	2.548	0.575	0.828	1.288	-0.445	1.303	0.005	0.033	-0.12	-0.755	-0.29	-0.903	-0.603	1.123	-0.002	-0.205	0.263	-0.879	-0.301	-1.061	1.406	-0.62	-0.214	-0.355	0.275	0.499	0.602	0.661	-0.03	-0.668	-1.163	1.016	0.365	1.021	0.837	0.27	-1.147	0.588	-0.446	3.345	3.906	5.601	3.255	3.653	6.645
GENE510X	4322	matrix metallopeptidase 13 (collagenase 3)|MMP13|11q22.3	1	0.801	6.611	0.633	-0.124	-0.209	0.822	1.662	-0.209	0.121	0.076	1.218	0.924	-0.781	0.506	1.534	0.033	-2.093	-2.519	-0.31	-0.64	1.243	-1.182	-1.748	-1.471	-1.13	1.308	0.958	-1.353	-1.317	-3.538	-1.868	-1.401	1.273	1.534	1.444	3.233	0.691	-1.837	-0.574	-1.924	5.391	5.61	7.235	6.302	3.819	9.878
GENE339X	27345	potassium large conductance calcium-activated channel, subfamily M, beta member 4|KCNMB4|12q	1	-0.418	0.293	1.41	3.398	4.416	0.506	3.879	6.447	3.129	2.916	1.083	4.111	3.485	5.307	3.25	3.331	5.353	5.222	5.369	4.21	-0.847	4.641	1.101	-1.608	0.714	2.062	1.966	1.889	1.184	1.402	-0.332	1.488	-1.963	0.248	1.467	0.097	-0.406	-1.121	-1.028	-0.104	0.392	3.097	0.331	-1.775	2.094	-0.362
GENE32X	10468	follistatin|FST|5q11.2	1	0.978	-1.267	2.782	0.032	1.011	1.478	3.764	-0.03	2.335	1.22	1.672	0.704	3.361	2.773	5.307	4.01	3.356	0.422	1.255	1.484	3.572	1.868	2.712	1.449	1.162	1.351	1.76	1.057	0.282	0.712	1.365	1.301	0.704	1.84	0.168	0.197	0.878	0.169	-0.219	-0.34	3.992	4.405	4.352	3.267	3.949	-2.677
GENE304X	26002	monooxygenase, DBH-like 1|MOXD1|6q23.2	1	3.426	2.526	3.889	3.12	0.506	1.714	4.957	4.104	3.426	2.69	3.824	3.196	3.807	3.065	4.754	4.768	4.706	5.037	3.426	4.002	0.711	3.086	2.373	4.602	2.144	3.187	4.007	2.518	4.223	3.954	3.344	2.194	0.258	-0.347	0.452	-0.473	1.252	0.263	1.224	-1.092	2.684	2.739	2.955	-0.748	1.838	2.48
GENE115X	1294	collagen, type VII, alpha 1|COL7A1|3p21.1	1	2.719	2.73	4.19	2.347	2.98	3.058	3.706	4.081	2.607	2.096	2.696	2.159	1.951	1.054	1.013	3.566	3.795	3.836	3.174	3.12	2.268	3.143	2.805	3.937	1.336	2.432	2.652	4.653	5.493	3.999	3.091	3.088	-0.24	2.526	2.505	-0.069	2.042	0.258	0.214	0.481	0.109	0.715	0.827	2.083	0.739	1.554
GENE865X	80781	collagen, type XVIII, alpha 1|COL18A1|21q22.3	1	1.959	2.408	1.904	0.149	0.454	2.466	4.811	4.495	4.326	2.973	4.065	3.14	1.971	3.194	2.989	5.009	3.134	1.935	1.969	1.057	-0.927	1.133	0.47	1.957	0.923	-0.621	-0.662	1.751	1.568	1.438	0.21	0.537	-0.227	0.347	-0.954	-1.696	-1.617	-2.089	1.633	-0.3	0.388	1.856	0.922	0.728	1.841	4.622
GENE759X	6591	snail homolog 2 (Drosophila)|SNAI2|8q11	1	3.203	0.008	2.311	-2.163	2.603	2.294	3.796	4.477	3.715	3.627	2.339	2.416	3.122	2.305	3.776	3.782	3.44	5.309	3.654	3.634	1.21	4.613	1.483	4.054	4.896	3.253	3.247	1.165	3.984	3.983	4.511	4.28	-2.139	-1.752	0.665	0.608	1.214	0.073	-1.309	-2.232	2.35	3.203	2.729	-0.724	-0.736	0.793
GENE588X	5358	plastin 3|PLS3|Xq23	1	0.841	1.079	-0.655	0.191	-1.178	-0.214	0.02	2.676	0.817	0.559	-1.45	-0.426	-0.032	-1.067	-0.712	-1.02	-0.109	1.758	-0.036	0.264	-2.2	0	1.144	1.672	2.653	2.816	2.778	-3.12	0.058	1.077	1.759	0.849	1.409	0.327	2.462	4.649	3.749	2.504	0.477	0.004	3.342	3.063	3.686	1.547	1.105	1.656
GENE376X	301	annexin A1|ANXA1|9q21.13	1	-2.142	-0.472	-1.687	-0.14	0.19	1.087	0.464	-3.29	2.054	1.316	0.783	-0.17	0.074	1.6	0.463	-0.385	0.434	1.221	0.57	2.032	1.391	-1.049	1.231	-0.226	0.777	1.964	1.824	-1.963	0.028	-0.235	0.037	-0.115	2.367	0.062	0.63	1.947	2.518	2.281	1.672	-0.997	3.211	2.852	3.786	1.412	1.278	0.285
GENE906X	84617	tubulin, beta 6 class V|TUBB6|18p11.21	1	0.059	0.981	-0.41	-0.306	-0.292	0.21	1.139	1.442	1.108	2.277	1.729	0.252	1.644	-0.144	1.505	0.641	-0.997	-0.3	-1.569	-1.302	1.364	1.529	-1.537	0.781	0.445	0.27	-0.326	1.085	-0.606	-0.794	-0.797	0.027	1.003	0.798	1.374	1.839	1.62	0.302	3.011	1.76	1.347	2.364	1.325	1.482	1.528	0.747
GENE712X	6275	S100 calcium binding protein A4|S100A4|1q21	1	0.015	3.137	3.706	4.199	2.466	-1.06	1.229	3.587	-2.362	-0.27	-0.408	-0.842	0.931	0.795	0.827	0.543	-0.978	0.432	-0.248	-0.015	1.67	-0.312	0.334	3.126	2.63	-0.036	0.125	0.042	-0.413	-1.626	1.128	0.973	1.994	3.558	0.853	2.593	1.938	1.668	1.392	2.678	4.588	4.682	2.533	3.7	4.679	0.655
GENE713X	6277	S100 calcium binding protein A6|S100A6|1q21	1	-1.267	3.083	1.177	2.915	0.147	-0.37	-0.066	-0.699	-0.904	1.476	-1.582	-2.161	1.404	-0.677	-0.044	-1.223	1.253	1.45	-0.134	0.341	0.557	0.77	1.482	1.351	3.709	1.55	1.127	-1.146	-0.341	-1.23	-1.43	-0.95	2.884	3.466	1.715	2.499	2.585	1.702	2.132	1.816	3.719	4.168	3.045	2.901	1.639	3.127
GENE786X	7045	transforming growth factor, beta-induced, 68kDa|TGFBI|5q31	1	-1.297	1.109	4.719	-0.431	2.007	0.095	1.881	-0.914	0.369	-0.506	-1.348	-0.194	0.907	0.945	1.642	0.091	0.192	-2.023	-1.996	-1.646	-0.726	-1.468	-0.237	-0.129	-0.812	-1.584	-1.432	-0.526	-1.59	-1.939	0.353	-1.207	-0.144	2.297	2.134	2.518	2.032	1.508	3.865	-0.367	3.021	3.849	2.648	3.531	2.987	0.501
GENE869X	81035	collectin sub-family member 12|COLEC12|18pter-p11.3	1	-0.284	0.892	0.474	0.657	-0.189	0.416	1.28	0.428	0.108	0.988	-0.184	1.293	-0.853	0.524	-1.19	0.168	-0.1	-0.745	-0.792	-1.653	-0.576	-0.091	-0.822	1.001	0.583	-0.261	-0.296	-1.795	-1.008	-0.181	0.965	-0.097	0.298	-1.639	-0.751	0.018	-0.089	-0.372	-0.609	-0.397	1.324	2.762	1.377	0.183	0.772	0.761
GENE664X	57007	chemokine (C-X-C motif) receptor 7|CXCR7|2q37.3	1	-1.864	-1.691	-0.016	-0.769	-3.448	0.121	-0.043	-2.415	-2.217	-1.671	-1.413	-1.275	-0.527	-1.819	-2.261	-0.849	-1.68	-1.858	-0.848	-0.849	-0.855	-1.405	0.545	-1.661	-0.768	-0.167	-0.069	-0.805	-1.25	-0.514	-1.206	-0.42	1.51	1.537	1.377	2.778	2.568	2.667	2.666	0.991	1.516	2.126	2.061	1.243	1.554	-0.581
GENE308X	2621	growth arrest-specific 6|GAS6|13q34	1	1.751	1.102	1.817	0.666	-3.304	6.751	0.776	2.108	0.815	1.388	0.11	0.247	-0.648	-1.381	-2.682	-2.118	0.35	-0.202	-0.484	0.006	-1.31	-0.852	0.53	1.96	2.595	-0.189	-0.635	-0.481	-0.367	1.433	1.083	0.055	-0.716	2.642	1.033	0.304	1.356	0.813	-0.407	0.337	1.853	0.783	-1.233	-0.467	-1.443	-1.654
GENE790X	7078	TIMP metallopeptidase inhibitor 3|TIMP3|22q12.3	1	0.849	0.013	2.567	0.398	0.125	0.325	1.294	2.504	2.573	2.357	1.239	1.559	1.709	0.934	-2.135	-2.602	2.503	0.885	1.561	2.09	-1.456	-0.505	1.988	1.855	2.215	0.951	1.059	-0.021	-2.219	-1.582	-0.838	-1.492	0.414	0.226	0.033	1.565	2.575	1.576	-1.777	-2.367	0.171	0.793	-1.081	-0.712	-0.66	0.552
GENE1012X	9843	hephaestin|HEPH|Xq11-q12	1	1.676	0.61	-0.587	-1.348	1.232	0.006	1.225	-2.763	-0.129	1.395	-0.466	-1.257	-0.553	-1.791	-1.397	-2.396	-0.916	2.196	1.877	1.75	1.621	0.266	-1.047	1.16	3.345	2.685	2.105	-0.597	2.599	3.064	2.808	2.769	-0.877	-0.474	-2.131	0.3	0.459	0.485	-1.658	-2.123	0.978	-0.696	-1.229	-1.264	-1.587	-1.538
GENE847X	79827	CXADR-like membrane protein|CLMP|11q24.1	1	1.065	1.181	-0.487	0.048	2.433	-0.361	0.272	-0.943	-2.251	-1.386	-1.402	0.063	-0.068	-2.587	-0.913	0.687	-2.772	-1.925	-2.474	-2.159	-2.512	0.097	-0.386	1.797	1.158	-1.124	-0.785	-0.279	-1.927	-1.152	0.712	-0.855	-1.267	0.221	-1.141	-1.159	0.621	0.363	-0.49	-1.922	2.252	2.126	0.424	1.812	2.293	-0.343
GENE1016X	9935	v-maf musculoaponeurotic fibrosarcoma oncogene homolog B (avian)|MAFB|20q11.2-q13.1	1	-0.883	0.661	4.328	-0.164	-0.184	-0.367	0.382	-0.942	-0.092	-1.651	-1.643	-0.264	0.155	-0.361	0.394	-0.591	-0.139	-2.586	-1.31	-0.193	-0.901	-0.041	0.416	-1.634	-1.677	-1.771	-1.177	-1.168	-0.699	0.153	-0.667	-1.135	-0.055	3.792	1.193	-0.227	1.152	0.243	1.906	-0.834	-0.636	1.042	-0.486	3.811	3.063	-0.688
GENE866X	8082	sarcospan|SSPN|12p11.2	1	0.611	-0.85	-0.706	1.728	1.296	1.755	0.595	0.854	0.82	1.87	0.279	1.245	-0.086	-0.699	-1.68	1.189	0.428	-0.446	0.106	0.741	-1.476	-0.471	0.149	1.389	0.564	-0.93	-0.646	-0.113	-0.963	-0.284	-0.324	-0.52	0.287	3.365	0.786	1.299	0.926	1.439	0.824	0.148	0.398	-0.36	-1.235	-1.007	-0.928	-0.373
GENE640X	56034	platelet derived growth factor C|PDGFC|4q32	1	-0.1695	-1.8875	-2.7865	-0.2425	-0.0535	0.4365	0.4135	0.1305	0.0385	1.9885	-0.5105	0.8665	1.9495	-0.2645	0.4885	1.5295	2.2005	1.9865	3.1235	3.3255	2.9275	0.4825	1.1415	-0.7205	-0.1635	0.1925	0.3235	0.2015	0.4925	1.1525	0.3345	0.4985	0.4885	-1.3155	-2.4665	0.3715	-0.3135	-0.2435	0.0585	-1.9655	-0.8865	-1.2275	-1.5215	0.0135	-1.4095	-1.5815
GENE617X	55076	transmembrane protein 45A|TMEM45A|3q12.2	1	2.41	-0.22	0.556	0.977	0.158	-0.416	0.336	1.988	-0.349	0.822	-0.161	1.912	-0.085	-0.111	1.034	0.641	-0.472	-0.437	-0.071	-0.222	0.662	0.341	-0.175	-0.408	2.615	2.349	2.897	-0.038	-0.682	-0.562	0.029	0.183	0.766	-0.113	-0.767	0.824	1.646	-0.383	-2.034	0.322	3.342	3.296	3.961	0.313	2.161	0.789
GENE587X	5352	procollagen-lysine, 2-oxoglutarate 5-dioxygenase 2|PLOD2|3q24	1	-0.952	-0.237	0.568	0.527	2.383	0.906	1.188	1.827	1.786	1.203	2.26	2.316	1.933	0.401	0.678	1.265	2.483	0.849	0.246	0.966	2.076	0.278	-0.184	3.122	0.479	-0.808	-0.641	-1.409	-1.638	-1.268	-1.355	-0.19	2.105	0.455	0.246	-0.179	-0.176	-1.174	-1.357	1.224	0.279	0.958	0.998	-0.819	-1.247	1.546
GENE236X	2171	fatty acid binding protein 5 (psoriasis-associated)|FABP5|8q21.13	1	0.871	0.042	-0.659	1.278	-0.577	0.045	0.892	0.783	-1.84	0.995	0.93	1.503	1.702	1.85	3.429	-1.085	1.167	1.93	1.575	1.523	-1.259	0.219	-2.624	-1.185	1.916	3.825	4.051	1.858	0.283	-1.681	-1.088	1.185	-1.267	-0.184	-1.985	-0.432	-0.395	0.119	-1.674	-2.219	3.633	3.018	5.671	0.29	0.702	-0.558
GENE31X	10457	glycoprotein (transmembrane) nmb|GPNMB|7p15	1	-1.112	-0.574	-0.027	-1.125	2.458	-1.067	-0.09	-1.443	-1.797	-0.736	-0.432	1.438	-0.812	-0.117	-0.016	-1.399	-0.576	-2.132	0.193	0.164	-1.619	-0.432	-1.056	-1.353	-1.175	2.213	1.937	-1.249	-0.042	-1.487	1.251	-1.349	-1.51	0.418	-1.224	0.309	1.074	-0.381	0.779	-1.341	4.149	5.994	1.608	4.225	-0.859	-0.851
GENE502X	4312	matrix metallopeptidase 1 (interstitial collagenase)|MMP1|11q22.3	1	0.926	1.017	-0.233	0.482	0.345	0.271	-0.533	-0.001	0.389	0.066	0.413	0.46	0.081	0.588	0.766	0.205	0.206	0.594	0.294	0.133	0.62	-0.113	-0.096	0.278	0.238	0.522	0.432	0.735	0.978	-0.682	0.262	-0.012	0.216	0.392	0.591	0.263	-0.099	-0.186	0.549	0.11	0.63	0.837	2.468	1.777	2.07	1.145
GENE506X	4318	matrix metallopeptidase 9 (gelatinase B, 92kDa gelatinase, 92kDa type IV collagenase)|MMP9|20q11.2-q13.1	1	-1.318	0.374	1.092	0.326	3.104	0.558	1.673	-0.483	-1.021	-0.66	-1.367	-1.901	-0.792	-0.154	2.846	0.706	0.267	-1.392	-2.073	-1.446	0.29	-0.269	0.928	-1.568	-2.047	-1.468	-1.088	-1.53	-1.668	-1.539	-0.906	-0.921	0.886	0.927	0.017	-0.058	-0.929	-1.162	0.498	-1.452	1.596	3.86	1.765	4.978	4.238	2.029
GENE385X	3162	heme oxygenase (decycling) 1|HMOX1|22q13.1	1	-1.261	-0.865	0.793	-0.484	-0.585	0.632	2.768	-0.776	-0.787	0.039	-0.675	-0.999	-2.079	-0.209	0.84	0.424	-0.121	0.572	-0.032	-0.299	-1.008	0.776	-0.513	0.007	-0.116	0.612	0.807	0.806	-0.465	1.143	2.452	1.204	-0.106	0.742	0.75	0.553	0.63	0.77	-2.468	0.404	2.059	2.917	0.991	1.443	2.981	-0.029
GENE420X	3557	interleukin 1 receptor antagonist|IL1RN|2q14.2	1	0.134	0.015	0.369	-0.1	-0.018	-0.59	1.269	-0.522	0.059	0.211	0.041	0.452	0.763	-0.284	1.072	-0.374	0.205	0.267	-0.262	-0.008	0.469	0.416	0.086	-0.198	0.169	0.543	0.115	-0.158	0.228	-0.93	0.994	0.149	1.427	0.227	-0.415	0.453	0.062	0.415	0.227	0.331	0.164	0.842	0.678	0.885	1.56	0.013
GENE509X	4321	matrix metallopeptidase 12 (macrophage elastase)|MMP12|11q22.3	1	0.451	-0.259	-0.951	-0.142	1.713	0.233	0.038	0.595	2.465	1.392	1.269	1.691	1.762	1.552	2.22	0.577	-0.02	1.591	1.266	-1.523	1.121	-0.502	-0.54	1.619	1.176	3.58	4.048	0.732	5.035	0.926	1.12	-0.022	3.353	-0.388	0.117	0.583	0.266	-0.372	-0.091	0.638	5.942	5.888	4.705	2.452	2.582	4.009
GENE433X	366	aquaporin 9|AQP9|15q	1	0.035	-0.278	-0.031	0.465	0.244	1.215	-0.073	0.679	0.46	0.919	0.715	0.464	0.304	-1.272	0.54	0.476	0.224	0.576	-0.243	0.436	1.16	0.04	0.592	0.42	-0.332	0.608	0.497	0.372	0.694	0.938	0.575	0.236	0.571	0.372	0.378	0.611	0.184	0.806	0.811	0.473	0.084	-0.13	0.088	0.037	-0.247	0.383
GENE723X	6354	chemokine (C-C motif) ligand 7|CCL7|17q11.2-q12	1	0.017	1.357	0.654	0.976	-0.043	0.101	2.814	0.076	-0.354	-0.81	0.13	0.645	0.702	0.275	1.424	0.101	-0.711	0.686	0.115	0.146	-0.645	-0.632	-2.254	1.457	0.311	1.099	0.559	1.351	0.978	-0.231	1.903	-0.299	0.622	1.631	0.819	-0.585	0.296	-0.412	1.784	-0.382	2.643	3.191	2.343	2.914	3.226	1.317
GENE766X	6696	secreted phosphoprotein 1|SPP1|4q22.1	1	-2.311	5.307	-3.361	1.058	-0.099	3.389	-1.467	-2.988	1.345	-0.786	2.498	2.419	-2.166	-1.469	-1.025	-3.629	-2.527	-0.939	-2.998	-3.249	-2.804	-6.262	-4.082	-1.052	-0.141	1.025	0.656	-0.214	0.985	-0.726	4.778	-0.004	4.046	1.669	0.038	1.77	1.827	0.66	2.873	2.895	4.718	5.528	3.58	3.48	1.909	6.365
GENE967X	9123	solute carrier family 16, member 3 (monocarboxylic acid transporter 4)|SLC16A3|17q25	1	-2.096	1.015	4.411	2.898	1.397	1.825	2.671	-0.12	-0.656	0.785	1.365	0.58	0.337	0.888	2.39	1.319	-0.646	0.49	0.35	0.342	1.81	0.712	-3.089	-2.35	1.211	0.095	-0.375	1.794	-0.393	-0.598	-2.894	0.11	3.287	2.453	3.169	2.975	1.734	1.046	2.193	-0.628	0.958	2.086	2.416	0.93	4.083	2.475
GENE811X	7345	ubiquitin carboxyl-terminal esterase L1 (ubiquitin thiolesterase)|UCHL1|4p14	1	0.776	0.215	0.115	1.362	2.841	-0.678	-0.206	1.35	-0.174	1.434	1.606	2.232	1.527	1.418	0.215	3.721	-1.058	0.187	2.377	1.719	1.743	0.944	-0.615	0.248	-0.217	0	-0.118	1.272	0.954	-0.904	-1.288	-0.234	0.556	0.731	1.344	0.295	0.887	-0.156	1.46	0.427	-0.264	0.409	-0.026	-0.015	1.26	-0.074
GENE638X	55959	sulfatase 2|SULF2|20q12-q13.2	1	-0.356	-0.569	-0.187	3.267	0.312	-1.041	0.452	-0.413	0.258	-0.667	0.509	0.196	-0.388	-1.208	0.233	0.489	0.671	0.952	0.04	0.743	-0.211	-1.157	1.237	-0.358	-0.498	-0.663	-0.756	0.187	0.561	-0.086	-0.066	-0.39	-1.646	0.691	-0.839	-0.429	-0.086	-0.19	0.911	0.443	-0.499	-0.771	-1.677	-0.204	-0.699	0.111
GENE708X	60681	FK506 binding protein 10, 65 kDa|FKBP10|17q21.2	1	1.021	1.99	1.776	1.318	0.128	2.294	1.004	2.361	1.255	1.772	0.846	2.253	-0.918	-0.213	-0.98	0.842	0.543	0.163	-1.899	0.709	0.644	2.523	1.338	1.015	1.262	-0.047	-0.107	0.275	1.002	0.863	0.778	0.584	0.854	1.492	1.231	0.729	0.309	-0.705	1.493	1.471	0.916	1.732	-0.032	0.414	1.216	1.612
GENE315X	26289	adenylate kinase 5|AK5|1p31	1	-1.229	0.611	0.292	3.203	0.516	1.415	0.282	4.41	0.223	0.932	-0.783	0.875	-0.828	0.58	-0.056	0.031	0.37	-0.159	0.854	0.714	-0.241	2.734	1.309	0.978	0.857	-0.367	0.09	1.252	0.772	1.099	1.093	0.494	-0.606	0.133	-0.02	0.066	-0.224	-0.488	-0.069	-0.318	0.127	1.077	-0.006	0.89	0.03	-0.215
GENE204X	1848	dual specificity phosphatase 6|DUSP6|12q22-q23	1	1.803	1.912	0.961	-2.507	-0.357	-0.34	-0.114	1.67	1.011	0.553	0.017	1.617	0.033	1.018	-0.076	-0.515	1.254	1.137	0.964	0.288	-0.097	2.396	0.274	3.578	0.68	0.757	1.157	-0.893	0.736	-0.397	0.29	0.82	1.33	4.048	0.872	0.866	0.446	-0.912	0.549	0.042	1.073	2.739	0.558	-0.274	-0.496	1.701
GENE365X	2982	guanylate cyclase 1, soluble, alpha 3|GUCY1A3|4q31.1-q31.2	1	0.942	0.192	1.793	-0.43	0.09	1.706	0.699	0.738	0.854	1.492	0.571	3.104	1.05	1.398	0.328	-1.043	2.108	0.152	0.35	0.252	-1.953	0.474	-0.039	1.555	1.926	1.032	-0.028	-1.148	-0.675	0.553	-2.217	-0.997	-0.482	-0.237	-2.044	-3.703	-2.969	-2.489	-1.491	-3.317	1.43	0.43	0.202	0.158	-0.105	-1.851
GENE443X	3764	potassium inwardly-rectifying channel, subfamily J, member 8|KCNJ8|12p11.23	1	2.1	2.769	-1.253	1.766	1.874	-1.54	0.384	-1.152	-0.121	0.261	-0.403	0.227	-1.247	0.056	0.835	1.159	-0.365	-0.177	-0.469	-0.22	0.711	1.596	-2.701	-1.533	2.659	1.312	1.088	-0.936	1.07	-0.085	0.043	0.238	-0.129	-2.251	-2.161	-2.114	-2.265	-0.517	-1.736	-2.006	1.009	0.887	0.02	-0.135	0.962	2.003
GENE238X	2180	acyl-CoA synthetase long-chain family member 1|ACSL1|4q35	1	-0.587	-1.358	-1.157	-1.106	-1.369	-1.086	-1.578	-1.399	-0.871	-0.946	-0.871	-1.748	-1.437	-1.262	-1.404	-1.793	-2.888	-1.793	-2.234	-0.793	-1.609	-2.572	0.148	-1.741	-1.742	-0.053	-0.19	-0.891	-1.122	-0.975	0.135	-0.302	-2.682	-3.441	-2.059	-2.088	1.931	3.621	0.038	-1.009	2.118	-2.161	-2.202	1.802	-0.54	-3.638
GENE393X	3240	haptoglobin|HP|16q22.2	1	3.203	1.195	0.156	0.059	-0.773	4.537	-0.483	-1.927	1.088	1.488	1.217	3.142	3.065	1.014	-0.75	-0.775	-1.019	-2.555	0.566	-0.163	0.588	-2.581	0	2.128	-1.061	1.001	1.538	2.095	5.075	6.202	4.253	-0.212	0.604	1.321	1.116	0.581	3.275	5.42	-0.221	3.104	3.659	2.986	1.171	4.408	2.525	-2.661
GENE380X	3067	histidine decarboxylase|HDC|15q21-q22	1	0.869	1.214	0	-0.504	0.337	-1.964	0.544	-0.208	-0.133	0.215	1.006	0.489	2.057	2.912	2.985	-0.451	-1.286	-1.123	-0.449	-0.119	1.939	0.455	-0.277	-0.154	-1.314	2.022	1.644	0.941	0.873	-0.845	-1.239	-0.831	0.645	1.345	0.99	-0.003	0.377	0.102	0.393	-0.06	0.933	2.554	2.543	4.215	4.966	0.064
GENE289X	2487	frizzled-related protein|FRZB|2qter	1	-0.806	1.691	0.502	2.113	-0.171	0.595	1.2	-0.483	-1.802	-0.936	0.558	1.523	-1.37	-1.03	-1.035	-0.963	0.061	-1.256	-0.321	-0.55	-1.664	0.485	0.259	1.076	1.12	-0.651	-1.117	-0.502	-2.12	-2.266	-1.413	-0.473	-1.367	0.195	-1.128	-0.713	-0.293	0.073	-1.984	-0.58	-0.799	-0.124	-0.065	0.235	0.016	-0.349
GENE93X	116039	odd-skipped related 2 (Drosophila)|OSR2|8q22.2	1	0.279	0.458	-0.004	0.002	0.171	-0.772	-0.762	-0.475	-0.98	-0.732	0.145	-0.736	-1.138	-0.635	-0.689	-1.146	-1.773	-0.249	0.701	2.768	0.016	0.267	-1.338	-0.914	-0.722	-0.903	-0.965	0.589	-0.561	-1.017	-0.947	-0.627	-0.178	0.338	0.192	-0.737	-0.48	-0.63	0.975	-1.186	0.093	-0.526	-0.122	0.544	0.597	-0.697
GENE154X	145258	goosecoid homeobox|GSC|14q32.1	1	0.477	0.35	-0.435	1.497	-0.52	-1.012	-0.282	-0.39	0.815	0.496	0.611	0.026	-0.093	0.169	0.866	-0.298	-0.251	0.136	-0.014	0.916	0.56	1.991	-1.155	-0.678	-0.789	-0.011	-0.727	0.928	0.255	-0.646	-1.5	-2.235	-0.633	-0.144	0.492	-0.154	1.244	-0.203	0.053	-1.005	-0.179	-0.545	-0.626	1.851	0.229	-1.051
GENE199X	1803	dipeptidyl-peptidase 4|DPP4|2q24.3	1	0.894	-0.337	0.342	1.376	1.782	-2.581	0.107	-2.884	-2.567	0.096	-0.156	-2.55	0.922	0.276	3.659	-3.045	-3.793	-1.404	-1.043	-1.309	2	-2.005	-2.08	-1.507	-1.127	-0.878	-1.547	-1.537	-1.553	-2.972	-0.553	-1.126	-2.151	-1.112	-2.163	-2.694	-1.274	-0.551	-0.655	-1.336	1.743	1.09	1.835	-0.596	-0.362	-3.42
GENE486X	4129	monoamine oxidase B|MAOB|Xp11.23	1	0.705	1.233	-0.923	-2.107	2.408	-1.917	0.041	0.803	-0.381	-1.95	-0.346	0.391	-0.854	-0.224	0.057	0.642	0.961	3.407	1.297	1.924	-0.196	1.111	1.478	0.464	1.038	-1.769	-2.442	-0.044	0.723	2.963	2.844	1.429	-2.275	-2.123	-1.678	-2.465	0.512	3.027	0.291	-0.952	1.526	-0.647	-1.553	-0.732	-1.32	-3.553
GENE409X	347	apolipoprotein D|APOD|3q26.2-qter	1	0.366	-0.609	-0.125	1.518	1.022	0.301	0.727	0.991	3.745	1.8	1.602	4.758	2.223	3.531	-0.802	0.648	6.102	4.814	4.586	6.713	2.064	4.445	2.145	4.43	1.666	0.975	2.936	1.39	4.266	4.65	3.419	0.185	-1.718	0.066	-2.38	-3.146	0.286	0.652	-2.054	-2.72	3.418	-0.02	0.898	0.504	-1.871	-1.452
GENE485X	4128	monoamine oxidase A|MAOA|Xp11.3	1	0.202	-0.606	-2.415	0.29	2.328	-1.656	0.678	0.723	0.495	1.88	-0.375	0.601	2.197	-0.081	1.533	1.56	0.992	1.817	0.791	0.631	0.685	1.555	0.568	1.583	2.501	1.385	1.878	-0.261	0.548	1.684	2.433	2.032	0.145	-1.789	-2.806	-1.926	-0.927	-0.679	-0.212	-1.184	1.13	0.747	1.445	-2.319	-1.384	2.357
GENE99X	119587	carboxypeptidase X (M14 family), member 2|CPXM2|10q26.13	1	0.34	1.532	2.686	2.168	0.675	0.936	1.052	1.688	1.022	2.239	-0.767	1.082	-0.057	-2.498	-3.694	-0.499	2.321	-0.329	1.77	2.178	-0.942	0.363	1.888	0.1	-0.56	0.673	0.774	2.085	2.32	0.154	2.156	0.541	0.412	3.175	1.56	0.258	2.146	1.197	0.729	0.492	2.682	3.288	2.264	0.916	-1.66	2.32
GENE325X	2681	glycoprotein, alpha-galactosyltransferase 1 pseudogene|GGTA1P|9q33.2	1	0.178	-0.008	0.652	-0.467	0.528	-0.227	0.406	-0.923	0.022	-0.388	1.799	1.751	0.44	-0.548	-0.466	0.135	0.243	-0.075	0.531	0.618	-0.066	2.039	0.354	0.935	0.552	-0.544	-0.379	-0.577	-1.625	-1.415	0.164	-0.407	0.764	1.365	0.104	0.589	0.702	0.799	-0.186	0.63	1.856	2.342	2.4	1.632	1.267	2.544
GENE218X	2006	elastin|ELN|7q11.23	1	2.95	2.769	0.749	0.183	-0.333	-0.498	1.756	0.74	1.231	0.066	0.475	-0.335	-0.03	0.523	-0.83	-0.584	-0.43	0.634	-1.761	-2.979	0.697	0.41	0.187	-0.401	-1.345	0.508	-0.176	0.759	0.007	0.137	-0.923	-0.547	-0.68	1.274	1.106	-0.117	-0.95	-1.5	0.179	-0.76	-0.023	-0.114	0.365	-1.554	0.179	-1.359
GENE11X	10218	angiopoietin-like 7|ANGPTL7|1p36	1	2.043	2.798	0.83	3.887	1.883	-0.167	1.16	-0.364	0.987	0.831	-0.284	-0.574	0.181	1.968	2.946	2.136	0.266	-0.773	-0.014	0.007	-0.265	0.376	-1.874	-0.256	-0.208	-1.274	-1.574	-0.072	-1.048	0.247	-0.628	-0.554	-0.449	5.188	-0.226	2.336	0.996	1.363	0.996	0.44	-0.413	-0.508	-1.231	-0.471	-0.359	-0.419
GENE130X	1346	cytochrome c oxidase subunit VIIa polypeptide 1 (muscle)|COX7A1|19q13.1	1	0.95	1.022	-2.404	1.306	0.432	-0.686	-0.909	-2.143	-1.758	0.385	3.143	1.048	-0.099	1.134	-0.057	-1.086	-3.26	-1.478	-0.688	0.329	0.928	-1.7	-1.281	-1.397	0.387	-0.645	-0.677	1.156	1.038	0.099	-2.187	-0.671	-0.347	-0.422	-0.129	-1.465	2.609	5.909	2.456	1.774	3.018	2.608	-1.348	-0.421	0.36	-1.507
GENE531X	4856	nephroblastoma overexpressed|NOV|8q24.1	1	0.817	1.891	1.361	0.688	-1.584	1.325	0.723	0.184	0.083	-0.681	0.286	-0.399	-0.168	-0.487	-0.283	0.399	-0.55	-0.25	-1.993	-1.701	0.72	0.237	-1.129	0.831	-0.308	0.925	0.901	1.086	1.242	-0.362	-0.39	-1.325	-0.067	-0.191	1.754	0.216	-0.543	-1.351	-0.432	-0.868	1.968	1.934	-0.242	-1.181	0.021	1.254
GENE384X	316	aldehyde oxidase 1|AOX1|2q33	1	2.319	-0.525	-0.496	-0.581	-3.421	-1.658	0.386	1.233	0.774	0.974	-0.64	-0.588	1.598	-1.356	-1.055	-1.755	-1.029	0.533	0.117	-0.226	-0.795	-1.361	1.197	1.022	2.224	-1.302	-1.684	-1.983	-0.984	0.438	-0.022	-0.404	-2.527	-1.232	-2.138	-2.76	0.469	2.267	-0.442	-2.024	1.426	0.167	-0.555	-2.299	-2.655	-0.158
GENE351X	28984	regulator of cell cycle|RGCC|13q14.11	1	0.596	-0.005	-1.182	0.167	-2.368	-3.858	-3.205	-3.032	-2.734	-0.84	-1.026	-1.107	-0.326	-1.765	-1.576	-1.936	-3.248	-3.767	-1.391	-2.397	-0.099	-2.414	-2.552	-1.033	-0.304	-1.958	-2.143	-1.903	-2.962	-2.612	-2.348	-2.666	-2.49	-1.952	-2.413	-2.701	1.317	2.604	0.134	-1.333	1.051	-0.497	-1.811	-0.418	0.052	-2.518
GENE132X	1359	carboxypeptidase A3 (mast cell)|CPA3|3q24	1	0.245	-0.128	-0.243	-0.47	-1.129	-1.394	-2.109	-0.591	-0.566	-0.184	-0.644	-0.724	-0.346	0.18	0.658	-0.164	-2.264	-0.868	0.947	0.096	0.011	-0.248	1.344	-0.24	-0.997	-1.309	-0.181	1.174	-0.355	-0.409	0.726	-1.221	0.176	-1.807	0.207	0.259	1.322	2.406	0.457	0.423	0.856	-0.411	1.183	0.056	1.034	0.043
GENE231X	2162	coagulation factor XIII, A1 polypeptide|F13A1|6p25.3-p24.3	1	0.855	1.3	-1.086	1.521	3.376	-4.856	2.288	-1.925	-3.004	0.346	-0.147	-1.407	0.308	-2.851	0.448	1.619	-2.22	0.446	-0.37	-0.336	-2.259	-0.629	-1.471	2.035	2.172	-0.042	-0.07	-0.854	0.326	1.313	3.977	2.499	2.574	0.713	0.358	-1.15	0.75	-0.198	1.347	-2.069	3.258	2.994	0.813	0.318	2.452	-1.476
GENE344X	2857	G protein-coupled receptor 34|GPR34|Xp11.4	1	0.992	-0.058	0.447	1.069	1.922	0.184	0.104	-0.282	-0.174	1.63	0.542	1.327	-1.373	2.021	0.986	0.37	-0.02	-1.517	0.17	1.74	0.083	0.751	-0.387	1.717	0.92	1.108	0.962	0.187	0.722	0.964	2.284	0.057	0.803	-0.345	0.024	-0.103	-0.46	-0.485	0.629	0.971	1.175	1.357	1.524	-0.08	-0.092	0.513
GENE692X	58475	membrane-spanning 4-domains, subfamily A, member 7|MS4A7|11q12	1	0.341	-0.009	0.237	-0.55	2.036	-0.688	1.373	-2.013	0.827	-0.886	0.372	0.043	0.543	-0.09	1.769	-0.506	-0.047	0.718	-0.01	-0.243	-0.914	-1.075	-1.847	1.425	1.4	1.122	1.283	-1.779	0.05	-0.346	1.74	-1.278	-0.054	0.863	-0.536	-0.362	0.619	-0.234	1.755	0.155	2.895	3.921	2.197	1.436	0.317	2.169
GENE80X	11326	V-set and immunoglobulin domain containing 4|VSIG4|Xq12-q13.3	1	-1.03	0.083	-0.226	0.819	0.485	1.169	-0.27	-0.533	-0.714	0.809	0.474	-0.179	0.204	0.249	0.796	0.067	-0.306	-0.219	0.527	1.444	-0.208	-0.407	-0.612	-0.247	-0.654	0.076	-0.158	0.74	0.227	-0.176	-0.96	-0.259	-0.659	0.335	1.052	-0.262	-0.113	-0.381	-0.002	-0.631	0.323	-0.114	0	-0.761	0.884	0.173
GENE982X	9332	CD163 molecule|CD163|12p13.3	1	1.382	2.85	-0.966	2.445	1.356	-2.065	1.936	-0.723	-1.579	1.267	2.447	-0.805	1.126	0.416	0.966	0.712	0.331	1.472	0.245	0.131	0.457	-1.259	-1.509	0.515	0.18	-2.153	-2.921	-0.744	0.286	-0.187	1.145	1.456	0.698	1.351	-0.872	-2.379	0.221	0.546	-0.702	-1.295	0.398	1.08	-0.469	-0.738	2.715	-2.655
GENE147X	140738	transmembrane protein 37|TMEM37|2q14.2	1	1.576	1.732	-1.39	0.884	-0.022	-1.45	-2.742	0.421	2.836	1.779	-0.063	1.556	-1.364	-0.87	-0.564	-1.925	-1.682	-2.056	-0.873	-0.791	-2.415	1.641	-1.638	1.814	1.3	-1.499	-1.291	0.212	0.298	2.393	1.478	0.321	0.513	0.843	-1.541	-0.827	-1.511	0.343	2.98	-0.138	0.039	1.117	0.217	1.782	1.582	0.433
GENE82X	11343	monoglyceride lipase|MGLL|3q21.3	1	0.724	-0.474	0.511	0.107	-1.569	-1.491	-0.909	-1.857	-0.197	-1.447	-1.819	-1.117	-0.8	-0.524	-1.025	-0.705	-0.628	-1.743	-1.702	-1.797	0.351	-0.511	-0.819	-0.183	-0.944	-1.325	-0.96	-1.208	-0.711	-0.126	-0.266	-1.526	-2.229	-1.333	-1.713	-3.067	2.008	2.592	-0.614	-0.491	1.094	-0.443	-1.92	0.035	-0.79	-0.816
GENE10X	10216	proteoglycan 4|PRG4|1q25-q31	1	-1.677	1.108	-0.701	1.488	-0.848	-1.964	2.929	-2.58	-2.223	-0.012	1.052	-0.269	0.091	-1.173	-0.98	-2.959	-1.85	-1.735	-0.701	1.205	-1.576	-0.137	-1.988	-0.891	-1.313	-2.252	-3.436	-0.33	-1.702	-2.533	-1.057	0.832	1.909	1.88	0.553	-1.735	1.089	1.475	1.906	0.429	2.279	2.891	1.748	1.213	3.127	-0.732
GENE334X	2719	glypican 3|GPC3|Xq26.1	1	-0.814	-0.564	3.386	1.723	0.744	1.333	-1.176	0.664	0.267	0.296	1.174	0.501	-0.151	0.399	1.216	1.263	0.225	0.286	0.27	0.665	0.786	-0.14	-0.203	0.943	-0.035	1.592	0.694	0.593	1.943	-0.511	-1.313	-1.749	-0.774	-0.862	1.436	0.38	0.216	-1.035	0.718	-0.716	0.821	0.117	-0.183	1.158	1.773	-0.164
GENE487X	4147	matrilin 2|MATN2|8q22	1	5.072	0.86	-0.125	3.122	-1.638	1.411	2.325	1.855	1.846	0.77	3.508	3.229	0.822	1.847	1.02	2.052	3.229	3.189	3.053	2.452	2.398	4.357	1.673	2.473	3.796	2.219	1.966	1.225	2.554	1.267	0.22	2.676	-3.171	-1.471	-2.129	-2.725	-2.085	-1.915	2.617	-1.767	0.734	0.34	-0.058	-1.841	0.372	-1.925
GENE403X	3397	inhibitor of DNA binding 1, dominant negative helix-loop-helix protein|ID1|20q11	1	-2.545	-0.708	2.654	-0.229	-3.444	1.942	-0.666	-0.488	-1.047	-1.031	-1.029	0.65	0.774	-1.507	-1.1	-0.716	-4.018	-1.165	-0.43	-0.166	-2.035	0.063	-0.289	1.037	-0.519	2.036	2.572	-0.092	-1.95	-2.554	-1.241	-1.097	2.169	2.399	2.169	1.921	3.259	2.193	1.559	0.124	0.897	1.195	1.53	1.832	1.951	-0.976
GENE269X	2318	filamin C, gamma|FLNC|7q32-q35	1	-0.141	0.026	0.231	0.514	-0.396	0.407	1.192	0.031	-0.328	1.157	0.956	0.563	1.145	1.319	0.361	1.662	0.115	-0.266	-1.453	-0.295	1.167	1.433	0.802	0.346	-1.23	-0.718	0.258	0.116	0.516	-0.425	-0.996	-0.94	0.209	-1.296	-0.129	-0.948	-0.43	-0.265	0.38	-0.948	-0.836	-1.023	-0.592	-0.79	-0.053	-1.754
GENE52X	10742	retinoic acid induced 2|RAI2|Xp22	1	0.0215	0.5175	0.3065	-0.1685	-1.6965	0.0675	0.8045	-0.3935	-0.5855	-1.1665	-0.9725	-0.3505	0.0205	1.1325	0.5655	2.2795	1.2965	0.4615	1.8455	2.1075	-1.0065	0.9395	1.0015	-1.8315	-0.2045	-1.0075	-0.0105	0.2455	-0.0615	-0.3015	0.4535	0.7905	-0.6415	-0.1205	-0.6695	-0.0295	-0.3405	0.6065	-0.9505	0.2145	-1.1115	-0.6975	-0.7265	-0.6175	-0.8545	0.1045
GENE272X	2331	fibromodulin|FMOD|1q32	1	0.736	0.779	1.908	-0.438	-0.828	1.764	0.433	0.29	1.055	2.499	-0.013	0.381	-0.1	0.247	-1.002	1.521	0.149	-0.422	-1.976	-2.197	1.121	0.146	0.967	0.023	0.159	-1.203	-0.004	0.327	-0.18	-0.896	-0.617	-0.748	-0.687	0.457	0.556	-0.088	-0.525	-0.564	-0.15	-0.429	-0.379	0.076	-1.206	-0.498	-0.999	-0.114
GENE733X	64094	SPARC related modular calcium binding 2|SMOC2|6q27	1	-0.34	0.519	0.911	1.055	4.587	0.798	1.36	-0.414	-0.108	0.153	-0.313	-0.262	1.384	-0.69	-0.879	0.915	0.764	-0.701	-2.731	-1.325	0.898	0.261	1.154	-0.079	-1.105	-2.19	-0.484	0.158	-0.63	-0.752	-0.06	0.056	-1.167	-0.76	-0.646	-0.87	-0.464	0.101	-0.486	-1.04	0.553	-1.027	-0.624	-1.11	-1.22	-0.058
GENE388X	3204	homeobox A7|HOXA7|7p15.2	1	3.982	1.817	2.478	0.901	-0.094	-0.958	1.018	-1.361	-0.849	-0.385	0.052	1.526	-0.164	-0.453	-0.386	-1.029	-0.516	-0.967	-0.693	-0.603	-0.633	0.67	-1.759	0.578	0.333	-0.099	-0.396	-1.06	-0.46	-0.771	-0.21	0.04	-1.189	1.177	-0.085	-1.059	1.149	2.898	-0.459	0.358	1.466	1.051	-0.813	0.776	0.949	-1.771
GENE94X	116362	retinol binding protein 7, cellular|RBP7|1p36.22	1	1.5	0.637	-2.24	-2.987	-3.669	-2.84	-1.367	-1.649	1.211	0.221	3.391	0.799	-0.981	1.23	-0.407	-0.869	-2.608	-2.938	-2.194	-2.173	2.394	-1.584	-0.682	2.331	0.953	-0.508	-0.274	-2.861	-1.915	-3.043	-2.253	-1.751	1.337	-0.127	-2.961	-3.825	-1.363	-0.054	-2.804	0.777	0.292	-2.698	-0.64	-0.163	-1.184	-0.51
GENE248X	2205	Fc fragment of IgE, high affinity I, receptor for; alpha polypeptide|FCER1A|1q23	1	1.224	1.034	-0.046	0.966	-0.066	-0.013	-0.537	-0.968	-0.909	-0.45	0.17	0.254	-0.507	-0.522	0.095	-0.807	0.083	-0.351	0.185	0.794	0.402	0.875	-0.118	-0.068	0.799	1.029	0.333	-0.024	1.544	-0.216	0.945	0.484	-0.347	0.105	0.259	0.058	-0.182	-0.207	-0.412	0.244	0.389	0.442	0.865	-0.323	-0.379	0.128
GENE600X	54510	protocadherin 18|PCDH18|4q31	1	-0.451	0.736	0.041	-1.55	1.585	1.068	0.535	0.834	-0.279	1.232	-0.97	0.372	2.907	2.121	1.061	2.705	2.536	2.472	3.052	3.003	2.37	0.593	0.892	0.975	1.648	-0.247	-0.475	-0.484	-0.487	-0.337	-0.278	1.575	-1.077	0	-0.702	-1.128	-1.923	-1.609	-1.803	0.08	-1.366	-0.939	-1	-1.365	-1.706	0.226
GENE399X	3316	heat shock 27kDa protein 2|HSPB2|11q22-q23	1	-0.405	0.717	0.989	-0.249	-0.577	0.461	0.632	-0.045	-0.092	0.66	0.641	0.437	0.932	0.393	-0.072	0.829	0.356	-0.093	0.302	0.509	0.682	0.274	1.121	0.766	-0.713	-1.215	0.46	0.551	0.221	-0.38	-0.497	-0.942	0.063	0.249	0.253	-0.277	-0.06	-0.08	-0.292	-0.777	-0.253	-0.382	-0.879	0.37	-1.051	0.159
GENE45X	10628	thioredoxin interacting protein|TXNIP|1q21.1	1	-3.256	-3.456	-0.061	-1.793	-2.046	0.535	-1.346	-0.512	-0.959	2.465	-1.405	-0.43	-0.784	0.143	-2.399	0.915	0.877	-1.168	0.103	2.306	-0.84	-1.761	2.518	-4.511	-2.528	-2.242	-1.827	-0.59	0.005	-1.167	-0.445	0.167	-2.264	-2.465	-1.671	-0.645	1.799	1.104	-1.861	-1.028	-0.978	-2.729	-1.705	1.614	-0.891	-0.819
GENE104X	1264	calponin 1, basic, smooth muscle|CNN1|19p13.2-p13.1	1	6.195	0.235	-0.057	-0.892	-1.492	1.629	3.721	0.08	1.259	0.788	-0.735	3.953	1.385	1.159	-0.055	-1.058	2.577	-0.841	-1.207	-1.134	2.453	7.14	1.926	3.529	4.968	3.092	3.573	1.324	2.015	5.443	4.769	2.823	-0.531	-1.26	-0.075	0.191	-0.174	0.052	-0.75	-1.129	2.261	3.104	1.056	1.493	-0.266	-1.255
GENE521X	4629	myosin, heavy chain 11, smooth muscle|MYH11|16p13.11	1	2.868	0.618	1.201	-0.696	2.287	0.311	2.165	0.022	0.055	1.005	0.339	1.229	-0.062	1.726	0.916	0.874	0.415	-1.703	-1.99	-1.46	0.506	2.907	1.273	3.801	1.938	1.243	1.97	1.255	2.178	3.004	2.453	0.329	-1.626	-1.717	-0.998	-2.471	-0.158	0.259	0.079	-2.014	0.268	0.33	-1.195	0.339	-0.92	-1.509
GENE230X	216	aldehyde dehydrogenase 1 family, member A1|ALDH1A1|9q21.13	1	2.006	-1.246	1.663	6.712	-0.718	-1.125	3.185	2.647	-0.467	0.166	-0.27	-1.952	0.89	4.419	2.913	4.02	4.442	6.152	6.864	6.034	5.005	3.362	-1.766	-0.405	-0.242	2.384	2.249	0.798	2.255	5.565	3.332	2.272	-2.589	-2.218	-1.35	-1.322	0.315	0.741	-0.791	-2.051	0.033	-0.438	-1.112	-1.447	-1.41	-2.645
GENE160X	150	adrenoceptor alpha 2A|ADRA2A|10q25.2	1	-0.111	0.908	0.806	0.055	-0.23	-0.483	-0.094	-0.377	-0.471	-0.948	0.206	-0.183	-0.46	-0.542	0.409	0.17	-0.675	-0.423	-0.275	-0.702	-0.467	-0.587	-1.172	0.125	0.986	0.202	0.133	0.804	1.256	1.42	0.269	0.574	-0.862	1.32	0.48	0.31	0.109	-0.04	2.031	-0.62	-0.046	0.096	-0.069	1.013	0.874	1.483
GENE163X	1511	cathepsin G|CTSG|14q11.2	1	-0.53	0.349	0.981	1.063	0.117	0.306	0.149	0.37	0.644	-0.134	0.381	-0.736	0.125	-0.304	0.174	0.141	-0.018	0.804	0.356	0.884	0.288	1.271	0.247	0.731	1.509	0.279	0.022	0.267	-0.072	0.727	-0.144	-0.099	-0.119	0.838	1.188	0.957	1.854	-0.501	-0.031	0.391	1.285	1.538	1.351	2.027	-0.425	0.255
GENE321X	2669	GTP binding protein overexpressed in skeletal muscle|GEM|8q13-q21	1	-0.325	0.632	1.471	-1.634	-0.503	0.231	0.593	0.125	-0.471	0.871	-0.394	0.957	-0.94	0.212	-0.43	0.461	-0.394	-2.002	1.11	0.825	-1.117	-0.646	1.045	1.212	0.775	0.756	-0.04	0.223	-1.571	-0.948	-0.363	-0.467	-1.378	-0.745	1.252	2.791	2.663	1.798	1.032	0.166	1.247	1.205	1.198	2.404	1.831	-0.471
GENE159X	1490	connective tissue growth factor|CTGF|6q23.1	1	-0.4365	0.2415	2.4005	2.5695	1.0655	1.8575	1.6545	-0.0965	1.9885	1.6175	-0.2335	0.5825	-2.4025	-0.7655	-1.9455	0.9765	0.9665	1.2615	0.7055	3.2285	-0.8345	0.5575	0.3295	0.5865	0.5065	0.0655	0.1815	1.0235	-0.2795	-0.4765	0.4965	-0.2275	1.8495	1.8465	-0.2275	0.6365	2.5905	1.8005	0.7795	-0.9575	1.1065	2.4135	0.6715	0.3145	0.7835	3.3835
GENE416X	3491	cysteine-rich, angiogenic inducer, 61|CYR61|1p22.3	1	-1.572	0.109	1.762	0.956	-0.707	2.107	1.085	-0.553	-0.183	-0.007	-0.679	0.619	-1.528	-1.003	-1.46	-1.681	-1.058	-0.926	-1.177	0.634	-0.653	-0.686	-0.477	-0.991	-1.276	-0.681	-0.431	0.408	-0.329	-1.288	0.251	0.241	2.47	1.762	1.657	1.769	2.355	0.149	-0.336	-0.933	-0.049	0.782	0.26	1.092	0.401	3.353
GENE213X	1960	early growth response 3|EGR3|8p23-p21	1	0.766	-0.157	0.649	0.379	-0.147	0.038	-0.68	0.022	-0.08	0.776	-0.762	0.076	0.14	0.165	-0.13	-0.061	0.145	0.85	0.388	-0.087	1.537	0.281	-0.269	0.022	-0.441	-0.001	0.495	-0.404	0.738	0.438	0.4	-0.375	0.951	0.48	0.341	-1.288	-0.557	-0.655	0.334	0.138	0.292	0.136	-0.313	0.179	0.459	0.146
GENE212X	1959	early growth response 2|EGR2|10q21.1	1	-0.374	-1.483	1.317	-1.158	0.837	4.141	3.275	3.668	2.87	3.197	0.609	1.877	1.562	3.752	1.601	1.566	1.147	2.696	1.776	0.328	-0.319	0.637	0.099	4.337	3.164	4.029	4.247	1.329	1.427	1.315	2.264	1.812	1.875	3.396	0.654	1.442	2.396	0.836	1.715	2.111	1.426	2.383	0.897	-0.138	-0.19	2.75
GENE203X	1843	dual specificity phosphatase 1|DUSP1|5q34	1	-1.778	-1.162	-1.392	0.255	-0.272	-0.516	-0.351	-1.334	-1.152	0.915	-0.05	0.136	-0.506	0.295	0.309	-0.514	-1.601	-0.393	-0.978	0.672	0.187	-0.676	-0.014	-0.59	-1.043	0.073	0.328	0.443	-1.044	-2.329	-2.124	-1.962	-1.093	-1.267	-0.81	-0.402	1.388	-0.032	1.074	-2.233	-0.163	-0.154	0.508	1.382	1.967	-1.777
GENE211X	1958	early growth response 1|EGR1|5q31.1	1	-0.131	-1.776	0.83	-0.487	-0.408	1.043	0.554	-0.478	0.83	-1.678	0.006	0.074	0	-1.132	0.59	-0.217	-0.025	1.8	0.607	0.675	0.614	-1.633	-0.888	-0.355	1.689	1.18	1.223	-1.343	-1.163	-1.357	0.8	0.458	2.57	4.011	2.485	2.424	4.518	1.447	1.633	3.55	-0.481	0.803	-0.348	0.527	-0.662	1.958
GENE280X	2353	FBJ murine osteosarcoma viral oncogene homolog|FOS|14q24.3	1	-0.761	-0.359	1.354	-0.431	-1.042	-0.148	0.023	0.019	-0.59	-0.355	-0.037	-0.212	-1.771	0.006	0.165	-0.864	0.168	-0.714	-0.776	-0.929	-0.44	-0.248	-0.228	-0.938	-0.42	-0.357	0.772	-0.684	-0.948	-0.405	-0.173	-0.452	-0.489	0.583	-0.647	-0.738	1.955	0.027	-0.426	-0.494	-0.586	-0.345	-0.585	0.293	-0.275	-0.097
GENE821X	7538	zinc finger protein 36, C3H type, homolog (mouse)|ZFP36|19q13.1	1	-1.173	-0.826	0.742	-0.36	-0.272	0.618	-1.285	0.22	0.026	-0.622	-1.346	0.754	-1.443	-0.49	-0.072	-0.153	0.323	-0.654	-0.688	-0.15	-0.252	-0.483	0.447	-0.524	-1.243	-0.091	0.227	-0.617	-0.302	-0.517	-0.036	-0.592	-0.62	0.834	0.47	0.055	1.285	0.08	0.047	-0.055	-0.736	-0.568	-0.222	1.484	0.578	-0.176
GENE386X	3164	nuclear receptor subfamily 4, group A, member 1|NR4A1|12q13	1	0.919	1.31	-0.542	2.67	1.501	-1.539	0.417	0.287	0.578	-0.712	1.001	0.205	0.625	1.022	1.682	1.821	-0.282	0.255	0.109	-0.578	0.412	0.463	-2.02	-2.237	-1.717	-0.681	-1.568	0.056	-0.628	-3.146	-2.566	-0.998	-2.995	-0.786	-0.734	-1.25	-0.428	-1.823	-1.096	1.075	-2.048	-2.81	-3.118	-0.267	-1.436	-0.401
GENE522X	467	activating transcription factor 3|ATF3|1q32.3	1	0.252	-0.191	0.317	0.076	-1.027	0.406	0.038	-0.354	-0.618	-0.875	-0.992	-0.376	-1.035	-0.763	0.309	-0.81	-0.317	-0.108	-1.127	-0.486	-0.679	0.259	-0.594	-0.162	-0.297	0.104	0.232	-1.292	0.403	-0.318	0.103	-0.838	0.072	-0.444	1.283	0.728	-1.558	0.031	-0.156	-0.021	0.24	0.067	0.036	-0.003	0.568	1.159
GENE421X	3569	interleukin 6 (interferon, beta 2)|IL6|7p21	1	0.462	0.814	-0.072	0.344	0.57	-0.203	-0.256	-0.398	-0.49	-0.001	-1.127	0.661	0.331	-0.115	1.525	-0.384	0.564	0.625	-0.502	0.106	-1.23	1.898	-0.937	-0.215	0.335	-0.042	0.43	0.392	-1.213	-0.457	1.217	1.038	0.633	0.445	0.184	0.693	-0.283	0.497	-0.776	0.278	1.403	1.986	1.39	1.567	1.816	0.295
GENE958X	9021	suppressor of cytokine signaling 3|SOCS3|17q25.3	1	-1.42	0.59	2.174	-0.336	-0.449	1.769	1.815	0.104	3.244	0.06	-0.343	1.451	-0.326	-0.703	0.832	-0.213	0.903	0.529	-0.649	-0.315	0.281	0.681	0.297	-1.307	-0.22	0.372	0.753	0.897	0.566	0.866	0.558	0.148	1.086	0.592	0.829	0.817	1.089	-0.044	2.17	-0.094	0.916	1.542	0.045	2.522	2.376	1.709
GENE721X	6347	chemokine (C-C motif) ligand 2|CCL2|17q11.2-q12	1	-0.227	1.439	0.061	-0.815	2.957	-1.293	3.962	-0.59	-0.059	-1.045	0.142	0.809	0.465	2.017	1.865	0.401	1.544	0.692	-0.516	-1.054	-1.152	-1.648	-1.95	2.979	1.798	1.58	1.662	-1.129	-0.756	-0.103	2.764	0.852	1.233	1.212	-0.875	0.163	0.324	-0.033	0.244	-1.074	3.144	3.596	2.401	2.183	1.598	0.963
GENE959X	9023	cholesterol 25-hydroxylase|CH25H|10q23	1	-0.808	-0.763	0.144	-0.225	-0.057	0.391	2.849	-0.657	1.763	-1.328	-0.045	2.243	1.733	1.148	3.348	0.817	0.119	0.704	0.047	-0.388	-1.063	-1.399	-0.469	-0.598	1.386	-0.169	0.464	-1.087	-1.156	-0.089	1.501	0.598	1.919	1.998	1.021	1.496	0.3	1.373	1.624	0.912	1.262	2.883	1.582	1.204	1.925	1.964
GENE297X	25890	ABI family, member 3 (NESH) binding protein|ABI3BP|3q12	1	-2.376	0.684	0.284	0.628	-1.007	-0.179	0.401	-1.332	-1.585	-1.091	0.338	-1.666	-0.751	-1.092	-0.274	-0.861	-3.297	-0.113	-0.292	0.45	-1.003	-0.09	-0.833	-0.173	0.13	-0.128	-0.661	-0.449	0.029	-0.903	0.865	-0.179	0.766	0.913	-0.142	-0.501	-0.638	-0.736	0.157	-2.14	2.569	2.198	2.095	0.688	0.724	0.541
GENE396X	3290	hydroxysteroid (11-beta) dehydrogenase 1|HSD11B1|1q32-q41	1	-0.619	-1.127	-0.012	-1.049	-1.654	1.752	-0.516	-2.011	0.349	0.427	-0.653	0.668	0.307	-0.877	-1.11	-1.689	-1.088	-1.698	-0.509	-0.197	0.471	-1.413	-1.052	1.393	1.145	-0.477	-0.528	-0.545	-1.213	-1.168	-0.206	-1.447	-0.607	-0.568	-0.75	-0.632	3.317	4.495	0.477	0.855	5.152	1.147	1.921	1.594	2.022	-1.051
GENE319X	26577	procollagen C-endopeptidase enhancer 2|PCOLCE2|3q21-q24	1	-0.785	1.569	4.402	3.182	-1.969	-1.974	1.12	-2.213	-0.45	-0.882	0.717	-1.919	-0.242	0.484	0.315	2.475	-2.217	1.557	2.259	2.077	-0.289	-0.056	1.146	-2.535	-2.332	-3.485	-3.58	-0.958	-2.62	-2.294	-1.48	-1.431	-0.641	0.597	2.003	1.916	2.843	2.402	2.008	-2.309	1.656	1.857	2.64	0.595	2.407	1.581
GENE22X	10365	Kruppel-like factor 2 (lung)|KLF2|19p13.11	1	-2.5565	-0.8065	1.2005	-0.7415	-1.1215	-0.3935	-1.7405	-2.2565	-2.4315	-0.9365	-1.4105	-0.8145	-0.0595	-1.6265	-2.2655	-1.1815	-1.4255	-0.8845	-1.9615	-1.3815	-2.1765	-1.5145	-0.1345	-1.2995	-1.0235	-1.5585	-1.3435	-0.6635	-2.2975	-2.2605	0.3655	-0.2625	-1.0085	1.7905	0.2665	-0.3675	2.4105	2.1225	0.5955	0.8605	0.3675	0.1685	-0.6595	1.6905	1.5165	1.0295
GENE281X	23531	monocyte to macrophage differentiation-associated|MMD|17q	1	-0.663	-0.868	-0.816	-1.535	-0.921	0.834	0.002	-0.152	-1.67	-0.555	-1.534	-0.612	0.273	-0.834	-0.858	-0.541	0.386	-0.304	-0.291	0	-2.171	0.477	-0.912	0.184	0.178	-0.355	-0.003	-0.798	-2.105	-0.304	0.656	0.787	-0.158	-0.61	-1.109	-1.125	2.594	3.65	-0.149	-1.193	2.5	0.221	0.596	0.536	0.828	0.415
GENE68X	11096	ADAM metallopeptidase with thrombospondin type 1 motif, 5|ADAMTS5|21q21.3	1	0.5	-0.901	0.379	2.082	-1.71	0.86	0.431	2.574	-0.796	2.697	0.003	1.609	0.745	-1.392	-1.294	-0.709	0.87	-0.791	-0.418	0.004	1.765	-0.809	1.242	0.826	0.046	0.17	0.587	-0.708	-0.952	-0.6	0.919	-0.433	-0.171	-0.101	1.769	2.892	2.055	1.48	-0.55	0.092	2.592	1.411	0.687	1.226	1.191	-1.968
GENE424X	358	aquaporin 1 (Colton blood group)|AQP1|7p14	1	0.527	1.408	-0.714	-0.34	-0.697	-0.833	-1.134	-0.418	-1.253	0.754	1.054	1.126	0.789	-0.215	-0.659	-1.071	-0.841	-1.001	0.326	1.595	0.513	0.239	-1.701	0.601	0.632	0.988	0.757	0.672	0.774	0.686	0.216	-0.012	-0.835	0.184	-0.449	-0.179	1.5	0.935	0.729	-0.969	1.292	-0.034	-0.717	0.544	0.131	-1.913
GENE402X	338328	glycosylphosphatidylinositol anchored high density lipoprotein binding protein 1|GPIHBP1|8q24.3	1	0.835	0.672	0.95	0.117	-1.008	1.846	0.453	0.802	0.226	0.329	0.211	1.819	-0.683	-0.271	0.53	-0.225	0.583	-0.492	-0.316	-0.296	0.292	2.491	0.136	1.789	1.751	0.697	1.644	-0.05	0.327	0.005	-0.07	-0.786	0.553	-0.866	0.318	-0.08	0.284	0.886	-0.82	-0.219	0.927	0.364	-0.174	-0.004	0.726	0.365
GENE359X	2934	gelsolin|GSN|9q33	1	-3.188	-3.221	1.433	-0.234	-0.517	-1.059	-0.313	0.382	-0.046	-0.251	0.644	0.456	-0.101	-1.237	-1.174	-0.866	-1.894	-1.223	-1.677	-0.804	-1.224	-0.446	1.217	1.745	0.516	-0.324	-0.312	-1.135	-0.972	-1.444	-1.025	-2.449	-1.861	0.146	0.07	-0.186	3.669	2.382	2.454	0.859	2.957	0.732	-0.915	1.701	1.611	-1.704
GENE320X	2662	growth differentiation factor 10|GDF10|10q11.22	1	0.404	1.403	2.821	1.202	-1.968	-0.021	-0.716	-0.892	-1.098	-0.485	-0.215	-0.121	1.077	-0.947	-0.253	-0.781	-1.559	0.395	-0.877	-0.339	-1.275	0.007	-2.32	0.024	1.135	0.55	0.37	-0.159	0.713	-0.979	-0.273	-0.408	0.076	0.575	0.871	0.5	0.932	1.678	0.449	0.529	2.087	1.046	0.583	0.589	1.121	0.198
GENE259X	2277	c-fos induced growth factor (vascular endothelial growth factor D)|FIGF|Xp22.31	1	-0.135	-0.239	0.958	0.156	0.044	-0.343	0.621	-1.36	-0.662	-1.031	0.5	-0.439	1.633	-0.956	-0.427	-0.052	2.002	0.968	0.62	0.947	-0.674	0.717	0.495	-0.605	0.014	-1.086	-1.211	-1.425	-0.917	-0.477	0.497	-0.245	0.072	1.351	0.456	-0.729	1.021	1.153	1.043	-0.526	0.868	0.897	0.422	1.118	1.66	-1.063
GENE345X	286133	scavenger receptor class A, member 5 (putative)|SCARA5|8p21.1	1	-0.297	-0.247	0.286	2.773	0.669	1.467	1.015	-1.555	-0.777	2.785	1.166	1.493	0.365	0.867	-0.088	1.492	0.254	-0.314	1.458	1.865	2.217	-0.542	-0.003	1.19	1.104	0.272	0	1.414	1.241	0.238	-0.195	-0.644	1.492	0.215	0.58	2.374	1.846	2.225	0.42	1.933	1.29	0.164	-0.273	1.841	-0.505	-0.292
GENE250X	221476	peptidase inhibitor 16|PI16|6p21.2	1	0.101	0.21	0.664	-0.246	-2.175	-0.611	1.014	-0.174	-0.308	0.143	0.629	-0.229	0.156	-0.724	-0.408	0.052	0.474	-0.434	-1.195	-0.492	0.205	-0.336	0.211	0.823	-0.917	-1.022	0.288	0.263	0.059	0.171	1.045	-0.654	1.342	0.787	-0.134	-0.006	-0.361	0.411	1.106	-0.808	1.358	2.4	-0.243	2.535	1.985	-0.18
GENE801X	7148	tenascin XB|TNXB|6p21.3	1	-1.886	0	0.285	-1.648	-1.387	0.947	1.584	-1.176	-0.829	-0.904	1.153	-0.906	0.886	-0.679	-1.813	-0.765	-0.576	-2.326	-2.019	-0.125	-0.207	-0.349	1.459	-0.437	-1.764	-2.147	-1.805	-0.827	-1.452	-1.719	0.181	-0.9	0.876	0.879	-0.011	-2.065	1.927	1.314	1.37	-0.322	1.289	0.141	-1.334	0.565	0.361	-2.433
GENE21X	1036	cysteine dioxygenase, type I|CDO1|5q23.2	1	-1.907	-1.014	-1.238	0.461	-1.407	-0.273	-1.455	2.22	-0.085	5.006	0.546	-0.216	1.077	-0.813	-1.549	-1.316	-1.278	-0.696	0.968	1.062	3.784	-0.625	3.202	4.072	3.097	0.294	1.305	1.126	0.583	1.442	3.026	1.31	-0.462	-0.8	-1.557	-1.362	2.912	5.475	1.154	0.529	2.774	-0.419	-1.696	-0.68	-1.524	-2.893
GENE257X	2273	four and a half LIM domains 1|FHL1|Xq26	1	-0.49	0.25	-0.896	-0.425	1.676	-2.661	0.078	-0.923	-1.091	-1.615	3.25	1.605	0.564	0.937	0.114	-0.019	-0.621	-0.277	-1.927	-1.664	-0.273	-2.958	1.615	-0.904	-0.395	-0.986	-0.471	0.318	-0.886	-1.689	-0.719	-2.453	-0.655	-1.242	-0.249	-1.576	3.518	4.388	3.385	0.135	2.959	4.186	0.946	-1.311	2.327	-0.828
GENE84X	1149	cell death-inducing DFFA-like effector a|CIDEA|18p11.21	1	-0.158	0.338	0.645	-1.373	-0.259	-0.644	-3.37	-1.288	-0.869	0.299	1	0.204	-0.757	1.246	0.561	0.89	-3.955	-2.044	-1.273	-0.294	0.833	-1.373	-0.658	-0.299	1.697	1.243	1.084	1.16	0.016	-2.969	-1.962	-2.356	-0.334	-0.117	-0.165	-0.755	4.56	8.486	4.094	3.306	4.586	2.438	2.418	5.278	1.276	-0.156
GENE103X	126	alcohol dehydrogenase 1C (class I), gamma polypeptide|ADH1C|4q23	1	1.179	2.194	-0.188	0.126	0.046	0.08	-0.738	-0.696	-0.806	-0.351	1.055	-0.089	-0.305	0.244	0.585	-0.22	-1.317	-0.897	-0.262	0.107	0.678	-0.064	0.657	0.051	-0.255	-0.905	-0.197	0.494	0.238	-1.708	-1.135	-1.502	-0.175	-0.016	0.009	-0.943	0.54	1.729	0.572	-0.001	1.263	-0.195	0.32	0.201	0.818	-1.496
GENE471X	3991	lipase, hormone-sensitive|LIPE|19q13.2	1	-0.154	0.79	0.421	0.115	-0.877	0.262	0.303	0.009	-0.007	-0.751	-0.245	-0.189	-0.964	-0.263	0.143	0.231	-0.05	-0.202	0.024	0.334	0.089	0.144	0.516	0.416	-0.444	0.136	0.529	0.342	0.872	0.186	-0.41	-0.834	-0.728	-0.12	0.089	-1.06	0.903	0.975	0.034	-1.024	1.305	-0.468	-0.492	0.068	-0.087	-0.471
GENE232X	2167	fatty acid binding protein 4, adipocyte|FABP4|8q21	1	-2.6465	-2.8625	-0.2245	-3.1485	-0.7955	-2.4725	-2.5875	-2.6655	1.4235	0.1695	0.3615	-0.9605	2.7505	-0.3375	0.6775	1.4755	-6.3995	-1.4115	-3.6055	-4.0885	-1.7215	-3.0675	-2.0325	3.2795	1.7495	1.7295	2.9165	-3.4545	-4.5055	-1.5375	-1.1305	-2.7475	-1.5145	-0.9095	-0.5995	-4.1095	5.8485	6.9075	2.5565	1.6745	5.9865	0.5015	-0.7955	1.3435	1.5095	-5.2425
GENE991X	948	CD36 molecule (thrombospondin receptor)|CD36|7q11.2	1	-0.202	-0.12	-1.743	-1.812	-2.75	-1.977	-0.982	-3.561	-1.098	0.197	0.404	-2.438	0.947	-1.246	-0.026	-1.04	-4.044	-2.3	-2.49	-2.031	-2.977	-2.207	-1.673	0.075	0.362	-0.572	-1.157	-1.913	-2.89	-2.405	-0.705	-0.525	-2.294	-1.704	-2.195	-1.773	2.083	3.747	-0.151	-1.291	4.177	1.153	-0.5	2.17	-0.687	-4.652
GENE475X	4023	lipoprotein lipase|LPL|8p22	1	0.191	0.363	-3.058	-1.577	-0.028	-1.536	-1.232	-3.195	-0.179	-0.064	0.432	-1.593	0.63	-1.008	0.188	-0.447	-4.368	-2.007	-1.057	-0.967	-2.002	-2.838	-1.879	0.514	0.283	1.506	0.93	-1.175	0.016	-0.358	1.546	-0.952	-3.611	-3.632	-1.516	-3.136	3.53	5.757	0.582	-0.179	5.792	1.037	-0.627	1.388	-0.334	-2.156
GENE543X	50486	G0/G1switch 2|G0S2|1q32.2	1	2.275	-1.476	-2.626	-2.791	-2.569	-0.868	-3.732	-1.526	-0.82	-0.264	0.032	0.767	-1.92	0.985	-2.43	-2.496	-4.448	-3.156	-1.338	-2.27	-2.064	-0.221	0.575	-0.04	0.22	1.079	1.334	2.552	1.595	2.013	0.518	0.491	-3.243	-3.146	-2.484	-3.748	-1.115	2.216	1.067	-0.306	0.453	-0.414	0.541	1.435	-0.504	-2.821
GENE603X	5468	peroxisome proliferator-activated receptor gamma|PPARG|3p25	1	0.23	-0.169	0.371	-0.325	-0.369	-0.697	-1.293	-0.86	-0.489	-0.421	-0.483	-0.53	-0.531	-1.271	-0.703	-0.436	-0.815	-1.079	-0.782	-0.86	-1.02	0.423	-1.629	0.721	1.332	0.673	-0.014	-0.946	0.467	-0.86	-0.455	-0.734	-1.054	-1.354	-0.031	-0.718	1.245	3.036	0.136	0.018	2.186	0.382	0.442	0.882	0.103	-0.943
GENE192X	1675	complement factor D (adipsin)|CFD|19p13.3	1	1.133	3.344	0.18	-1.775	-2.186	1.007	-0.26	-5.427	3.552	2.624	-0.684	-1.66	5.517	-1.124	-1.227	0	-4.521	-2.461	-2.037	-2.447	-4.703	-3.84	0.078	4.361	5.269	-4.33	-5.427	-0.962	-7.237	2.207	3.778	-0.437	-0.202	2.125	2.035	-3.074	8.198	8.604	4.468	3.3	8.666	3.204	-1.334	5.542	-2.651	-6.913
GENE729X	63924	cell death-inducing DFFA-like effector c|CIDEC|3p25.3	1	-0.61	0.888	0.299	-2.039	-2.387	-0.297	-0.179	-2.483	0.673	1.627	-0.558	-1.992	3.75	-1.029	-0.929	-0.21	-3.485	-2.495	-2.99	-2.839	-2.732	-2.477	-1.007	1.568	1.617	-2.601	-2.795	-1.479	-3.099	0.358	1.326	-2.212	-0.959	-0.066	1.012	-2.488	6.869	7.986	4.286	3.366	5.695	0.884	-1.892	2.83	-1.728	-5.204
GENE988X	9370	adiponectin, C1Q and collagen domain containing|ADIPOQ|3q27	1	0.049	0.959	-1.17	-2.359	-1.578	-2.336	-1.438	-2.631	1.107	0.53	-0.411	-2.154	2.397	-0.948	-1.243	-0.559	-4.749	-2.799	-1.668	-2.894	-2.009	-2.551	-1.749	2.239	2.204	-3	-2.337	-0.482	-2.328	-0.449	1.382	-2.144	-1.324	-1.09	-0.085	-2.889	4.974	5.987	2.595	0.972	5.785	1.46	-1.187	2.057	-0.319	-4.062
GENE703X	5950	retinol binding protein 4, plasma|RBP4|10q23-q24	1	0.906	0.116	0.34	-0.099	-0.195	-1.738	-2.832	-0.297	-0.343	0.443	-0.101	-0.307	0.793	0.068	0.196	-0.126	-2.528	0.803	-0.299	-0.947	2.957	-0.82	2.16	0.092	0.132	-0.897	-0.562	0.362	0.055	-0.696	-0.23	-0.861	1.225	0.946	1.556	0.414	3.365	6.243	2.745	1.396	3.424	0.811	-0.324	0.307	1.673	-1.439
GENE648X	56301	solute carrier family 7 (neutral amino acid transporter light chain, asc system), member 10|SLC7A10|19q13.1	1	-0.021	0.71	0.908	-1.779	-0.75	-0.975	0.013	-1.587	0.328	-0.098	0.119	-1.036	1.376	-0.454	-1.344	-0.541	-1.15	-2.133	-1.626	-1.229	-2.002	0.141	0.315	-0.853	-1.604	-2.462	-2.236	-0.826	-1.905	-1.057	-0.511	-0.827	-1.45	-0.078	-0.362	-2.131	3.022	1.995	1.104	-1.819	0.927	-1.643	-1.121	1.217	-1.136	-2.436
GENE907X	84649	diacylglycerol O-acyltransferase 2|DGAT2|11q13.5	1	-0.875	-0.856	-0.522	-1.813	-1.333	-1.153	-1.483	-0.825	-0.204	0.121	-0.159	-1.351	-0.012	0.015	0.182	-1.791	-2.536	-2.181	-1.313	-2.835	0.043	0.123	-1.36	0.413	-0.201	0.797	1.272	0.412	-1.047	-0.713	-1.918	-1.418	-2.008	-1.533	-1.291	-2.392	3.026	4.138	1.37	-0.85	3.821	-0.126	0.596	0.509	1.308	-3.257
GENE864X	80760	inter-alpha-trypsin inhibitor heavy chain family, member 5|ITIH5|10p14	1	-0.851	1.055	0.837	-0.981	-1.22	0.666	-1.349	0.314	1.144	0.012	-0.085	-0.116	0.185	-1.096	-0.831	0.413	-0.015	-0.897	-2.134	-2.177	1.745	-1.117	0.368	1.858	1.134	1.075	1.202	-1.214	0.198	0.57	-0.291	-0.812	0.066	-0.655	0.852	-2.612	-0.753	-0.663	-0.079	0.508	1.982	0.592	-0.164	0.766	1.563	-1.521
GENE791X	7079	TIMP metallopeptidase inhibitor 4|TIMP4|3p25	1	-0.425	-0.554	-0.104	-0.523	-0.209	1.16	0	-0.086	-0.405	1.144	1.053	0.195	0.473	1.014	-0.122	0.59	0.164	0.005	1.116	1.214	0.155	0.336	0.504	-0.137	0.232	0.328	0.763	0.486	0.333	-0.341	-0.804	-0.007	-0.296	0.084	0.132	-0.221	0.278	0.65	0.326	-0.359	-0.442	-0.461	-0.413	0.661	-0.466	-1.128
GENE795X	7123	C-type lectin domain family 3, member B|CLEC3B|3p22-p21.3	1	-0.366	-0.277	0.789	-1.408	-1.389	3.014	-0.912	-1.941	-2.077	-1.071	0.633	-0.948	1.087	-0.981	-0.994	-1.534	-2.337	-2.117	-1.333	-0.752	-1.867	-1.391	-1.933	0.048	-0.239	-0.087	-1.395	-1	-0.997	-1.24	-0.19	-2.598	-0.529	1.478	0.682	-1.713	2.292	1.45	0.732	-0.396	3.242	1.951	0.251	2.259	1.303	-1.489
GENE200X	1805	dermatopontin|DPT|1q12-q23	1	-0.408	1.741	-0.224	-1.343	-1.689	-2.086	1.077	-1.917	-1.793	0.045	2.512	-0.498	0.183	0	-1.677	-0.039	-1.685	-2.97	-1.559	-0.297	0.521	-1.352	1.008	0.688	-1.252	-2.84	-2.463	-0.404	-0.483	-1.502	0.076	-1.386	0.813	-1.577	-1.985	-3.259	-1.339	-0.703	-0.829	-2.661	4.706	1.906	0.549	-0.778	0.245	-2.704
GENE206X	1879	early B-cell factor 1|EBF1|5q34	1	-0.7635	1.8965	1.4195	-0.6265	0.7785	0.2525	1.0505	-0.4945	-0.4165	-1.9605	-0.5775	-0.2485	-0.7245	0.0165	0.0625	0.6865	0.4705	0.0875	-0.1365	-0.2145	-1.2495	-0.2135	1.7465	0.3705	0.1005	-0.5625	0.1775	-1.1435	-1.1845	-0.4315	0.5895	-0.0245	-0.1295	0.3815	-1.1315	-2.3425	-0.0675	1.4415	-0.4555	0.6515	1.4415	0.9795	-0.2405	-0.0085	0.8075	0.7385
GENE341X	2791	guanine nucleotide binding protein (G protein), gamma 11|GNG11|7q21	1	-0.0465	3.6365	0.1225	0.5525	0.3235	-0.1235	-1.0375	-0.9015	-0.6855	-0.4395	-0.5205	0.2485	-0.9645	0.0805	0.7595	0.8955	0.3645	-0.0485	0.8655	0.8815	0.5015	0.4165	-0.2145	0.9525	0.8845	0.7175	0.4175	-0.2795	-0.1615	-0.8155	-0.6565	-2.0115	0.9215	0.6635	-0.1955	0.1695	0.1445	-0.4365	-0.4795	-0.1335	1.7395	2.0045	1.9145	-0.4435	1.6355	3.7015
GENE8X	10186	lipoma HMGIC fusion partner|LHFP|13q12	1	0.609	-0.451	-0.773	0.473	0.68	-1.519	-0.241	-1.759	-0.457	0.656	0.411	0.764	-0.396	0.245	-1.678	-0.153	0.321	1.203	1.389	2.171	-0.362	1.291	0.393	0.913	1.315	0.811	0.774	0.979	0.884	0.5	1.95	1.345	0.777	-2.445	-0.987	2.044	0.058	0.466	-1.685	-1.573	0.386	0.926	0.394	-0.447	0.134	0.961
GENE410X	3479	insulin-like growth factor 1 (somatomedin C)|IGF1|12q23.2	1	0.779	3.062	-1.505	1.221	-0.791	-1.638	0.183	-2.308	-2.12	0.098	1.065	-0.899	0.559	-0.111	-0.093	-0.839	-2.076	-0.005	0.564	0.502	-1.412	-0.841	-2.54	-0.17	0.578	-0.529	-1.246	-0.208	-0.702	-1.593	-0.035	-0.922	-0.665	-0.412	-2.125	-2.997	-1.492	0.046	-0.63	-0.958	3.255	2.65	1.958	1.05	0.732	-2.481
GENE538X	4969	osteoglycin|OGN|9q22	1	0.898	0.26	-0.21	1.319	-1.341	-2.469	-0.833	-1.024	-2.306	-0.308	-0.148	-1.483	-1.11	-1.083	-1.197	-1.984	-3.175	-1.165	-1.038	0.392	-1.275	-0.487	-1.221	1.087	1.656	0.103	-0.511	-0.733	-0.246	-0.715	1.092	-1.761	-0.266	-0.43	-0.843	-1.796	-1.584	-0.67	-0.302	-1.272	4.602	2.864	2.289	-0.564	1.569	-2.347
GENE494X	4239	microfibrillar-associated protein 4|MFAP4|17p11.2	1	1.477	2.451	0.232	1.853	-0.871	-1.74	-1.557	-1.25	-1.951	-1.346	-0.205	-0.226	-1.077	-0.06	-0.477	-0.482	-0.733	0.085	0.086	-0.344	0.648	0.057	0.869	0.182	-0.951	-0.143	-0.365	1.708	1.171	0.499	0.813	-1.208	0.939	0	-0.1	-1.39	-1.427	-1.505	1.352	-1.162	1.621	2.349	0.451	1.681	1.737	-0.833
GENE933X	862	runt-related transcription factor 1; translocated to, 1 (cyclin D-related)|RUNX1T1|8q22	1	0.482	1.65	1.13	-0.12	-0.274	-1.085	1.347	1.775	-0.909	-0.717	-0.486	-0.439	0.543	-0.258	-0.665	-0.288	-1.837	-1.901	-0.677	-1.143	-0.843	-1.287	0.85	0.012	-1.857	-1.626	-0.69	-0.793	-1.423	-2.87	-0.456	-1.041	-1.182	-0.228	-1.048	-2.752	-1.315	-1.014	-1.229	-1.715	-0.629	-0.069	-1.419	0.361	0.902	-0.816
GENE814X	7373	collagen, type XIV, alpha 1|COL14A1|8q23	1	-0.592	0.155	0.519	-0.318	0.092	0.947	0.724	0.696	-0.9	-0.007	-1.234	-1.1	1.075	0.03	0.677	-0.492	1.561	1.445	-0.758	0.247	1.086	1.03	0.943	0.45	2.174	1.026	-0.075	0.759	1.455	1.238	2.889	2.26	0.11	0.97	0.42	-2.133	0.116	0.674	-0.446	-1.841	1.784	0.946	-0.823	0.088	0.882	0.677
GENE728X	6387	chemokine (C-X-C motif) ligand 12|CXCL12|10q11.1	1	0.779	-1.444	-0.268	-1.065	-1.383	0.467	-2.535	0.373	1.719	1.165	-0.201	1.979	-1.386	-1.576	-1.686	-0.846	-2.602	-2.074	-0.793	-0.599	-1.42	1.067	-0.341	2.736	0.931	-0.243	-1.065	-1.808	-0.515	-0.418	0.033	-0.994	-2.137	-1.694	-1.152	-0.986	0.021	0.888	-2.001	-0.512	0.849	0.174	-0.515	0.456	0.189	-0.796
GENE893X	8406	sushi-repeat containing protein, X-linked|SRPX|Xp21.1	1	-0.733	-0.034	-0.154	-1.062	-0.683	0.201	0.123	1.223	-1.141	0.102	-0.115	-0.04	-0.125	-0.652	-2.218	-0.366	0.358	-0.846	-0.823	-0.725	-0.063	-0.621	1.216	2.374	0.14	0.706	0.865	-0.125	-1.41	-0.641	1.221	0.539	0.434	-0.67	-0.782	-0.663	0.01	1.339	-1.176	-0.573	2.409	2.416	0.611	-0.358	-0.42	-0.51
GENE901X	8434	reversion-inducing-cysteine-rich protein with kazal motifs|RECK|9p13.3	1	-1.312	-1.044	-0.522	-0.208	0.1	0.483	-0.8	1.036	-0.142	1.111	-1.331	2.177	0.272	0.047	-0.088	1.12	3.136	1.195	3.181	3.038	0.342	1.302	2.244	0.034	0.501	0.592	-0.021	0.572	0.907	1.465	0.91	-0.085	-2.014	-1.988	-1.699	-1.525	-0.982	-1.247	-1.295	-1.908	-0.47	-0.464	-0.801	-1.21	-0.588	-1.32
GENE666X	57088	phospholipid scramblase 4|PLSCR4|3q24	1	0.649	0.835	-0.27	-2.744	2.55	-2.011	-0.199	-1.248	-0.828	0.708	0.514	-0.013	-0.729	-1.936	-0.508	0.078	-0.436	-1.32	-1.671	-0.752	-1.634	-1.574	-0.853	-1	0.461	-1.511	-1.003	-1.839	-2.086	-2.137	0.074	-0.583	-1.645	-1.184	-1.875	-1.683	0.088	0.044	-0.473	-0.008	0.355	-0.706	-1.387	0.144	-0.059	-2.362
GENE742X	6424	secreted frizzled-related protein 4|SFRP4|7p14.1	1	-1.192	-0.604	0.364	-0.688	-2.426	-1.792	-1.296	-1.019	-1.841	-1.929	0.483	-1.516	-0.269	-1.899	-1.524	-1.678	-2.04	-1.763	-1.873	-1.01	-1.883	-0.508	-2.435	-0.844	-0.488	-2.347	-2.029	-0.869	-2.957	-0.27	0.043	-1.495	-0.073	-0.118	-0.511	-1.931	1.021	1.674	-0.062	-0.219	5.149	2.447	0.379	0.669	-1.794	-2.485
GENE928X	857	caveolin 1, caveolae protein, 22kDa|CAV1|7q31.1	1	1.613	0.37	0.908	-1.093	-1.44	-1.258	-0.002	0.743	0.445	1.981	0.036	0.596	1.441	1.284	0.25	1.105	0.709	-0.102	-1.276	-1.207	0.513	0.34	0.283	1.375	0.545	0.207	1.213	-1.112	-0.43	-0.634	-0.002	-0.391	-0.483	-2.677	-0.924	-1.306	-0.935	0.754	-0.755	-1.367	1.016	-0.241	1.465	2.415	3.88	-1.671
GENE903X	8436	serum deprivation response|SDPR|2q32-q33	1	1.73	2.059	-1.316	-0.135	0.23	0.616	-0.786	0.807	4.396	2.754	2.72	0.795	0.251	1.426	2.122	1.309	-2.282	0.242	0.075	-1.339	-0.524	3.687	-2.601	4.578	3.429	2.91	3.155	-0.45	3.746	3.313	2.732	2.722	-0.796	-0.598	-1.673	-1.34	1.482	1.33	-0.763	0.201	1.799	-0.493	-1.455	-1.718	-0.166	0.77
GENE990X	9452	integral membrane protein 2A|ITM2A|Xq13.3-Xq21.2	1	0.181	-0.651	2.163	3.068	-1.039	-1.032	-1.564	2.467	1.536	3.153	0.866	2.729	-0.324	-0.077	-1.426	-0.343	0.635	0.374	-0.322	-0.506	0.526	-0.701	1.322	0.872	2.79	1.46	1.923	-0.947	-0.185	0.155	1.524	1.954	0.725	-1.62	-0.443	-1.286	1.675	1.714	0.255	2.753	2.963	4.039	3.44	-0.092	0.729	-0.579
GENE511X	4327	matrix metallopeptidase 19|MMP19|12q14	1	-0.103	0.177	-0.105	0.178	-0.176	-0.623	-1.272	0.036	-0.146	-0.309	-0.219	-1.126	0.808	-0.499	-0.027	-0.133	-0.001	0.253	-0.487	-1.85	0.276	0.45	-0.21	-0.411	0.47	0.235	-0.121	-0.18	-0.071	-0.028	0.379	-0.41	0.044	0.26	-0.15	0.013	0.479	1.18	0.669	-0.027	0.479	0.85	0.742	1.555	1.652	-0.792
GENE916X	84935	chromosome 13 open reading frame 33|C13orf33|13q12.3	1	-0.827	0.454	1.147	-0.997	-0.395	0.088	-0.158	-0.467	-0.212	0.701	-0.614	0.176	-0.528	-0.054	-0.535	-0.821	0.543	-0.255	-0.424	-0.438	0.258	-0.386	-0.152	0.648	-0.647	-0.638	-0.386	-0.238	-0.743	-0.23	-0.848	-0.346	3.813	-0.319	0.05	0.927	2.29	2.813	3.713	0.05	2.631	1.675	0.911	0.145	0.73	-0.368
GENE743X	64321	SRY (sex determining region Y)-box 17|SOX17|8q11.23	1	-0.194	-0.02	0.452	0.622	-1.291	0.141	-0.171	0.378	0.294	-0.109	-0.474	-0.795	0.041	0.053	0.181	-0.067	-0.088	0.311	-0.71	-0.506	0.166	0.334	0.248	0.729	0.323	0.365	0.484	0.776	1.123	0.266	-0.091	-1.134	-0.113	-0.295	0.134	-0.723	-0.345	-0.31	0.592	-0.832	0.006	0.272	-0.233	-0.029	0.257	-0.408
GENE630X	55679	LIM and senescent cell antigen-like domains 2|LIMS2|2q14.3	1	-0.148	0.525	0.881	0.502	-0.567	-3.152	0.097	-1.319	-1.237	-1.012	-0.815	-1.516	-1.979	-1.395	-1.198	-1.479	-2.936	-1.15	-0.609	-0.165	-1.191	-1.08	-1.053	-0.514	-0.18	-1.233	-1.515	-0.174	-2.307	-2.007	-1.174	-1.426	-1.475	-0.694	-1.392	-2.67	1.088	2.893	0.891	-0.759	1.684	0.407	-0.674	-1.112	0.302	-1.246
GENE672X	5733	prostaglandin E receptor 3 (subtype EP3)|PTGER3|1p31.2	1	-0.653	0.324	0.547	1.429	-0.124	-0.351	0.028	-1.711	-1.392	0.271	-0.235	-2.143	0.424	-0.793	-1.194	-1.654	-2.421	-1.623	-1.867	-0.839	-2.575	-0.718	-0.92	1.084	1.21	-0.676	-1.211	0.664	-2.048	-0.851	0.139	0.564	-0.85	0.918	-0.555	-1.116	2.473	4.046	0.442	-0.062	2.553	-0.878	-1.206	-1.398	-1.428	-2.247
GENE566X	5166	pyruvate dehydrogenase kinase, isozyme 4|PDK4|7q21.3	1	0.2095	-1.1065	-1.7765	-0.5775	-0.6455	-0.6365	-0.2845	-0.3375	1.6795	2.0065	3.9435	1.4245	-0.8875	0.2765	-0.9335	2.0165	0.4715	-2.5875	-1.5245	0.0125	-1.0365	0.3735	-2.2625	-1.4375	-0.9765	-0.7305	-0.9405	-1.2615	-1.9575	-3.5605	-3.6955	-3.1905	-1.6875	-0.4695	0.1245	0.0935	3.5385	4.5455	2.5025	-1.6885	2.1865	0.8065	-0.6905	1.8935	0.5865	-3.0155
GENE568X	5168	ectonucleotide pyrophosphatase/phosphodiesterase 2|ENPP2|8q24.1	1	0.405	-1.147	1.316	0.246	1.326	2.215	1.795	2.835	-1.106	0.435	1.342	0.932	0.42	3.151	2.428	-0.449	2.151	2.289	1.893	1.66	-2.201	0.247	-1.239	-0.305	0.505	1.354	1.646	0.104	1.736	-0.045	-1.426	-0.103	-0.112	0.63	-0.741	-1.265	-0.075	1.073	-0.725	0.804	2.806	1.668	0.594	0.831	1.773	-1.05
GENE646X	5627	protein S (alpha)|PROS1|3q11.2	1	-0.18	-0.533	-1.277	-0.909	-1.038	0.586	0.712	-1.141	-0.93	0.336	-0.295	-0.624	0.606	-0.936	-1.018	0.976	0.747	-0.521	0.864	0.674	-1.422	-1.917	-0.266	1.116	0.264	-0.227	0.461	-1.843	-0.495	0.088	0.636	0.45	-0.894	-0.61	-2.627	-1.481	-1.475	-0.831	-0.569	-1.615	1.43	1.233	0.419	-0.1	-0.643	1.612
GENE853X	79927	family with sequence similarity 110, member D|FAM110D|1p36.11	1	0.068	2.159	0.822	-2.524	-2.792	-1.087	-0.026	-2.357	-1.055	-2.461	-0.358	-1.617	-0.163	0.151	1.379	0.839	-0.813	0.337	0.326	-0.695	-0.491	0.423	0.024	0.396	-1.47	0.273	0.615	0.762	0.205	1.541	1.509	1.785	-1.539	1.107	-1.541	-3.804	-1.163	-0.772	-1.179	-1.55	0.316	0.786	0.169	0.535	-0.29	0.855
GENE737X	6414	selenoprotein P, plasma, 1|SEPP1|5q31	1	0.712	0.753	-2.446	-1.508	0.152	-2.15	-1.168	-1.566	-0.401	0.368	-0.61	-0.35	0.301	-0.854	-0.374	-0.224	-1.623	1.276	-0.297	-0.171	-1.817	-0.075	-0.442	1.952	1.545	1.151	1.242	-1.32	0.269	-0.642	2.06	0.033	-0.241	-1.617	-2.15	-1.31	-0.843	0.021	1.615	0.736	2.288	1.367	0.215	-0.273	0.338	0.154
GENE794X	7122	claudin 5|CLDN5|22q11.21	1	-0.909	-0.393	0.756	-0.835	-1.667	1.209	-0.762	-0.036	-0.299	1.785	0.953	1.626	0.05	1.632	-0.275	0.254	0.171	-1.892	-0.099	0.163	1.058	1.416	-0.202	0.782	-0.743	0.08	0.533	0.351	-0.017	-1.011	-1.952	-2.033	-0.842	-1.236	-1.09	-0.764	-0.876	-1.194	0.097	-1.143	-0.29	-0.638	-0.507	-0.973	1.366	-3.251
GENE784X	7035	tissue factor pathway inhibitor (lipoprotein-associated coagulation inhibitor)|TFPI|2q32	1	0.337	0.338	0.208	-0.085	-0.294	0.616	-1.105	0.014	-0.002	-0.149	0.241	0.098	0.285	-0.205	0.272	-0.08	-0.052	-0.516	0.349	0.29	-0.152	-0.476	-0.298	-0.136	-0.452	-0.024	-0.165	-0.107	-0.067	-0.797	-0.157	-0.11	0.376	-0.722	0.313	0	-0.311	0.004	0.125	0.029	0.011	-0.013	0.018	-0.31	-0.172	0.658
GENE565X	51655	RAS, dexamethasone-induced 1|RASD1|17p11.2	1	-0.34	-0.644	-0.349	-1.661	-2.363	-0.732	-1.323	0.382	-0.355	5.106	-1.275	0.8	0.834	-0.989	-2.123	-1.157	-1.302	-2.046	-0.657	-1.382	-0.442	-0.412	-0.438	-0.513	-1.25	-1.23	-1.639	-0.049	-0.452	-1.48	-0.608	-0.68	-0.318	-1.207	-1.199	-2.157	-1.225	-0.84	1.418	-2.005	0.06	-0.787	0.105	2.028	-2.065	-0.198
GENE965X	90865	interleukin 33|IL33|9p24.1	1	-0.051	1.783	1.568	4.589	-1.579	1.317	0.708	2.111	2.474	5.834	2.669	-1.69	0.666	-1.473	1.056	-1.679	-1.929	1.967	1.584	0.121	3.206	-2.104	-1.874	6.391	4.948	3.557	4	2.119	5.383	2.608	2.971	4.293	0.027	0.329	-1.965	-3.815	-0.869	0.529	-0.664	-0.638	4.821	4.171	4.276	-0.381	0.712	-0.275
GENE188X	1645	aldo-keto reductase family 1, member C1 (dihydrodiol dehydrogenase 1; 20-alpha (3-alpha)-hydroxysteroid dehydrogenase)|AKR1C1|10p15-p14	1	-0.816	-0.304	0.042	-0.085	0.018	-0.038	-0.32	-0.028	-0.011	0.078	0.009	-0.235	-0.053	-0.419	0.174	-1.022	0.024	0.011	2.067	1.063	0.17	1.206	-1.013	-0.021	1.416	1.58	-0.233	0.779	0.349	-0.811	-1.08	0.405	-0.227	0.122	0.77	0.503	-0.231	-0.875	0.381	-0.11	0.706	-0.085	1.172	-0.008	-0.533	-0.33
GENE937X	8644	aldo-keto reductase family 1, member C3 (3-alpha hydroxysteroid dehydrogenase, type II)|AKR1C3|10p15-p14	1	-1.368	0.221	-0.047	-0.468	-1.19	0.016	2.337	-1.862	-1.932	-0.191	-0.022	-0.534	5.492	3.273	1.972	-1.238	-0.772	-0.038	0.216	-0.114	-0.981	0.944	-0.761	-1.02	-1.31	4.748	4.574	0.142	-0.669	-2.852	-0.299	-0.785	0.643	2.131	-0.943	-0.583	0.298	-0.742	-1.655	-1.268	1.99	0.248	4.198	0.863	5.209	-1.321
GENE614X	5502	protein phosphatase 1, regulatory (inhibitor) subunit 1A|PPP1R1A|12q13.2	1	0.597	1.754	-1.005	-0.638	-0.219	-0.578	0.725	-0.719	-0.654	0.899	2.522	-0.829	-0.095	0.22	-0.415	-0.701	-2.12	-1.401	-0.792	-0.415	-0.768	-0.677	-0.766	-0.623	-0.964	-0.75	-0.992	0.337	0.669	-2.618	-2.547	-1.817	-1.436	-0.763	0	-1.609	1.579	2.341	0.75	-1.799	0.616	-0.169	-0.785	-0.772	-0.305	-1.953
GENE760X	6649	superoxide dismutase 3, extracellular|SOD3|4p15.3-p15.1	1	0.2	-0.099	-0.465	3.841	-0.335	-0.227	0.412	-0.64	-0.48	-0.007	0.504	-0.219	0.439	-0.221	0.554	-0.448	-0.322	-0.003	0.294	-0.083	0.303	-0.058	-0.097	-0.65	-0.079	-0.11	-0.483	0.308	-0.545	-1.076	0.919	-0.942	0.146	-0.074	-0.212	0.428	-1.108	0.658	-0.398	-0.149	0.916	-0.235	-0.282	0.077	0.495	0.731
GENE611X	54873	palmdelphin|PALMD|1p22-p21	1	0.477	-0.023	0.545	0.746	-3.336	-0.426	1.85	-3.304	0.698	-0.677	0.338	-0.638	1.269	0.453	-0.329	-1.632	-0.258	1.948	0.038	0.233	3.016	-0.34	0.682	0.342	0.088	1.456	1.415	-2.515	-1.375	-3.191	-2.387	-0.883	0.538	2.046	2.256	3.002	2.595	1.48	-1.163	1.34	0.365	-0.561	-0.629	-0.826	-2.011	-1.923
GENE997X	9590	A kinase (PRKA) anchor protein 12|AKAP12|6q24-q25	1	-0.79	0.919	-1.06	-1.386	-1.639	-1.345	-1.381	0.591	1.307	-0.507	1.521	1.607	-0.893	0.821	-0.06	-0.81	-0.503	-0.858	-1.484	-0.633	0.474	0.019	-0.616	-0.236	0.272	-0.898	-1.437	-1.821	-1.001	-1.818	-1.959	-1.239	-2.916	-1.351	-2.224	-2.793	-2.27	-1.663	-2.03	-0.024	-0.819	-0.002	-1	-1.864	-0.507	-0.572
GENE984X	9353	slit homolog 2 (Drosophila)|SLIT2|4p15.2	1	-0.494	0.854	0.303	0.731	0.244	0.095	3.053	-0.813	0.94	0.623	1.875	1.682	0.549	0.974	2.142	3.212	2.842	2.811	1.824	2.414	-0.74	-0.501	1.441	0.134	-0.734	1.415	2.01	0.25	1.211	1.649	2.115	1.842	-0.813	-0.373	-2.103	-2.654	-1.656	-0.495	-1.462	-2.503	0.355	0.744	0.564	-1.133	-0.067	0.607
GENE891X	8404	SPARC-like 1 (hevin)|SPARCL1|4q22.1	1	0	4.123	-1.491	-0.365	1.193	0.882	-1.201	1.585	-0.916	-0.561	-0.887	0.702	-1.58	-0.847	-0.701	-0.259	-0.285	-0.889	-2.023	-1.213	-1.321	-1.524	-0.822	0.243	1.527	0.197	0.736	-4.515	-0.784	-0.847	-0.238	-0.894	-1.598	-2.542	-2.687	-2.305	-0.841	-0.102	-2.209	-1.472	0.437	0.282	0.077	-0.991	-0.98	2.468
GENE993X	9510	ADAM metallopeptidase with thrombospondin type 1 motif, 1|ADAMTS1|21q21.2	1	-0.81	-0.081	2.105	-0.336	-1.138	1.203	1.332	4.03	0.83	3.188	3.039	2.539	0.053	1.638	0.964	1.733	1.14	0.573	0.396	0.847	3.734	0.281	1.414	1.977	0.86	0.616	1.958	0.466	0.621	1.051	0.798	1.362	2.749	-0.339	1.406	3.226	2.446	1.396	-0.818	-0.723	-0.335	0.439	-0.348	0.697	1.095	-1.27
GENE787X	7049	transforming growth factor, beta receptor III|TGFBR3|1p33-p32	1	-0.181	0.715	0.068	0.498	-0.407	0.301	-0.169	0.641	-0.089	0.243	-0.986	0.152	-0.961	-0.162	0.508	0.668	0.264	0.404	-0.005	-0.263	0.149	0.29	0.398	0.377	-0.152	-0.202	0.261	-0.015	0.124	0.166	0.868	0.222	0.1	0.432	0.947	0.117	-0.245	-0.102	0.01	0.153	0.408	0.047	-0.42	0.095	0.02	0.488
GENE804X	718	complement component 3|C3|19p13.3-p13.2	1	-0.577	0.18	1.777	0.202	3.346	0.382	-2.014	-2.165	0.137	-0.143	1.72	-0.868	0.517	-0.464	-0.297	-0.008	-3.427	-2.556	-3.048	-2.598	1.072	-4.044	-2.298	-0.09	0.025	-0.831	0.119	-0.779	0.105	-0.821	2.749	-1.192	0.906	0.663	3.579	2.934	3.137	3.926	1.452	1.454	2.642	0.575	-1.186	4.548	2.813	-1.795
GENE886X	83857	transmembrane and tetratricopeptide repeat containing 1|TMTC1|12p11.22	1	0.3925	0.9565	0.7465	-0.1625	-1.3465	0.1415	0.7905	-1.3995	-1.1375	-0.9155	-0.0405	0.1085	-1.9435	-0.9455	-1.2135	-4.8115	-0.0635	-1.1615	0.0895	0.5405	-1.3855	0.0855	-0.2985	-0.3395	0.9915	-0.2475	-0.9615	-0.6615	-1.7295	-2.1305	0.5705	0.7595	-0.8465	1.1005	0.3105	0.5835	1.2935	1.3615	-0.2675	0.7995	0.2255	0.1275	-0.2515	-0.2805	-0.3685	0.2285
GENE541X	5021	oxytocin receptor|OXTR|3p25	1	0.056	-1.249	-0.337	3.747	-0.68	1.361	-0.332	0.042	0.513	0.565	0.477	0.204	1.379	-0.489	0.134	-0.479	-0.099	0.467	0.842	0.535	1.928	-0.029	0.162	1.283	0.641	0.5	1.027	0.462	0.38	0.888	0.627	0.148	-0.136	-0.434	-0.52	-0.123	0.613	0.365	0.07	0.133	0.491	0.495	0.483	0.464	-0.771	0.208
GENE763X	667	dystonin|DST|6p12.1	1	-1.78	-1.111	0.615	-0.384	-0.986	0.347	-0.196	-0.226	0.568	0.262	-1.155	-0.181	-1.029	-1.095	-1.539	0.582	0.23	-1.87	-1.139	-0.509	0.902	-1.9	0.766	0.661	-0.705	-1.283	-0.645	-0.599	-0.507	-0.007	0.34	0.039	-1.998	-1.219	-0.729	0.06	1.108	1.064	1.33	-1.338	-0.284	0.21	-0.909	0.248	0.055	1.103
GENE683X	5764	pleiotrophin|PTN|7q33	1	0.055	0.79	-0.085	0.177	0.066	-0.166	-0.321	0.723	-6.605	-0.124	0.334	0.046	-0.148	0.171	-0.073	1.038	-0.061	-0.402	1.33	0.484	0.026	-0.621	-0.049	-0.175	-0.045	0.187	-0.261	0.051	0.418	0.649	-0.251	-0.301	0.214	-0.51	-0.237	-0.211	0.225	-0.428	0.726	-0.126	0.098	0.038	-0.017	0.811	-0.258	0.685
GENE805X	72	actin, gamma 2, smooth muscle, enteric|ACTG2|2p13.1	1	1.04	-0.849	1.634	-1.527	-0.08	-0.689	0.694	-0.273	0.18	0.894	1.024	0.752	-0.107	2.362	0.112	0.905	0.816	-0.828	-0.72	-1.253	2.224	1.916	0.621	1.929	-0.759	-0.817	-0.288	1.137	0.671	0.139	0.69	-1.083	1.22	-3.031	-2.343	-0.052	-0.211	0.231	-0.898	-0.192	-0.038	0.576	-0.674	0.653	1.329	-1.054
GENE989X	94274	protein phosphatase 1, regulatory (inhibitor) subunit 14A|PPP1R14A|19q13.1	1	3.668	1.035	0.401	-1.859	-0.501	1.651	2.086	1.263	0.677	0.189	-1.003	0.015	-1.075	0.619	-0.871	0.184	0.812	-0.926	-0.888	0.175	0.215	2.871	1.592	-0.04	0.727	-1.069	-0.675	-0.97	-0.399	-0.067	-0.717	-0.674	0.32	0.042	-0.693	-1.541	-0.934	-0.532	-1.467	-1.141	-1.194	0.021	-0.985	-0.387	-0.529	-0.024
GENE904X	84417	chromosome 2 open reading frame 40|C2orf40|2q12.2	1	5.492	2.751	-0.685	1.83	-0.885	3.422	0.557	3.589	5.764	4.549	5.079	5.433	-1.23	-0.422	-3.268	-2.957	2.177	3.628	2.355	2.484	-1.025	3.212	0.952	7.759	7.141	1.529	1.077	0.098	0.666	0.549	1.547	-0.345	6.672	4.479	0.869	1.579	0.802	-1.18	0.533	-0.237	5.528	3.489	3.034	0.719	0.004	3.76
GENE645X	5621	prion protein|PRNP|20p13	1	-0.695	-2.298	0.886	0.09	-0.856	1.472	-0.86	1.852	0.508	0.59	-0.323	-0.267	-0.045	-0.619	-0.118	-0.787	1.962	0.283	0.595	0.79	0.152	-0.092	0	0.598	0.708	1.494	1.104	0.088	0.53	-0.524	-0.616	-0.392	-2.281	-1.403	-1.037	-0.584	0.864	0.983	-0.052	-2.1	1.392	1.348	0.636	0.114	0.157	-1.523
GENE954X	8910	sarcoglycan, epsilon|SGCE|7q21.3	1	1.859	0.216	-1.182	-1.199	-1.027	-2.946	-1.371	1.805	0.613	0.314	-0.517	0.834	-1.205	-1.604	-1.827	-1.143	-2.585	-1.636	-2.089	-2.428	-1.761	-1.636	-1.316	-0.135	-0.098	-0.085	-0.347	-1.838	-1.144	-2.816	-0.918	-2.077	1.742	-1.828	-1.259	-2.209	0.764	0.26	-1.703	-1.964	1.271	0.831	0.082	-0.21	-0.24	-1.091
GENE930X	858	caveolin 2|CAV2|7q31.1	1	-0.481	-0.451	-2.072	-1.86	-0.719	-1.651	-0.571	0.175	0.816	1.669	0.764	0.123	0.84	0.015	1.067	1.249	-1.955	0.762	-0.219	-1.048	-1.241	-0.187	-0.359	1.998	2.196	0.481	0.662	-2.361	0.348	0.119	-0.021	-0.226	1.983	-4.426	-3.664	0.51	-1.057	-0.482	-2.375	-2.391	1.83	0.154	2.843	4.647	5.908	-1.875
GENE843X	79689	STEAP family member 4|STEAP4|7q21.12	1	-0.293	-0.427	0.171	-1.137	-2.087	0.398	0.66	-0.177	0.116	1.627	1.044	1.433	1.155	-1.158	0.366	0.223	0.232	-0.695	-0.318	0.239	-0.341	-0.238	-0.148	0.929	1.384	1.685	1.915	-1.509	0.481	0.829	1.749	0.831	1.962	-0.491	0.832	3.285	4.923	4.282	-0.498	2.429	2.644	1.064	-0.207	0.926	0.622	-0.858
GENE996X	9547	chemokine (C-X-C motif) ligand 14|CXCL14|5q31	1	1.519	2.395	1.391	-0.236	-2.336	1.093	0.791	1.1	1.244	0.93	-2.632	-1.174	-1.085	-1.116	-0.639	-2.321	0.221	-0.249	-0.753	-0.955	-2.557	2.235	-0.294	1.522	1.086	-0.511	0.164	1.499	0.643	1.542	2.436	0.978	-0.135	2.508	0.844	-0.112	0.516	0.969	-0.294	-3.058	1.395	1.656	-0.364	2.223	0.581	2.026
GENE914X	8490	regulator of G-protein signaling 5|RGS5|1q23.1	1	0.18	0.375	1.28	-0.408	1.465	0.371	2.397	1.043	0.697	1.689	1.542	1.226	0.573	2.442	0.468	2.029	0.689	-0.255	0.556	0.85	0.675	0.709	0.232	1.003	-0.106	-0.235	0.337	-1.335	0.666	0.26	-0.007	-0.437	0.403	-1.257	-1.055	-1.559	-0.571	0.122	-0.772	-0.985	0.7	0.214	0.43	-0.262	-0.035	0.244
GENE789X	7069	thyroid hormone responsive|THRSP|11q14.1	1	0.544	-0.977	-2.274	-2.69	-3.29	-1.077	0.164	-1.278	-0.951	-0.165	-0.186	-1.37	-0.752	-0.986	-2.593	-1.965	-2.999	-4.018	-3.612	-2.868	-2.268	-1.529	-1.332	0.548	0.222	-0.001	-0.035	1.217	-0.602	-0.487	0.725	0.183	-3.931	-2.848	-2.607	-4.77	3.083	4.523	0.93	-1.056	4.321	-2.234	-2.122	0.905	-2.577	-1.362
GENE747X	64757	mitochondrial amidoxime reducing component 1|40969|1q41	1	1.209	2.282	1.648	0.257	-0.612	-0.133	5.192	-1.621	-1.541	0.569	-0.57	-0.729	-0.791	-0.239	-1.133	-0.768	-1.695	-1.192	-1.106	-1.062	-0.406	0.049	-0.54	-0.097	0.055	-0.926	-1.5	-0.526	-0.747	-1.201	-0.779	-0.02	-0.251	1.513	1.662	2.281	2.743	3.33	0.517	-0.149	2.562	1.057	-0.275	0.115	0.478	-0.658
GENE634X	5577	protein kinase, cAMP-dependent, regulatory, type II, beta|PRKAR2B|7q22	1	0.009	-1.593	-2.612	-1.474	-2.219	-2.262	-2.1	0.243	0.637	0.957	1.346	0.834	0.14	1.276	0.245	-0.096	-1.306	-0.009	-1.719	-1.846	-1.497	-0.913	-1.517	-0.305	1.608	0.196	-0.721	-0.708	0.609	0.673	-0.471	0.089	-2.849	-2.831	-2.958	-3.283	0.446	2.756	-0.58	-1.258	1.994	-2.101	-0.696	-1.483	1.02	-1.494
GENE246X	2202	EGF containing fibulin-like extracellular matrix protein 1|EFEMP1|2p16	1	-2.768	-1.452	-2.417	0.065	-3.738	-5.238	-1.043	-5.358	-5.081	-1.857	-0.898	-2.942	-0.216	-3.82	-2.468	-2.523	-6.47	-2.964	-2.823	-1.674	-3.023	-2.756	-4.166	-1.137	-1.127	-3.017	-4.554	-1.634	-2.945	-1.905	0.444	-1.994	-0.512	-1.231	-1.922	-4.22	0.099	1.055	0.31	-2.468	3.85	1.834	1.125	-0.449	0.065	-3.382
GENE223X	2053	epoxide hydrolase 2, cytoplasmic|EPHX2|8p21	1	-0.946	-0.443	-0.932	-1.152	-1.327	-1.352	-2.314	-1.798	-0.511	0.276	0.227	-1.329	0.666	-0.321	-0.571	-0.725	-2.769	-2.227	-1.29	-1.337	-1.016	-1.924	-0.997	-0.815	-0.293	-0.658	-1.18	-0.299	-0.327	-1.947	-2.438	-1.741	-2.84	-2.339	-0.744	-1.758	1.657	4.86	1.331	0.134	2.094	-0.376	-0.288	-0.664	-0.806	-3.017
GENE175X	1571	cytochrome P450, family 2, subfamily E, polypeptide 1|CYP2E1|10q24.3-qter	1	-0.266	1.289	-0.82	-2.052	-2.241	0.533	0.428	-2.453	-0.069	1.487	-0.875	-1.788	2.056	-2.142	-2.251	-0.719	-2.371	-2.841	-1.941	-2.135	-1.65	-1.428	-0.638	-1.245	-1.134	-3.406	-2.981	3.905	-2.933	-2.048	-1.123	-1.006	-1.79	-1.476	-1.597	-2.543	3.237	6.042	1.136	0.093	1.517	-1.835	-2.45	-1.395	-1.229	-2.792
GENE221X	202333	cardiomyopathy associated 5|CMYA5|5q14.1	1	-1.186	-0.472	-0.394	-3.575	-1.453	-4.237	4.051	-2.593	-3.292	-2.847	3.822	0.129	0.519	-2.527	-1.917	-1.913	0.692	-2.923	-3.941	-1.227	-2.02	-1.123	0.526	-2.643	0.336	-1.945	-2.584	-2.047	-2.549	-3.494	-4.101	-2.211	-3.472	-0.689	0.113	-2.327	6.408	6.511	3.45	-0.532	1.869	3.409	-2.725	-2.172	-0.824	-4.211
GENE690X	5816	parvalbumin|PVALB|22q13.1	1	-1.323	0.704	-0.484	-2.466	-2.055	-2.696	3.593	-1.112	-1.103	-2.683	4.844	-0.273	1.288	-1.945	-2.55	-1.917	-1.948	-1.305	-2.301	2.534	-1.863	-0.429	0.404	-1.47	2.083	-1.244	-1.703	-1.606	-2.196	-2.821	-4.742	-2.372	-1.647	0.372	0.222	-2.017	6.208	6.733	3.677	-1.147	3.214	5.076	-1.289	-0.896	-1.323	-3.369
GENE520X	4622	myosin, heavy chain 4, skeletal muscle|MYH4|17p13.1	1	-5.1	-1.894	-4.81	-6.476	-1.709	-6.446	7.492	-6.287	-7.783	-4.943	8.113	3.151	4.4	-5.002	-4.692	-2.456	2.544	-6.784	-7.402	1.307	-5.435	-3.207	2.101	-0.39	4.209	-3.699	-4.43	-5.026	-7.819	-8.855	-8.181	-6.39	-6.897	2.546	1.825	-6.47	8.404	7.683	6.203	0.695	5.985	6.361	-5.986	-5.403	-3.445	-8.074
GENE992X	9499	myotilin|MYOT|5q31	1	-0.304	-1.625	-1.324	-2.861	-0.043	-2.588	3.295	-3.244	-4.071	-2.911	5.325	1.585	1.237	-0.446	-0.378	-1.734	0.028	2.474	-2.316	-1.339	-1.222	-1.356	0.292	-3.42	-0.063	-1.674	-2.116	-0.851	-2.456	-4.927	-5.432	-3.017	-3.177	-1.769	-0.162	-0.669	4.688	5.999	2.995	-1.178	1.97	3.33	-0.253	-3.268	-1.404	-3.923
GENE953X	89	actinin, alpha 3|ACTN3|11q13.1	1	-0.459	-0.12	0.317	-2.155	-1.86	-2.11	2.449	-2.366	-2.999	-2.62	2.616	-0.231	-0.078	-1.895	-2.472	-1.581	1.684	-2.79	-2.98	-1.568	-2.042	-1.486	1.338	-2.095	-0.692	-1.772	-1.6	-2.079	-1.699	-2.827	-3.222	-2.978	-2.223	-0.536	-0.344	-1.98	6.146	6.353	2.614	-1.533	1.805	3.359	-1.968	-2.406	-1.094	-3.252
GENE753X	6517	solute carrier family 2 (facilitated glucose transporter), member 4|SLC2A4|17p13	1	3.499	-0.333	-1.724	-1.587	-0.347	-0.709	1.592	0.94	0.717	-0.112	1.24	1.022	1.003	1.464	0.302	0.169	2.686	2.721	2.128	1.521	-0.401	4.684	2.047	1.646	2.312	1.523	1.824	0.652	2.517	2.777	2.536	2.269	-2.207	-0.726	0.407	-0.37	3.829	5.858	1.588	0.49	2.498	0.213	-1.306	-0.912	-2.118	-3.984
GENE823X	761	carbonic anhydrase III, muscle specific|CA3|8q21.2	1	-1.22	-0.153	-0.163	-2.26	-1.022	-2.338	-1.699	-2.651	1.88	0.788	1.61	0.256	2.874	-0.007	-0.677	-0.02	-3.352	-2.7	-0.557	-1.355	-2.302	-3.263	-0.577	2.531	2.209	-2.371	-2.281	-0.812	-2.31	-0.118	1.196	-1.612	-1.275	-0.812	-0.264	-3.318	6.037	6.514	4.467	2.231	6.274	2.282	-1.624	1.164	-0.465	-4.505
GENE972X	9172	myomesin (M-protein) 2, 165kDa|MYOM2|8p23.3	1	-0.4	-2.102	-1.112	-0.825	2.055	-1.887	1.789	-0.775	-1.519	0.289	5.209	1.595	1.44	1.59	0.413	-0.167	-0.373	-1.466	-0.057	1.764	0.226	-0.428	0.11	-1.732	-1.297	-1.431	-0.881	0.984	0.024	-2.455	-3.377	-2.197	-0.922	-0.86	0.513	-0.802	3.123	3.921	2.603	-0.735	0.293	1.592	-1.013	0.542	2.093	-2.893
GENE691X	5836	phosphorylase, glycogen, liver|PYGL|14q21-q22	1	0.197	0.521	0.205	0.686	-0.619	-2.969	-1.401	-3.864	-2.491	-1.156	-0.203	-0.384	-1.722	-1.606	0.179	-0.927	-5.075	-2.701	-3.301	-3.278	-0.539	-0.792	-2.959	-1.07	0.81	-0.811	-1.682	-1.345	-1.396	-2.949	-2.015	-1.391	-1.385	-1.893	-1.955	-1.12	2.483	4.661	0.5	-0.964	3.629	0.949	-0.19	0.858	1.47	-0.85
GENE730X	6401	selectin E|SELE|1q22-q25	1	-0.006	0.124	0.281	-0.679	-1.56	0.566	0.949	-0.033	0.167	-0.176	0.326	0	-0.251	0.186	0.013	-0.011	0.585	-0.623	0.047	-0.957	-0.011	0.519	0.62	0.586	0.414	-0.163	0.847	-1.431	0.343	0.236	0.832	0.534	0.362	0.513	0.27	0.241	0.551	0.194	-0.876	0.507	0.027	-0.365	0.215	-0.172	-0.275	0.377
GENE781X	7026	nuclear receptor subfamily 2, group F, member 2|NR2F2|15q26	1	-0.772	0.74	1.037	0.802	0.039	-0.73	0.314	0.923	0.793	0.428	0.686	2.189	0.379	0.541	-0.535	1.011	0.299	0.052	0.81	1.119	-0.533	-0.226	1.302	0.609	-1.635	-1.688	-0.694	-1.293	-1.964	-1.105	-2.553	-0.847	-0.396	0.697	-1.427	-2.828	-1.517	-0.661	3.073	-0.515	-1.567	-1.292	-1.493	1.675	1.977	-1.379
GENE675X	57419	solute carrier family 24 (sodium/potassium/calcium exchanger), member 3|SLC24A3|20p13	1	-0.697	0.561	0.834	-0.423	-1.254	-0.035	-0.524	-0.25	-0.318	0.164	-1.649	-1.429	-2.125	-1.595	-0.862	-1.41	-0.08	-0.356	-0.827	-1.025	-1.223	0.651	-0.099	-0.61	-0.394	-0.934	-0.69	-0.573	-1.52	-0.117	-1.423	-1.474	-0.989	-0.423	-0.227	-1.833	1.007	2.42	-0.143	-1.499	1.253	0.065	-0.667	0.041	-0.771	-2.11
GENE429X	3625	inhibin, beta B|INHBB|2cen-q13	1	-1.346	-1.34	-2.414	0.267	-0.956	2.052	0.963	-2.834	0.282	1.243	2.102	0.806	1.21	-0.611	-1.046	-0.551	0.888	1.111	1.246	3.137	-0.003	-0.486	0.385	0.616	1.837	0.575	1.166	1.661	1.762	1.417	0.675	0.583	-0.081	-0.307	-0.839	-0.906	0	-0.414	-0.868	-2.192	-1.36	-1.352	-1.615	-0.601	-1.328	-3.375
GENE845X	79762	chromosome 1 open reading frame 115|C1orf115|1q41	1	-0.628	-0.701	0.103	-1.752	-2.791	-0.308	0.206	-0.591	-0.29	0.061	-0.322	0.312	-0.047	-0.407	-1.81	-0.527	-0.263	-1.732	-0.517	-0.286	-0.528	1.661	0.338	0.677	-0.583	-0.451	-0.295	0.946	1.419	1.012	1.946	0.388	0.465	-0.211	-0.942	-1.101	1.705	1.978	-0.889	0.488	0.188	-1.347	-1.583	0.643	1.603	-0.816
GENE496X	4256	matrix Gla protein|MGP|12p12.3	1	0.881	-1.595	1.852	3.907	2.203	-2.25	-0.133	0.156	-2.085	-2.722	-1.107	0.184	-2.713	0.313	4.07	-0.165	2.584	3.541	4.456	4.834	1.478	1.557	1.941	3.108	1.595	2.598	2.71	1.186	2.681	0.638	1.601	-0.758	-0.092	2.987	-0.517	0.63	0.414	0.542	1.026	3.233	2.047	1.411	0.664	-2.725	-3.276	2.913
GENE793X	7105	tetraspanin 6|TSPAN6|Xq22	1	1.264	2.237	-1.128	-1.07	2.073	0.362	-0.767	0.673	1.013	1.531	1.043	1.242	-1.202	0.986	-0.604	-0.906	1.369	1.695	2.035	0.89	0.519	-2.215	0.527	1.033	1.635	3.432	3.432	0.458	0.705	-0.156	-0.043	0.955	0.126	0.638	-1.869	-1.807	0.188	-0.964	-2.578	-1.005	1.207	1.796	2.277	-1.725	0.228	0.948
GENE405X	341	apolipoprotein C-I|APOC1|19q13.2	1	5.037	2.62	-1.86	-2.455	-1.729	4.021	-2.472	4.945	3.09	2.572	1.64	3.96	0.435	2.382	0.358	2.358	3.082	-2.729	0.118	-2.793	2.178	3.775	2.602	3.613	5.378	2.098	3.54	2.444	3.309	4.817	4.235	1.874	-1.435	-2.336	-1.612	0.21	1.54	3.248	-0.524	-0.582	1.462	-0.274	0.524	-0.835	-1.026	-0.41
GENE97X	118932	ankyrin repeat domain 22|ANKRD22|10q23.31	1	0.308	-0.374	0.413	0.544	0.043	-0.073	0.02	0.187	0.194	0.474	0.507	0.32	-0.125	0.584	1.109	-0.01	-0.234	0.922	0.356	1.083	0.82	0.663	0.001	0.058	0.298	0.573	0.219	0.735	-0.213	0.834	0.036	0.069	0.489	0.574	0.597	-0.666	0.059	-1.196	0.427	0.507	0.256	0.219	0.559	0.598	1.002	0.404
GENE172X	152926	protein phosphatase, Mg2+/Mn2+ dependent, 1K|PPM1K|4q22.1	1	0.617	1.519	0.231	-1.056	-0.52	0.122	0.622	0.705	0.119	0.493	0.363	1.027	0.546	-0.106	-0.204	-0.437	0.272	0.331	0.759	0.855	0.119	-0.214	-0.42	1.024	0.527	-0.171	0.516	-0.357	-0.21	0.096	-0.076	0.857	0.241	-0.243	-0.714	-1.294	-1.022	-0.021	-0.814	-0.435	-0.337	-0.421	-0.204	0.157	-0.863	-0.364
GENE170X	152789	janus kinase and microtubule interacting protein 1|JAKMIP1|4p16.1	1	0.044	0.542	0.769	0.132	-0.507	0.38	0.82	-0.117	-0.454	0.304	0.475	0.18	0.359	-0.582	-0.184	0.302	0.512	-0.109	-0.505	-0.826	0.353	0.91	0.307	0.185	0.11	0.085	-0.632	-0.004	0.236	-0.236	0.849	-0.183	-0.273	0.666	0.319	0	-0.7	0.01	0.161	-0.007	0.143	0.002	0.116	-0.504	-0.29	0.297
GENE470X	399	ras homolog family member H|RHOH|4p13	1	0.224	0.795	2.573	-0.521	0.104	-0.605	0.748	-0.821	-0.247	-1.577	-1.915	-0.901	-0.517	-0.859	0.146	-1.412	-0.654	-0.712	-0.554	-0.118	-1.094	-0.879	-0.751	0.16	0.201	-0.853	-0.809	-0.52	-0.631	-0.853	1.097	0.201	0.413	0.754	0	0.162	-0.461	2.002	0.975	2.384	3.06	2.945	1.375	1.102	1.066	1.272
GENE435X	3669	interferon stimulated exonuclease gene 20kDa|ISG20|15q26	1	-1.875	-0.173	0.659	-1.446	-0.102	0.629	0.264	-1.524	-0.155	3.495	1.502	0.795	0.577	-0.332	-1.487	-1.795	-1.591	-2.5	-0.406	1.126	3.017	-1.382	-0.816	0.913	2.659	0.385	-0.195	0.387	0.876	-0.708	-1.331	-1.217	2.431	-0.348	-1.08	0.499	0.254	0.943	1.57	0.122	1.526	0.816	3.112	2.307	3.102	0.262
GENE87X	115361	guanylate binding protein 4|GBP4|1p22.2	1	0.694	-0.173	1.356	-2.87	0.02	1.419	0.398	-1.42	3.284	1.044	0.882	-0.092	1.603	-0.541	-1.059	-2.639	-2.323	-2.162	-2.694	-1.118	-1.809	-2.025	-3.607	1.006	1.232	-0.975	-1.128	-5.673	-2.757	-3.077	0.351	-0.526	-0.721	1.597	-2.289	-2.082	-0.427	0.265	-0.551	-1.154	1.208	-0.279	-0.98	3.066	-3.084	-0.799
GENE430X	3627	chemokine (C-X-C motif) ligand 10|CXCL10|4q21	1	-0.88	-0.617	2.744	-3.047	2.282	1.338	0.408	-1.351	2.8	-0.744	-1.073	1.462	3.624	-0.273	0.806	-3.057	-0.29	-2.447	-2.887	-0.351	-1.35	-3.474	-2.785	0.756	-0.308	-2.533	-3.176	-2.874	-4.646	-4.66	-1.621	-2.124	0.478	1.839	-1.431	-1.026	0.839	0.633	2.474	1.098	0.467	-0.715	-1.619	2.645	-0.49	-2.811
GENE63X	10964	interferon-induced protein 44-like|IFI44L|1p31.1	1	0.196	-0.154	-0.29	1.17	3.44	2.191	2.394	1.754	4.461	2.828	2.755	3.305	4.78	2.525	1.793	0.413	1.755	-0.724	-0.649	-0.864	0.48	0.514	-0.077	-0.59	-0.146	-0.753	-1.186	-0.543	-1.61	-2.025	-0.363	-0.691	-0.976	-0.666	-0.563	0.253	0.799	0.985	-0.911	0.62	-0.353	-0.433	0.012	3.616	1.576	-0.854
GENE77X	11274	ubiquitin specific peptidase 18|USP18|22q11.21	1	-0.298	-0.538	1.159	-2.674	0.363	3.253	-1.083	-0.099	3.362	2.9	1.214	1.455	2.471	0.002	-2.815	-1.822	-1.196	-3.135	-2.658	-1.394	-0.282	-2.366	-1.595	0.898	1.975	-1.099	-1.002	-1.888	-2.072	-1.924	-2.116	-1.18	-0.352	3.264	-0.451	0.476	1.332	1.682	1.381	0.429	-0.052	0.782	-0.573	3.612	-1.381	-1.955
GENE407X	3433	interferon-induced protein with tetratricopeptide repeats 2|IFIT2|10q23.31	1	-0.423	-0.052	0.375	-0.569	-1.048	0.252	0.515	0.326	1.759	1.569	0.455	1.26	1.21	-0.391	-2.423	-1.484	-0.428	-3.831	-1.223	-1.697	-0.083	-0.584	-1.067	1.024	0.169	-0.037	-0.35	-2.681	-1.117	-1.731	0.273	-0.045	1.338	0.376	-0.668	0.882	1.742	1.978	1.281	0.803	0.693	0.335	-1.08	2.191	-1.458	-0.896
GENE41X	10561	interferon-induced protein 44|IFI44|1p31.1	1	0.432	0.601	-0.202	0.967	2.125	2.856	-0.081	-0.238	3.625	2.515	2.194	1.439	3.685	-0.733	-0.902	-2.488	-1.239	-3.292	-2.176	-2.176	-0.686	-2.051	-3.054	1.359	-0.41	-2.603	-2.488	-4.161	-2.251	-3.597	-0.338	-1.341	0.401	0.314	-1.903	-1.721	-1.517	0.737	0.89	0.319	-0.282	-0.649	-0.887	3.691	-1.602	-1.156
GENE516X	4599	myxovirus (influenza virus) resistance 1, interferon-inducible protein p78 (mouse)|MX1|21q22.3	1	-0.453	-1.247	0.115	-2.059	0.735	1.927	-0.446	-0.616	3.401	2.341	2.065	1.846	2.042	-0.192	-2.557	-2.205	-1.377	-2.748	-1.021	-0.161	1.136	-2.101	-1.473	0.574	0.078	-1.308	-1.68	-1.53	-1.439	-2.703	-1.55	-2.082	-1.198	2.868	-0.747	-0.814	0.879	1.155	2.082	1.423	-0.404	0.012	-1.595	2.233	-1.86	-1.996
GENE408X	3434	interferon-induced protein with tetratricopeptide repeats 1|IFIT1|10q23.31	1	-0.859	0.366	-0.188	-2.031	-0.432	2.277	-0.545	-0.607	3.582	1.714	-0.185	2.365	1.647	-0.919	-2.06	-3.587	-0.236	-3.067	-2.017	-1.214	-0.891	-2.35	-2.32	0.566	0.513	-2.206	-2.414	-2.589	-3.204	-2.961	-1.392	-0.46	-0.135	1.58	-1.691	-0.816	0.145	0.76	1.469	0.377	0.486	0.206	-0.642	3.873	-0.388	-1.465
GENE1005X	9636	ISG15 ubiquitin-like modifier|ISG15|1p36.33	1	-0.931	2.159	2.364	-1.576	0.109	4.325	-0.108	-1.451	2.427	3.704	2.742	3.124	2.981	1.775	-1.825	-2.961	-1.87	-2.568	-1.289	-0.171	1.248	-1.945	-2.06	1.143	-0.005	-1.552	-1.585	-0.798	-0.983	-3.107	-2.522	-1.543	1.416	4.854	-0.052	-1.932	0.965	0.527	1.133	0.955	0.252	0.367	-0.561	3.799	-0.238	-1.913
GENE936X	8638	2'-5'-oligoadenylate synthetase-like|OASL|12q24.2	1	0.552	0.009	0.959	-0.831	0.19	2.239	-2.978	-0.122	4.146	1.841	1.131	2.106	1.411	0.45	-0.503	-1.491	0.047	-1.877	-0.177	-1.999	1.356	-1.19	-0.963	0.514	-0.456	-1.034	-1.027	-0.84	-0.782	-1.676	-0.58	-1.22	0.656	2.571	0.292	1.707	2.575	2.326	3.972	1.679	0.764	2.172	1.426	3.093	1.466	-2.167
GENE736X	64135	interferon induced with helicase C domain 1|IFIH1|2q24	1	1.0365	-0.3065	-1.0885	-0.8645	1.7825	1.3905	-0.2875	-1.3965	2.4205	2.8795	2.4965	1.8685	2.0085	0.1795	-0.6395	-2.0815	-2.2485	-2.0265	-0.8375	-0.4725	0.7475	-1.7255	-2.5085	0.1905	1.6185	-0.3035	-1.0915	-2.1415	-0.5015	-0.9165	0.0305	-0.3535	-0.1765	0.1875	-1.7995	-0.3645	0.4195	-0.2715	0.8065	0.2465	-0.0635	-0.0155	-0.2745	2.3925	-1.4025	-1.1345
GENE734X	64108	receptor (chemosensory) transporter protein 4|RTP4|3q27.3	1	-1.145	-0.949	0.477	-3.451	0.544	2.766	-1.053	-1.005	3.23	1.396	1.913	1.278	0.999	-0.33	-3.804	-3.078	-2.679	-3.38	-2.999	-1.979	0.259	-3.397	-3.225	1.618	1.448	-0.873	-1.243	-2.175	-0.965	-0.784	-0.019	0.045	0.964	2.449	-0.51	0.413	1.324	1.583	1.204	1.005	0.701	0.091	-0.449	2.927	-0.642	-1.595
GENE770X	684	bone marrow stromal cell antigen 2|BST2|19p13.1	1	-1.738	-0.595	2.522	-1.861	0.478	3.819	0.197	-1.844	0.613	0.396	1.526	0.164	0.905	-1.413	-2.319	-1.33	-1.877	-3.871	-2.288	-2.349	-1.179	-2.212	-2.349	0.775	-1.747	-2.38	-1.736	-1.653	-2.358	-3.49	-0.935	-1.742	0.102	2.342	-1.874	-1.794	0.209	0.768	-0.654	-0.195	-0.138	-0.415	-1.644	2.919	-1.409	-2.336
GENE589X	5359	phospholipid scramblase 1|PLSCR1|3q23	1	-0.094	-0.9	-1.005	0.182	3.208	-0.972	-0.039	-0.944	0.402	0.669	-0.722	-0.443	-1.496	-0.367	0.209	0.989	-1.222	-1.92	-1.247	-0.436	-0.229	-1.919	-1.698	0.201	0.444	0.321	-0.08	-0.462	-1.182	-0.224	0.985	-0.274	1.119	1.105	0.642	0.897	-0.159	-0.464	-0.003	0.337	0.664	0.815	1.103	2.547	0.991	0.418
GENE42X	10563	chemokine (C-X-C motif) ligand 13|CXCL13|4q21	1	1.513	0.641	1.876	2.55	5.455	1.422	0.07	0.3	-0.013	-2.104	-1.461	-2.669	-2.448	-3.078	1.789	-0.772	0.15	-0.29	-1.668	-1.798	-2.158	0.715	-6.324	1.577	1.133	1.269	0.796	0.484	2.025	1.226	2.97	4.422	0.124	0.746	1.322	1.129	1.874	3.209	-0.043	2.612	5.225	2.034	1.274	-1.748	0.871	2.301
GENE37X	10537	ubiquitin D|UBD|6p21.3	1	0.834	1.042	-0.337	2.18	0.897	0.507	-0.364	0.209	0.115	0.836	2.724	-0.206	-0.408	0.128	1.324	0.365	0.058	0.785	0.003	0.561	-0.013	-0.196	-0.874	0.915	0.614	1.11	1.063	1.821	2.134	0.702	-0.348	-0.032	0	0.009	1.255	0.19	0.563	-0.162	0.616	-0.285	0.69	-0.378	-0.155	0.098	-0.335	0.864
GENE330X	27074	lysosomal-associated membrane protein 3|LAMP3|3q26.3-q27	1	0.52	-0.123	0.096	0.728	0.058	0.474	-1.199	0.736	1.49	-0.218	0.479	0.554	0.151	0.555	0.939	0.583	0.107	1.707	0.317	-0.14	1.058	0.884	0.216	0.533	0.803	0.628	0.873	-0.051	0.918	1.431	-0.381	0.693	0.783	0.734	0.552	-0.488	-0.26	-0.71	0.727	0.107	0.459	0.434	0.653	0.368	-0.055	0.902
GENE468X	3957	lectin, galactoside-binding, soluble, 2|LGALS2|22q13.1	1	0.327	0.95	0.252	0.449	0.428	-0.192	-0.103	-0.148	-0.211	0.22	0.984	-0.042	-0.372	1.101	0.133	1.084	-0.398	0.269	1.307	0.856	0.583	1.217	0.276	-0.07	0.165	0.139	-0.512	1.014	0.226	-0.207	-1.004	-0.35	0.675	0.099	-0.406	0.231	-1.103	-1.303	0.76	0.981	0.005	0.49	0.958	-0.001	1.643	0.212
GENE557X	51316	placenta-specific 8|PLAC8|4q21.22	1	-3.183	-2.244	-1.068	-2.566	-1.168	1.682	-1.37	-1.278	-1.337	1.945	0.301	-1.663	0.631	0.086	-0.652	-2.868	-1.239	-1.972	-1.118	1.141	1.192	0.714	-0.53	2.035	2.097	2.739	1.215	0.546	1.963	0.26	0.207	-1.336	0.701	0.54	2.821	-2.277	-0.295	0.045	-0.449	3.669	2.327	2.838	2.475	3.577	2.803	1.504
GENE465X	3936	lymphocyte cytosolic protein 1 (L-plastin)|LCP1|13q14.3	1	-1.125	-1.925	1.438	-2.136	1.355	-0.838	-0.168	-0.667	0.6	1.245	-0.594	0.847	0.366	1.784	0.751	0.417	-0.863	-1.186	-0.421	-0.055	1.615	0.747	-0.448	0.863	-0.409	-1.589	-0.283	-0.595	0.723	0.62	1.019	1.123	-0.036	-1.603	-1.923	-1.096	0.267	1.124	1.41	-0.279	1.127	3.032	0.638	2.967	3.025	1.307
GENE337X	27299	ADAM-like, decysin 1|ADAMDEC1|8p21.2	1	5.026	6.362	1.601	-0.307	2.409	0.1	6.193	1.014	4.006	1.317	1.643	0.982	3.011	6.179	6.036	0.388	2.426	2.262	1.323	1.238	1.561	1.876	-1.34	1.767	0.817	1.473	0.672	0.603	3.083	1.747	0.524	0.25	1.436	0.293	-0.566	-1.891	-2.858	-0.176	-1.585	-2.068	2.551	3.511	4.381	-0.782	0.248	6.719
GENE406X	3428	interferon, gamma-inducible protein 16|IFI16|1q22	1	-0.14	0.505	1.458	0.156	-0.621	-0.026	1.549	-1.685	0.418	-0.658	0.554	-0.834	0.715	-1.264	-1.305	-2.598	-1.089	-2.769	-2.77	-2.309	-0.096	-2.283	-3.342	0.105	-0.005	-0.969	-1.672	-4.107	-2.576	-3.22	-0.535	-2.114	0.235	0.724	0.667	0.732	0.259	0.675	1.438	-1.253	2.609	2.323	1.611	2.683	0.842	-1.582
GENE102X	1231	chemokine (C-C motif) receptor 2|CCR2|3p21.31	1	0.482	-0.469	1.15	-0.403	0.71	-1.03	0.479	0.238	2.531	0.07	0.98	1.192	1.91	1.361	0.389	-1.132	0.099	0.847	1.421	-1.424	-1.968	-1.966	-0.472	4.611	3.023	0.677	1.409	-0.811	1.144	1.708	3.671	2.222	1.453	0.365	-1.659	-2.576	1.057	2.219	2.969	-0.446	5.589	4.74	2.416	1.293	2.353	1.374
GENE59X	10875	fibrinogen-like 2|FGL2|7q11.23	1	-1.143	0.958	2.031	-0.882	-1.687	-0.002	0.551	-1.113	-0.037	-0.529	-0.883	-0.285	-0.171	0.145	-0.293	-1.706	0.298	-1.03	-0.484	-0.249	-1.397	-0.982	0.877	1.856	-0.505	-0.74	-0.801	-1.582	-0.6	-1.129	0.537	-0.616	0.261	-0.848	-1.627	-1.966	-1.001	-0.4	0.034	-2.031	0.971	0.984	0.71	0.599	0.864	-1.1
GENE14X	10235	RAS guanyl releasing protein 2 (calcium and DAG-regulated)|RASGRP2|11q13	1	1.881	1.935	2.432	-0.226	0.19	-0.925	0.817	-0.163	-0.286	-0.202	0.433	0.194	0.943	0.835	1.223	1.185	-0.962	0.041	1.184	0.819	2.303	1.261	-0.524	0.591	0.312	0.154	-0.489	0.213	0.875	-0.34	-0.856	-0.286	-0.119	-0.005	0	-1.354	-0.718	0.682	1.024	0.519	1.711	1.144	0.332	0.56	1.71	-1.557
GENE981X	931	membrane-spanning 4-domains, subfamily A, member 1|MS4A1|11q12	1	0.362	0.199	1.539	0.875	0.695	0.787	0.472	0.441	0.293	-0.011	0.573	-0.311	0.1	-0.254	0.311	0.05	-0.101	0.489	0.014	0.969	-0.539	0.065	0.223	0.549	0.684	0.341	0.341	-0.466	-0.025	-0.004	0.899	0.384	0.66	0.712	0.677	0.242	-0.712	2.38	-0.082	2.764	3.025	1.343	0.071	1.039	0.117	0.735
GENE372X	3002	granzyme B (granzyme 2, cytotoxic T-lymphocyte-associated serine esterase 1)|GZMB|14q11.2	1	1.29	-0.292	-0.188	-0.501	-0.332	-0.427	-0.809	-0.119	0.156	-1.033	-0.31	0.723	-0.23	-0.054	0.128	0.485	-0.939	-0.545	0.339	-0.074	0.484	-0.934	-0.714	0.301	0.85	0.995	0.33	0.028	1.695	2.191	2.117	0.164	-0.274	0.018	-0.51	0.087	0.277	-0.206	0.063	-0.325	1.062	1.674	1.653	2.684	-0.178	-0.484
GENE240X	219285	sterile alpha motif domain containing 9-like|SAMD9L|7q21.2	1	0.03	-0.172	1.127	-0.295	0.235	0.359	-0.806	-0.225	1.038	0.85	-0.597	-0.983	-1.18	-1.649	-0.422	-0.731	0.468	-2.264	0.518	-0.894	-0.419	-0.081	0.105	1.011	0.404	0.047	0.431	-1.037	-0.379	0.247	0.819	-0.007	0.034	-0.317	-0.597	0.292	-0.383	0.869	0.614	0.524	1.64	0.314	0.976	0.616	-0.301	-0.494
GENE317X	2633	guanylate binding protein 1, interferon-inducible|GBP1|1p22.2	1	-1.358	-1.495	2.462	-1.851	-0.857	-0.34	-1.819	-1.961	0.091	-0.225	-0.901	-0.807	-1.015	-1.813	-2.42	-3.19	-0.983	-2.206	-0.985	1.855	-1.164	-2.016	-0.755	0.333	1.005	0.115	-0.274	-2.667	-1.004	-1.43	0.851	-1.247	0.948	0.902	-0.34	0.485	1.114	1.498	0.578	-0.107	2.236	1.073	0.338	1.206	-0.561	-0.098
GENE167X	1520	cathepsin S|CTSS|1q21	1	-0.4645	0.8935	0.3075	-0.2925	1.3895	0.7695	1.5615	-2.3435	1.1885	-0.2295	0.2065	-0.6575	-0.1705	0.3015	1.0795	-1.6795	-0.5845	-0.0205	0.4385	0.5205	-2.2215	-1.6795	-2.8385	2.3345	1.3165	0.9055	0.7375	-0.7395	0.3955	-0.7315	1.7025	-0.8095	-0.0135	0.5985	-0.6685	0.2035	0.8595	0.6735	2.4795	0.0305	4.0205	4.0495	1.7895	1.4175	0.1305	3.1705
GENE523X	4688	neutrophil cytosolic factor 2|NCF2|1q25	1	1.2415	1.8955	1.8835	1.1145	1.3005	-0.8105	1.4955	-0.6755	-0.0405	-0.7095	0.1765	-1.1335	-0.0935	0.0175	1.3215	0.3625	0.0165	0.0815	-0.8365	-0.4915	-1.3955	0.4965	-1.3445	1.3945	1.2235	0.0675	-0.3725	-0.6375	-0.3175	-1.0145	1.5645	1.0205	0.3405	1.9695	0.7105	0.2055	0.7375	0.5155	0.9575	0.4605	2.5785	4.3875	1.5685	2.1525	1.4135	2.4155
GENE661X	56833	SLAM family member 8|SLAMF8|1q23.2	1	2.087	2.166	2.377	-0.413	2.492	-0.211	2.862	-0.276	1.61	0.364	0.485	1.678	2.502	2.602	2.865	0.54	0.92	0.427	-0.355	-0.529	-0.332	-1.391	-0.412	2.567	1.748	0.333	1.391	-0.157	-0.199	-0.309	2.206	0.713	0.664	0.846	-0.572	-0.931	0.125	1.198	-0.164	-0.845	3.547	3.966	1.476	0.408	0.584	2.293
GENE835X	7941	phospholipase A2, group VII (platelet-activating factor acetylhydrolase, plasma)|PLA2G7|6p21.2-p12	1	-0.865	0.188	0.779	2.962	0.404	0.952	0.781	-1.446	0.681	0.775	2.939	0.806	0.336	2.381	1.189	-0.618	0.365	-0.044	0.983	1.425	0.605	-0.901	-1.211	0.148	-0.919	-0.253	-0.465	-1.271	-0.969	-2.001	-0.357	-1.944	3.921	1.795	1.258	2.7	2.692	2.328	1.783	3.563	1.315	2.645	0.875	0.683	1.245	2.289
GENE398X	330	baculoviral IAP repeat containing 3|BIRC3|11q22	1	-0.778	-0.607	-0.355	0.253	3.693	0.281	1.334	-0.52	0.983	1.18	0.322	0.137	1.236	1.024	1.588	1.788	-0.345	-0.374	0.416	1.199	0.676	-1.101	-0.953	0.927	0.613	1.282	1.388	0.116	0.588	-0.488	1.199	0.475	-0.83	-1.399	-0.38	-0.534	0.257	-0.247	0.386	-0.302	1.836	1.257	0.551	1.882	1.348	-0.451
GENE88X	115362	guanylate binding protein 5|GBP5|1p22.2	1	1.895	2.565	5.06	1.983	-1.064	0.128	2.623	-1.809	-0.736	-0.433	-0.012	-1.09	1.261	-0.424	1.014	-0.518	-2.022	-0.213	-0.186	0.649	-1.875	-1.038	-2.111	0.797	-0.123	-0.544	0.187	0.005	0.997	-0.66	0.591	0.381	-1.142	3.3	0.793	-2.111	-1.217	-0.862	0.952	-1.889	1.359	0.16	-1.289	1.06	-1.132	0.196
GENE500X	4283	chemokine (C-X-C motif) ligand 9|CXCL9|4q21	1	1.738	-0.329	4.955	-1.778	0.803	-0.552	-2.089	-0.584	2.357	-1.35	-0.46	-0.162	1.839	0.504	-0.03	-1.473	1.408	-2.202	-1.074	0.97	-1.468	-1.261	-2.281	1.84	0.43	-0.3	-0.612	-3.04	-1.732	-1.617	1.233	-1.14	-1.317	1.645	-0.724	-1.275	1.426	0.255	0.759	0.626	3.855	0.979	-0.339	-0.258	-1.729	-1.435
GENE373X	3003	granzyme K (granzyme 3; tryptase II)|GZMK|5q11.2	1	1.087	0.872	0.77	0.656	0.15	1.02	0.013	0.111	0.049	-0.412	0.33	-0.781	0.088	-0.527	0.11	0.208	0.318	0.043	-0.226	0.121	0.18	0.545	-0.146	0.551	-0.234	-0.274	0.466	0.925	-0.004	0.005	0.352	-0.595	0.012	0.323	0.567	0.032	-0.016	-0.432	-0.259	0.203	0.656	0.214	0.05	0.945	0.114	0.105
GENE370X	3001	granzyme A (granzyme 1, cytotoxic T-lymphocyte-associated serine esterase 3)|GZMA|5q11-q12	1	3.501	2.017	0.84	-0.916	-1.489	0.448	1.231	-1.788	-1.76	-0.756	-0.664	-0.844	0.58	-1.606	-3.186	-2.522	0.311	-2.238	-0.46	0.091	-2.094	-0.405	-2.041	-1.2	0.288	-0.805	-2.208	-0.346	-1.777	-1.78	1.904	0.421	-1.726	0.692	-0.484	-0.474	-0.471	-0.577	-2.224	0.096	0.17	0.209	-0.291	1.679	-0.083	-0.431
GENE477X	4050	lymphotoxin beta (TNF superfamily, member 3)|LTB|6p21.3	1	2.387	4.261	5.317	-1.199	4.046	-0.6	1.753	-2.391	-1.171	-0.872	-0.142	-0.598	0.055	1.267	0.531	1.045	0.301	-1.216	0.548	-0.892	-0.384	0.476	-1.916	1.774	-0.486	-1.63	-1.414	1.148	1.311	-1.219	1.381	-0.502	0.902	0.867	-0.941	-2.18	-0.775	2.429	0.943	1.734	4.374	2.938	0.466	2.203	1.122	-1.056
GENE423X	3575	interleukin 7 receptor|IL7R|5p13	1	-0.5975	0.8985	-0.4475	-0.9625	0.9385	-1.2405	-0.6615	-1.5715	0.5555	-0.6655	-1.3835	-0.9015	-0.6775	-1.6845	-1.5235	-1.5895	-1.5475	-0.5435	-0.0995	-0.8105	-2.4765	-0.9305	-1.0755	0.1155	0.3675	1.1245	0.4565	-0.9505	1.3175	-1.4885	1.3515	0.1525	0.1615	-0.6215	-0.6025	0.1105	0.9985	3.4005	-1.0605	2.4455	3.9875	3.9695	0.8075	0.6165	-0.8485	0.5485
GENE335X	27240	signaling threshold regulating transmembrane adaptor 1|SIT1|9p13-p12	1	1.212	1.069	0.627	0.813	-0.037	0.64	-0.176	0.139	-0.418	0.387	-0.139	-0.08	-0.065	-0.321	0.427	-0.463	0.361	0.255	-0.003	0.512	0.295	1.372	0.245	0.234	0.97	0.288	0.141	0.216	0.215	-0.142	0.195	-0.695	-0.113	0.363	1.154	0.158	-0.032	0.424	-0.12	0.342	0.657	0.146	-0.002	1.393	0.349	0.776
GENE974X	919	CD247 molecule|CD247|1q22-q23	1	0.117	-0.389	0.55	-0.281	0.191	0.538	0.617	0.12	0.639	-0.032	0.356	-0.185	0.12	0.074	0.375	0.435	0.557	-0.22	-0.088	0.14	0.274	0.895	0.181	0.575	0.332	-0.099	-0.089	0.188	0.465	-0.098	0.792	0.37	0.196	0.271	0.436	0.245	-0.864	0.065	0.376	0.187	-0.08	-0.003	0.093	-0.672	0.104	0.721
GENE28X	1043	CD52 molecule|CD52|1p36	1	0.95	3.207	2.829	-0.139	0.659	0.633	0.967	-2.633	0.15	-1.36	-0.157	-1.175	-0.213	0.195	0.774	-1.619	-0.872	-1.416	-0.177	-0.553	-1.676	-1.588	-2.436	1.147	0.017	-0.302	-0.765	-0.593	0.194	-1.551	0.63	-1.189	-0.449	1.757	-0.353	-0.998	-0.423	1.029	0.664	0.687	4.227	2.987	1.411	1.918	1.982	0.296
GENE290X	2533	FYN binding protein|FYB|5p13.1	1	1.414	1.723	2.056	-0.052	1.608	0.514	2.162	-1.199	0.395	-0.352	0.145	0.159	0.274	-0.439	1.329	-0.122	-0.425	-0.651	-0.635	-0.775	-1.039	-0.644	-2.503	0.697	0.382	-0.335	-0.415	-1.976	-1.189	-0.676	1.212	-0.088	-1.099	1.083	0.57	-0.39	0.214	1.057	0.743	1.192	1.919	2.339	-0.118	0.61	0.962	0.175
GENE1000X	962	CD48 molecule|CD48|1q21.3-q22	1	0.71	0.111	0.345	-0.246	0.845	-0.937	0.779	-0.996	0.996	-0.528	0.224	-0.469	0.56	0.241	0.973	-2.044	-0.036	-0.059	-1.198	-0.229	-2.029	-0.885	-0.94	1.952	1.828	0.965	0.642	-2.231	0.952	0.388	2.647	-0.229	0.179	-0.921	-2.302	-0.694	-0.471	1.124	1.011	0.277	4.166	3.504	2.794	0.415	-0.047	0.723
GENE1002X	963	CD53 molecule|CD53|1p13	1	-0.942	0.342	-1.069	-0.135	1.462	-1.281	0.427	-0.844	0.421	1.314	1.631	0.405	0.288	1.222	1.439	-0.15	-1.371	-0.008	-0.695	-0.117	-0.208	-0.834	-0.819	1.362	-0.584	0.147	0.337	-0.535	1.133	-0.189	0.964	-0.377	1.328	-2.123	-1.733	-0.34	-1.115	0.623	-0.917	-0.639	3.924	2.779	3.252	2.703	3.02	1.186
GENE971X	917	CD3g molecule, gamma (CD3-TCR complex)|CD3G|11q23	1	0.5655	0.3605	1.7305	0.0395	-1.0205	0.1535	0.5865	-0.3395	0.0365	-1.1625	-0.5905	-1.5385	-0.7935	-1.2485	-3.1895	-1.2395	-0.3955	-0.3875	-0.4675	-0.7385	-0.8975	0.4665	-0.8085	2.4765	0.9835	0.0605	0.4575	-0.2525	0.6875	-0.0985	1.0085	-0.5715	-0.1985	0.3995	-0.1115	-0.0535	-0.2085	2.6635	-0.3885	1.5645	3.8625	1.3195	0.3755	-0.9785	-0.7135	0.2665
GENE969X	914	CD2 molecule|CD2|1p13.1	1	0.738	0.927	3.043	0.192	-0.163	-0.036	0.033	-0.606	-0.465	-0.637	0.262	-1.073	-0.224	0.039	-0.363	-0.591	-0.591	-0.621	-0.099	-1.263	-0.128	0.984	-0.234	0.735	-0.551	-0.075	-0.613	0.585	0.536	-0.782	0.259	-0.976	-0.534	0.557	0.071	-0.606	0.705	2.81	0.672	1.744	2.423	0.891	0	0.693	-0.089	-0.549
GENE978X	925	CD8a molecule|CD8A|2p12	1	0.298	0.495	2.755	-0.584	-0.459	0.162	-0.646	-0.224	0.283	-0.804	0.071	-0.9	-1.093	0.087	-1.173	-0.507	0.221	-0.761	-0.588	0.203	-0.598	-0.45	-0.236	0.655	-0.073	-0.335	-0.708	-0.032	-0.684	-0.198	-0.073	-0.367	-0.694	0.954	-0.145	-1.239	-0.681	2.181	0.557	1.912	2.255	0.987	-0.668	-0.561	-1.102	-1.487
GENE970X	915	CD3d molecule, delta (CD3-TCR complex)|CD3D|11q23	1	0.875	0.432	2.99	-1.24	-0.843	-1.051	0.078	-1.693	-0.894	-0.614	-0.99	-1.239	0.098	-1.152	-1.744	-1.275	0.034	-2.386	-0.229	0.219	-0.978	-0.178	-0.856	-0.101	-0.22	-0.67	-1.591	-1.145	0.449	-1.974	0.802	-1.341	-1.171	0.987	-0.71	-0.7	0.417	3.396	-0.553	3.306	4.807	2.362	0.851	0.679	-0.297	-1.337
GENE1006X	969	CD69 molecule|CD69|12p13	1	-0.255	0.368	-0.216	0.292	2.681	-1.102	-0.618	-0.064	0.25	-0.366	0.428	-0.064	0.17	0.796	1.625	0.997	-0.205	0.052	0.265	0.093	1.689	-0.261	-0.671	-0.176	0.11	0	-0.394	-0.378	-0.182	-0.281	-0.869	-0.615	-0.123	-0.041	-0.132	-0.594	-0.101	1.299	0.8	0.685	0.648	0.368	0.115	0.66	0.109	-0.826
GENE722X	6352	chemokine (C-C motif) ligand 5|CCL5|17q11.2-q12	1	3.041	0.068	3.02	-1.765	1.379	-0.439	0.413	-1.574	1.191	0.543	-1.032	1.561	0.897	-1.251	-2.161	-1.974	-0.994	-2.779	-2.087	-0.801	0.009	-2.425	-1.718	1.124	-0.612	-2.273	-1.531	-1.22	-1.029	-2.814	1.046	-1.96	0.26	0.14	-1.558	-0.457	0.565	2.779	0.818	2.423	3.639	0.933	-1.36	0.767	-2.116	-2.25
GENE249X	2213	Fc fragment of IgG, low affinity IIb, receptor (CD32)|FCGR2B|1q23	1	-1.481	0.203	-0.94	0.947	2.394	-2.06	1.125	-1.529	0.323	0.055	-0.023	-0.322	-0.459	-0.855	1.555	-0.4	-0.821	1.7	0.357	0	-1.544	-0.098	-1.59	2.476	1.718	1.724	1.852	-0.207	1.857	-0.116	2.211	0.788	1.512	1.356	-0.035	-0.301	-0.206	-0.303	2.535	-1.17	4.584	4.466	2.72	1.966	1.296	4.052
GENE741X	64231	membrane-spanning 4-domains, subfamily A, member 6A|MS4A6A|11q12.1	1	1.7575	2.5485	0.1395	0.4735	2.2605	-1.1695	3.1465	-1.8025	-0.1315	-0.7825	-0.1575	-0.4145	-0.1115	0.1545	2.7625	0.0705	-1.0535	0.3885	-1.2505	-1.0305	-1.7645	-1.1125	-2.6375	2.8065	1.5735	0.2315	0.1785	-2.1525	-0.6575	-0.8905	1.5455	0.4175	0.2195	-0.6165	-1.8405	-1.4525	-0.6745	1.1385	1.5665	0.0835	3.8615	3.8455	1.8375	1.7205	0.1545	0.8625
GENE815X	7412	vascular cell adhesion molecule 1|VCAM1|1p32-p31	1	-0.175	-0.644	-0.24	0.31	5.548	-0.234	3.251	-0.145	-0.178	0.827	0.452	0.098	0.149	1.978	4.47	2.123	1.363	-2.052	-1.416	0.814	-0.893	-0.587	-2.792	1.971	0.707	0.401	0.262	-1.401	0.236	-0.311	1.123	-1.372	-1.879	-0.339	-2.862	-2.305	-1.256	0.252	0.921	0.505	1.495	0.976	0.932	0.833	0.657	0.043
GENE660X	567	beta-2-microglobulin|B2M|15q21-q22.2	1	0.115	0.272	-1.398	-2.614	0.899	0.049	-0.98	-1.822	1.599	-0.147	0.407	-1.516	-0.737	-2.228	-0.869	-1.014	-0.391	-1.32	-2	-1.514	-1.003	-1.023	-3.241	1.687	1.907	0.235	-0.166	-4.173	-1.685	-2.537	1.154	-1.143	-0.721	0.749	-1.481	-1.733	-0.323	-0.166	0.464	-2.019	2.131	0.067	-0.162	0.848	-0.991	-0.798
GENE599X	5450	POU class 2 associating factor 1|POU2AF1|11q23.1	1	1.223	0.441	2.833	-0.366	0.13	3.188	2.886	3.067	1.441	1.451	3.578	2.21	3.636	1.331	3.449	-0.97	2.721	3.404	4.251	2.943	5.394	0.792	-0.357	2.633	4.553	0.424	0.173	0.228	-0.829	-1.155	-1.088	0.368	-2.259	-1.959	-1.219	-2.418	-1.591	2.766	-2.116	3.73	3.142	1.168	-0.744	-0.12	-1.893	-2.397
GENE418X	3512	immunoglobulin J polypeptide, linker protein for immunoglobulin alpha and mu polypeptides|IGJ|4q21	1	0.098	-0.59	1.462	3.511	0.871	-0.711	-0.315	-1.221	-1.027	-1.082	-2.419	-0.041	-1.423	-0.249	0.455	-1.179	-1.263	-1.332	-0.106	-1.79	-1.44	1.422	-0.765	4.426	0.384	-0.848	-1.426	-1.224	-0.75	-0.78	-0.753	-1.425	-1.493	0.663	-0.377	-1.09	0.542	0.737	0.476	0.262	3.132	1.247	0.147	4.377	-0.999	-1.071
GENE709X	608	tumor necrosis factor receptor superfamily, member 17|TNFRSF17|16p13.1	1	1.546	0.008	0.257	0.093	0.267	0.033	0.489	-0.334	0.022	-0.019	-0.695	-0.384	0.053	0.026	0.02	0.027	-0.393	0.304	-0.094	0.214	0.392	-0.13	-0.272	0.131	0.444	0.023	-0.223	-0.987	-0.058	0.567	0.008	0.286	-0.147	-0.203	0.087	-0.742	0.586	0.901	0.111	0.27	0.81	1.194	0.293	1.359	-0.223	-0.114
GENE968X	91319	Der1-like domain family, member 3|DERL3|22q11.23	1	2.245	0.908	0.081	-0.519	-1.272	-0.357	1.166	1.858	-0.342	1.175	0.549	2.445	-2.039	0.463	-0.767	2.739	-0.58	-0.157	-0.583	-0.824	0.989	-0.499	-0.913	0.289	0.399	0.822	0.33	-1.196	0.342	0.713	1.049	0.482	0.193	1.114	0.102	-0.389	-0.142	-0.268	0.11	0.203	-0.504	-0.963	-0.817	1.536	-2.387	1.94
GENE995X	952	CD38 molecule|CD38|4p15	1	0.314	0.191	0.55	-0.018	0.434	0.08	-3.243	1.234	0.678	0.47	0.404	0.486	-0.568	0.973	0.159	-0.079	-6.544	0.574	-0.17	-0.974	-0.563	-0.498	-0.244	1.19	0.739	0.575	1.006	0.677	0.131	0.31	0.869	-0.45	1.165	-0.021	-0.438	-0.128	0.043	0.407	-0.169	0.525	0.09	2.064	1.146	0.221	1.303	-0.004
GENE383X	3123	major histocompatibility complex, class II, DR beta 1|HLA-DRB1|6p21.3	1	0.879	1.454	3.861	-0.246	0.968	1.675	2.53	0.302	2.457	1.334	1.824	1.497	0.878	2.232	1.662	0.413	2.219	-1.694	-2.223	-1.549	0.817	-0.282	-1.683	-1.852	-1.813	-1.445	-1.718	-0.783	-1.217	-2.29	-2.239	-3.457	-2.329	-1.894	-1.267	-2.044	-2.089	-2.145	-1.567	-2.428	-0.814	-1.456	-1.541	0.366	0.748	-1.933
GENE1008X	972	CD74 molecule, major histocompatibility complex, class II invariant chain|CD74|5q32	1	0.353	1.303	4.113	-0.144	0.064	0.945	1.666	-1.425	1.824	-1.651	-2.34	-1.722	-1.523	-0.17	0.168	-2.953	0.066	0.516	-1.392	-0.725	-3.067	0.491	-7.947	1.777	0.355	0.228	-0.267	0.568	1.324	0.936	1.984	1.807	0.222	-0.546	-0.037	0.431	1.398	1.566	-0.724	0.493	1.684	2.124	0.394	-1.822	-0.322	2.593
GENE725X	6373	chemokine (C-X-C motif) ligand 11|CXCL11|4q21.2	1	-0.024	-0.178	0.368	0.522	3.345	0.305	0.488	-0.481	0.827	0.587	0.4	0.399	2.954	0.382	0.044	0.612	-0.377	-0.428	0.02	0.18	0.227	-0.001	0.066	0.563	0.118	-0.11	0.414	0.551	-0.051	-0.339	-0.069	0.117	0.122	-0.014	0.178	0.358	0.061	0.402	0.329	0.738	0.426	0.722	0.32	0.437	-0.314	0.942
GENE724X	6363	chemokine (C-C motif) ligand 19|CCL19|9p13	1	0.578	1.331	4.721	0.948	-0.304	-1.694	-0.244	-2.307	-2.612	-2.844	-2.457	-3.843	-3.029	-3.669	-0.415	-1.46	-3.209	0.494	-1.8	-1.36	-3.37	-0.35	-7.519	2.193	0.076	0.244	0.105	1.434	3.711	-0.586	2.284	4.043	-2.517	-0.841	0.558	0.894	0.104	3.841	-1.86	3.354	4.329	-0.025	-1.286	-1.487	-0.528	2.149
GENE671X	5730	prostaglandin D2 synthase 21kDa (brain)|PTGDS|9q34.2-q34.3	1	1.126	0.282	-0.883	0.753	2.211	-0.216	-0.957	0.606	1.801	-0.333	-0.167	-0.412	-0.461	0.578	0.235	-0.174	-1.136	0.201	0.502	1.232	0.651	0.38	-0.775	-0.127	-0.098	0.282	0.193	0.294	0.329	-0.765	-0.668	-1.045	-0.312	-0.077	0.78	0.287	-0.67	-0.968	-0.377	-0.397	-0.15	-0.172	0.003	0.868	1.002	-0.475
GENE704X	5996	regulator of G-protein signaling 1|RGS1|1q31	1	-0.524	-0.472	-1.325	-0.209	0.415	0.106	0.441	-1.11	0.64	2.393	-1.155	-0.278	-1.121	-0.427	2.594	-1.474	-0.569	-0.634	-0.531	-0.486	-0.571	-0.716	-2.345	-1.556	-0.292	0.629	0.985	-2.008	-0.49	-2.309	0.013	-0.63	0.256	-0.67	-0.657	0.933	1.311	-0.101	-0.237	0.019	2.61	2.842	1.057	0.409	-1.031	0.552
GENE593X	54	acid phosphatase 5, tartrate resistant|ACP5|19p13.3-p13.2	1	1.401	3.534	1.03	0.739	2.434	-1.782	1.032	-2.545	-1.304	-1.33	-0.968	-1.317	0.23	0.116	0.818	0.631	-0.627	-0.111	-0.909	-1.116	0.071	1.26	-1.055	0.413	-0.011	0.127	0.136	-0.579	-0.465	-0.741	-0.082	0.132	0.396	1.466	1.659	1.27	1.168	1.389	1.497	0.112	2.125	3.659	1.086	1.123	-0.173	1.072
GENE935X	8631	src kinase associated phosphoprotein 1|SKAP1|17q21.32	1	0.821	1.053	1.9	-0.578	-0.213	-0.216	0.317	-0.155	-0.213	-0.872	0.36	-0.333	-0.312	-0.74	-1.172	-0.401	0.266	-0.905	-0.463	0.16	-0.406	0.165	-0.35	0.178	-0.442	-0.694	-1.189	-0.21	-0.224	-0.293	-0.141	-0.144	-0.45	0.346	-0.135	-1.071	-0.282	2.368	-0.039	1.698	2.883	1.468	0.753	-0.548	-1.004	0.008
GENE943X	8743	tumor necrosis factor (ligand) superfamily, member 10|TNFSF10|3q26	1	0.006	-0.446	-0.234	-1.918	0.736	-1.05	-0.52	-1.396	0.008	-0.168	-1.34	-1.457	-0.542	-0.861	-1.215	-1.133	-0.636	-0.879	-1.063	-1.246	2.524	-0.768	-0.987	0.26	1.317	0.952	0.856	-2.089	-0.276	0.249	0.635	-0.067	2.112	1.501	0.95	3.079	1.514	2.34	1.535	0.726	0.688	0.57	-0.336	-0.01	-2.281	0.068
GENE1017X	9957	heparan sulfate (glucosamine) 3-O-sulfotransferase 1|HS3ST1|4p16	1	-2.336	-0.101	-2.039	0.944	1.077	-1.648	-3.101	-2.445	0.278	-3.159	0.871	2.127	-2.404	-2.19	-1.305	-1.596	-2.208	-0.532	-1.18	-0.685	-0.632	0.459	-1.853	2.802	0.609	-1.609	-1.866	-1.293	-1.136	0.622	-1.264	-0.087	-0.502	1.18	-2.161	-1.503	-0.902	-1.423	-2.022	2.2	-0.959	0.063	0.035	1.31	1.003	2.153
GENE846X	7980	tissue factor pathway inhibitor 2|TFPI2|7q22	1	-0.454	1.102	0.076	0.243	0.9	-0.07	0.025	-0.646	-0.353	0	1.338	-0.004	0.882	0.324	0.324	1.532	0.446	0.647	0.342	0.548	0.12	-0.266	-0.544	0.482	0.616	0.507	-0.247	-0.698	-1.324	0.221	0.934	0.474	2.827	0.419	-0.022	-0.546	-1.247	-0.948	-2.284	-0.255	2.289	2.768	2.955	0.915	1.305	3.579
GENE961X	9060	3'-phosphoadenosine 5'-phosphosulfate synthase 2|PAPSS2|10q24	1	-1.204	0.793	0.681	0.301	0.317	0.358	0.243	0.349	0.362	0.873	0.414	0.055	0.195	0.063	0.156	0.506	0.102	0.213	0.125	0.176	0.263	0.041	-0.336	-0.214	-0.936	-0.084	0.157	0.151	0.334	0.399	-0.101	-0.331	0.046	-0.174	-0.344	-0.993	-0.205	-0.944	-0.078	-0.493	-0.093	-0.13	0.339	-0.17	0.188	0.575
GENE194X	169200	transmembrane protein 64|TMEM64|8q21.3	1	0.431	0.151	1.945	3.119	3.227	-0.118	0.068	-0.307	-0.795	-0.27	-0.528	-0.445	-1.093	-1.743	-1.03	-1.111	-0.648	0.394	-0.762	-0.509	-2.732	-0.299	-1.244	-0.752	0.566	-0.245	-0.842	-1.906	-1.787	-0.731	-0.399	0.22	-0.673	-0.697	-0.55	-0.463	0.4	1.094	-2.13	1.048	0.001	-0.018	-0.267	-1.503	-2.435	-0.395
GENE850X	79870	brain and acute leukemia, cytoplasmic|BAALC|8q22.3	1	-0.385	1.032	0.503	-0.395	1.245	0.983	2.105	-0.545	-0.734	-0.012	0	-0.423	-0.312	-0.261	0.007	-0.526	0.233	-0.22	0.285	0.405	-0.411	0.997	0.052	-0.724	-0.214	-0.098	-1.095	-1.532	-0.604	-1.242	0.084	0.535	1.154	0.766	0.042	0.631	0.305	-0.205	-0.116	0.927	0.24	0.117	1.482	0.278	-1.076	0.963
GENE744X	64332	nuclear factor of kappa light polypeptide gene enhancer in B-cells inhibitor, zeta|NFKBIZ|3p12-q12	1	-0.382	-0.823	0.417	1.71	1.011	-1.168	1.288	-0.642	-0.37	-0.779	0.086	-0.121	-0.849	-0.245	3.392	-0.38	-0.407	0.562	0.54	0.319	0.335	-0.891	-0.748	0.035	0.944	1.814	2.73	-0.162	-0.786	-0.573	0.823	1.036	0.717	-0.05	0.604	1.383	1.42	1.117	-1.337	0.619	1.2	1.252	0.561	0.725	0.476	1.427
GENE364X	2952	glutathione S-transferase theta 1|GSTT1|22q11.23	1	1.18	0.786	-0.304	-0.805	-1.606	-0.169	-0.629	-1.243	-1.3	-1.742	-0.282	-0.862	-1.674	-0.138	-1.12	-0.151	-1.006	-1.658	-2.112	-1.906	-0.699	-0.434	-2.322	1.453	-1.024	-0.636	-0.743	-0.643	-0.562	-1.9	-2.144	-2.288	-0.671	-0.621	-0.647	-1.478	-1.379	-1.414	-1.007	-1.87	0.682	-0.469	-0.48	-0.727	-0.273	-1.087
GENE276X	23395	leucyl-tRNA synthetase 2, mitochondrial|LARS2|3p21.3	1	-0.297	0.536	0.555	1.832	-2.297	-1.861	0.257	-0.148	-0.249	-1.097	-0.793	-0.069	-0.559	-0.98	2.32	0.865	1.43	0.991	-1.713	0.14	0.968	4.083	1.569	-1.035	-4.125	-2.775	-0.665	0.567	2.734	-0.505	-5.132	-8.879	1.163	1.403	-0.791	-2.026	-2.366	-3.85	1.407	-0.624	-1.743	-2.693	-0.855	5.568	4.534	-3.746
GENE564X	51604	phosphatidylinositol glycan anchor biosynthesis, class T|PIGT|20q12-q13.12	1	-1.978	-0.036	3.842	-1.609	-2.357	-3.843	-3.208	0.177	0.288	-1.774	-2.393	0.148	-0.022	0.453	0.516	1.974	2.253	0.226	0.182	0.868	2.201	3.737	2.986	-1.529	-4.057	-2.156	-0.935	-1.957	-0.542	-0.738	-2.401	-4.271	3.368	2.049	0.184	0.07	-0.36	-1.107	1.689	1.024	-0.641	-0.749	0.221	5.702	5.274	-2.46
GENE484X	412	steroid sulfatase (microsomal), isozyme S|STS|Xp22.32	1	0.9165	2.0995	0.1695	1.3675	-0.8105	-2.4695	0.2755	0.2915	0.2325	-0.6145	0.5095	-0.7015	-1.0195	-0.4065	1.1005	2.9405	-1.2635	1.8665	-3.2035	-3.7815	2.1235	4.0435	-0.9015	1.4985	-5.3865	-2.7355	1.5445	0.7085	2.4975	-0.9975	-1.8275	-4.6855	0.5445	0.3615	1.0335	0.5195	0.1175	-0.6345	0.1335	0.3655	-2.1065	-4.4245	-1.6675	6.2565	3.1585	0.0595
GENE189X	165679	serine palmitoyltransferase, small subunit B|SPTSSB|3q26.1	1	1.047	1.816	0.826	-0.347	-1.689	1.01	1.56	-0.144	0.118	0.009	-0.018	-0.159	0.058	-0.036	-0.534	0.101	0.998	-0.269	-0.035	0.065	-0.178	0.438	0.738	0.304	0.414	0.63	0.511	-0.723	0.319	-0.892	0.791	1.088	0.582	-0.118	0.576	0.419	-0.059	-0.388	-0.033	0.645	0.268	0.417	0.019	0.168	-0.95	0.516
GENE255X	2263	fibroblast growth factor receptor 2|FGFR2|10q26	1	0.68	0.612	-0.527	-0.919	1.389	0.585	1.013	3.347	3.299	3.331	1.237	2.422	1.596	1.818	1.347	1.343	1.885	0.751	0.564	0.924	1.602	0.106	0.572	2.103	3.247	0.679	1.508	0.812	1.446	2.297	1.558	1.854	-1.696	-0.176	-0.851	-0.445	0.19	-0.19	-2.153	-0.016	-1.368	-0.42	-0.66	-0.572	-2.092	-0.782
GENE347X	288	ankyrin 3, node of Ranvier (ankyrin G)|ANK3|10q21	1	0.175	-1.72	-0.195	0.075	-0.258	1.409	-0.614	0.398	0.6	1.498	0.437	-0.245	-0.644	0.805	-0.487	-0.281	-0.347	0.559	0.735	0.8	-0.995	-0.798	1.38	0.567	0.522	0.692	0.813	-0.756	1.668	1.191	0.25	0.748	-1.872	-0.771	0.217	0.458	0.182	-0.831	-1.357	-1.604	-0.924	-0.337	-0.2	-1.715	-1.53	-1.086
GENE110X	1288	collagen, type IV, alpha 6|COL4A6|Xq22	1	-0.447	-0.466	0.055	0.576	-1.871	-0.551	-0.521	-0.543	-0.766	-0.324	-1.889	-0.344	-2.336	-1.173	-0.488	-0.477	-0.914	-0.836	-0.534	-0.123	0.216	-0.253	-0.246	0.161	0.602	0.422	-0.24	1.278	1.253	0.245	0.453	0.413	1.557	-0.374	-0.02	1.127	2.302	-0.254	0.135	1.641	-0.094	-0.563	-0.894	1.252	-1.098	0.773
GENE313X	2628	glycine amidinotransferase (L-arginine:glycine amidinotransferase)|GATM|15q21.1	1	-1.916	1.461	-0.094	-1.161	1.711	-1.152	-0.596	-1.283	1.093	-1.374	-1.075	-0.559	-0.757	0.459	0.881	-0.215	-0.228	-1.8	-0.618	-0.019	-2.039	-1.707	0.354	-0.598	-1.334	-0.773	-0.487	2.846	-0.593	-0.7	-0.648	-0.881	0.813	0.913	0.792	0.349	0.038	-0.903	3.838	0.797	-0.394	1.63	0.269	0.509	0.711	1.025
GENE322X	267	autocrine motility factor receptor, E3 ubiquitin protein ligase|AMFR|16q21	1	-1.423	-0.547	-0.735	-1.454	-0.668	-2.063	-0.669	-1.163	-0.768	-1.245	-2.386	-0.901	-0.101	-2.17	-1.716	-0.916	-0.886	0.069	-0.566	-0.2	-2.599	-0.289	0.412	-0.681	0.78	-1.229	-0.798	-0.122	-1.496	-0.13	0.561	0.938	0.349	0.086	-0.096	1.001	0.402	0.857	0.954	-0.555	-0.686	0.205	-0.241	0.316	1.238	0.365
GENE374X	3005	H1 histone family, member 0|H1F0|22q13.1	1	-0.847	0.412	0.702	0.682	0.109	0.316	0.832	0.535	1.185	2.632	2.164	0.26	0.291	-0.009	-1.19	-0.218	0.196	0.184	-0.778	-0.137	1.496	1.248	0.961	0.728	-2.108	-1.608	-0.156	0.599	0.977	-0.301	0.031	-0.225	2.029	-2.717	-1.188	0.854	1.291	1.044	0.031	0	-1.903	-2.301	-2.747	-0.087	0.386	-1.625
GENE529X	481	ATPase, Na+/K+ transporting, beta 1 polypeptide|ATP1B1|1q24	1	0.614	-0.993	-0.243	1.806	-0.603	-0.012	-1.265	-2.243	3.549	-0.447	-0.285	0.336	-1.01	-0.768	0.705	0.793	-0.378	-1.535	-1.28	0.93	0.494	-0.676	2.208	-1.603	0.323	-0.589	0.415	-1.566	-1.225	-0.521	-1.133	-1.32	1.359	-1.051	-1.362	-0.778	0.434	0.141	-0.5	3.609	-2.177	-1.912	-2.295	0.68	-2.037	-2.639
GENE54X	10769	polo-like kinase 2|PLK2|5q12.1-q13.2	1	2.602	1.111	-1.1	-1.896	0	-1.277	0.551	1.079	0.979	1.921	-1.693	0.235	0.981	-0.167	0.722	1.274	1.789	3.126	3.182	1.231	-0.232	3.086	0.264	3.091	4.235	0.917	1.594	0.403	1.843	0.941	1.935	2.22	-0.404	0.314	0.713	0.261	0.155	-1.138	-0.622	-1.094	0.521	2.724	0.661	-1.909	0.516	1.785
GENE140X	138065	ring finger protein 183|RNF183|9q32	1	1.315	0.792	0.267	0.751	-0.554	1.293	-0.952	-0.205	-0.371	-0.183	0.072	-0.895	-0.196	-0.394	0.329	-0.694	-0.893	0.021	0.232	0.02	-0.095	0.045	-1.427	-0.055	0.315	0.684	0.429	0.33	1.744	0.941	2.001	1.108	0.441	0.495	0.744	0.971	0.957	-0.499	0.868	-0.877	0.97	0.438	2.783	2.04	2.818	2.43
GENE288X	247	arachidonate 15-lipoxygenase, type B|ALOX15B|17p13.1	1	0.48	0.39	0.967	0.425	0.006	0.61	0.979	1.108	0.512	0.246	0.378	1.207	-0.597	0.241	0.244	0.443	0.755	0.518	1.088	1.046	-0.247	0.465	0.477	1.084	0.53	3.724	4.44	0.086	1.406	1.878	1.391	1.194	0.249	0.269	0.611	0.428	0.226	0.402	0	0.603	0.323	0.392	0.243	0.684	-0.525	0.684
GENE5X	10098	tetraspanin 5|TSPAN5|4q23	1	-1.1805	-1.2215	0.0275	-0.3105	-0.1965	1.7515	-0.0145	2.3665	1.1745	1.7015	1.4895	2.6325	2.1115	2.5225	0.5635	0.5235	1.6335	-0.0605	1.2025	1.5355	0.3205	1.1335	0.9965	1.0475	-0.2165	0.1525	0.4015	0.6845	0.5925	-0.1125	-0.3415	-1.6475	0.8835	0.9255	0.0815	0.6175	0.1045	-0.1665	1.4225	1.2215	-0.1875	0.0025	-0.8975	-0.2375	-0.1945	-0.1345
GENE9X	10202	dehydrogenase/reductase (SDR family) member 2|DHRS2|14q11.2	1	1.424	1.447	1.417	0.386	0.251	1.736	1.771	2.489	0.085	0.381	1.006	1.682	0.058	1.376	0.08	-0.622	1.383	-0.878	1.023	0.451	0.152	1.206	-0.051	-0.619	0.692	-0.063	-1.501	0.077	-1.157	-0.958	-0.206	1.471	0.15	1.419	0.262	1.028	-0.528	-1.166	-1.247	0.57	0.508	-0.055	1.118	1.013	0.312	0.115
GENE394X	3248	hydroxyprostaglandin dehydrogenase 15-(NAD)|HPGD|4q34-q35	1	1.221	1.257	1.302	-0.34	-1.62	2.642	0.914	-0.835	-0.655	-0.064	-0.866	-0.006	-0.95	-0.28	0.287	0.685	0.739	-1.535	0.083	-0.616	-2.001	0.175	-0.236	0.572	1.664	0.683	-0.002	-0.895	-1.939	-1.188	0.186	-0.069	-0.063	0.194	-0.222	0.957	0.414	1.93	-1.825	-0.3	1.523	1.906	1.015	1.303	-0.597	-0.174
GENE381X	3081	homogentisate 1,2-dioxygenase|HGD|3q13.33	1	0.921	0.661	0.451	0.186	-0.171	-0.673	1.693	-0.178	-0.766	0.255	0.751	0.278	-0.474	0.453	0.028	-0.747	-1.703	-0.381	0.519	-0.667	0.193	-0.165	-0.369	-0.666	0.068	-0.136	-0.442	1.131	0.174	-2.586	0.907	-0.155	-0.014	0.529	0.158	-0.148	-1.397	-1.111	-0.32	-0.292	-1.354	-0.596	0.281	0	0.827	-0.711
GENE241X	2194	fatty acid synthase|FASN|17q25	1	-2.27	-2.86	-0.303	-1.033	-1.918	-1.073	-2.864	-0.914	0.08	-0.739	-1.319	-1.727	0.763	-2.353	-2.006	0.728	-0.916	-0.841	-2.539	-3.243	-0.74	-1.23	1.149	-0.11	-0.327	-3.013	-1.761	-0.786	-0.856	0.941	0.841	0.194	-2.338	-1.284	-0.017	-0.875	0.749	6.405	1.816	1.646	4.513	-2.424	-2.651	0.068	-1.243	-0.208
GENE361X	2946	glutathione S-transferase mu 2 (muscle)|GSTM2|1p13.3	1	2.419	1.012	0.659	-0.781	0.531	0.537	1.43	-0.263	-0.068	1.313	-0.677	1.879	0.595	0.621	-0.66	-0.794	2.782	-0.58	0.499	0.447	1.988	-0.147	-0.148	-0.7	-0.21	-1.093	-0.666	-0.474	-2.024	-1.285	-0.264	-1.291	-1.467	-0.161	-1.164	-2.386	0.455	0.708	-1.521	-1.274	2.002	1.878	-0.381	0.662	1.067	-1.387
GENE350X	2891	glutamate receptor, ionotropic, AMPA 2|GRIA2|4q32.1	1	-0.07	1.448	1.846	0.288	-0.011	1.948	0.721	2.279	0.969	-0.09	0.791	0.201	0.49	0.149	-0.155	-0.263	1.569	0.887	0.782	1.232	-0.153	1.639	0.441	1.224	2.382	1.347	1.072	0.394	-0.834	1.371	0.156	0.82	0.755	1.859	0.531	1.028	-0.726	-0.777	0.084	0.296	0.259	1.007	0.744	2.031	0.499	0.012
GENE161X	1501	catenin (cadherin-associated protein), delta 2 (neural plakophilin-related arm-repeat protein)|CTNND2|5p15.2	1	0.756	0.41	1.926	0.541	2.105	1.478	1.101	3.395	2.386	2.497	1.103	3.561	3.147	1.058	2.389	2.471	3.397	2.895	2.892	2.237	1.008	4.186	1.278	2.348	2.273	0.705	1.664	1.589	1.352	2.743	2.062	2.249	-1.189	0.686	0.313	-1.039	-0.138	-0.879	-1.24	4.09	-0.187	-0.035	-0.075	0.45	-0.534	1.463
GENE198X	178	amylo-alpha-1, 6-glucosidase, 4-alpha-glucanotransferase|AGL|1p21	1	-0.26	-0.817	-0.507	-0.614	0.472	-0.407	0.128	-0.083	-0.902	0.424	1.755	1.187	0.231	0.655	0.825	-0.951	-0.01	0.554	-0.312	0.026	0.488	-1.232	-0.81	-0.531	0.076	-0.457	-0.174	-0.465	0.371	0.565	-0.868	-0.424	0.432	-0.152	-0.507	-0.461	1.258	2.071	1.444	-0.007	0.103	0.184	-0.424	-1.119	-0.016	-0.839
GENE371X	30010	neurexophilin 1|NXPH1|7p22	1	-0.847	0.854	1.396	0.728	0.294	1.668	1.042	0.212	-0.305	-0.15	1.001	-0.08	-0.411	0.414	-0.039	0.288	0.756	-0.584	0.992	2.05	-0.066	2.052	1.159	-0.183	-0.859	-0.024	-0.423	0.997	-0.455	-1.521	0.073	0.147	0.484	1.013	0.888	0.046	-0.258	0.161	-0.615	0.499	-0.312	-0.864	0.435	0.395	0.362	-0.154
GENE525X	4753	NEL-like 2 (chicken)|NELL2|12q12	1	0.062	0.834	0.968	0.086	0.183	1.769	0.296	0.646	0.737	-0.114	-1.413	0.528	-0.156	0.516	0.145	0.235	0.891	0.478	-0.375	-0.042	0.161	0.236	0.09	1.112	0.424	0.801	1.23	1.314	0.927	0.537	0.193	-0.832	0.426	1.766	1.515	0.832	0.397	-0.34	1.006	0.038	0.462	0.012	0.17	0.403	0.145	1.258
GENE25X	10406	WAP four-disulfide core domain 2|WFDC2|20q12-q13.2	1	-2.119	0.455	-0.434	5.45	-0.729	1.157	1.08	0.531	2.729	4.189	1.819	1.083	-0.308	0.779	-0.274	0.772	2.19	3.222	2.418	3.318	1.502	1.293	2.733	3.927	4.262	1.495	2.02	2.904	1.659	2.371	0.337	1.475	4.469	3.044	3.164	4.274	3.473	3.562	1.092	0.468	2.065	3.254	2.351	2.598	2.552	0.501
GENE196X	1733	deiodinase, iodothyronine, type I|DIO1|1p33-p32	1	-2.475	0.328	0.436	1.054	0.439	2.224	0.042	0.965	0.658	0.742	1.049	-0.071	0.235	-0.202	0.478	0.337	-0.048	0.459	0.506	1.062	0.204	0.711	0.17	1.48	0.842	1.631	1.059	1.286	1.048	0.614	-0.116	0.146	-0.192	0.96	1.822	0.739	0.422	-0.205	1.021	0.625	0.934	-0.003	0.827	0.098	-1.012	1.441
GENE156X	147381	cerebellin 2 precursor|CBLN2|18q22.3	1	1.356	0.615	0.726	1.534	-0.385	1.661	1.255	1.632	1.292	0.432	0.688	-0.309	1.161	1.011	0.82	1.376	1.373	1.942	-0.873	-0.321	1.15	1.069	1.393	1.033	1.162	0.975	1.757	0.447	1.743	1.441	1.919	1.379	1.446	1.265	1.383	1.706	1.612	1.016	1.314	1.787	0.295	0.813	0.509	0.653	0.353	1.298
GENE142X	1382	cellular retinoic acid binding protein 2|CRABP2|1q21.3	1	0.382	-1.057	0.562	-1.261	-1.64	-1.053	-0.21	-1.137	0.826	0.344	0.036	-0.764	-1.093	-1.266	-1.085	-1.202	-0.291	-1.173	-0.265	-0.691	-1.112	-0.914	0.497	-0.93	-0.236	1.455	1.621	-0.022	1.446	1.683	2.398	0.659	1.595	-0.147	0.497	2.911	2.198	3.272	-0.085	0.352	2.211	1.977	3.859	1.161	2.407	-0.929
GENE275X	23362	pleckstrin and Sec7 domain containing 3|PSD3|8p21.3	1	-0.204	0.371	-0.024	0.221	0.93	0.178	-0.693	-0.091	0.122	-0.446	-0.097	-0.416	-0.433	-0.177	0.004	-0.808	-0.048	0.962	0.054	1.332	-0.277	0.065	-0.157	-0.39	0.07	0.71	0.289	-0.313	0.175	-0.294	0.398	0.462	-0.241	0.199	0.486	0.264	0.131	0.637	-0.021	-1.442	0.346	0.5	0.728	0.04	-0.245	-0.618
GENE16X	10267	receptor (G protein-coupled) activity modifying protein 1|RAMP1|2q36-q37.1	1	1.447	1.088	0.283	-0.034	-0.224	0.959	0.667	-0.954	1.732	3.09	4.68	1.735	0.766	2.474	-0.263	1.061	-1.411	-0.748	-0.507	0.041	2.321	0.951	0.091	2.302	1.487	0.108	0.3	0.617	-0.378	-0.383	-0.588	0.148	4.537	0.926	-1.406	-1.117	-0.828	-0.671	0.908	-0.263	1.617	2.751	3.354	1.824	2.532	2.243
GENE513X	4477	microseminoprotein, beta-|MSMB|10q11.2	1	0.214	-0.227	0.921	0.526	0.372	0.311	1.73	0.076	0.36	0.738	0.109	0.059	-0.047	-0.043	0.607	0.118	0.27	0.473	1.175	1.026	0.213	0.544	0.266	0.378	0.478	0.437	0.451	-0.138	0.309	0.498	0.585	0.458	1.468	2.228	-0.32	0.742	-0.186	0.577	0.236	0.807	0.626	0.482	0.36	0.665	0.122	0.712
GENE336X	27250	programmed cell death 4 (neoplastic transformation inhibitor)|PDCD4|10q24	1	0.436	-0.996	-0.071	-1.172	0.034	-0.59	-0.433	1.422	0.858	1.094	1.463	0.686	0.321	0.464	0.247	-0.546	0.192	0.294	-0.093	0.607	-0.239	-0.273	0.315	2.321	-0.513	-0.874	0.054	0.219	0.416	0.035	0.24	0.834	-0.907	-2.144	-2.147	-2.475	-0.815	0.795	-0.706	0.212	-1.353	-1.898	-2.074	0.561	-1.436	-0.599
GENE284X	23767	fibronectin leucine rich transmembrane protein 3|FLRT3|20p11	1	-1.032	0.206	-0.628	1.669	-2.434	-0.996	-2.487	0.937	-1.226	0.066	-1.741	-0.62	0.45	-2.663	-1.126	-2.718	-2.655	-0.549	-1	-0.696	-3.669	1.264	-2.128	4.595	3.347	2.242	1.71	-1.805	-0.252	-0.202	1.401	0.516	3.115	2.379	1.503	3.096	2.07	0.01	-1.632	0.623	2.212	3.112	3.15	1.303	2.199	2.949
GENE414X	3485	insulin-like growth factor binding protein 2, 36kDa|IGFBP2|2q33-q34	1	2.448	-0.128	1.182	-0.514	-0.537	4.166	2.391	2.255	4.626	3.832	-0.065	2.921	-0.424	2.484	3.77	3.399	1.729	0.652	0.143	-0.722	3.147	3.704	4.636	2.656	2.813	0.141	0.9	2.268	1.321	2.438	1.715	1.549	0.058	0.582	-0.041	-0.929	-0.202	-0.256	-0.676	-1.64	-1.415	-1.023	-2.017	-0.904	-0.708	-0.461
GENE228X	214	activated leukocyte cell adhesion molecule|ALCAM|3q13.1	1	2.1565	0.5015	-0.3345	1.4135	2.5305	0.0725	1.8055	-0.2355	1.4225	2.5065	1.9715	0.9165	2.6385	3.7855	3.5125	2.7685	2.4115	0.9625	2.4475	2.2535	2.9785	0.0535	1.1695	1.4065	2.6095	0.8245	1.2675	-0.1065	0.5785	0.7615	-0.4315	0.8245	1.2875	0.5145	-0.4345	1.1445	1.6655	1.5535	0.9715	2.4205	1.0905	2.7305	1.2345	0.0495	-0.6415	1.3475
GENE411X	347902	adhesion molecule with Ig-like domain 2|AMIGO2|12q13.11	1	-0.158	0.647	0.347	-1.988	-1.245	0.748	0.154	-1.033	-1.236	-0.254	-1.213	-0.158	-1.114	-0.439	-1.829	-0.33	0.019	-1.262	-0.662	-0.139	0.181	-0.525	0.56	-0.934	-0.961	-1.582	-1.163	-1.241	-2.021	-0.151	0.443	0.121	-0.816	0.09	0.145	0.924	-0.281	0.838	-1.499	-1.102	-1.424	-1.322	-1.553	0.593	-1.006	-0.362
GENE134X	1360	carboxypeptidase B1 (tissue)|CPB1|3q24	1	0.241	1.276	1.181	0.816	0.529	1.274	-0.003	1.227	1.708	0.939	0.526	-0.056	0.507	0.287	0.159	-0.364	0.865	1.725	1.716	2.148	0.233	1.617	-0.664	1.37	0.621	1.13	0.493	0.826	-0.186	1.133	0.029	1.259	0.955	1.251	0.928	0.781	0.893	-0.545	0.443	0.384	1.583	1.251	0.903	1.618	-0.296	0.087
GENE183X	161835	fibrous sheath interacting protein 1|FSIP1|15q14	1	0.775	0.579	1.093	0.393	0.818	1.524	1.51	0.739	0.616	0.113	0.889	1.222	0.061	0.125	1.58	2.042	1.415	0.749	1.707	1.747	1.669	0.794	0.901	0.073	0.641	0.91	0.033	-0.524	-0.628	0.695	1.268	1.166	1.931	0.977	0.849	1.653	1.106	1.201	0.716	1.045	0.703	1.089	1.05	0.563	1.235	0.927
GENE222X	203328	sushi domain containing 3|SUSD3|9q22.31	1	0.855	1.024	1.056	0.303	1.612	0.019	0.845	-0.786	0.403	2.318	-0.352	0.314	1.045	-0.095	0.898	0.397	-0.346	0.185	0.846	0.847	0.028	-0.033	-0.009	0.872	0.024	-0.096	-0.063	-0.184	0.034	0.144	1.228	0.305	0.712	1.361	0.744	-0.576	0.472	0.328	1.613	0.462	1.938	2.813	0.727	0.808	1.005	0.516
GENE15X	10265	iroquois homeobox 5|IRX5|16q12.2	1	-0.349	-1.419	1.419	-2.969	-0.983	-2.217	-0.906	-3.37	-0.193	-2.681	-3.153	-1.572	-0.486	-1.043	-0.372	-0.662	1.375	1.22	0.684	1.142	0.119	0.036	2.423	-0.574	-0.451	0.062	0.852	-0.144	1.058	1.646	1.03	1.045	1.307	1.077	0.635	1.099	1.669	1.151	0.134	1.773	-1.427	-1.012	-1.57	0.29	0.146	0.891
GENE481X	4070	tumor-associated calcium signal transducer 2|TACSTD2|1p32	1	-2.7	-1.232	1.29	2.858	0.019	1.135	0.584	-1.272	0.704	2.516	0	0.22	1.346	1.902	1.147	0.524	0.353	1.24	2.624	4.345	2.349	-0.383	0.644	-0.228	-0.126	2.462	2.798	2.659	0.445	1.119	-0.984	-0.291	2.434	0.768	2.354	3.667	4.475	2.162	0.998	-1.973	1.037	1.852	0.917	2.059	2.096	-2.784
GENE36X	10529	nebulette|NEBL|10p12	1	2.339	1.406	2.672	4.623	1.7	0.017	1.605	0.847	0.042	-0.037	-0.888	-1.012	0.663	-1.069	0.955	1.322	1.547	4.312	4.384	4.732	-1.674	0.875	3.357	-0.163	0.458	1.588	3.566	1.641	-0.006	0.057	1.821	2.075	-0.759	3.143	3.525	1.846	3.574	2.693	-0.439	0.999	-0.234	0.596	-0.248	-1.235	-1.296	0.971
GENE3X	10040	target of myb1 (chicken)-like 1|TOM1L1|17q23.2	1	0.619	-0.626	-3.003	0.841	-0.097	-1.502	-0.976	-1.228	-2.387	0.485	-0.795	-0.456	-0.419	-0.819	-1.381	-0.858	-0.337	0.429	0.814	-0.001	0.437	-1.164	-0.147	-0.225	1.55	1.348	1.321	-0.707	0.742	1.494	1.409	1.815	-0.548	-2.127	-2.49	-0.853	-1.456	-1.494	-2.452	-0.324	-0.551	-0.829	0.919	-0.195	-0.13	1.806
GENE202X	1832	desmoplakin|DSP|6p24	1	-0.967	-2.564	2.007	0.038	-0.072	0.395	0.874	1.024	1.879	0.866	0.742	0.46	0.659	1.239	2.043	1.337	1.211	0.691	0.887	1.264	-0.418	0.413	1.389	0.63	0.891	2.144	2.212	1.084	0.821	0.476	-0.012	0.131	-0.784	-0.221	0.012	0.731	0.696	0.272	0.27	0.075	2.474	2.4	4.1	-0.076	1.58	0.342
GENE458X	3880	keratin 19|KRT19|17q21.2	1	0.533	0.323	-3.82	1.635	-7.686	0.144	-3.858	1.464	-0.95	3.435	0.045	-0.2	-2.564	-2.391	-4.489	-3.345	-4.42	-0.426	-0.818	0.175	-0.181	-2.5	1.942	4.593	4.259	1.297	2.019	1.022	3.544	2.431	2.203	1.012	0.025	-2.145	-3.295	-1.881	-1.917	-1.408	-3.752	-0.486	1.22	1.764	0.231	2.197	1.73	-2.515
GENE136X	1364	claudin 4|CLDN4|7q11.23	1	-1.335	-1.54	0.559	-1.45	2.445	0.631	-0.135	-0.908	1.299	2.569	0.018	-0.551	-0.859	1.079	-1.704	-2.186	-0.959	2.509	2.308	1.989	-1.683	0.529	0.273	0.879	2.274	1.299	1.5	2.805	0.92	1.801	1.204	0.577	1.891	0.399	1.296	0.426	2.043	1.809	0.202	-2.695	2.184	3.311	1.029	1.195	0.953	0.275
GENE457X	3875	keratin 18|KRT18|12q13	1	0.569	1.597	-4.219	-0.091	-0.76	1.777	-0.348	-1.852	1.765	1.263	1.905	0.325	-1.19	0.244	-0.441	-0.83	-0.207	-0.63	-0.412	0.313	0.714	1.127	-0.051	1.661	3.111	0.671	1.04	1.33	2.115	1.506	0.828	1.12	1.037	0.857	-0.21	-0.249	-0.422	-0.779	-0.284	1.399	0.606	0.386	-0.03	1.462	-0.61	1.929
GENE215X	1999	E74-like factor 3 (ets domain transcription factor, epithelial-specific )|ELF3|1q32.2	1	-1.332	-2.063	-1.018	0.046	0.74	0.559	-0.922	-1.127	1.398	0.359	1.536	1.053	1.148	1.057	0.659	1.34	1.031	0.132	0.552	1.886	2.16	-1.467	0.555	-1.149	-0.764	-1.02	-0.861	-1.57	-1.227	-0.488	-1.285	-1.046	1.203	1.674	1.158	1.21	2.05	1.462	0.378	1.978	-1.052	-0.687	0.191	2.464	2.139	-0.973
GENE83X	114569	mal, T-cell differentiation protein 2 (gene/pseudogene)|MAL2|8q23	1	1.195	-1.039	-1.391	1.924	1.098	1.192	0.524	-2.439	0.819	1.429	1.258	0.516	0.825	0.017	0.791	-0.13	1.597	0.951	1.621	1.705	-0.498	-0.532	1.187	-2.437	0.207	1.413	1.575	-0.403	-0.304	-1.604	0.022	0.2	1.205	-0.961	0.817	1.477	0.543	0.711	-0.329	0.145	-0.479	-0.972	1.274	1.102	2.051	-0.574
GENE137X	1365	claudin 3|CLDN3|7q11.23	1	0.066	0.472	-1.06	1.846	0.797	1.224	0.436	-3.167	0.531	0.247	-1.579	-0.83	-1.253	-1.578	-1.189	-0.34	-0.286	0.148	0.56	0.21	0	0.741	0.768	-1.23	-0.249	-1.049	-0.113	0.741	0.108	1.351	1.497	0.252	0.856	0.734	1.268	1.242	1.405	0.321	-1.122	0.488	-1.814	-2.096	-2.353	0.726	0.061	0.296
GENE138X	1366	claudin 7|CLDN7|	1	-0.714	0.472	-1.613	0.99	0.448	1.284	-0.833	-3.475	-0.945	0.66	1.363	-0.153	0.226	0.561	-0.38	0.117	-0.593	-0.843	1.313	1.361	1.284	0.236	1.435	-0.667	-0.446	-0.635	-0.495	1.996	0.902	0.936	0.55	0.513	1.983	1.909	1.915	2.007	1.93	0.775	-0.25	0.973	-1.416	-0.366	-0.908	1.694	-0.577	0.114
GENE50X	10653	serine peptidase inhibitor, Kunitz type, 2|SPINT2|19q13.1	1	-2.623	-1.321	-0.79	1.647	1.307	2.127	0.117	0.317	1.584	1.002	2.174	-0.052	-1.022	0.577	0.996	0.869	0.24	1.462	1.313	1.964	0.292	1.243	0.428	-0.19	0.022	-0.555	0.267	1.813	1.025	1.19	0.462	1.464	0.116	0.507	0.671	0.375	0.845	0.163	-0.986	0.442	-1.596	-0.98	-1.356	-0.152	-0.074	-0.143
GENE105X	126695	chromosome 1 open reading frame 172|C1orf172|1p36.11	1	1.424	1.781	-0.269	0.761	-0.355	0.405	-0.041	-0.317	1.596	1.097	-1.081	0.163	0.43	-0.535	0.897	0.297	0.855	1.865	0.569	0.881	-0.747	2.445	0.501	-1.146	1.154	-0.746	0.318	-0.139	0.228	1.485	1.873	1.829	1.332	0.38	0.611	1.261	1.199	0.57	-1.847	1.064	-1.271	-0.2	-0.36	0.117	-0.537	1.241
GENE975X	92359	crumbs homolog 3 (Drosophila)|CRB3|19p13.3	1	1.819	1.39	-0.405	0.234	-0.233	-0.432	-0.346	-2.735	0.221	-0.693	-0.779	-1.879	0.139	-1.163	-0.031	-1.204	-1.02	0.674	-0.384	-0.296	0.567	0.862	0.38	-1.113	0.929	0.512	1.05	-0.06	0.305	0.269	0.589	1.101	0.874	1.187	1.64	2.03	1.659	0.913	-0.907	0.692	-0.644	0.805	0.388	0.719	-0.137	-0.014
GENE609X	54836	B-box and SPRY domain containing|BSPRY|9q32	1	2.126	2.271	-2.253	1.67	0.092	-0.876	-1.523	-4.268	2.713	0.52	-0.914	-0.92	0.01	0.001	1.494	-0.929	-0.554	0.988	0.786	1.404	-0.276	0.597	-0.483	-1.32	0.463	1.517	1.431	2.091	1.16	2.772	1.579	2.126	0.807	1.26	0.17	-0.199	0.704	0.126	-0.374	1.348	-0.375	-0.682	0.1	2.007	0.251	1.056
GENE652X	5652	protease, serine, 8|PRSS8|16p11.2	1	-0.2525	-0.2345	-0.8095	-0.5595	0.1025	0.5985	-1.2475	-0.8795	-0.0785	-0.4605	-0.8185	0.6015	-1.2955	0.2125	-1.1715	-0.2235	0.2175	-0.7945	-0.2895	0.9925	1.1945	-0.2365	1.1385	-0.3975	-0.9905	0.1075	0.2855	-0.4525	-0.6415	0.4845	0.6245	0.1365	-0.7765	0.3585	-0.4815	0.0175	-0.0395	-0.4395	-1.2525	1.0245	-1.2075	-0.7855	-0.6555	1.1015	-0.6985	-1.1615
GENE1019X	999	cadherin 1, type 1, E-cadherin (epithelial)|CDH1|16q22.1	1	0.975	1.061	0.026	1.271	0.135	0.783	-0.29	-2.679	0.205	1.073	0.37	-0.272	1.859	-0.214	-1.191	0.202	1.888	0.137	1.498	1.818	0.727	-1.947	0.261	-1.17	1.036	0.346	0.541	-1.569	-0.688	-0.367	0.089	0.92	-0.194	-1.083	0.556	1.202	1.416	0.281	-1.856	-0.12	-1.23	0.46	-0.247	2.318	1.7	-0.516
GENE973X	91894	chromosome 11 open reading frame 52|C11orf52|11q23.1	1	1.063	1.946	-1.241	1.424	0.837	1.388	-0.52	0.324	2.253	0.864	0.63	-0.337	0.812	0	0.905	1.189	0.701	0.886	1.13	0.95	-0.342	-0.728	0.181	0.904	1.286	0.591	0.266	-1.048	0.284	0.419	0.287	-0.487	-0.586	0.803	0.951	1.321	1.348	0.465	-0.403	0.045	-0.55	-0.383	0.967	-1.038	-0.707	-1.679
GENE540X	5017	ovo-like 1(Drosophila)|OVOL1|11q13	1	-0.143	-0.454	0.788	-1.047	-0.676	0.582	0.259	-0.422	0.369	0.082	-0.765	-0.914	-0.08	0.686	1.714	0.198	0.294	0.193	-0.065	-0.193	0.43	0.866	0.962	-0.724	-0.106	1.816	1.994	1.745	0	-0.235	-0.036	-0.005	0.195	-0.223	0.662	1.151	1.258	1.132	0.467	-0.559	-0.088	0.18	1.083	-0.107	0.657	-1.013
GENE680X	57530	cingulin|CGN|1q21	1	-0.511	-0.529	-0.334	0.424	0.588	0.422	-0.181	-0.871	0.085	0.586	-0.834	-0.062	0.645	0.969	0.001	-0.174	-0.55	-0.657	1.085	1.97	-0.099	-1.213	-0.328	-0.063	-0.677	-0.024	0.318	2.236	1.03	0.682	0.076	0.947	-0.171	-0.644	-0.388	0.11	1.273	1.503	-0.949	-0.156	-1.237	-1.366	-1.207	0.408	-0.164	-0.753
GENE434X	3664	interferon regulatory factor 6|IRF6|1q32.3-q41	1	1.393	0.397	1.561	1.012	2.553	2.58	3.038	0.487	2.86	2.216	1.343	2.206	3.009	1.836	2.728	2.311	2.757	2.961	2.081	1.852	0.915	2.505	1.769	4.049	2.313	3.248	3.529	0.683	1.324	1.538	1.978	2.286	0.414	0.005	1.382	1.564	1.809	0.984	-0.253	0.497	2.397	2.847	2.977	-0.035	-0.584	-0.167
GENE780X	7022	transcription factor AP-2 gamma (activating enhancer binding protein 2 gamma)|TFAP2C|20q13.2	1	1.732	0.188	-0.961	-0.76	-1.175	3.564	3.325	1.838	1.455	0.644	1.522	2.432	2.32	0.963	2.248	1.629	3.771	2.396	2.774	2.281	1.804	2.936	1.143	3.035	2.48	1.224	1.909	1.085	1.696	2.033	2.126	1.892	0.617	2.512	-0.61	-1.536	-0.755	-1.934	-3.176	1.898	-0.774	-0.521	-0.647	-0.504	-4.148	1.512
GENE879X	83481	epiplakin 1|EPPK1|8q24.3	1	-0.3205	-0.8945	0.2255	2.5155	2.7715	0.4435	1.7975	-2.5345	-0.5675	0.7085	-0.1115	-0.7235	-0.0915	0.1985	0.7345	1.5395	0.5845	2.2775	3.3925	4.5715	1.1525	2.7085	3.1285	-1.7035	-0.3435	1.1645	0.9645	1.3805	-0.1335	-0.0035	-0.4435	0.4495	-1.2865	1.1365	1.2325	1.4245	2.2175	1.4795	1.8505	2.4475	-1.6245	-0.5635	-1.4875	0.6335	0.3105	1.4845
GENE922X	85415	rhophilin, Rho GTPase binding protein 2|RHPN2|19q13.11	1	-0.0825	-1.4795	-1.4445	1.8015	1.2035	0.3975	3.1425	-1.9575	3.3675	-0.2385	2.0295	0.5385	-2.8165	0.3975	-2.5805	-2.1125	-1.1795	-0.4225	-0.2185	-1.4725	1.0345	-1.8465	0.3535	-0.3895	1.0115	0.8815	1.1995	0.1955	0.2825	2.0725	1.3755	1.3105	-3.4485	-1.9025	-2.5985	-1.6205	-2.6245	-1.9895	-3.1525	-1.7905	-1.2875	-3.5535	-1.4575	2.0125	0.0315	-3.8245
GENE612X	54894	ring finger protein 43|RNF43|17q22	1	2.27	1.269	0.534	0.837	1.785	-0.159	1.738	0.62	-0.351	0.617	-0.366	-0.741	2.033	1.114	2.299	1.17	2.339	2.819	2.79	3.166	-1.53	2.202	1.008	-0.022	1.032	1.935	2.157	2.867	3.261	2.916	2.748	2.362	-1.825	-0.13	-1.54	-3.057	-1.037	-1.654	-1.355	0.241	-0.905	-1.69	-0.969	-0.288	-4.434	1.075
GENE807X	7227	trichorhinophalangeal syndrome I|TRPS1|8q24.12	1	0.15	-0.847	-0.952	1.666	-1.737	-1.728	-1.753	-0.502	0.213	-0.517	-0.517	-0.612	-2.381	-2.13	-1.471	-1.589	-1.632	0.347	0.164	0.758	-1.264	-0.011	0.616	0.601	1.366	0.651	1.046	-1.423	1.546	2.161	2.168	1.341	0.48	-1.181	-1.059	0.075	1.134	0.631	1.168	1.85	-0.747	-0.383	-1.253	0.193	-1.385	1.135
GENE987X	9368	solute carrier family 9, subfamily A (NHE3, cation proton antiporter 3), member 3 regulator 1|SLC9A3R1|17q25.1	1	-0.745	-1.018	0.502	-1.22	-1.189	0.753	-0.869	-0.597	1.335	-0.679	-0.749	0.006	-1.427	-0.723	-1.48	-0.538	-0.187	-0.177	-0.79	-1.005	0.521	0.905	1.422	-0.456	-0.335	0.129	0.195	0.34	0.829	2.107	1.421	0.18	0.798	0.749	0.969	1.454	0.843	0.216	0.622	1.447	0.203	0.79	0.527	1.56	1.553	0.283
GENE542X	5029	purinergic receptor P2Y, G-protein coupled, 2|P2RY2|11q13.5-q14.1	1	-0.226	0.246	0.356	-0.499	0.352	-0.26	-0.259	-0.046	-0.063	0.445	-0.996	0.222	-0.552	-0.631	-0.212	0.282	0.301	0.039	-0.217	-0.323	-0.066	-0.283	-0.263	-0.502	-0.289	-0.15	-0.088	-0.888	-0.374	-0.008	0.097	0.032	0.019	-0.068	-0.019	0.223	0.098	0.427	-0.16	0.671	-0.217	0.031	0.069	0.892	0.601	-0.002
GENE615X	55040	epsin 3|EPN3|17q21.33	1	0.78	0.846	1.289	0.656	0.028	1.013	-0.359	0.02	-0.327	0.47	0.744	0.096	0.036	1.15	0.702	1.183	-0.777	-0.424	1.026	0.892	0.514	-0.51	-0.261	0.886	-2.078	-0.421	0.543	1.831	1.216	-0.543	-1.262	-1.56	-1.14	-0.056	0.674	-0.319	-0.183	-0.848	0.386	-0.411	-0.273	-0.735	-1.228	0.56	0.933	-0.079
GENE76X	11226	UDP-N-acetyl-alpha-D-galactosamine:polypeptide N-acetylgalactosaminyltransferase 6 (GalNAc-T6)|GALNT6|12q13	1	5.17	1.906	2.17	2.89	2.956	1.247	5.383	-1.3	0.022	0.523	3.527	-0.461	5.093	5.132	6.484	6.875	4.842	4.134	3.77	1.9	4.103	0.712	1.304	-0.15	1.886	2.114	2.109	0.868	0.895	-1.809	0.013	0.195	-1.459	0.948	0.241	-0.571	-0.693	0.658	-1.014	0.266	3.137	4.933	3.299	0.726	1.292	-0.445
GENE920X	8537	breast carcinoma amplified sequence 1|BCAS1|20q13.2	1	0.426	-0.242	0.477	0.7	3.797	3.211	4.144	0.111	4.753	3.591	2.729	3.261	5.44	5.039	3.415	4.985	5.941	4.402	6.328	6.171	4.758	2.733	0.856	5.798	0.66	-0.001	0.032	1.473	0.601	2.224	2.412	1.852	-0.985	0.28	-0.371	-1.237	-1.018	-0.517	-0.278	0.958	-0.258	-0.318	-1.065	0.114	-1.29	-0.648
GENE6X	10103	tetraspanin 1|TSPAN1|1p34.1	1	1.395	3.128	-0.899	-0.631	-4.311	-2.19	-1.365	1.768	0.518	4.88	0.764	0.323	-0.876	-1.777	-2.436	-2.497	-3.077	-1.236	-0.737	-2.65	-3.719	-1.057	-1.068	3.398	7.055	1.495	1.922	0.878	0.819	3.607	1.976	4.126	-3.004	-1.294	-2.169	-2.287	-1.743	-0.525	-2.95	-3.089	0.012	1.866	1.664	1.641	0.031	0.249
GENE101X	120224	transmembrane protein 45B|TMEM45B|11q24.3	1	-0.851	0.202	-0.167	-0.883	-1.173	-1.126	-0.443	-1.854	0.344	0.973	-0.145	-1.333	1.756	-0.917	-1.45	-1.685	-2.356	-2.697	-0.417	-0.359	-1.492	-0.059	-0.321	1.308	2.068	0.938	0.432	0.099	-1.468	-1.368	0.032	-1.205	-1.432	0.144	0	-1.468	5.441	5.095	1.899	-0.036	6.084	1.246	3.015	1.436	-0.52	-2.311
GENE446X	3790	potassium voltage-gated channel, delayed-rectifier, subfamily S, member 3|KCNS3|2p24	1	-0.046	0.12	0.139	0.281	-2.766	-0.3	0.324	-0.477	-0.915	1.605	-1.504	-1.767	-0.564	-0.64	-1.657	-2.306	-0.929	-1.277	-0.25	1.043	-1.492	0.444	-0.955	0.513	2.758	0.433	-0.254	0.334	0.364	1.311	1.086	2.412	-0.368	0.672	-0.089	-0.415	1.605	1.574	-1.383	-0.357	1.302	0.382	0.1	-0.467	-2.554	-0.474
GENE489X	4151	myoglobin|MB|22q13.1	1	0.663	-1.401	-0.888	-1.438	-0.833	-1.972	1.275	-0.274	-1.526	-0.17	4.036	1.541	-0.281	0	-0.63	-1.06	-1.074	-2.412	-1.182	0.515	0.451	-0.581	-0.485	-1.606	-0.974	-1.652	-1.221	0.544	-0.532	-1.537	-3.067	-2.101	-2.36	-2.433	-1.263	-2.603	2.345	2.495	0.879	-2.953	1.378	2.115	-1.879	-0.594	-0.154	-2.92
GENE389X	3212	homeobox B2|HOXB2|17q21.32	1	-0.618	0.002	-0.07	4.007	-1.254	1.175	0.151	1.578	1.232	0.959	0.915	0.557	-1.176	-0.066	0.914	0.869	1.954	4.641	4.395	4.322	1.036	0.185	2.028	3.799	2.192	2.38	2.767	2.314	1.793	1.458	2.071	2.293	0.904	3.119	2.508	1.761	2.62	2.254	1.583	2.001	-0.287	-0.535	0.124	-1.237	-1.313	-0.167
GENE390X	3216	homeobox B6|HOXB6|17q21.3	1	1.141	0.543	1.026	0.789	-1.496	-0.305	-0.167	0.747	0.889	-1.267	-0.027	-0.558	-0.048	-0.512	0.78	0.664	0.883	0.666	-0.824	-0.322	0.717	0.899	0.989	1.089	0.653	0.441	0.679	-0.187	1.374	0.104	0.133	-1.171	0.141	0.252	0.351	0.021	0.491	0.661	1.774	0.003	0.427	0.236	0.225	1.48	0.602	-0.251
GENE143X	139221	melanoma associated antigen (mutated) 1-like 1|MUM1L1|Xq22.3	1	0.369	1.349	1.382	-0.824	-0.975	2.256	0.742	1.167	1.52	4.378	1.3	0.395	0.044	0.191	-0.016	-0.024	0.514	0.132	-0.37	-0.408	0.413	1.02	-0.508	1.011	3.689	2.485	2.142	0.079	1.55	3.784	1.237	2.948	0.752	-0.283	0.676	0.799	-0.987	0	-0.355	0.419	1.801	3.582	1.777	-2.084	-1.499	1.885
GENE100X	12	serpin peptidase inhibitor, clade A (alpha-1 antiproteinase, antitrypsin), member 3|SERPINA3|14q32.1	1	-0.858	-0.087	1.688	-0.056	0.036	-3.41	1.485	-2.916	-2.742	-1.388	-1.03	-1.621	0.142	-2.213	-0.931	-1.848	-3.074	-0.369	-1.36	0.478	-1.511	-2.27	-1.506	0.214	1.219	-0.54	-0.027	1.174	0.262	0.772	1.985	0	0.757	1.498	0.127	-2.016	2.137	3.261	0.622	0.849	4.104	3.914	0.391	2.343	1.945	0.954
GENE536X	4925	nucleobindin 2|NUCB2|11p15.1	1	-0.439	-1.105	-0.904	-0.91	-1.354	-0.573	-0.194	-0.31	0.295	1.881	2.033	0.492	-0.501	0.809	-1.287	-0.959	-1.409	-2.653	-1.068	-1.969	0.585	-2.771	-2.084	1.741	0.547	-0.037	-0.031	-1.834	-0.04	-0.885	-0.038	0.204	-1.324	-2.099	-2.137	-0.947	-1.338	-1.118	-1.068	-2.894	0.661	0.491	0.251	1.728	0.919	0.02
GENE305X	260293	cytochrome P450, family 4, subfamily X, polypeptide 1|CYP4X1|1p33	1	-0.341	-0.018	0.362	0.111	0.11	0.331	-0.619	-0.2	-0.423	-0.435	-0.431	-1.094	-0.507	-0.536	0.376	-0.651	-0.276	-0.035	0.572	1.02	-0.446	-0.082	-0.625	-0.023	0.34	0.35	0.027	0.494	-0.322	-0.751	-0.393	0.363	-0.148	0.26	0.572	0.684	0.585	0.508	0.06	0.449	0.37	-0.002	-0.031	0.362	0.198	0.195
GENE89X	1154	cytokine inducible SH2-containing protein|CISH|3p21.3	1	-0.947	-1.966	0.101	-2.347	-1.494	-0.671	-1.017	0.162	0.372	-1.348	-1.519	-0.036	-1.715	-1.5	-1.85	-0.336	-1.14	0.166	-0.813	-0.448	-1.466	-1.44	0.864	0.118	0.487	0.663	0.635	0.715	1.271	0.914	1.241	1.646	-2.497	-0.427	-1.268	-2.685	-1.849	-0.657	-2.245	-1.487	-0.871	-1.194	-0.653	1.731	-0.359	-0.319
GENE534X	4886	neuropeptide Y receptor Y1|NPY1R|4q31.3-q32	1	0.713	-0.195	-0.128	0.478	-0.73	1.488	0.211	0.171	0.403	1.222	-0.374	0.61	0.076	0.523	0.236	1.246	0.278	-0.35	0.002	0.185	0.377	0.163	0.177	0.487	0.109	0.716	0	0.284	0.043	0.824	-0.057	-0.465	0.644	-0.157	0.596	0.127	0.128	-1.15	0.591	0.181	0.58	-0.051	0.112	0.463	-0.313	0.128
GENE205X	185	angiotensin II receptor, type 1|AGTR1|3q24	1	0.299	1.039	0.376	0.719	-0.175	1.03	0.335	0.364	0.388	2.089	0.533	-0.081	0.079	-0.209	0.677	0.302	0.251	0.616	-0.358	0.438	0.301	0.59	-0.311	1.81	1.859	0.995	1.09	0.801	1.485	0.472	2.729	0.305	0.292	0.309	1.174	0.921	0.386	0.05	0.218	0.478	0.76	0.696	0.168	0.229	0.251	1.369
GENE442X	3760	potassium inwardly-rectifying channel, subfamily J, member 3|KCNJ3|2q24.1	1	1.1395	1.6145	0.6855	1.3015	0.8825	1.5435	1.5485	1.1685	1.3775	0.7775	1.0465	1.1945	0.5005	1.0115	1.0225	0.6605	1.7315	1.3845	1.3085	1.1035	0.8035	0.9445	1.2055	1.6625	2.3515	2.0165	1.5205	1.8335	1.9425	1.2795	1.5845	1.6275	1.4975	0.9935	1.1225	1.4465	1.0665	1.2205	1.2235	1.4185	1.0635	1.6555	1.3875	1.2435	1.0275	1.4615
GENE395X	3249	hepsin|HPN|19q11-q13.2	1	2.3	1.746	-2.279	1.536	1.389	2.323	0.524	-1.882	-0.415	2.379	3.1	1.787	-2.161	-1.133	-0.67	-0.66	-3.964	-2.313	-1.6	-2.442	2.111	0.759	-0.241	-0.813	0.636	-1.382	-1.703	0.813	0.802	1.395	-0.463	1.371	1.408	1.733	0.455	0.91	-0.295	-0.857	-2.041	2.257	-1.534	-2.541	-1.939	0.573	-2.162	-0.161
GENE111X	128821	cystatin 9-like|CST9L|20p11.21	1	0.742	0.673	0.963	1.11	0.706	0.926	0.76	0.127	0.691	0.509	-0.385	0.072	0.632	-0.743	0.351	0.378	0.898	0.522	1.144	1.049	-0.638	0.493	-0.765	1.163	0.881	1.362	1.02	1.456	0.32	0.392	1.544	1.456	0.759	0.984	1.211	1.935	1.423	0.094	1.542	1.164	1.326	0.788	0.84	0.377	0.525	1.617
GENE150X	143379	chromosome 10 open reading frame 82|C10orf82|10q25.3	1	0.7935	0.8775	0.5525	0.3325	-0.0235	0.2755	0.2535	0.5455	0.2065	0.6785	0.8425	1.3155	0.7715	0.2805	0.6405	1.1925	1.2985	0.4425	0.6445	0.6255	1.3295	1.2205	0.4175	0.3355	0.5405	0.6505	0.6365	0.8215	0.4585	0.4465	0.9605	0.3455	0.8925	0.0395	0.1975	0.2075	-0.2945	-0.5225	-0.6595	0.0075	0.5935	0.8665	1.0865	0.7375	0.4995	0.9095
GENE128X	134147	carboxymethylenebutenolidase homolog (Pseudomonas)|CMBL|5p15.2	1	1.606	0.669	-1.294	-2.311	-3.057	-2.667	-0.629	-1.064	-1.069	-0.4	0.232	-0.69	-1.101	-1.026	-2.605	-1.838	-4.872	-3.041	-3.044	-2.962	0.022	-1.175	-2.534	0.302	1.408	-1.297	-2.247	-2.818	-2.014	-1.983	-1.469	-1.662	-1.895	-1.874	-0.095	-0.327	1.77	2.602	2.037	-0.036	2.262	0.468	2.746	-0.738	-0.047	-3.462
GENE33X	1047	calmegin|CLGN|4q28.3-q31.1	1	0.772	1.223	0.615	1.77	0.587	0.61	-0.686	0.264	0.247	0.953	0.992	0.253	0.021	0.296	1.201	0.613	-0.292	0.879	-0.105	0.125	0.053	0.033	-1.824	0.912	0.152	0.4	0.6	0.001	0.863	0.676	-0.49	-0.104	-0.125	0.668	2.591	-0.477	-0.021	-0.448	1.337	-0.154	0.459	0.073	-0.094	-0.352	-0.327	0.482
GENE144X	1396	cysteine-rich protein 1 (intestinal)|CRIP1|14q32.33	1	-0.508	2.092	0.312	2.387	0.243	-0.678	-1.558	-1.806	-0.62	0.449	0.04	-0.449	-0.813	-1.276	-1.303	-0.84	-1.676	-0.087	0.739	-0.136	-0.24	-0.327	-1.229	0.651	0.688	0.351	-0.561	-0.444	0.529	-1.075	-1.374	-0.404	0.226	2.8	1.697	1.42	2.005	1.442	2.045	1.008	2.173	1.375	1.155	2.989	2.07	0.775
GENE251X	222171	proline rich 15|PRR15|7p14.3	1	1.084	2.262	1.528	1.319	-1.122	0.81	-0.655	-0.39	-0.877	1.059	1.022	-0.67	-2.114	-2.065	-2.386	-1.027	-2.857	-0.592	-0.594	-0.645	-1.908	-0.698	-2.003	0.829	2.161	-0.584	-0.387	0.229	0.546	-0.901	-0.945	1.369	0.448	0.416	0.368	0.623	0.841	0.319	-1.014	0.748	-0.698	0.229	-1.066	-1.342	-1.939	0.782
GENE178X	1580	cytochrome P450, family 4, subfamily B, polypeptide 1|CYP4B1|1p34-p12	1	3.647	-0.073	-0.089	-1.915	-1.006	-1.109	0.967	-0.81	0.3	0.599	-1.787	0.244	1.644	1.088	0.851	0.569	1.027	0.145	1.359	1.922	-0.347	-0.552	2.22	1.972	0.878	0.074	0.131	0.333	0.22	-0.285	1.282	0.313	-0.377	0.883	0.638	0.164	1.944	2.413	-0.278	1.285	1.839	0.79	-1.301	0.52	-0.204	-1.199
GENE109X	1287	collagen, type IV, alpha 5|COL4A5|Xq22	1	0.045	-0.374	-1.089	0.877	-0.334	-1.069	-0.185	-0.444	0.57	0.2	0.733	0.456	-0.719	-0.431	-1.072	0.009	-1.443	-0.721	-0.231	0.015	-0.302	-0.585	-0.169	0.887	1.454	0.193	-0.026	0.277	0.159	0.119	-0.075	-0.221	0.393	-1.378	-0.722	0.293	-0.39	-0.209	-0.566	-0.009	-0.931	-1.007	-0.95	-0.47	-0.582	-0.716
GENE55X	10788	IQ motif containing GTPase activating protein 2|IQGAP2|5q13.3	1	0.078	0.211	-0.178	-0.013	-0.124	-0.969	-0.636	0.195	-0.069	0.479	0.857	0.884	0.359	0.337	0.467	0.245	-0.706	0.414	1.182	1.279	0.427	0.086	-1.396	-0.299	-0.004	-0.228	-3.77	1.154	-0.129	0.673	-1.379	-0.221	-1.091	-0.418	-0.129	-0.697	-0.845	-1.704	0.731	-0.557	-0.38	0.204	0.018	0.089	0.56	-0.752
GENE375X	30061	solute carrier family 40 (iron-regulated transporter), member 1|SLC40A1|2q32	1	-1.519	-0.753	-1.15	0.982	-2.207	-0.402	-0.53	-1.443	-1.485	-0.425	0	-0.685	-2.557	0.389	0.997	-0.682	-1.723	0.511	1.481	0.827	-2.259	0.365	-2.052	-0.715	1.049	1.833	1.012	0.107	-0.384	0.16	0.534	-0.648	-0.411	-1.279	-0.71	0.167	-0.204	-0.248	-0.681	0.989	0.227	0.765	0.318	-0.665	0.77	-0.608
GENE69X	11098	protease, serine, 23|PRSS23|11q14.1	1	-0.555	-0.014	0.554	0.278	0.042	-0.016	-0.056	0.186	-0.055	0.027	-0.262	0.439	-0.037	0.066	0.478	-0.199	-0.057	0.442	0.441	0.599	-0.024	0.316	-0.26	0.181	0.964	0.492	0.28	-0.366	0.403	0.711	0.864	0.173	0.664	-0.006	-0.174	0.247	0.239	0.737	0.389	0.174	0.534	0.92	0.768	0.574	0.006	0.787
GENE585X	5327	plasminogen activator, tissue|PLAT|8p12	1	-1.756	0.695	-0.441	0.821	3.306	0.328	1.38	-0.287	-1.356	0.673	-0.378	-0.599	0.649	1.612	2.727	3.364	0.338	-0.74	-0.088	0.906	1.301	0.608	-2.036	1.011	-0.153	0.896	0.125	1.285	0.07	2.373	-0.037	-0.927	0.868	0	0.638	0.713	0.768	-0.142	1.557	-1.88	1.506	0.7	0.525	1.395	2.493	1.328
GENE412X	3483	insulin-like growth factor binding protein, acid labile subunit|IGFALS|16p13.3	1	-0.282	0.097	-0.312	0.179	0.906	-0.161	-0.286	0.104	0.236	-0.878	0.812	0.768	-0.638	0.753	0.472	0.448	-0.337	-0.054	0.251	-0.247	-0.34	2.141	-0.216	0.047	-0.505	-0.032	-0.035	0.809	0.729	1.408	1.579	-0.369	-0.249	-0.186	0.161	-0.604	-0.832	-1.204	-0.09	0.323	0.41	-0.382	0.206	2.951	1.823	-0.123
GENE439X	3708	inositol 1,4,5-trisphosphate receptor, type 1|ITPR1|3p26.1	1	1.568	-0.415	-1.966	-0.623	0.843	0.058	0.426	0.54	0.02	-0.084	-0.216	0.481	-1.437	-1.065	-1.232	0.464	-1.038	1.229	-1.493	-0.814	-0.144	-0.758	-1.015	0.635	1.743	-0.014	-0.163	-1.498	1.098	1.528	1.8	1.679	0.742	0.314	0.299	0.109	-0.175	0.822	-0.801	1.465	-0.335	-1.429	-1.721	-1.155	-2.413	1.175
GENE34X	10512	sema domain, immunoglobulin domain (Ig), short basic domain, secreted, (semaphorin) 3C|SEMA3C|7q21-q31	1	-0.255	0.129	0.301	-0.608	0.626	0.067	0.927	0.264	0.455	2.734	-1.122	1.31	2.32	2.313	1.691	1.846	0.944	-0.188	-0.357	-0.413	-0.427	0.127	0.004	0.482	0.576	0.298	-0.138	-1.139	-1.239	-0.272	-0.093	-0.803	-0.239	-0.981	-0.116	0.137	0.254	0.127	-0.976	0.154	0.429	1.132	1.758	1.706	2.314	-0.963
GENE64X	11001	solute carrier family 27 (fatty acid transporter), member 2|SLC27A2|15q21.2	1	1.678	1.745	0.913	1.154	-2.528	1.976	0.963	0.6	0.372	0.865	2.124	0.513	1.34	1.285	0.324	2.245	1.265	0.598	-2.527	-1.968	1.652	3.143	1.284	1.08	0.179	-0.613	1.088	0.627	1.619	1.294	1.153	0.449	0.832	0.538	1.489	1.093	0.87	1.276	0.307	0.531	-0.208	-0.952	-0.925	0.123	-0.861	1.705
GENE171X	1528	cytochrome b5 type A (microsomal)|CYB5A|18q23	1	0.495	-1.464	-1.164	-2.236	0.3	-1.156	-2.38	0.111	-1.039	0.182	-0.591	-0.704	-0.663	-0.866	-1.027	-1.114	-2.384	-1.712	-1.98	-2.132	-0.528	-2.215	-1.686	1.378	1.156	0.457	0.294	-1.168	0.477	-1.236	0.472	-0.612	-1.714	-2.749	-1.811	-0.954	-0.569	0.34	-0.712	-0.842	1.776	1.216	1.161	0.578	-0.991	-0.985
GENE331X	27075	tetraspanin 13|TSPAN13|7p21.1	1	-0.309	0.012	1.091	-0.205	0.976	-1.418	2.07	1.317	1.013	0.944	1.089	1.751	1.477	1.809	1.718	1.646	2.706	2.051	2.483	1.468	0.764	1.093	3.038	3.545	3.398	1.426	2.363	-0.29	-0.397	2.742	-0.103	1.804	0.26	-0.373	-3.311	-4.111	-2.193	-0.699	-2.141	0.947	0.229	0.066	-0.703	0.076	-0.089	-0.508
GENE129X	1345	cytochrome c oxidase subunit VIc|COX6C|8q22.2	1	1.676	-0.263	-0.584	1.378	0.911	-0.183	-2.496	0.669	0.163	0.423	1.724	1.802	0.036	0.833	1.199	0.535	-0.724	0.854	-0.398	-0.878	0.908	1.111	-0.223	0.949	0.78	0.765	1.016	-0.41	0.834	0.966	0.084	0.269	1.533	1.321	0.095	0.161	0.56	1.395	1.371	1.738	0.967	0.477	1.348	0.969	1.159	1.312
GENE362X	2947	glutathione S-transferase mu 3 (brain)|GSTM3|1p13.3	1	0.2475	-0.4175	-1.7275	-0.5625	-1.8525	-0.2095	-0.8105	-1.1135	-0.1685	0.6965	0.2825	2.1635	0.3755	0.9115	-0.3235	-1.2085	-0.5245	-0.4905	-0.1105	0.7105	0.9225	0.6665	-0.2885	0.0065	0.3305	0.0815	-0.4055	0.5615	0.3195	0.0505	-0.4205	-1.8675	-1.5455	-1.4745	-0.6735	-1.1175	0.1995	1.0035	-0.2335	-0.1115	0.5575	-0.3085	-1.0875	-0.7925	-1.1835	-0.7975
GENE40X	10560	solute carrier family 19 (thiamine transporter), member 2|SLC19A2|1q23.3	1	0.702	-0.487	-1.47	-0.423	-1.602	-1.531	-1.56	0.567	1.328	-0.157	0.3	-1.331	-0.314	0.125	0	0.359	0.467	0.684	0.971	0.051	-0.253	-0.122	-0.635	0.462	1.866	0.997	0.605	0.515	0.197	0.136	-0.566	0.268	0.449	-0.734	-0.334	0.11	-0.522	-0.595	0.583	-1.032	0.098	1.066	2.177	-0.632	0.214	1.482
GENE291X	255743	nephronectin|NPNT|4q24	1	-0.676	-0.294	-0.558	-0.096	-1.651	0.129	0.848	-0.24	-0.934	-0.082	0.214	0.134	-0.115	-0.163	-0.21	-0.391	0.068	-0.523	-1.291	-1.68	-0.528	0.124	-0.131	0.126	-0.704	-0.905	-0.357	-0.692	0.189	-0.405	-0.441	-0.318	0.067	-0.156	-0.176	-0.821	-1.123	-0.935	-0.942	0.168	-0.741	-0.754	-0.912	-0.218	0.368	0.028
GENE90X	115677	nitric oxide synthase trafficker|NOSTRIN|2q31.1	1	-0.317	0.047	0.087	-0.294	0.088	-0.805	-0.35	0.146	-0.213	-0.573	-0.264	0.406	-0.42	0.278	0.253	0.435	0.32	-0.433	-0.058	-0.386	-0.085	-0.082	0.093	-0.072	-0.071	-0.332	-0.362	-0.293	-0.878	-0.178	-0.592	0.283	0.133	-0.685	-0.572	-0.367	-0.6	-0.445	-0.703	-0.185	-0.151	0.342	-0.153	-0.33	-0.033	0.541
GENE158X	148327	cAMP responsive element binding protein 3-like 4|CREB3L4|1q21.3	1	2.61	0.883	-0.826	3.374	0.651	-1.034	0.789	-0.572	-0.681	0.57	-0.73	-0.196	-0.131	-0.195	-1.047	-0.906	-0.708	0.865	0.201	0.107	-1.566	3.467	-0.09	0.716	2.309	0.062	-0.019	-0.097	0.817	0.981	0.953	1.265	-0.131	0.287	-0.052	1.222	0.438	0.169	-0.968	1.503	-0.181	0.11	-0.747	-0.657	-1.494	-0.907
GENE681X	57535	KIAA1324|KIAA1324|1p13.3	1	-0.795	-1.638	-1.274	-0.846	0.538	-1.233	-0.184	-1.906	-0.083	-0.091	0	0.824	-1.383	1.426	0.905	-0.735	-1.801	-2.32	-0.995	-1.02	0.324	-0.917	-0.715	-0.596	-1.884	-0.852	-1.001	0.715	0.772	-0.673	-0.957	-1.942	-2.793	-2.64	-2.608	-2.875	-3.181	-2.566	-2.265	1.182	-0.991	-2.529	-2.252	-0.306	-2.126	-1.498
GENE247X	2203	fructose-1,6-bisphosphatase 1|FBP1|9q22.3	1	0.247	-0.75	-0.981	-0.747	0.498	2.146	1.573	-0.768	-0.178	5.169	3.388	2.239	4.067	5.525	2.132	3.965	5.025	6.455	6.276	7.352	3.783	-2.032	1.633	-1.736	-1.718	4.876	4.267	0.948	-0.13	-1.639	-3.022	-1.07	-1.259	-1.422	-0.477	-1.091	-1.963	-1.241	0.274	2.078	-0.636	-1.614	-0.555	-0.282	1.042	1.071
GENE126X	132720	chromosome 4 open reading frame 32|C4orf32|4q25	1	-0.506	0.229	-0.138	0.394	-1.185	-1.745	0	-0.982	-0.777	-0.649	-1.232	-0.684	-0.222	-0.422	0.403	-0.395	-1.44	0.582	-0.216	0.229	-0.03	-1.625	-0.36	-1.154	0.343	-1.938	-1.43	-1.241	-1.587	-0.529	-0.21	0.045	-0.241	-1.068	-1.257	0.004	-0.226	0.874	-1.081	-1.63	-0.151	-0.188	0.096	0.319	1.252	-1.085
GENE328X	26996	G protein-coupled receptor 160|GPR160|3q26.2-q27	1	1.605	1.362	-0.493	0.912	-0.987	0.165	0.108	-1.247	0.874	0.468	0.877	-0.13	-0.303	-0.087	-0.23	-0.068	-0.494	0.404	-0.363	0.094	-0.596	-0.343	0.702	0.7	0.306	1.129	1.238	-0.52	-0.035	0.231	0.905	0.625	0.302	0.302	-0.059	0.322	0.652	0.467	-0.191	0.056	0.612	0.843	0.727	-0.229	-0.958	-0.258
GENE56X	10809	StAR-related lipid transfer (START) domain containing 10|STARD10|11q13	1	0.761	2.154	-0.103	0.731	0.332	0.519	-0.462	0.545	1.139	0.59	-0.14	-0.147	-0.686	-0.499	-0.332	0.415	-0.357	-0.23	-0.453	0	1.781	1.691	1.317	-0.421	0.249	0.035	-0.018	1.377	1.11	0.381	0.206	0.155	-0.2	0.402	0.961	0.548	0.321	-0.045	1.096	0.254	-0.979	-0.104	0.141	0.139	0.75	-0.038
GENE323X	2674	GDNF family receptor alpha 1|GFRA1|10q26.11	1	0.364	-0.356	-0.223	-0.138	0.151	0.696	0.396	0.19	-0.016	0.272	-0.181	0.817	1.764	0.048	-0.586	-0.564	0.339	0.855	0.759	0.798	-0.096	-0.093	-0.113	0.279	0.332	0.066	0.216	0.091	-0.2	0.208	1.746	0.412	1.323	0.619	0.674	-0.801	-0.238	0.235	0.26	0.313	0.192	0.054	0.171	0.502	0.605	0.764
GENE425X	36	acyl-CoA dehydrogenase, short/branched chain|ACADSB|10q26.13	1	-0.259	-0.574	-0.582	-1.866	0.814	0.611	0.287	0.513	0.036	1.017	-0.318	0.077	-0.556	0.378	-0.468	-0.307	0.448	-0.419	0.326	-0.217	-2.152	-1.079	0.29	0.749	-0.151	0.183	0.282	-1.476	0.378	0.284	0.634	0.858	-0.605	-2.894	-2.188	-1.053	-0.394	1.766	-1.357	-0.36	0.265	-0.549	0.117	-1.082	-1.174	0.149
GENE30X	10451	vav 3 guanine nucleotide exchange factor|VAV3|1p13.3	1	-0.289	-0.217	-0.118	-0.399	0.612	-0.444	-0.704	0.228	-0.228	1.449	-0.019	0.278	0.492	0.391	0.278	0.05	0.005	-0.525	0.159	0.325	0.201	-0.019	-0.509	-0.128	-0.094	0.004	-0.239	-0.159	-0.192	-0.447	0.349	0.046	-0.095	-0.691	-0.34	-0.114	-0.378	-0.564	-0.078	-0.237	0.331	-0.061	0.176	-0.117	0.451	-0.319
GENE422X	3572	interleukin 6 signal transducer (gp130, oncostatin M receptor)|IL6ST|5q11.2	1	-0.674	-0.015	0.888	0.468	0.56	-0.501	0.676	0.207	-0.086	-0.232	0.368	-0.151	-0.016	0.382	0.017	0.866	0.501	-1.193	0.341	-0.051	0.09	-1.077	-0.124	1.035	-0.207	-0.845	0.238	0.056	-0.033	-0.213	0.009	-0.009	-0.234	-0.286	-0.133	-0.826	0.102	0.35	0.391	-1.562	0.505	0.036	-0.367	0.11	0.611	-0.795
GENE0X	10	N-acetyltransferase 2 (arylamine N-acetyltransferase)|NAT2|8p22	1	3.568	0.675	-0.153	1.114	0.584	2.421	0.678	0.805	0.554	0.008	1.339	2.122	0.888	0.767	0.655	0.919	1.561	0.311	1.024	1.573	0.132	0.522	0.49	0.374	1.751	0.857	0.858	-0.045	1.13	1.243	-0.068	1.246	0.894	0.87	0.862	-0.081	0.477	0.617	-0.169	0.676	0.422	0.741	0.773	0.761	-0.249	0.504
GENE957X	9	N-acetyltransferase 1 (arylamine N-acetyltransferase)|NAT1|8p22	1	0.867	-0.074	-0.97	0.52	1.154	0.358	-1.265	-1.578	-1	0.981	-0.255	-1.964	0.078	-1.611	0.013	-0.639	0.754	1.265	0.854	0.661	-2.276	0.021	0.775	1.501	2.795	1.978	2.345	-1.432	0.81	1.664	2.345	2.097	0.624	0.542	0.062	0.346	0.807	1.004	-0.207	1.026	2.483	2.628	3.497	0.742	0.848	2.745
GENE277X	23428	solute carrier family 7 (amino acid transporter light chain, L system), member 8|SLC7A8|14q11.2	1	-2.502	-2.266	0.383	-1.311	0.633	-1.296	-0.136	-2.329	-0.668	-0.893	-0.067	-1.02	0.932	1.276	0.237	-0.202	-2.408	0.842	0.115	-0.816	-1.387	-0.964	0.233	-1.847	-2.138	-0.005	0.298	0.682	-0.705	-1.056	-0.901	0.337	-2.366	0.198	-0.11	-1.072	-0.919	-1.497	0.56	-2.024	0.316	1.168	1.65	0.234	1.522	-1.341
GENE60X	10916	melanoma antigen family D, 2|MAGED2|Xp11.2	1	0.418	-0.57	1.216	1.789	0.82	1.374	-0.277	0.088	1.07	1.028	2.509	2.991	1.382	2.483	-0.111	2.708	1.079	-0.563	0.021	-0.876	1.967	1.464	1.137	1.042	-0.369	-0.209	-0.206	1.383	0.673	-0.353	-0.906	-0.539	1.06	-0.256	-0.081	0.306	-0.479	-1.037	2.409	0.92	0.345	0.865	1.286	1.712	2.275	-0.911
GENE517X	4602	v-myb myeloblastosis viral oncogene homolog (avian)|MYB|6q22-q23	1	-0.138	0.163	-0.119	-0.568	3.887	0.782	3.8	-0.472	-0.241	0.098	-0.886	-0.998	4.974	3.763	6.226	5.609	4.758	4.499	5.603	5.194	4.318	1.025	2.171	-1.01	-0.966	-0.606	1.068	0.281	0.612	-0.037	-0.11	0.649	-0.332	-0.168	-0.682	0.179	0.228	0.39	-0.444	0.763	-1.479	-1.414	-2.099	-0.902	-1.619	-0.624
GENE179X	1602	dachshund homolog 1 (Drosophila)|DACH1|13q22	1	-0.087	0.046	0.066	0.596	-0.298	-0.023	0.059	0.297	0.092	-0.029	-0.177	0.214	-0.119	0.693	0.424	0.047	0.326	0.43	-0.438	-0.521	-0.191	0.44	0.036	-0.023	0.096	0.286	-0.007	0	0.303	0.287	-0.141	-0.162	0.541	0.459	0.457	0.192	0.067	0.302	0.645	0.287	0.325	0.086	0.591	0.568	0.111	0.17
GENE294X	25800	solute carrier family 39 (zinc transporter), member 6|SLC39A6|18q12.2	1	-0.3435	-1.2275	0.7595	1.6565	1.0335	2.4915	0.1795	2.3585	1.8065	1.6945	1.2395	1.6755	0.5765	0.2525	0.3375	2.2685	0.2865	0.5535	1.1795	0.0045	1.0365	0.1635	-1.2525	0.7425	1.6845	1.6575	1.5305	0.9765	1.1705	1.1795	0.1405	1.4365	0.6265	0.7195	0.9715	1.3575	1.4505	0.0975	1.3115	0.6945	0.0995	1.2065	1.0375	0.8565	-0.0005	0.9015
GENE39X	10551	anterior gradient 2 homolog (Xenopus laevis)|AGR2|7p21.3	1	1.141	0.635	-0.124	1.3	0.405	-1.534	0.453	-1.082	-1.863	-1.074	-0.163	-1.085	0.632	0.444	0.055	1.657	-1.418	0.053	0.222	0.651	-0.052	4.876	0.062	-1.547	-0.638	0.811	0.038	-0.585	-0.538	-1.491	-1.492	-0.717	-0.516	-0.407	-0.522	-0.961	-2.314	-2.753	-1.789	-1.547	-0.374	-0.815	0.133	-0.112	-0.001	-1.661
GENE387X	3169	forkhead box A1|FOXA1|14q12-q13	1	-1.075	-0.686	-0.766	-1.867	-3.986	-1.405	-0.688	0.428	-0.537	2.73	-0.551	-1.137	-0.959	-0.604	-2.501	-2.225	-3.153	-0.778	-2.271	-2.255	1.94	-2.398	-1.322	2.823	4.311	1.144	1.66	-0.129	1.311	2.373	1.503	2.197	-0.057	-1.627	-2.587	-1.749	-2.655	-1.395	-3.75	-2.171	-0.232	1.063	-0.726	-3.261	-3.765	-2.058
GENE436X	367	androgen receptor|AR|Xq12	1	-0.372	0.031	-0.56	-0.743	0.029	-0.462	-0.277	0.101	0.098	-0.689	0.059	0.039	-1.333	-0.355	-0.268	0.983	-0.993	-0.177	0.096	-0.124	-0.426	-0.796	-0.194	0.38	-0.636	-0.035	-0.266	-0.56	-0.353	0.324	-0.787	-0.663	-0.016	-0.226	-0.443	-0.435	0.447	1.096	0.433	-0.597	0.209	-0.107	-0.005	0.095	0.343	-0.517
GENE783X	7033	trefoil factor 3 (intestinal)|TFF3|21q22.3	1	0.892	0.136	-1.106	-0.358	0.629	-0.11	0.801	-0.587	-1.077	-0.187	0.767	-0.536	-0.547	1.173	0	-0.598	-1.969	-0.649	1.087	0.58	0.392	0.63	-0.597	-0.994	-0.616	-0.271	-0.396	0.949	0.313	-1.527	-1.676	-0.574	-0.482	0.641	-1.037	-0.86	-2.016	-2.087	-0.316	-1.078	-0.795	-0.217	0.112	-0.379	1.276	-1.539
GENE312X	2625	GATA binding protein 3|GATA3|10p15	1	-0.403	-0.348	-1.105	-5.248	-7.367	-1.838	-3.159	-2.177	-0.907	-1.909	-3.518	-3.959	-3.356	-6.203	-4.432	-3.606	-6.072	-0.624	-1.036	-0.821	-1.02	-0.853	-0.502	1.716	4.133	0.228	1.947	0.114	1.192	3.647	3.685	3.173	0.036	0.575	-1.676	-1.02	0.224	-0.286	-3.195	0.952	-0.106	-0.964	-2.072	0.866	-5.755	0.7
GENE226X	2099	estrogen receptor 1|ESR1|6q25.1	1	-0.322	0.917	0.479	0.709	-0.61	0.517	-0.16	0.056	-0.478	-0.944	-0.795	-0.797	-0.571	-0.226	0	-0.415	0.62	0.248	-0.175	-0.376	-0.103	0.077	-0.274	-0.466	-0.372	0.026	-0.618	-0.078	0.205	-0.191	-0.015	0.117	-0.282	-0.368	0.068	-0.025	-0.506	-0.333	-0.397	-0.292	0.08	0.047	0.367	-0.204	-0.006	-0.201
GENE268X	23158	TBC1 domain family, member 9 (with GRAM domain)|TBC1D9|4q31.21	1	1.315	0.377	0.38	-0.188	-0.83	0.051	-1.072	-0.349	-0.467	-0.301	-0.199	0.107	-0.638	-0.571	-0.444	-0.112	0.16	1.727	0.995	0.67	0.724	0.805	1.448	-0.237	0.23	0.897	0.717	0.551	0.072	1.178	1.117	1.451	-0.244	0.119	-0.155	-0.507	-0.486	-0.661	-0.616	-1.238	-0.044	0.648	-0.264	-0.044	-0.679	1.246
GENE826X	771	carbonic anhydrase XII|CA12|15q22	1	-0.5125	-0.5415	-0.4225	-0.1585	-0.6835	-0.4945	-0.4215	1.0175	-0.6055	-0.4835	-0.2245	-0.7275	0.4495	-1.2465	-0.3045	-0.7355	-0.3195	0.1055	-0.1825	-0.7975	-0.8555	-0.2745	-0.3045	-0.2415	0.5045	-0.5025	0.3085	0.0685	-0.7775	-0.6185	0.3285	0.0135	-0.0755	0.0175	-0.1755	-0.1045	0.0335	-0.2545	-0.5345	0.7735	0.1085	0.3215	0.0355	-1.5955	-0.1205	0.4405
GENE851X	79875	thrombospondin, type I, domain containing 4|THSD4|15q23	1	-0.232	0.088	0.196	-0.027	-0.015	-0.719	-0.215	0.159	-0.381	-0.353	0.16	-0.455	0.198	-0.291	-0.088	-0.437	0.285	0.1	-0.07	0.487	-0.293	-0.11	-0.236	-0.202	-0.033	0.046	-0.341	-0.485	-0.689	0.094	-0.109	0.285	0.581	0.6	0.264	-0.048	0.481	0.056	-0.651	-0.003	0.62	0.11	-1.066	-0.006	0.244	-0.004
GENE819X	7494	X-box binding protein 1|XBP1|22q12.1	1	0.395	-0.73	-3.166	-3.991	-3.744	-3.274	-3.318	-3.225	-2.885	-4.138	-3.963	-2.762	-3.302	-3.735	-2.721	-2.05	-3.947	-1.493	-3.041	-2.784	-1.8	-2.529	-0.822	-2.084	-1.184	0.939	0.889	-0.897	0.571	-0.277	2.564	1.727	-2.841	-3.049	-3.138	-3.213	-3.059	-2.357	-3.409	-2.954	-0.735	-0.655	-1.21	0.365	-1.144	1.878
GENE653X	56521	DnaJ (Hsp40) homolog, subfamily C, member 12|DNAJC12|10q22.1	1	0.383	0.816	-0.794	-0.342	-0.566	-0.609	-1.158	-0.016	0.909	2.739	0.347	-1.806	0.185	-0.496	-1.076	-1.531	-0.391	-0.297	0.256	0.038	-1.491	-0.332	-0.623	2.094	3.964	1.577	1.363	1.298	1.929	3.227	1.607	2.586	-0.755	-1.117	-1.478	-1.138	-0.173	0.051	0.126	-1.161	0.921	1.629	1.018	-1.246	-0.691	0.086
GENE882X	83657	dynein, light chain, roadblock-type 2|DYNLRB2|16q23.3	1	-0.244	0.656	0.612	0.467	-0.46	-0.029	1.219	0.003	-0.06	-1.197	-0.793	-1.713	-0.994	-0.801	-0.818	-0.986	0.313	-0.146	0.412	1.038	-0.619	0.592	-0.72	-0.798	0.02	0.165	-0.494	0.054	-0.456	-0.742	-1.063	0	-0.935	-0.354	-0.511	0.113	-1.095	-0.686	-0.211	-0.256	-0.533	-0.612	-0.469	0.519	-1.541	-0.336
GENE684X	57758	signal peptide, CUB domain, EGF-like 2|SCUBE2|11p15.3	1	0.523	1.199	0.498	0.152	-1.171	0.172	0.211	0.404	0.628	0.572	0.144	0.277	-0.256	-0.127	-0.172	1.04	0.54	0.963	-0.351	-0.477	0.36	0.344	0.409	0.449	0.427	0.168	0.446	-0.473	0.021	0.194	-0.161	-0.036	0.352	0.697	0.175	0.223	-0.359	-0.022	0.548	-0.004	-0.118	-0.074	-0.114	0.727	0.24	0.469
GENE827X	7802	dynein, axonemal, light intermediate chain 1|DNALI1|1p35.1	1	0.12	0.296	0.407	0.315	-0.24	-0.038	-0.474	0.176	-0.336	-0.816	-0.177	-0.133	-0.424	-0.041	-0.007	-0.124	-0.385	-0.139	0.687	-1.296	-0.029	0.655	-0.146	-0.314	-0.899	-0.262	-0.014	0.42	-0.433	-0.639	-1.139	-1.052	-0.706	-0.03	0.147	-0.398	-0.114	-0.31	0.106	-0.77	-0.603	-0.136	0.076	-0.671	0.041	-0.772
GENE839X	79624	chromosome 6 open reading frame 211|C6orf211|6q25.1	1	0.291	-0.154	-0.351	0.281	1.77	0.037	0.786	1.524	1.294	1.036	0.099	0.893	1.024	1.23	1.037	1.065	0.65	0.083	-0.154	-0.159	0.59	-0.378	-0.248	0.335	0.142	0.001	0.702	-0.185	0.147	0.411	0.101	0.513	0.183	-0.306	-0.759	-0.516	-0.649	-0.235	-0.297	-0.085	-0.057	0.337	0.6	0.005	-0.21	-0.605
GENE1003X	9633	metallothionein-like 5, testis-specific (tesmin)|MTL5|11q13.2-q13.3	1	0.1935	0.3065	-0.7255	0.2155	0.4695	-1.0345	-0.3455	-0.0395	0.1455	-0.0455	-0.1335	0.2625	1.0395	0.4285	0.6575	-0.1975	-0.8355	0.0505	-0.1715	1.1955	0.4325	0.3635	-0.3675	-0.1165	0.3475	0.3775	0.2355	0.0335	0.0785	0.2415	-0.7535	-0.9315	-0.3445	-0.3425	-0.0465	-0.0155	-0.1595	-1.0795	0.6095	-0.2275	0.3785	0.3985	0.5385	-0.2295	0.4505	-0.8665
GENE644X	56204	family with sequence similarity 214, member A|FAM214A|15q21.2-q21.3	1	0.873	-0.774	-1.122	-0.25	-0.158	-0.279	-0.637	-0.586	0.114	-0.118	-0.323	-0.638	-0.486	-0.622	-0.657	-0.084	0.19	1.582	1.608	1.56	-1.374	-0.345	0.782	1.776	1.044	1.88	1.868	-0.288	1.397	1.313	0.769	0.851	-1.558	-0.938	-1.436	-0.981	-0.168	-0.228	-1.035	-2.124	0.757	-0.271	-0.363	-0.924	-0.375	1.185
GENE732X	64084	calsyntenin 2|CLSTN2|3q23	1	0.237	0.226	-0.19	0.995	-0.022	1.329	0.261	1.211	2.037	1.06	2.386	1.19	1.712	1.227	0.72	0.898	0.097	0.506	-0.015	1.015	1.334	1.189	-0.101	1.007	-0.051	0.053	0.722	0.988	0.96	0.575	-0.318	0.202	0.274	0.242	0.491	0.33	-0.414	-0.475	0.97	-0.072	-0.1	0.14	0.14	0.343	-0.228	0.21
GENE874X	8204	nuclear receptor interacting protein 1|NRIP1|21q11.2	1	-1.61	-1.374	-0.275	-0.443	1.249	-1.069	1.051	-0.378	-0.109	0.858	-0.402	-0.211	1.097	0.558	1.764	1.778	0.283	-0.15	1.285	1.247	1.238	-0.96	0.323	-0.348	-0.058	-0.344	-0.21	-0.282	-0.057	-0.346	-0.487	-0.513	0.856	0.062	0	1.133	0.77	0.826	-0.229	0.697	0.091	1.541	0.724	0.212	0.042	0.417
GENE946X	8821	inositol polyphosphate-4-phosphatase, type II, 105kDa|INPP4B|4q31.21	1	-1.064	-0.037	0.895	-0.789	-1.258	-0.131	1.18	-1.939	-1.505	-2.542	-0.571	-1.803	-0.522	-1.182	-1.151	-1.362	0.23	-1.398	-0.551	-3.096	-1.23	-1.604	0.679	-0.434	-0.433	-1.013	-1.656	-2.127	-2.686	-1.504	0.315	-0.354	-0.138	0.409	-0.512	0.262	1.135	0.121	-0.896	-0.539	1.109	-0.08	0.612	1.552	5.198	-0.776
GENE776X	6926	T-box 3|TBX3|12q24.1	1	-0.438	-0.716	-0.338	0.374	-0.298	0.518	0.392	-0.393	-0.294	0.21	-0.589	0.032	1.108	0.052	-0.266	0.235	0.17	0.393	0.531	0.185	-0.811	0.113	0.531	0.163	-0.103	-0.069	-0.298	0.503	0.048	0.388	0.349	-0.164	-0.238	-0.189	-0.007	0	-0.177	0.042	0.051	-0.241	-0.095	-0.192	-0.09	-0.045	-0.298	-0.256
GENE610X	54843	synaptotagmin-like 2|SYTL2|11q14	1	-0.029	1.497	0.514	-0.128	3.473	-0.324	0.401	-1.286	-1.779	0.299	-1.096	-1.225	-2.04	2.454	1.831	2.247	-0.055	0.301	-0.349	-0.224	2.947	2.146	-0.698	1.406	3.579	1.133	0.829	-0.548	-1.005	1.188	-0.189	1.81	-1.439	-0.208	0.982	1.323	0.26	0.105	-0.715	-1.308	-0.042	0.938	0.299	-0.624	-0.135	-1.336
GENE769X	6833	ATP-binding cassette, sub-family C (CFTR/MRP), member 8|ABCC8|11p15.1	1	0.489	-0.115	-0.119	1.074	0.493	1.036	0.174	-0.367	-0.182	0.337	0.889	0.159	0.956	0.062	1.244	0.757	-1.167	0.868	1.321	0.782	0.346	0.173	0.241	1.909	1.079	1.047	0.72	1.079	1.152	0.321	0.426	0.204	0.627	0.606	1.264	0.997	0.539	-1.27	-0.886	0.034	0.726	0.686	0.422	-0.559	0.553	1.412
GENE707X	60481	ELOVL fatty acid elongase 5|ELOVL5|6p21.1-p12.1	1	-1.28	-1.11	-1.736	-1.025	0.117	0.567	-0.911	1.197	2.079	-0.965	0.514	-0.502	0.693	-2.006	-0.818	0.044	-0.949	-0.108	-0.532	0.034	-0.839	-0.345	0.169	1.91	0.811	0	0.17	-1.071	0.372	0.502	0.647	0.298	0.116	-1.498	-0.839	0.299	0.147	0.832	-1.058	0.426	0.757	-0.298	-0.368	-0.704	-0.729	0.032
GENE580X	5241	progesterone receptor|PGR|11q22-q23	1	0.122	0.932	-0.752	0.931	0.756	0.178	1.317	1.222	0.818	0.366	0.483	0.681	0.543	0.391	0.207	0.32	-0.746	1.032	0.072	0.418	0.265	0.525	0.242	1.825	0.437	0.528	1.796	1.7	0.894	1.675	-0.066	0.327	0.889	0.368	0.393	0.09	-0.026	-1.107	-0.041	0.351	0.096	0.105	0.35	-0.093	-0.443	0.306
GENE885X	8382	non-metastatic cells 5, protein expressed in (nucleoside-diphosphate kinase)|NME5|5q31	1	0.3625	-0.2255	-0.8765	-0.0525	-0.6565	0.3485	0.4935	0.4375	0.3205	0.3865	1.5675	1.6595	0.3495	0.9675	0.5565	0.4815	0.5255	0.0815	0.2555	0.2635	1.0565	-0.5255	-0.1375	-0.8135	0.3785	0.2755	0.1415	-0.4385	0.6835	0.2315	-0.6305	-0.2875	1.0115	0.2605	-0.1915	1.0965	0.7045	-0.3725	-0.4345	1.4485	-0.3675	-1.3295	-0.3035	-0.6185	-2.3315	0.3645
GENE569X	5174	PDZ domain containing 1|PDZK1|1q21	1	0.408	0.231	0.588	-0.237	0.872	-0.086	0.25	0.689	0.629	0.38	1.284	0.199	0.664	0.992	0.649	0.634	-0.249	0.301	0.539	1.354	1.334	1.393	0.245	1.002	0.428	0.626	0.69	1.701	1.078	0.719	-0.082	-0.064	1.322	-0.138	0.751	0.907	-0.247	-0.476	1.042	0.284	0.355	0.157	0.577	0.698	1.053	-0.265
GENE631X	5570	protein kinase (cAMP-dependent, catalytic) inhibitor beta|PKIB|6q22.31	1	-0.705	-0.075	-0.266	-0.425	1.129	-0.094	0.674	-1.044	0.695	-0.962	-0.41	-0.723	-0.074	0.694	0.744	-1.762	0.552	-0.684	-0.139	-0.429	-1.818	-0.304	-0.512	-0.714	0.938	-0.202	-0.535	-1.168	-0.126	0.71	1.961	0.519	0.569	-0.249	-1.365	-0.923	0.597	0.724	0.255	-0.056	2.632	2.237	1.812	1.71	0.31	1.63
GENE696X	5874	RAB27B, member RAS oncogene family|RAB27B|18q21.2	1	0.357	0.413	-1.33	1.674	-2.042	-2.418	-1.514	2.244	0.772	2.103	-1.528	0.355	-2.414	-1.304	-1.237	-1.154	-1.675	0.391	-0.574	-1.251	-2.882	-0.459	-0.796	-0.803	2.969	2.433	2.076	-1.804	-1.032	-0.175	0	0.564	1.43	-1.654	-0.183	1.864	0.553	0.171	-1.144	0.757	0.441	0.925	2.75	-0.467	0.871	0.323
GENE841X	79666	pleckstrin homology domain containing, family F (with FYVE domain) member 2|PLEKHF2|8q22.1	1	-0.359	-0.231	0.314	-1.56	0.443	0.78	-0.177	0.458	0.883	1.453	-0.657	-0.104	0.663	0.573	0.21	0.908	-0.085	-0.299	-0.259	-0.041	0.493	-0.145	1.769	-0.15	-1.328	-1.432	-0.024	1.116	0.205	0.013	0.243	0.809	0.409	-2.589	-0.724	0.455	0.76	1.141	-1.629	0.061	-0.615	-1.514	-0.575	-0.028	0.208	0.01
GENE571X	51760	synaptotagmin XVII|SYT17|16p12.3	1	-0.07	0.444	0.259	0.441	0.045	0.845	0.619	-0.103	-0.411	0.125	-0.571	-0.302	0.316	-0.873	0.58	0.297	0.292	0.192	0.493	0.15	-0.329	0.199	0.15	-0.347	0.265	-0.104	0.375	0.33	0.751	0.475	0.645	1.22	0.433	0.461	0.493	0.348	0.061	0.194	-0.059	0.016	-0.073	0.129	-0.427	-0.585	0.669	1.344
GENE919X	85004	RAS-like, estrogen-regulated, growth inhibitor|RERG|12p12.3	1	0.299	-0.161	-1.731	1.41	2.372	1.893	1.483	0.058	-0.732	2.204	1.841	1.469	2.849	1.565	3.29	2.794	2.964	4.082	3.569	3.364	3.232	1.494	3.233	0.87	-0.122	3.163	3.064	1.824	1.545	1.928	2.111	1.208	0.348	0.65	2.158	2.36	0.796	1.566	-0.188	0.8	0.611	-0.608	-0.314	-2.616	-2.927	-0.473
GENE575X	51809	UDP-N-acetyl-alpha-D-galactosamine:polypeptide N-acetylgalactosaminyltransferase 7 (GalNAc-T7)|GALNT7|4q31.1	1	-1.868	-1.734	-0.002	2.214	0.267	0.323	0	0.465	-0.08	-1.422	-2.599	-0.411	-0.634	-0.942	-0.045	0.78	0.366	-0.356	0.282	0.732	-0.729	-0.655	0.269	0.004	-0.194	-0.23	0.138	-1.108	-0.882	-0.637	-0.016	0.445	0.399	-0.515	-1.497	-1.559	-1.03	-0.341	1.278	1.365	0.584	1.357	0.914	0.813	0.741	1.27
GENE782X	7031	trefoil factor 1|TFF1|21q22.3	1	1.199	0.979	1.242	0.769	0.176	-0.469	0.255	0.35	0.967	-1.116	-0.71	-1.308	-0.514	-0.588	0.639	-0.216	-0.198	0.928	0.959	1.202	0.149	0.785	0.239	0.16	0.967	0.656	0.344	0.734	1.39	0.888	0.725	-0.134	0.638	0.804	1.04	0.569	0	-0.929	0.47	-0.01	1.379	0.899	1.098	0.62	0.513	0.766
GENE551X	5104	serpin peptidase inhibitor, clade A (alpha-1 antiproteinase, antitrypsin), member 5|SERPINA5|14q32.1	1	-0.617	-0.177	-0.396	-0.231	0.675	-0.27	0.881	1.001	0.545	0.171	0.124	0.444	0.367	0.581	0.549	0.87	-0.189	0.272	-0.34	-0.012	0.078	0.434	0.115	-0.19	0.854	-0.085	-0.088	0.442	0.492	0.894	-0.587	0.086	0.517	-0.453	0.029	-0.018	0.008	-0.198	-0.079	-0.099	0.186	-0.191	0.336	0.039	-0.425	0.411
GENE616X	5507	protein phosphatase 1, regulatory subunit 3C|PPP1R3C|10q23-q24	1	1.191	1.065	0.321	0.106	-1.594	0.792	0.035	-0.19	-0.53	-0.147	0.366	0.976	-0.452	-0.044	-0.572	0.202	0.104	-0.291	-1.401	-0.665	0.267	0.196	0.081	-0.444	-0.728	-0.872	0	-0.643	-0.057	0.364	0.136	0.096	-0.036	0.745	0.017	0.448	0.848	2.46	0.147	0.802	-0.445	-0.549	-0.472	-1.173	-1.404	0.755
GENE697X	59084	ectonucleotide pyrophosphatase/phosphodiesterase 5 (putative)|ENPP5|6p21.1-p11.2	1	-0.993	-0.322	-0.861	0.835	0.192	-0.367	0.003	0	0.421	-0.461	-0.253	-0.292	-0.103	-0.688	-0.513	-0.266	-0.198	-0.102	0.036	0.091	0.369	-0.593	0.103	0.79	0.892	-0.127	0.108	-0.162	-0.129	0.491	0.65	0.253	1.237	1.03	0.506	1.049	0.695	1.883	-0.225	0.398	0.472	-0.17	-0.361	-0.286	-1.088	-0.321
GENE746X	6451	SH3 domain binding glutamic acid-rich protein like|SH3BGRL|Xq13.3	1	-0.852	-0.236	-2.206	-0.352	2.342	-1.553	-1.085	-1.347	-0.287	2.071	0.824	0.879	0.417	1.167	-0.306	2.047	-1.358	0.115	0.584	0.191	2.263	0.054	-1.74	2.4	1.591	1.042	0.043	-2.503	-0.257	0.668	1.435	0.759	1.06	-3.597	-3.686	0.341	-1.021	0.466	-2.005	-0.234	0.729	1.735	1.244	-0.991	-1.4	-0.449
GENE775X	6920	transcription elongation factor A (SII), 3|TCEA3|1p36.12	1	-0.968	0.878	0.225	-0.526	-2.743	0.265	1.386	2.22	-1.122	0.136	0.645	-0.443	0.808	-0.2	-1.173	-1.304	0.887	-1.266	-0.689	-0.529	-0.422	0.001	1.295	-1.335	-0.821	-1.776	-1.434	-0.358	-1.026	-0.773	0.045	0.318	-1.159	0.444	-0.161	0.674	1.284	1.899	-0.56	-0.505	-1.228	-0.63	-1.369	-0.602	-1.696	-0.844
GENE966X	9120	solute carrier family 16, member 6 (monocarboxylic acid transporter 7)|SLC16A6|17q24.2	1	0.314	1.362	0.032	-0.114	0.59	-0.922	0.107	-0.705	-0.531	0.893	1.568	0.194	-0.637	1.435	1.528	-0.279	-1.65	0.549	0.707	-1.269	-1.753	1.469	-0.069	0.825	1.698	1.431	1.535	1.186	1.782	0.734	0.961	2.329	-1.65	-0.551	-1.146	-2.341	-2.249	-1.856	-1.134	-1.913	0.47	0.325	1.283	-0.992	0.78	1.64
GENE515X	4582	mucin 1, cell surface associated|MUC1|1q21	1	0.064	0.396	-0.099	-0.085	-0.021	-0.236	-1.589	-0.152	-0.291	-0.521	0.006	-0.154	-0.57	-0.784	-0.139	-0.009	-0.691	-0.086	-0.165	-0.089	-0.501	-0.183	-0.552	-0.297	-0.4	0.068	0.068	0.374	-0.021	-0.078	-0.742	-0.509	-0.657	-0.248	-0.092	-0.6	-0.42	-0.042	-0.025	-0.549	-0.194	-0.698	-0.208	-0.103	1.459	-0.718
GENE848X	79838	transmembrane channel-like 5|TMC5|16p12.3	1	1.077	0.856	-0.993	-0.689	-1.052	-0.788	-1.157	-1.132	-0.922	-0.009	0.591	-0.407	-0.597	0.074	-1.086	-0.891	-0.923	-1.316	1.199	1.527	-0.759	-0.038	0.694	-0.535	-0.719	2.099	1.727	2.952	2.103	1.669	2.023	2.481	-2.184	-1.572	-1.269	-1.706	-2.516	-1.607	-1.202	-2.379	-0.062	-0.954	-0.382	2.571	-0.64	-0.401
GENE700X	59277	netrin 4|NTN4|12q22	1	0.3255	0.2175	-0.4365	0.1885	0.0485	0.2305	0.3055	-0.3135	-0.2205	-0.2055	0.1055	-0.2725	-0.2445	1.7425	0.2825	0.3385	-0.1615	0.0425	-1.3615	-0.3155	0.0725	-0.7625	-0.4595	-0.7745	1.0275	-0.4085	-0.3695	-0.0145	-0.2855	-1.2705	-1.5105	-0.4565	0.4755	-0.1685	-0.7235	0.5205	0.6935	0.0545	0.3835	-0.1135	-0.1135	0.8555	0.0105	0.5845	0.1475	0.1155
GENE552X	51097	saccharopine dehydrogenase (putative)|SCCPDH|1q44	1	1.037	0.525	-1.296	2.084	1.209	-0.361	-0.903	-0.649	0.91	0.267	-0.399	-0.331	1.521	-0.04	0.274	1.383	0.426	-0.169	-0.28	-0.43	0	0.803	0.272	0.394	1.177	0.275	0.59	0.301	-0.47	0.078	0.857	0.449	1.735	0.061	0.682	0.731	0.271	0.529	0.454	0.536	0.461	0.384	0.746	-0.481	0.153	0.037
GENE695X	5860	quinoid dihydropteridine reductase|QDPR|4p15.31	1	-0.23	-1.567	0.366	-0.019	-0.154	-0.457	-1.569	0.785	0.584	0.459	0.235	0.209	-0.554	0.272	-0.955	0.067	-0.499	-1.082	0.122	-0.265	0.673	-0.654	0.19	0.635	-0.27	-0.114	-0.269	0.972	0.118	0.4	0	-0.639	-0.437	-1.458	-1.18	0.091	0.191	1.023	-0.58	-0.061	0.269	0.043	-0.292	-0.412	-0.013	-0.54
GENE706X	6038	ribonuclease, RNase A family, 4|RNASE4|14q11	1	0	-1.378	0.06	-0.606	0.27	-1.189	1.327	0.625	1.763	1.431	1.761	1.825	1.508	4.448	1.035	2.825	1.048	0.969	1.172	1.902	0.585	-0.275	0.358	3.213	1.229	1.281	1.393	0.038	1.339	0.67	0.896	0.216	0.399	-2.159	-2.279	-0.909	-1.065	-0.713	0.891	-2.132	2.861	2.071	1.812	-0.676	0.399	-1.252
GENE956X	89927	chromosome 16 open reading frame 45|C16orf45|16p13.11	1	3.2	4.25	-0.423	2.139	-0.088	0.346	-0.968	-0.149	0.113	0.413	0.532	-2.016	-1.285	-1.194	0.964	0.225	-0.357	0.898	1.271	0.716	-0.217	0.551	-1.461	0.414	0.535	0.997	0.472	2.063	1.575	0.371	0.119	0.122	-1.26	-0.242	1.375	0.52	-0.311	-0.387	-1.103	-0.594	0.773	-0.748	-0.66	-0.706	-1.436	1.137
GENE567X	5167	ectonucleotide pyrophosphatase/phosphodiesterase 1|ENPP1|6q22-q23	1	2.334	1.365	0.797	1.11	-1.228	-0.603	0.475	2.196	2.498	1.183	2.343	1.256	2.44	2.33	3.228	2.608	2.115	3.707	3.955	3.535	1.473	0	-0.241	0.823	1.65	0.671	1.005	-1.443	-0.21	-0.912	-1.129	0.627	1.829	2.642	0.641	-0.217	-0.501	-1.433	0.791	0.362	1.253	1.607	1.709	-0.413	1.028	2.106
GENE932X	8614	stanniocalcin 2|STC2|5q35.1	1	-0.588	-1.666	0.031	-1.257	0.829	0.301	-0.133	1.159	1.267	3.843	1.278	-0.712	1.665	-2.068	0.214	-1.733	-1.796	0.637	0.586	-0.182	1.018	-0.584	-1.295	3.602	5.632	0.856	1.089	2.316	2.912	2.609	3.33	3.018	0.669	0.793	-0.591	0.109	1.098	1.048	-1.388	-0.09	2.185	1.744	-0.038	0.551	-2.364	1.908
GENE584X	5304	prolactin-induced protein|PIP|7q34	1	-1.392	-0.718	1.023	-0.207	-0.41	-0.739	0.179	-0.929	-1.407	-2.524	0.385	-2.122	-1.766	-0.628	-0.327	-2.513	-1.795	-1.456	0.308	1.064	1.498	0.187	-1.42	-2.861	-0.024	0.14	-2.715	0.163	5.127	-1.999	-3.114	-0.924	-1.803	0.07	-0.899	-0.925	-2.444	-2.48	-2.213	1.432	-0.431	-0.239	0.117	2.869	-1.523	-1.4
GENE647X	563	alpha-2-glycoprotein 1, zinc-binding|AZGP1|7q22.1	1	-0.583	-0.718	-0.875	0.134	-0.058	-0.54	-1.776	-0.614	-1.195	-0.236	-0.164	0.19	-0.552	0.291	0.009	-0.239	-1.835	-1.091	-0.004	1.822	0.805	-0.103	-1.639	-0.616	-0.775	-0.574	-0.493	0.661	-0.114	-1.721	-3.313	-3.469	-1.012	-1.171	0.087	-0.612	-1.618	-2.252	-0.005	-1.025	-0.789	-1.366	-0.699	-0.558	0.654	-2.45
GENE643X	5618	prolactin receptor|PRLR|5p13.2	1	1.21	-0.451	-1.837	-2.662	-3.577	-0.924	-1.33	0.46	1.289	2.413	1.557	-0.893	-0.637	-2.896	-1.609	-1.255	-2.728	-1.415	-1.412	-2.416	-2.471	-1.877	-1.977	4.043	5.587	1.041	2.637	-1.508	2.473	2.083	3.302	2.06	-0.61	0.209	-0.906	0.019	-1.084	0.116	-1.666	1.854	0.722	0.871	-0.133	-0.524	-3.123	-0.863
GENE751X	65055	receptor accessory protein 1|REEP1|2p11.2	1	0.954	-0.609	-0.965	0.316	1.642	-1.336	-0.536	1.79	0.069	1.373	0.456	0.93	0.548	2.551	0.736	0.086	0.874	0.102	1.413	-1.137	-0.78	3.052	-0.766	0.182	0.265	1.805	1.261	2.229	2.463	2.279	2.35	1.456	-0.871	-0.924	-0.487	-1.372	-0.476	-0.294	1.115	1.209	-0.331	-0.162	0.04	-1.016	0.92	-0.055
GENE592X	53832	interleukin 20 receptor, alpha|IL20RA|6q23.3	1	0.048	1.083	-0.234	2.372	0.425	-1.108	-0.12	0.207	0.258	-0.556	0.029	-0.005	1.005	-0.034	3.267	1.975	0.393	1.511	1.508	0.083	3.003	-0.039	-0.506	-0.357	0.084	0.109	0.055	0.27	0.042	1.879	0.367	-0.08	0.312	0.004	0.018	0.858	1.694	0.416	0.306	0.01	0.207	1.017	0.53	0.625	0.545	0.468
GENE340X	2743	glycine receptor, beta|GLRB|4q31.3	1	0.979	1.224	0.248	-0.543	2.924	0.237	1.65	2.949	1.259	2.706	0.41	1.021	3.586	-0.238	1.858	2.992	2.094	3.772	2.842	2.997	-0.737	0.789	1.871	-1.393	0.153	0.329	0.86	-0.139	-0.146	1.718	1.765	1.18	-0.45	-0.925	-1.175	0.638	0.433	-0.495	-0.001	0.458	-1.688	0.151	-0.016	-0.974	-2.087	2.66
GENE1013X	9863	membrane associated guanylate kinase, WW and PDZ domain containing 2|MAGI2|7q21	1	-0.557	0.448	2.737	1.652	1.57	1.242	1.509	0.578	1.998	0.158	-1.529	2.104	0.084	0.078	-0.57	2.281	1.945	1.84	1.368	1.857	0.372	2.035	2.549	0.615	-0.071	-0.116	0.976	-0.904	-0.687	0.413	-0.536	-0.457	2.023	2.731	-0.177	-1.082	0.264	0.225	0.632	4.095	-0.195	2.068	1.521	1.15	3.478	-0.425
GENE1001X	9620	cadherin, EGF LAG seven-pass G-type receptor 1 (flamingo homolog, Drosophila)|CELSR1|22q13.3	1	-0.531	-0.425	-0.606	3.459	3.514	3.535	4.814	0.528	2.796	1.427	2.099	1.218	3.451	2.107	5.186	4.25	3.403	4.358	3.313	3.051	1.748	2.723	3.203	-0.742	0.987	2.709	2.524	2.548	0.527	0.082	-0.45	0.937	-0.281	2.893	3.038	2.689	3.316	2.375	1.7	2.804	-0.186	0.976	1.009	-0.425	0.774	0.765
GENE752X	6506	solute carrier family 1 (glial high affinity glutamate transporter), member 2|SLC1A2|11p13-p12	1	-0.15	0.134	0.078	0.045	0.477	-0.412	0.017	-0.043	0.034	0.22	0.342	0.78	0.252	0.21	1.141	0.208	-0.261	0.02	-0.01	0.13	0.147	-0.376	-0.436	-0.104	0.195	0.346	-0.04	0.211	0.47	0.675	-1.305	1.489	0.167	-0.448	-0.428	-0.13	0.127	-0.316	0.105	-0.029	0.134	0.204	0.138	0.166	-0.266	0.143
GENE859X	80223	RAB11 family interacting protein 1 (class I)|RAB11FIP1|8p11.22	1	-0.027	-0.583	-0.143	0.534	0.457	-0.585	0.455	0.211	0.256	0.415	1.362	0.219	0.975	0.764	0.836	1.013	-0.2	0.632	0.552	0.692	1.825	0.245	0.45	-0.107	0.116	0.515	-0.087	0.371	-0.096	0.57	0.718	0.581	0.314	0.734	0.254	0.652	0.848	0.188	0.759	0	-0.185	0.261	0.733	0.991	0.97	0.566
GENE718X	629	complement factor B|CFB|6p21.3	1	-0.979	0.739	2.087	-2.862	-0.812	0.668	0.064	-2.131	0.4	-0.57	2.365	0.052	1.891	1.018	-0.851	-3.277	-0.591	-3.313	-2.588	-1.921	-1.85	-2.417	-2.523	-0.006	-2.192	-1.966	-2.013	0.17	-0.259	-2.665	-0.969	-1.988	-0.46	1.404	-0.777	-2.37	0.182	1.233	3.001	0.447	2.474	2.104	-0.101	2.078	0.519	-1.371
GENE876X	8309	acyl-CoA oxidase 2, branched chain|ACOX2|3p14.3	1	-1.939	1.001	0.85	0.814	-0.437	-0.757	-1.09	-2.458	0.434	0.502	1.974	1.255	-2.155	1.069	-0.094	1.276	-3.653	-1.041	-0.745	-0.467	0.732	-1.781	-1.362	-1.215	-0.327	-0.251	-0.716	1.122	0.486	0.229	-0.716	0.57	0.716	1.707	0.005	-0.454	-0.447	-1.64	-1.945	0.334	-0.75	-0.863	0.086	-0.63	-1.265	4.994
GENE659X	56654	neural proliferation, differentiation and control, 1|NPDC1|9q34.3	1	-0.605	-0.542	-1.245	-0.458	-0.752	0.395	-2.896	-2.566	-0.903	-1.183	-3.135	-2.224	-0.962	-2.119	-1.322	-1.001	-1.3	-1.18	-1.486	-1.128	-0.607	0.351	0.528	-0.489	-0.469	-0.961	-1.005	-0.397	0.14	-0.056	0.24	-0.463	-2.964	-2.015	-1.798	-1.628	-1.755	-1.464	-0.789	-3.347	-1.088	-1.243	-2.033	0.358	-0.991	-0.503
GENE768X	6720	sterol regulatory element binding transcription factor 1|SREBF1|17p11.2	1	-1.443	-1.781	-0.021	-0.119	-2.574	-1.644	-1.761	0.473	-0.992	-1.182	-1.826	-0.371	-2.29	-1.872	-3.192	-1.463	-1.383	-1.505	-1.336	-0.885	-0.698	-0.441	0.394	-1.919	-0.549	-1.215	-0.798	-0.072	0.813	1.133	0.72	-0.09	-1.888	-0.038	-0.222	-0.644	-0.203	-0.353	-1.628	1.372	-0.703	-1.962	-2.317	-0.018	-2.542	1.792
GENE831X	79006	meteorin, glial cell differentiation regulator|METRN|16p13.3	1	2.514	2.338	2.383	0.406	-0.128	-0.291	0.184	1.412	1.498	1.231	3.45	3.161	-0.177	0.163	-0.358	-1.286	-0.338	0.749	0.36	-0.285	0.448	3.449	-0.961	-0.757	-0.369	-0.731	-1.95	0.791	-0.29	-0.217	-0.708	-0.013	1.146	1.098	-0.593	-1.134	-0.465	-1.842	0.419	-1.212	-1.646	-0.577	-0.468	-1.041	0.049	-0.563
GENE861X	80319	CXXC finger protein 4|CXXC4|4q22-q24	1	0.185	0.144	-0.133	-0.2	-0.108	-1.305	0.013	-0.287	-0.58	-0.35	-0.95	-0.234	-0.231	-0.292	0.173	0.343	-0.453	-0.401	0.217	-0.785	0.32	-0.643	0.054	-0.209	0.561	-0.127	-0.043	0.143	0.018	-0.259	-1.006	0.463	0.204	-0.509	-0.55	-0.444	-0.679	-0.229	-0.176	-0.215	-0.55	-0.302	-0.084	-0.183	-0.118	-0.263
GENE896X	84189	SLIT and NTRK-like family, member 6|SLITRK6|13q31.1	1	5.082	0.581	0.399	3.378	-1.16	-0.967	0.251	0.412	1.694	0.946	2.353	-0.069	-1.198	-1.609	-1.183	-1.726	-0.345	2.622	3.065	1.769	-1.55	1.466	-1.035	5.253	6.669	3.237	3.611	0.584	3.065	2.255	2.144	3.342	-1.583	-0.564	-1.525	-0.592	-0.164	-2.5	0.816	1.232	6.016	7.35	7.1	-0.096	-0.794	1.517
GENE526X	4774	nuclear factor I/A|NFIA|1p31.3-p31.2	1	-2.519	-2.604	-0.105	-0.707	0.248	-1.356	-0.943	2.169	0.407	0.836	-0.263	0.543	-0.225	0.664	-0.729	-0.324	-0.952	-0.853	0.882	0.841	-1.177	0.302	0.755	-0.259	-0.562	-1.357	-0.533	0.161	0.542	-0.427	-0.954	-0.269	-2.165	0.304	-0.68	-0.474	-0.044	0.625	-0.971	-1.618	-1.279	-1.591	-1.645	0.062	-0.481	-1.215
GENE779X	7021	transcription factor AP-2 beta (activating enhancer binding protein 2 beta)|TFAP2B|6p12	1	-5.592	-2.854	-3.279	-0.997	-1.852	0.411	-0.965	-0.541	-0.07	1.128	-3.455	-3.902	4.51	1.81	2.729	1.194	2.034	3.549	2.708	3.173	-2.568	2.032	2.274	1.233	2.647	1.4	2.608	1.641	1.12	1.88	3.239	2.322	1.643	2.128	1.895	1.484	3.84	1.99	-0.314	4.215	-0.824	-2.303	-3.731	-1.008	-1.672	-2.465
GENE1009X	9723	sema domain, immunoglobulin domain (Ig), short basic domain, secreted, (semaphorin) 3E|SEMA3E|7q21.11	1	-0.415	1.649	-0.029	-0.481	-1.577	1.49	1.55	3.543	3.077	3.294	1.763	4.482	-0.72	-0.171	-1.944	-1.365	-0.457	-2.101	-0.686	-0.24	0.459	0.939	-0.064	0.208	1.315	1.109	0.883	0.48	-0.762	-0.496	-0.346	0.848	3.596	0.164	-0.312	0.474	0.882	0.199	1.505	1.51	-0.707	-0.901	0.985	1.692	2.246	-0.325
GENE785X	7043	transforming growth factor, beta 3|TGFB3|14q24	1	0.503	0.722	-1.207	0.543	-1.861	0.968	-0.298	-2.089	-0.194	-1.095	-0.338	-1.157	-2.116	-1.111	-1.333	-0.879	0.239	1.45	1.037	1.197	-1.036	-0.323	0.791	-0.646	0.861	-0.037	-0.158	1.959	2.116	2.524	2.152	1.323	-1.038	-0.588	-1.871	-1.605	-0.296	-0.819	-1.051	0.355	0.604	-0.203	-0.6	0.96	-2.367	0.142
GENE754X	65266	WNK lysine deficient protein kinase 4|WNK4|17q21-q22	1	-0.424	3.134	-0.424	1.076	-0.578	1.887	-0.349	0.523	2.482	1.096	2.156	2.38	-0.012	1.267	0.384	1.273	1.015	1.319	0.648	1.335	3.977	0.882	0.657	-0.366	1.899	-0.893	-0.441	-0.252	0.198	0.967	0.191	1.483	-1.713	1.711	0.698	0.462	-0.371	-1.091	-0.692	0.202	-1.533	-1.189	-0.931	0.601	1.424	0.777
GENE979X	92747	BPI fold containing family B, member 1|BPIFB1|20q11.21	1	1.47	1.735	0.816	1.212	-1.595	1.726	2.204	0.841	0.975	-0.146	-1.942	-0.021	-0.631	-0.406	0.891	1.526	0.687	0.141	0.137	-0.177	1.395	1.243	2.08	1.508	0.239	0.106	1.192	0.891	1.42	0.592	0.707	0.09	0.404	0.98	1.559	0.821	-0.015	-0.545	0.98	-0.052	0.245	-0.512	-0.052	0.332	-0.961	0.727
GENE842X	79669	chromosome 3 open reading frame 52|C3orf52|3q13.2	1	-3.4525	2.0475	0.5845	-1.0345	-1.4945	1.5705	0.7415	-0.0525	0.9665	0.6475	-0.0285	-1.5625	0.3485	0.7885	-0.3515	-0.4355	0.2305	0.8585	1.3275	-2.4515	1.9215	-0.5785	0.5685	-0.5295	-0.0995	1.2995	1.2775	-0.4145	-0.2715	0.9465	1.0005	0.8105	0.2525	0.4445	1.5155	3.5895	3.4295	2.9995	0.2685	0.4665	0.8315	1.5815	0.9865	1.6355	-0.2725	-0.5845
GENE674X	57415	chromosome 3 open reading frame 14|C3orf14|3p14.2	1	0.611	-0.007	-0.252	0.711	0.648	-0.158	-0.019	-0.671	0.159	-0.541	-0.918	0.302	-0.613	-1.25	-0.103	1.212	-0.149	0.457	0.256	-1.149	0.97	-2.051	0.144	-0.115	0.22	-0.054	0.593	-1.534	0.404	0.295	0.307	-0.053	-0.295	-1.055	-1.39	-0.941	-0.704	-0.25	-1.31	-0.911	-0.122	-0.356	0.765	-0.579	-0.567	-0.122
GENE860X	80303	EF-hand domain family, member D1|EFHD1|2q37.1	1	2.16	0.147	-1.225	2.881	-3.211	-0.9	0.348	3.097	-1.371	0.061	-2.357	-1.636	0.953	0.769	-0.455	-1.025	1.211	1.79	0.875	-0.214	-1.74	2.76	-0.793	-1.383	1.73	0.478	0.758	-0.139	0.651	0.29	0.68	2.479	-1.538	-0.917	-0.506	0.703	-0.342	0.213	-1.339	-2.842	0.05	-1.849	-1.522	-0.526	2.462	-3.075
GENE595X	54102	chloride intracellular channel 6|CLIC6|21q22.12	1	-0.133	0.292	0.348	-0.044	-1.683	0.98	0.785	0.863	1.092	1.327	1.292	1.239	1.169	1.707	0.112	0.804	1.217	0.822	1.494	1.134	1.202	0.642	1.094	1.413	0.936	0.567	0.868	2.743	2.196	2.391	1.603	0.991	0.098	0.389	0.539	0.249	0.143	0.002	0.989	1.988	1.316	0.199	0.432	2.387	-0.311	0.556
GENE750X	6505	solute carrier family 1 (neuronal/epithelial high affinity glutamate transporter, system Xag), member 1|SLC1A1|9p24	1	0.556	0.64	0.382	2.766	-0.284	-0.615	-0.322	-0.248	1.082	0.02	0.235	0.006	-0.924	0.045	0	-1.059	-0.153	-0.091	-0.325	0.138	1.241	-0.145	-0.005	0.612	0.334	0.653	1.177	-0.112	0.196	-0.063	0.516	0.188	1.779	1.096	1.584	1.548	0.793	0.404	1.036	2.828	0.094	-0.637	0.074	1.942	-1.077	0.28
GENE854X	79948	lipid phosphate phosphatase-related protein type 3|LPPR3|19p13.3	1	0.412	2.534	0.887	1.917	-0.401	1.08	1.485	-0.067	-1.858	0.097	-0.106	-0.475	0.371	-0.643	-1.023	0.489	1.628	2.386	2.264	2.18	-0.088	1.181	0.373	-2.212	-2.017	-0.53	0.541	1.505	0.651	1.301	2.167	2.204	0.468	2.786	1.485	1.027	1.324	0.144	1.364	-0.062	-0.975	-0.036	-0.814	0.465	-1.132	3.132
GENE702X	595	cyclin D1|CCND1|11q13	1	1.999	0.804	0.686	1.57	0.218	2.662	0.604	1.749	2.871	1.736	1.314	2.007	1.65	0.632	1.118	-0.215	3.34	1.448	1.733	1.183	0.682	2.043	3.195	3.778	1.51	1.409	2.132	1.489	2.498	3.032	2.895	1.771	-1.485	0.571	-2.57	-3.636	-4.234	-3.091	-1.319	-2.714	1.113	1.096	1.396	0.678	0.948	2.054
GENE900X	84336	transmembrane protein 101|TMEM101|17q21.31	1	1.971	0.965	0.49	0.365	-0.418	0.824	-0.058	0.12	-0.286	-0.266	-0.698	-0.216	1.276	-1.154	-1.401	-0.847	1.278	-0.393	0.905	0.419	0.524	1.578	0.096	-0.524	0.655	-0.274	-0.475	0.885	-0.722	-0.358	0.259	0.238	0.177	1.741	1.412	0.89	0.921	0.153	-0.422	0.86	-0.215	0.369	0	0.12	-0.85	0.977
GENE512X	4435	Cbp/p300-interacting transactivator, with Glu/Asp-rich carboxy-terminal domain, 1|CITED1|Xq13.1	1	-0.0015	-0.4825	0.4845	2.1035	-0.1135	1.9295	-0.4635	1.6855	1.7015	3.7555	1.5755	3.4215	0.7935	0.4675	0.7435	0.8685	0.3305	1.1315	1.6295	0.3085	1.2445	1.5905	0.0085	4.0605	4.5855	2.4735	2.5225	2.9635	3.6295	4.7215	3.7625	2.7195	-0.1685	-0.2355	0.5265	-0.4535	0.0945	-0.6005	0.5615	-0.3875	1.5095	1.3645	1.4245	0.5905	0.2115	0.3245
GENE440X	374	amphiregulin|AREG|4q13-q21	1	0.188	3.441	-1.415	-2.192	-2.556	-0.672	-1.416	3.801	2.586	5.231	3.529	-0.851	0.506	-2.155	1.779	-1.673	-3.402	3.425	0.51	-0.895	1.491	-0.373	-2.688	6.924	7.254	4.398	5.126	2.914	5.345	5.69	6.89	5.401	5.881	4.25	1.414	1.918	0.757	1.653	3.115	1.255	4.983	5.622	4.59	2.475	3.656	7.105
GENE677X	5744	parathyroid hormone-like hormone|PTHLH|12p12.1-p11.2	1	-0.7095	-0.2505	0.7325	3.0415	5.7305	0.4675	1.0015	3.8705	1.7285	1.9195	-0.6945	2.2175	0.9545	4.0335	3.0445	2.6655	1.8025	1.7375	2.7665	0.6585	4.0595	-0.1695	-0.2825	0.0835	1.4405	0.6805	0.2175	0.8375	1.6265	0.7065	0.9245	0.4695	1.2405	-0.2325	2.0595	3.5525	0.0525	0.4685	1.5185	0.3705	3.3355	5.1085	4.9585	3.2895	6.1495	2.2895
GENE679X	57451	odz, odd Oz/ten-m homolog 2 (Drosophila)|ODZ2|5q34	1	1.92	-0.429	5.602	-0.653	-0.934	1.481	1.714	0.177	-0.278	0.311	0.839	0.189	1.392	0.916	-0.579	-0.466	0.457	-0.003	0.457	1.477	-0.878	0.795	1.78	0.004	0.965	1.649	1.543	-0.567	0.304	3.286	2.011	-0.152	-1.209	-0.314	-0.639	-1.401	0.004	-1.103	-0.701	-1.899	0.607	1.276	0.173	1.079	0.422	-1.918
GENE868X	810	calmodulin-like 3|CALML3|10pter-p13	1	4.372	-0.714	1.394	-1.035	-1.273	0.223	3.635	-1.697	-1.551	-0.929	1.037	0.816	2.975	2.819	2.712	0.744	3.508	5.405	6.43	6.442	1.164	4.044	4.758	1.124	1.094	7.281	7.636	5.182	2.17	2.669	2.662	2.117	-0.047	2.602	1.516	0.408	1.105	0.725	1.057	1.14	5.183	5.252	6.581	0.317	-0.942	3.016
GENE209X	1917	eukaryotic translation elongation factor 1 alpha 2|EEF1A2|20q13.3	1	0.313	0.389	0.097	0.296	-0.622	-0.102	-0.229	0.146	0.024	-1.338	1.257	0.044	-0.303	0.347	0.944	0.461	0.361	0.087	0.081	-0.741	0.975	0.517	0.03	0.015	-0.47	-0.27	0.082	0.937	0.809	0.23	-0.837	-0.879	0.194	-0.469	0.32	-0.502	0.405	0.648	0.579	-0.559	-0.092	-0.326	0.039	0.674	0.775	-0.029
GENE799X	7137	troponin I type 3 (cardiac)|TNNI3|19q13.4	1	0.128	-0.417	1.074	0.016	0.34	0.756	2.545	0.376	-0.878	1	1.05	0.068	0.134	0.935	-0.633	0.484	0.391	-2.71	0.934	0.064	0.764	-0.532	1.254	-1.815	-1.457	-1.564	-1.998	0.261	-0.704	-1.853	-0.3	0.2	-1.233	2.644	-0.328	0.481	-0.203	-0.599	-1.31	0.472	-2.343	-1.832	2.783	-0.368	-0.34	0.044
GENE800X	7138	troponin T type 1 (skeletal, slow)|TNNT1|19q13.4	1	1.716	1.349	0.333	-0.688	0.342	-0.149	-0.466	-0.234	-0.77	-0.044	0.073	0	-0.064	0.695	0.141	-0.062	-0.095	-0.848	-1.016	-0.542	0.537	0.184	0.741	-1.246	-1.372	-2.088	-0.75	0.325	0.043	-1.647	-1.037	-1.726	-0.288	-0.359	0.627	0.305	-0.625	-0.173	-0.34	0.106	-0.084	0.715	-0.498	-0.003	1.294	-0.85
GENE550X	51015	isochorismatase domain containing 1|ISOC1|5q22.1-q33.3	1	-2.483	-2.872	0.255	1.535	-0.227	-2.099	-1.476	-1.83	-2.2	-1.864	-1.37	-2.519	-2.642	-1.986	1.161	-0.523	-1.869	0.252	0.865	1.741	1.074	0.24	1.352	1.562	1.367	1.127	1.191	1.61	2.036	3.164	2.149	0.278	1.942	2.109	0.72	1.152	2.117	1.838	0.569	2.06	1.771	1.12	1.417	2.076	-0.518	1.32
GENE994X	9518	growth differentiation factor 15|GDF15|19p13.11	1	-0.182	-1.138	0.024	0.517	-0.578	-0.326	-0.352	-0.302	-0.215	-0.028	0.395	0.861	-0.321	0.074	0.28	-0.485	-0.583	0.131	0.318	0.22	-0.212	0.702	-0.656	-0.152	0.067	0.068	-0.181	0.685	0.217	-0.255	-0.99	-0.817	1.593	0.509	0.95	0.325	0.052	-0.424	1.727	-0.165	-0.171	-0.564	1.716	0.584	0.395	0.118
GENE682X	57586	synaptotagmin XIII|SYT13|11p12-p11	1	0.704	0.311	0.369	-0.008	0.151	0.478	0.581	0.43	0.575	0.653	0.125	0.326	0.025	0.628	0.357	0.402	0.476	0.947	0.557	-0.39	0.593	1.718	0.09	0.488	-0.305	-0.274	0.721	-0.002	0.843	0.528	0.392	-1.049	1.15	0.098	0.283	0.507	0.087	-0.375	0.422	0.832	-0.496	0.406	0.481	1.714	0.959	0.801
GENE662X	56892	chromosome 8 open reading frame 4|C8orf4|8p11.2	1	-0.021	-0.534	0.963	2.222	1.72	0.604	0.117	-1.632	-1.624	2.131	-0.657	0.773	-1.162	-0.063	-0.545	1.305	-1.007	0.575	0.778	1.512	0.429	-0.989	1.011	-0.853	0.286	0.119	0.993	0.212	-0.134	-0.919	-0.526	0.227	2.922	2.424	1.091	1.338	2.638	2.586	-1.138	2.048	1.493	2.093	1.56	0.779	1.009	1.89
GENE583X	5274	serpin peptidase inhibitor, clade I (neuroserpin), member 1|SERPINI1|3q26.1	1	1.877	1.794	0.474	-1.365	-0.236	0.928	1.175	0.244	-0.73	1.236	0.999	1.462	1.837	1.719	-0.233	1.244	1.179	2.421	3.746	3.28	2.255	1.843	-1.126	0.84	1.719	0.955	-1.087	-0.626	-0.703	-0.495	-0.972	0.085	0.637	0.278	0.502	0.503	-0.643	-0.476	-0.341	0.682	-0.516	-0.14	0.081	-0.552	-0.557	-0.938
GENE771X	6857	synaptotagmin I|SYT1|12cen-q21	1	-0.9	-1.302	0.736	1.534	1.475	1.909	0.852	1.176	0.831	-0.298	0.984	-1.113	-1.596	0.496	0.887	0.924	1.012	0.626	0.127	0.777	0.751	1.302	0.54	1.584	2.63	-0.971	0.801	0.842	0.789	1.111	0.199	0.308	1.117	1.32	1.102	-1.287	-1.811	-2.301	1.207	-1.512	-1.159	-1.508	2.245	0.965	0.733	0.689
GENE952X	8870	immediate early response 3|IER3|6p21.3	1	-1.198	-0.398	1.682	-0.558	-0.665	1.801	1.78	-0.825	1.156	0.848	2.097	1.371	-0.963	-0.361	1.184	-2.048	-0.158	-0.707	0.593	0.286	0.587	0.737	-1.723	1.075	0.484	0.367	0.897	0.591	-1.991	-1.703	-0.854	-0.574	2.74	2.25	0.608	-0.174	0.303	-0.585	-2.999	-1.048	0.752	1.621	1.116	0.933	2.274	2.8
GENE755X	6532	solute carrier family 6 (neurotransmitter transporter, serotonin), member 4|SLC6A4|17q11.2	1	-0.757	1.373	1.137	0.616	-1.118	0.934	1.466	-0.802	-0.613	-0.181	-0.569	-0.422	-0.816	-0.49	-0.188	0.564	0.324	-1.014	-0.71	-0.12	0.502	4.676	0.762	-0.522	-0.362	-0.271	-0.562	-0.488	-1.402	-0.512	-0.35	-0.174	-0.09	0.214	0.229	0.449	2.725	0.285	-0.184	0.151	-0.123	0.352	0.48	0.187	0.905	0.685
GENE858X	80162	ATH1, acid trehalase-like 1 (yeast)|ATHL1|11p15.5	1	1.8	1.359	0.15	0.3	0.736	0.116	0.307	0.697	0.458	-0.139	-0.632	0.81	-0.584	-0.772	-0.57	0.108	1.352	0.197	0.401	0.156	0.438	1.159	0.433	0.051	0.318	-0.246	-0.474	-0.294	0.323	1.083	1.006	0.65	-0.18	1.724	0.331	0.358	0.419	0.112	0.671	1.437	-0.008	0.627	-0.363	0.318	-0.11	0.384
GENE806X	7200	thyrotropin-releasing hormone|TRH|3q13.3-q21	1	1.141	0.206	0.912	0.862	0.077	0.642	0.569	0.33	0.611	0.658	0.517	-1.137	-0.379	-0.635	0.822	0.64	1.151	1.187	-0.1	-1.302	-0.419	1.374	-1.266	1.021	0.343	0.498	0.535	0.684	0.606	0.982	2.261	2.304	0.593	0.317	1.035	2.029	0.79	1.066	0.323	1.127	0.285	0.586	0.778	-1.569	0.043	0.981
GENE686X	5783	protein tyrosine phosphatase, non-receptor type 13 (APO-1/CD95 (Fas)-associated phosphatase)|PTPN13|4q21.3	1	-0.235	-1.628	1.065	1.068	2.282	0.332	1.717	1.978	2.347	1.762	1.143	0.832	2.87	2.989	4.661	2.404	1.462	3.616	1.753	1.553	0.846	0.338	2.012	0.75	1.603	2.47	1.971	0.995	-0.286	-0.865	-0.902	0.601	0.947	0.102	1.369	1.845	0.909	0.76	1.395	1.327	0.643	1.517	1.888	1.764	2.662	-0.119
GENE560X	51473	doublecortin domain containing 2|DCDC2|6p22.1	1	0.611	-0.155	0	-0.231	0.387	0.216	-0.302	-0.186	-0.283	0.174	-0.306	0.155	0.103	0.228	0.044	0.266	-0.011	0.257	0.702	0.789	0.167	0.632	-0.625	-0.259	0.138	0.443	-0.325	0.211	0.39	-0.181	-0.36	-0.689	-0.343	-0.066	-0.34	-0.09	-0.35	-0.015	0.301	-0.043	0.46	0.498	0.53	0.632	0.414	-0.07
GENE537X	4929	nuclear receptor subfamily 4, group A, member 2|NR4A2|2q22-q23	1	-0.398	0.474	0.647	-0.279	-0.169	-0.162	-0.505	0.634	-0.022	-0.063	0.088	0.332	0.399	-0.181	-0.652	-0.179	0.332	-0.129	-0.543	0.07	0.097	0.23	1.022	-0.17	0.021	-0.105	-0.171	-0.303	-0.356	-0.465	-0.016	-0.731	0.035	0.51	0.062	0.254	0.152	-0.038	0.179	0.004	-0.031	0.265	-0.328	0.83	0.653	-0.165
GENE844X	79698	zinc finger, matrin-type 4|ZMAT4|8p11.21	1	-0.299	0.271	1.242	0.974	0.083	0.502	1.081	2.15	1.286	1.719	-0.489	-0.069	0.051	-0.418	0.123	1.788	0.827	1.398	0.169	1.261	-0.165	1.459	0.212	1.122	2.04	0.973	1.127	0.278	1.658	3.047	2.073	2.351	0.966	0.84	0.043	-0.475	-0.716	-0.938	0.692	0.403	0.617	1.057	0.773	-0.19	0.245	0.356
GENE57X	1081	glycoprotein hormones, alpha polypeptide|CGA|6q12-q21	1	0.298	1.155	0.097	0.957	0.509	1.354	-0.614	0.388	0.283	-0.08	-0.065	-0.107	0.093	-0.084	1.227	0.342	0	0.488	1.132	1.061	1.073	0.304	0.257	2.075	1.04	1.321	0.711	1.05	0.888	-0.171	-0.279	-0.215	-0.182	1.297	1.786	0.906	0.336	-0.507	1.071	-0.083	1.23	0.329	0.484	1.116	0.286	1.704
GENE310X	26232	F-box protein 2|FBXO2|1p36.22	1	-0.332	0.116	-1.585	-0.099	-0.285	0.093	-0.141	0.191	-0.165	2.234	0.137	1.058	0.168	0.974	-0.081	-1.445	-0.441	-0.268	-0.061	0.999	0.838	-0.029	0.356	0.215	0.267	-0.21	-0.189	0.967	0.152	1.189	-0.754	-0.732	-0.553	0.038	-0.34	1.049	0.948	-0.464	-0.049	1.768	-0.985	-1.075	-0.975	-0.215	-0.135	-1.208
GENE441X	3757	potassium voltage-gated channel, subfamily H (eag-related), member 2|KCNH2|7q36.1	1	0.613	2.11	0.103	0.234	0.427	-1.15	-1.315	-0.009	0.436	1.241	0.075	0.785	0.403	-0.479	-0.751	0.472	-1.265	0.555	-1.46	-1.524	0.259	0.628	0.399	0.416	0.268	0.297	0.164	0.062	0.649	1.032	1.404	1.363	0.947	1.471	1.714	1.211	0.304	1.351	5.112	2.453	0.007	-0.426	-0.808	1.078	0.74	-2.305
GENE632X	55753	oxoglutarate dehydrogenase-like|OGDHL|10q11.23	1	0.334	0.328	0.309	0.194	0.303	0.638	-0.244	0.336	0.345	-0.424	-0.426	-0.131	-0.302	-0.235	0.014	-0.037	0.508	0.739	0.881	0.505	0.036	0.011	-0.285	-0.486	0.173	0.462	-0.167	0.291	0.788	0.823	0.177	-0.149	-0.096	0.116	0.332	0.172	0.135	0.122	0.33	0.321	0.382	0.681	0.727	-0.288	-0.154	0.032
GENE431X	3642	insulinoma-associated 1|INSM1|20p11.2	1	0.008	1.428	1.299	0.11	0.412	2.03	0.587	1.186	1.264	-0.037	0.458	0.332	0.336	0.208	-0.239	0.037	1.451	1.162	0.112	1.462	0.764	1.211	1.004	1.283	0.878	0.869	0.673	1.061	0.213	1.311	0.679	0.244	1.039	0.731	0.714	0.34	0.326	0.433	0.16	0.832	0.909	0.392	0.866	1.4	0.135	0.827
GENE354X	29106	secretogranin III|SCG3|15q21	1	-0.707	0.114	0.582	0.436	-0.868	-0.94	0.147	-0.551	-0.328	-1.168	-0.655	-1.339	-0.54	-1.53	-0.365	0.178	-0.575	-0.179	-0.643	0.605	-0.664	0.134	-0.734	0.391	0.757	0.078	-0.768	1.084	0.297	0.154	0.587	-0.572	0.121	-0.571	0.722	0.725	0.388	0.413	0.431	0.467	1.258	-0.028	0.389	-0.665	-0.364	1.61
GENE71X	1114	chromogranin B (secretogranin 1)|CHGB|20pter-p12	1	1.198	1.049	1.148	-0.064	0.441	-0.3	0.184	0.551	0.477	0.871	1.233	0.656	0.371	0.965	0.626	0.225	-1.013	-0.508	-0.13	-0.416	1.403	1.173	-0.178	-0.363	-0.082	-0.027	-0.212	0.941	0.237	-0.727	-1.123	-0.443	-0.207	-0.35	0.619	0.25	-0.835	-1.394	-0.073	-0.633	-0.542	-0.712	0.509	0.195	1.302	-0.772
GENE556X	5122	proprotein convertase subtilisin/kexin type 1|PCSK1|5q15-q21	1	0.536	0.49	0.598	-0.444	-0.602	0.515	1.05	-0.09	-0.091	0.544	0.615	-0.317	-0.121	-0.539	-0.59	-0.23	0.229	-0.771	-0.054	0.764	0.423	0.09	0.039	0.104	0.612	1.197	1.73	-0.642	-1.207	-0.785	0.726	0.676	0.284	0.902	0.226	0.618	0.066	0.134	-0.23	1.33	0.294	0.706	0.194	-0.047	-0.903	0.592
GENE772X	6860	synaptotagmin IV|SYT4|18q12.3	1	1.423	2.14	1.406	-0.416	-1.356	2.722	3.051	0.933	0.347	0.889	0.868	0.154	-0.433	0.467	-1.655	-0.808	1.774	-0.532	-1.096	-0.485	-0.301	2.188	0.296	-0.876	-0.666	0.049	-1.816	1.145	-1.168	-0.657	1.573	1.614	-0.199	2.635	-0.085	-0.002	-0.267	-0.664	-0.526	-0.241	0.178	0.382	0.47	0.922	-0.049	0.889
GENE999X	9607	CART prepropeptide|CARTPT|5q13.2	1	1.2	1.836	0.774	1.992	-0.23	1.484	2.241	0.849	1.032	0.599	0.528	0	-0.187	0.564	1.169	0.456	1.381	0.628	2.377	1.338	0.898	2.097	0.864	0.196	1.419	0.978	0.592	0.949	0.943	0.472	0.157	-0.805	0.324	0.377	0.167	0.984	-0.169	-0.644	1.022	0.584	1.231	1.27	1.394	-0.178	-0.651	0.366
GENE635X	55859	brain expressed, X-linked 1|BEX1|Xq21-q23	1	0.587	0.848	-0.025	0.288	2.96	2.797	2.026	4.123	1.913	3.002	2.62	4.132	1.316	3.598	-1.25	0.889	2.335	2.571	3.091	1.071	-0.441	2.538	1.323	0.436	-1.455	1.715	1.986	3.836	2.481	2.462	1.832	3.995	0.572	1.32	0.178	0.408	1.822	1.539	-0.716	4.037	-2.079	-1.511	1.934	-0.531	0.284	0.893
GENE911X	84707	brain expressed X-linked 2|BEX2|Xq22	1	-0.426	-1.314	-0.088	-1.149	-0.023	3.607	-1.599	6.5	1.619	3.217	1.48	2.925	-0.11	1.662	-1.535	-1.298	2.14	1.977	2.104	1.676	-0.698	1.666	0.249	1.886	-1.649	1.658	1.61	1.055	1.674	2.232	0.177	2.412	-1.124	-0.407	0	1.42	1.235	-0.368	-1.475	3.236	-1.421	-1.393	-0.574	0.029	0.217	3.921
GENE849X	79844	zinc finger, DHHC-type containing 11|ZDHHC11|5p15.33	1	0.096	0.157	-0.738	-0.222	0.221	-0.473	0.033	0.299	0.004	0.384	-0.293	0.019	-0.544	-0.121	-0.295	0.017	-0.393	0.145	-0.826	-0.027	-0.169	-0.236	0.331	-0.094	0.019	0.421	-0.034	0.32	0.137	0.601	0.639	-0.1	-0.093	0.032	0.064	-0.17	-0.058	0.179	0.3	-0.038	0.133	0.43	-0.079	0.271	-0.183	-0.018
GENE663X	56994	choline phosphotransferase 1|CHPT1|12q	1	2.512	1.57	-1.277	0.412	-3.144	-1.77	-2.361	-0.854	0.139	-1.349	0.371	-1.391	-2.104	-2.545	-2.379	-3.997	-2.554	-1.657	-3.124	-2.112	-4.209	-1.613	-2.183	0.013	1.674	-0.837	-1.54	-2.068	-1.041	0.23	0.231	0.715	-0.766	-1.639	-1.793	-2.512	-0.254	2.467	-0.964	-0.534	1.902	-1.155	-1.102	-0.33	-3.231	-1.368
GENE918X	84952	cingulin-like 1|CGNL1|15q21.3	1	-0.65	-0.688	-1.015	-0.287	1.486	-0.088	0.021	-0.594	0.286	-0.968	-0.477	-0.323	0.672	-1.141	-0.654	0.259	-0.222	-0.123	-0.293	0.471	-1.48	-1.039	0.115	0.065	0.303	-0.308	0.113	0.025	0.036	0.262	-0.551	-0.378	-1.183	-0.492	-0.791	-1.458	-0.493	0.071	-0.569	-0.183	-0.298	-0.401	-0.119	0.089	0.219	0.606
GENE813X	7366	UDP glucuronosyltransferase 2 family, polypeptide B15|UGT2B15|4q13	1	0	0.784	1.744	0.436	0.478	0.979	-0.39	0.247	0.239	0.06	0.086	-0.841	-1.333	-0.268	0.431	0.008	0.297	-0.015	1.722	1.394	0.064	0.633	-0.607	0.631	0.949	1.035	0.282	0.692	0.307	-0.452	-0.502	-0.024	-0.006	0.792	1.073	0.902	-0.461	-0.025	0.484	-0.013	0.861	0.387	0.636	0.185	-0.197	0.219
GENE642X	56155	testis expressed 14|TEX14|17q22	1	-0.041	0.859	0.569	0	1.211	0.735	2.376	0.014	0.455	3.563	2.499	0.724	2.468	1.243	1.162	6.383	1.075	1.098	1.387	1.46	0.484	0.735	-0.36	0.52	1.477	0.834	0.647	-0.462	-0.831	-0.312	-0.083	0.975	0.193	0.433	0.257	0.99	0.359	0.354	0.21	0.978	0.148	-0.215	-0.375	0.606	2.191	0.277
GENE825X	767	carbonic anhydrase VIII|CA8|8q11-q12	1	0.462	0.221	0.313	-1.491	-0.596	0.578	0.978	-0.538	-1.196	-0.381	0.088	-0.617	0.523	-0.431	-1.083	-0.119	0.326	0.209	0.238	0.618	1.696	2.725	0.239	-0.358	0.352	-0.141	-0.554	0.182	-0.024	0.508	-0.135	0.562	0.462	0.394	0.071	0.164	-0.084	-0.098	-1.048	0.504	-0.033	0.066	-0.179	0.396	-1.924	-0.668
GENE590X	5366	phorbol-12-myristate-13-acetate-induced protein 1|PMAIP1|18q21.32	1	1.301	1.742	1.263	0.722	4.343	0.048	2.169	-0.556	2.705	0.891	-0.809	-1.576	1.804	1.516	3.434	2.771	0.906	1.044	1.613	-0.023	-0.116	0.044	-1.979	1.805	1.129	0.389	0.015	-1.264	-0.809	-0.111	1.419	0.412	1.003	1.963	0.888	0.636	2.181	1.573	3.117	-0.055	3.831	4.631	4.3	2.97	4.064	3.331
GENE1X	1000	cadherin 2, type 1, N-cadherin (neuronal)|CDH2|18q11.2	1	0.446	0.429	1.146	-0.062	-0.507	1.151	1.047	4.043	1.613	3.937	2.367	4.199	-0.911	0.936	-0.547	1.635	1.733	-0.788	0.301	0.089	2.11	0.897	1.684	0.434	2.918	-0.527	-0.797	0.746	1.448	1.457	0.885	3.015	1.211	1.922	2.895	3.663	3.306	1.59	-1.069	3.067	-1.696	-0.2	-1.358	-1.236	0.509	2.708
GENE67X	11082	endothelial cell-specific molecule 1|ESM1|5q11.2	1	0.984	0.164	0.246	-0.035	-0.974	0.326	0.568	0.282	-0.126	-0.2	-0.985	-0.229	-0.274	-0.618	-0.371	-0.333	-0.083	-0.535	0.391	-1.24	-0.226	0.221	0.732	0.312	1.043	1.392	0.299	0	0.421	0.681	1.371	1.071	0.155	0.046	0.177	0.316	-0.148	-0.188	-0.435	0.427	-0.34	0.082	0.247	0.05	0.721	-0.086
GENE145X	1404	hyaluronan and proteoglycan link protein 1|HAPLN1|5q14.3	1	0.029	3.181	3.948	1.755	0.006	0.456	0.824	-0.341	0.002	-0.541	0.647	-0.063	0.165	-0.394	-0.566	-0.633	0.077	0.132	0.92	2.599	0.029	1.239	1.027	-0.05	0.351	-0.074	-1.308	0.807	-1.347	-1.552	-0.807	0.405	0.157	0.965	0.998	0.313	-0.622	-0.527	2.069	-0.239	-0.498	-0.278	0.405	0.497	-0.1	-0.437
GENE533X	4885	neuronal pentraxin II|NPTX2|7q21.3-q22.1	1	0.457	0.145	0.068	1.032	0.573	-0.055	-1.072	0.101	0.251	-0.177	1.261	0.581	0.052	0.685	0.727	0.381	-0.338	0.245	1.098	0.679	0.368	2.084	-0.557	0.221	0.118	0.417	0.024	3.292	0.671	0.57	-1.082	-0.967	-0.002	-0.171	0.209	-2.615	-0.646	-0.695	0.55	-0.459	0.178	0.14	0.225	0.291	0.262	0.386
GENE548X	5080	paired box 6|PAX6|11p13	1	5.18	1.055	0.65	-1.067	-1.665	-0.342	0.112	-2.069	-2.447	0.946	-0.972	-1.032	-1.247	-1.146	-1.617	-2.671	-0.715	-1.221	-1.549	-0.326	-0.67	0.266	-1.206	-3.042	0.132	0.891	-3.102	-0.949	-2.971	-1.359	0.495	1.863	-1.353	-0.367	0.067	2.069	1.3	0.553	-0.785	2.272	-0.869	-0.592	-0.374	-0.254	-1.655	0.057
GENE270X	23209	megalencephalic leukoencephalopathy with subcortical cysts 1|MLC1|22q13.33	1	3.848	4.164	1.1	-0.176	-1.533	1.174	5.215	-0.581	-0.736	0.143	0.217	0.075	-0.761	0.526	0.105	-0.738	-0.177	-0.635	1.053	0.669	-0.037	1.498	-1.182	-1.705	-0.489	-1.143	-2.143	0.646	-0.665	-1.473	-1.241	-1.145	-0.451	0.731	0.687	0.585	-2.121	1.092	-0.626	0.068	-1.082	-0.284	0.06	-0.537	-0.26	-0.667
GENE774X	6899	T-box 1|TBX1|22q11.21	1	-0.1705	0.6925	0.2485	-1.3565	0.1345	1.3035	0.0435	-1.0315	-2.6685	-1.5885	-0.4275	-0.2545	-1.0795	-0.4305	-0.5285	-1.8285	0.6945	-1.5785	-1.3925	-0.9875	0.5015	0.4205	1.1725	0.0105	-2.6155	-1.4685	-1.4425	0.3905	-2.3545	0.2205	0.9555	-0.0215	-0.6225	0.6525	-0.5715	-0.8575	1.4055	1.9175	-1.5485	1.7045	-0.9255	-1.6425	-0.6035	0.7585	0.8195	-0.3595
GENE945X	88	actinin, alpha 2|ACTN2|1q42-q43	1	0.924	0.014	-0.559	0.074	1.034	-0.742	2.636	0.223	-0.115	0.216	2.843	1.108	0.405	0.956	0.951	1.124	0.252	-0.633	0.081	-1.302	1.32	0.025	2.138	0.029	-1.555	-1.21	0.41	1.256	1.183	-2.017	-1.823	-1.628	-0.214	-0.705	0.632	-1.164	2.156	2.723	2.02	-0.745	-0.687	0.533	-0.66	0	1.608	-1.483
GENE621X	5522	protein phosphatase 2, regulatory subunit B, gamma|PPP2R2C|4p16.1	1	1.4345	0.6045	3.6565	5.3045	-0.3365	0.2275	-1.2065	0.7045	0.8005	-0.8395	-0.1425	1.0305	-0.8455	-0.6145	-0.6215	-0.6545	-1.1475	-0.1625	-0.4205	0.2585	-0.7765	0.3625	-0.5575	0.5055	1.0485	1.2625	-0.3225	0.0595	0.4535	-1.2605	-0.8315	-0.7795	0.3645	2.5015	0.8665	0.4065	0.8425	0.9075	1.4485	4.6635	0.1765	0.4825	0.3245	3.7555	0.3165	0.0385
GENE357X	2920	chemokine (C-X-C motif) ligand 2|CXCL2|4q21	1	-0.016	0.311	2.657	-0.324	-0.305	-1.602	0.336	-1.232	-1.697	-0.113	1.203	-0.252	-0.059	0.869	1.752	0.378	-3.887	-1.029	0.804	1.125	-0.313	-0.358	-0.454	-0.841	-0.088	0.842	0.718	-0.472	-1.318	-0.889	-1.474	-0.365	2.949	-0.757	-0.495	-4.055	-1.174	0.018	-0.762	-0.09	0.854	3.389	1.721	4.694	5.73	-0.97
GENE225X	2069	epiregulin|EREG|4q13.3	1	0.327	0.173	-0.24	0.372	0.366	0.025	0.52	0.244	0.032	0.359	0.152	-0.165	-0.192	-0.51	0.404	0.187	0.213	0.211	0.433	0.039	0.054	0.324	0.021	0.281	0.732	0.883	0.661	0.423	0.655	-1.161	0.25	-0.249	0.417	0.327	0.795	0.235	0.499	-0.506	0.221	0.621	0.37	0.807	1.387	0.146	0.646	0.533
GENE267X	23089	paternally expressed 10|PEG10|7q21	1	0.179	1.021	0.482	0.217	-0.027	-0.048	-0.137	0.821	0.167	-0.964	0.359	0.512	0.19	-0.185	0.644	-0.174	-0.056	-0.189	0.709	0.522	-0.507	0.198	0.283	0.126	0.15	0.264	-3.283	-0.396	-0.042	0.008	-0.479	0.135	-0.042	0.182	0.09	-0.193	-0.114	-0.023	-0.066	0.044	0.438	0.042	0.325	-0.829	-0.016	-0.23
GENE197X	1755	deleted in malignant brain tumors 1|DMBT1|10q26.13	1	0.879	2.015	0.96	0.53	-0.783	2.059	4.034	-0.618	0.157	0.204	0.542	-0.946	-0.365	-0.599	0.044	-1.147	0.141	-1.466	1.036	0.737	-0.799	1.562	0.899	-2.057	4.024	2.484	2.346	1.008	7.39	1.681	0.405	-0.76	-0.548	2.122	-0.359	-0.533	-0.939	1.444	-0.662	-0.207	0.491	2.041	2.426	-0.555	-0.202	0.825
GENE65X	11012	kallikrein-related peptidase 11|KLK11|19q13.33	1	0.636	0.343	0.422	-0.022	0.149	1.687	-0.519	-0.237	0.347	0.294	0.032	-0.967	-0.1	-0.17	0.124	-0.103	0.327	0.004	-0.272	0.17	-0.687	0.616	-0.557	0.593	0.469	0.585	0.534	0.878	0.594	0.493	0.45	0.276	0.133	0.783	1.109	0.268	0.677	0.232	-0.179	1.519	0.461	0.577	0.699	0.483	0.043	1.452
GENE181X	160728	solute carrier family 5 (iodide transporter), member 8|SLC5A8|12q23.1	1	-1.29	0.264	-0.847	2.508	0.888	1.441	1.017	-0.623	2.862	2.257	0.64	0.778	-1.09	1.041	-0.788	0.148	0.7	2.77	3.902	3.915	0.399	0.503	1.972	0.964	4.053	3.604	3.981	-0.87	3.184	4.425	2.923	3.272	0.519	0.199	2.108	3.775	4.529	3.316	0.465	-3.051	0.854	0.209	1.146	0.081	-1.743	-0.468
GENE12X	10232	mesothelin|MSLN|16p13.3	1	-0.323	1.59	0.11	9.194	-1.349	-2.033	0.158	-1.907	-2.321	-1.203	-0.829	-2.318	-1.541	-0.94	-1.322	-2.082	-2.382	-0.328	-0.954	-0.631	-1.629	-0.095	-0.311	-0.006	-2.019	0.306	-0.285	-0.331	-2.053	-3.562	-2.574	-1.939	4.818	6.784	3.166	6.985	5.666	5.873	5.663	-1.816	3.653	2.698	6.711	8.01	8.466	0.3
GENE49X	10644	insulin-like growth factor 2 mRNA binding protein 2|IGF2BP2|3q27.2	1	-2.321	1.283	1.805	0	-1.81	-0.632	-1.228	-2.501	-3.544	0.711	-0.316	-0.743	-1.335	-1.05	-0.738	-1.39	-3.08	-1.533	-0.89	-1.634	3.188	-1.479	-0.972	-3.985	-2.775	-2.13	-2.781	-0.821	-2.477	-4.249	-3.015	-1.752	2.221	2.597	2.301	1.908	1.143	1.645	3.19	-0.439	0.963	0.404	3.625	3.744	4.22	0.519
GENE264X	2295	forkhead box F2|FOXF2|6p25.3	1	0.179	0.938	1.541	0.002	-0.559	-1.737	3.672	-1.762	-2.85	-1.017	-0.907	-1.691	0.724	-0.924	2.743	4.519	-2.358	0.773	0.516	-0.199	3.168	0.815	1.882	-3.204	-1.579	-0.407	-1.15	1.313	-2.646	-4.45	-3.57	-1.318	0.1	2.879	3.645	1.811	2.859	3.251	4.785	-0.868	-1.935	-1.44	-1.529	-0.601	3.281	-0.413
GENE311X	2624	GATA binding protein 2|GATA2|3q21.3	1	0.553	-1.329	0.98	6.207	-2.146	-2.19	0.146	1.852	-0.288	-1.988	0.174	-2.572	-2.462	-2.085	-1.948	-3.281	-3.121	-3.047	-2.316	1.372	0.592	-0.922	-1.584	-0.671	-1.114	-1.814	-1.864	-1.104	4.461	5.573	3.575	0.387	-1.592	0.996	-0.213	-1.697	1.322	1.822	3.426	-1.273	-2.209	-2.104	-1.665	1.052	0.34	-2.313
GENE235X	2170	fatty acid binding protein 3, muscle and heart (mammary-derived growth inhibitor)|FABP3|1p33-p32	1	-0.298	-1.248	-1.155	-1.019	-0.767	-2.732	-0.807	-1.085	-1.748	-1.314	1.479	-0.735	-0.451	-0.58	-1.178	-1.835	-0.9	-1.871	-1.104	-0.205	-0.909	-1.352	-0.744	-2.616	-0.886	-1.099	-1.065	-0.782	-1.513	-3.171	1.09	-1.586	-2.129	-2.018	-0.767	-1.523	1.069	5.492	0.381	-0.787	2.112	0.154	-0.38	8.144	0.06	-2.133
GENE53X	1075	cathepsin C|CTSC|11q14.2	1	-0.255	1.149	3.452	-0.719	-0.152	-0.115	6.683	-2.12	-2.274	-1.129	0.008	-1.082	-0.533	-0.375	-0.831	1.12	-1.341	-3.312	-1.346	-0.633	-0.857	1.444	-0.768	-3.507	-1.917	-2.3	-3.289	-0.254	-2.115	-3.562	-2.261	0.261	-0.699	0.937	-1.682	1.209	0.494	-1.153	-2.085	0.641	-1.679	-0.83	-0.825	-1.048	-0.185	-1.739
GENE822X	760	carbonic anhydrase II|CA2|8q22	1	0.542	0.717	-1.956	-0.469	3.569	-1.33	1.88	-2.549	1.768	-0.007	2.334	2.09	-2.306	0.389	-1.079	-0.138	-3.697	-2.607	-0.937	-1.462	-0.006	-1.174	-0.557	-1.062	-0.585	0.316	0.03	0.312	0.1	-0.428	0.002	-0.494	2.576	0.461	-2.273	-2.634	-1.019	0.131	-0.17	1.95	2.06	3.568	2.821	3.004	1.779	-1.967
GENE459X	389058	Sp5 transcription factor|SP5|2q31.1	1	0.427	1.297	-0.572	-1.578	3.841	1.132	2.363	-0.09	-0.07	-0.772	0.505	0.246	4.897	3.866	-1.073	3.753	4.552	3.534	2.428	0.553	-0.692	0.137	1.078	-0.863	0.472	-1.295	-0.75	-0.269	-0.838	1.287	2.427	0.248	-0.742	0.789	0.352	0.064	-0.582	-0.915	-1.346	0.661	0.15	-1.144	-1.083	-1.104	-1.399	-0.436
GENE139X	1368	carboxypeptidase M|CPM|12q14.3	1	-0.255	0.528	2.155	3.44	5.854	5.515	3.317	-0.444	-0.974	-0.312	-0.344	0.006	0.477	4.715	3.73	2.586	2.347	3.904	3.243	3.666	4.258	0.522	1.283	-2.116	0.324	4.564	4.987	1.026	-0.647	-0.614	-1.42	-0.044	-2.093	-0.389	-1.737	-2.381	-1.337	-0.492	2.352	-1.746	-0.185	-1.151	-0.964	-1.508	-0.481	3.833
GENE448X	384	arginase, type II|ARG2|14q24.1	1	3.808	0.61	-2.373	-0.279	2.222	-0.252	0.346	-0.263	0.398	5.417	1.306	1.07	0.298	1.207	1.408	-1.377	-0.464	0.306	-0.995	0.562	1.508	-0.871	-1.014	2.27	5.997	3.163	3.079	0.098	1.785	2.753	2.778	2.341	-0.679	-1.464	-2.753	-2.413	-2.302	-0.662	-2.995	-0.545	0.639	1.28	0.775	1.436	2.596	-2.413
GENE23X	10381	tubulin, beta 3 class III|TUBB3|16q24.3	1	3.627	5.163	2.817	0.173	-0.694	-0.819	0.802	-1.712	-2.424	-0.725	0.467	-0.614	5.224	1.803	1.827	3.765	2.252	4.167	5.871	2.871	1.594	4.367	0.237	-2.181	-1.605	2.201	2.59	4.182	2.66	0.233	0.282	2.643	-1.208	-0.1	0.124	-0.762	-2.022	-1.98	-0.289	-0.976	0.937	2.2	3.228	0.422	1.452	-1.743
GENE492X	4232	mesoderm specific transcript homolog (mouse)|MEST|7q32	1	4.418	0.504	0.436	7.384	4.688	4.517	2.532	8.677	5.947	5.284	3.497	7.371	2.095	5.823	3.917	3.624	5.581	7.331	4.381	2.784	3.346	5.34	1.59	3.49	4.915	2.945	2.935	5.197	5.519	3.004	4.014	5.325	-0.004	-0.571	0.353	0.408	-1.831	-3.21	-1.391	3.097	-0.018	1.4	0.569	-0.764	2.609	-0.012
GENE149X	1428	crystallin, mu|CRYM|16p	1	-0.162	0.3	-0.171	-1.9	-0.478	4.655	1.022	3.139	1.729	5.94	3.017	4.489	2.161	1.113	2.437	-2.084	2.527	2.699	2.179	0.679	-3.582	2.221	1.402	3.863	7.587	6.261	7.788	5.801	5.267	6.863	7.334	8.641	-2.957	-2.323	-1.182	0.511	-1.756	-0.395	-2.484	0.519	1.838	-0.916	-1.76	-1.906	-1.219	-4.486
GENE596X	54360	cytokine-like 1|CYTL1|4p16-p15	1	0.421	0.626	2.27	0.25	0.415	1.45	3.304	3.948	7.984	2.434	7.221	7.238	1.901	3.52	-1.955	-3.078	1.377	1.243	0.539	-0.858	-1.423	6.144	1.167	2.992	5.931	-0.531	-1.331	4.725	6.016	-3.75	-0.465	2.401	2.718	0.205	-1.63	-2.129	0.508	0.135	0.067	4.131	-1.073	-1.215	-1.488	-0.886	-2.332	1.041
GENE38X	10538	basic leucine zipper transcription factor, ATF-like|BATF|14q24.3	1	2.295	2.153	-0.355	-0.01	1.992	-0.75	1.309	-1.74	-1.579	1.194	2.301	-0.655	3.038	2.44	3.878	2.676	1.226	1.636	2.321	1.409	1.904	0.864	0.168	0.838	0.249	-0.304	-0.052	1.211	0.34	0.392	-0.078	0.284	-0.183	0.078	-0.55	-0.956	-1.331	-0.915	0.177	-1.829	0.919	0.908	-0.318	-0.926	0.397	-1.902
GENE498X	4258	microsomal glutathione S-transferase 2|MGST2|4q28.3	1	-2.031	-0.747	0.462	-0.83	1.371	1.225	1.002	-3.508	-3.989	-2.002	1.683	-2.023	2.564	-1.818	2.955	-0.499	-1.435	0.504	0.107	0.939	2.417	-2.852	-1.596	-3.894	-3.391	0.24	-0.008	-0.543	-2.215	-3.699	-3.175	-3.449	-4.138	-0.558	-3.4	-2.924	-2.311	-1.887	3.129	-4.361	2.431	1.005	4.024	-1.176	1.881	-1.537
GENE426X	360	aquaporin 3 (Gill blood group)|AQP3|9p13	1	0.4245	1.2085	6.5165	1.1195	-2.6155	0.3855	2.5835	-0.8015	-0.8655	0.4815	0.4255	-1.0145	4.5005	2.8335	5.3885	3.7455	-1.5925	2.0525	3.2965	2.1865	1.2465	0.5685	2.0625	-2.0905	-1.0025	4.1185	2.7695	4.9025	2.7105	-1.8325	-1.8245	-0.0935	4.2345	3.7355	1.8815	1.9715	2.6065	1.8285	1.0885	-3.2045	3.5505	8.0575	6.0275	5.1965	3.5855	-1.6265
GENE332X	27076	LY6/PLAUR domain containing 3|LYPD3|19q13.31	1	-1.2675	0.7935	5.6405	0.4615	-1.6015	0.3025	0.4965	-0.9505	0.6945	1.0405	3.1395	0.9145	1.8065	2.4685	3.0185	0.2815	-1.1415	-0.8395	0.6605	0.0535	1.6575	1.6475	0.3995	0.6145	1.4175	3.6085	3.8095	2.8885	0.6195	-1.6775	-2.1215	-0.4845	2.3115	3.4885	4.3955	3.8985	4.2955	3.0565	2.3045	0.9735	4.4895	5.0255	4.5885	2.9875	3.7995	-0.3825
GENE960X	9052	G protein-coupled receptor, family C, group 5, member A|GPRC5A|12p13-p12.3	1	-0.612	0.712	1.109	4.52	4.258	1.842	2.658	-3.142	0.598	-0.174	-1.375	0.231	0.924	2.02	2.38	2.034	3.372	4.957	4.574	4.411	2.441	1.889	4.55	-2.629	-0.82	2.628	2.897	3.372	-0.503	0.007	-1.536	-0.295	4.157	3.57	3.4	3.539	2.947	2.132	3.817	1.152	0.106	1.128	1.761	3.109	3.905	0.941
GENE346X	2877	glutathione peroxidase 2 (gastrointestinal)|GPX2|14q24.1	1	2.98	1.266	4.231	5.201	1.04	1.797	3.948	3.255	4.633	0.287	2.661	2.824	1.666	3.009	2.979	1.503	2.713	-2.501	-2.163	-1.834	1.984	0.353	-0.82	-0.694	-1.334	-0.994	-0.197	-1.182	-1.85	-3.152	-2.905	-2.614	-2.124	-1.163	-1.782	-2.893	-2.762	-2.534	-0.106	1.489	-1.266	-0.842	-0.159	0.832	3.518	-2.412
GENE469X	3963	lectin, galactoside-binding, soluble, 7|LGALS7|19q13.2	1	5.431	6.917	3.118	-2.545	-0.601	2.682	2.435	1.44	0.563	2.022	5.344	2.93	3.353	4.099	4.588	4.344	0.979	1.798	0.223	1.022	4.255	4.306	1.719	2.601	1.126	2.304	3.916	4.155	5.312	0.751	-1.385	3.005	3.29	2.365	-0.017	-0.798	-0.643	-1.368	2.911	-0.27	2.158	4.877	3.858	-1.969	2.606	2.967
GENE491X	420	ADP-ribosyltransferase 4 (Dombrock blood group)|ART4|12p13-p12	1	3.844	-0.793	0.666	-1.203	4.237	1.965	3.52	4.306	2.939	3.76	3.26	4.47	3.791	5.231	6.807	5.265	5.97	7.196	5.771	7.432	2.431	3.585	1.841	3.98	4.765	3.95	3.901	2.803	3.696	4.38	3.194	3.483	-3.328	-2.027	-1.809	-2.29	-0.815	-1.04	-2.464	-1.128	0.532	-1.272	2.122	-1.586	-2.26	-3.054
GENE382X	30811	hormonally up-regulated Neu-associated kinase|HUNK|21q22.1	1	4.389	0.402	-1.87	-2.13	1.115	3.462	3.023	5.723	4.959	4.043	2.592	4.637	3.035	3.343	4.596	3.519	3.571	2.908	2.13	0.319	0.766	4.363	0.279	4.17	3.431	1.774	2.293	1.864	2.428	2.728	3.591	3.324	-2.073	-0.69	-3.976	-4.941	-4.653	-4.786	-5.002	-0.219	-1.584	-0.989	0.821	-1.146	-2.158	1.544
GENE627X	55504	tumor necrosis factor receptor superfamily, member 19|TNFRSF19|13q12.11-q12.3	1	3.583	0.121	-0.343	0.465	5.957	-0.081	5.014	5.396	0.173	3.552	0.955	1.222	6.509	4.992	6.305	3.563	7.016	6.5	5.799	5.352	-0.478	5.671	2.423	0.08	-1.531	4.912	5.161	3.306	4.777	5.333	4.325	4.438	-2.777	-1.271	-3.769	-5.618	-2.374	-2.915	-3.591	-3.447	-0.321	-2.248	-0.238	-4.688	-3.611	-0.166
GENE830X	7869	sema domain, immunoglobulin domain (Ig), short basic domain, secreted, (semaphorin) 3B|SEMA3B|3p21.3	1	4.28	4.475	1.402	0.35	4.709	6.172	6.32	6.293	6.252	5.483	5.936	4.877	5.879	4.682	6.122	5.62	6.812	5.338	4.936	3.38	2.765	4.11	1.57	2.512	-1.632	1.761	1.973	3.352	4.073	-1.187	0.234	2.003	-2.325	-0.157	-1.09	-2.326	-2.273	-2.298	-1.68	0.388	-1.337	-2.089	-3.015	-3.049	-1.857	-0.619
GENE921X	85409	naked cuticle homolog 2 (Drosophila)|NKD2|5p15.3	1	0.929	4.68	0.916	4.511	3.793	2.666	5.193	-0.6	1.627	4.47	3.259	0.797	2.612	1.562	3.031	3.203	3.702	4.851	5.242	4.806	0.378	3.711	2.618	-1.047	-1.707	2.204	2.118	3.354	1.487	0.654	1.361	0.821	2.841	2.838	1.421	1.139	2.48	2.402	1.693	1.927	-0.451	0	1.022	-0.972	2.013	3.486
GENE756X	655	bone morphogenetic protein 7|BMP7|20q13	1	3.297	-1.104	3.608	1.783	4.724	4.94	4.217	5.814	5.888	6.557	5.959	6.467	6.049	4.754	5.777	4.121	6.522	5.21	5.156	5.183	4.521	5.426	2.255	4.899	3.292	3.867	3.944	3.824	3.733	3.308	2.527	2.324	-2.855	-0.745	0.706	-0.719	-1.86	-1.723	2.501	-1.83	1.037	0.691	2.641	0.981	1.671	-2.195
GENE942X	874	carbonyl reductase 3|CBR3|21q22.2	1	1.13	-1.541	0.46	-2.131	1.763	0.693	2.455	3.047	2.772	1.543	1.918	1.87	1.923	3.044	3.779	3.001	2.576	1.465	2.003	1.656	1.194	3.618	-0.409	2.752	2.483	2.1	2.099	1.471	0.967	0.773	0.876	1.424	-2.174	-0.725	-1.306	-0.931	-0.96	-0.903	-0.79	-3.184	1.147	1.597	1.182	-0.714	-0.321	-0.933
GENE554X	51176	lymphoid enhancer-binding factor 1|LEF1|4q23-q25	1	-0.0145	0.5165	1.4225	-2.1085	-0.7375	-2.3995	-1.1395	1.5595	-0.3295	3.0535	-0.5985	4.7005	1.7665	-0.8245	-2.5985	0.1205	0.6425	1.2535	2.9575	1.8745	-1.7835	2.1065	0.2975	-1.6975	-3.0165	0.0165	-0.0915	-1.5885	-0.6505	2.4025	-2.3075	-2.3565	-2.7345	-0.2855	-1.9325	-1.9555	-2.2115	1.3605	0.5705	1.2675	2.0615	-0.4435	-1.8125	-0.9685	-0.5575	3.2845
GENE349X	2888	growth factor receptor-bound protein 14|GRB14|2q22-q24	1	-0.721	0.889	4.617	4.399	1.746	0.843	0.279	0.325	-1.647	1.291	1.171	0.812	-0.517	-0.019	1.148	0.472	-3.46	1.681	2.674	2.997	0.402	1.195	0.425	2.96	3.758	1.376	1.862	1.813	2.6	2.019	1.449	3.438	-0.874	2.394	1.193	-1.129	0.122	-0.213	-1.104	0.685	0.691	0.869	-0.167	0.308	-1.69	0.362
GENE417X	351	amyloid beta (A4) precursor protein|APP|21q21.3	1	0.721	4.247	0.497	-0.942	-0.203	0.037	0.587	-2.112	-3.398	0.105	-1.345	-0.655	-0.499	-0.372	-1.618	-1.365	-1.565	-2.665	0.159	0.782	-0.558	0.998	1.328	0.414	-0.7	-1.017	-1.097	0.505	-1.171	-2.847	-1.316	0.116	-1.743	0.292	-1.399	-0.57	-1.003	-1.21	-1.188	-0.642	-1.365	-0.845	0.914	0.41	-0.243	-1.909
GENE186X	163732	Cbp/p300-interacting transactivator, with Glu/Asp-rich carboxy-terminal domain, 4|CITED4|1p34.2	1	-1.836	-1.112	-1.067	-0.288	1.025	2.513	-0.703	-2.065	-0.368	0.649	-0.42	1.966	-0.752	-0.35	-0.829	-1.118	1.749	-0.005	-0.424	1.662	0.404	1.844	0.27	-2.274	-1.964	-1.523	-1.307	0.556	-1.262	0.17	-0.415	-1.301	0.32	0.523	0.483	0.617	1.595	0.853	-0.845	1.64	-1.778	-3.307	-2.412	1.655	-0.685	0.198
GENE298X	25907	transmembrane protein 158 (gene/pseudogene)|TMEM158|3p21.3	1	1.179	0.363	-0.602	-0.906	0.202	0.076	0.872	1.889	1.563	1.925	0.86	0.895	1.443	1.008	1.469	2.17	-0.873	0.304	-0.433	-0.735	-0.333	2.617	-1.304	2.581	4.352	0.54	0.492	1.683	2.905	2.157	1.656	3.362	-0.216	0.289	0.552	-0.336	0.181	-0.882	0.811	-0.608	-1.117	0.604	-0.084	-0.591	0.787	-1.06
GENE253X	2244	fibrinogen beta chain|FGB|4q28	1	0.53	-1.421	-0.595	-0.005	3.139	-1.122	-2.961	1.934	0.722	4.816	1.776	0.686	1.405	3.418	1.124	0.862	-2.568	1.385	1.519	0.874	1.274	-0.923	0.801	7.542	4.477	0.348	2.676	1.786	2.59	2.409	-0.594	-0.173	0.697	0.17	1.483	0.274	-0.443	-0.677	1.352	0.28	-0.478	0.271	0.512	0.906	3.244	-0.213
GENE256X	2266	fibrinogen gamma chain|FGG|4q28	1	0.211	-1.967	-0.574	-1.031	2.407	-1.498	-4.313	0.68	0.745	0.813	0.619	1.665	1.982	1.493	0.522	1.171	-3.904	1.709	1.343	0.078	0.837	-1.274	1.82	0.727	3.809	3.859	5.049	3.264	5.831	7.899	5.06	5.277	0.351	0.154	1.308	0.578	-1.009	-1.349	1.301	0.2	0.603	0.332	2.366	1.266	1.79	3.351
GENE233X	2168	fatty acid binding protein 1, liver|FABP1|2p11	1	1.484	-0.061	0.302	0.004	0.016	-1.617	-1.084	0.719	0.336	1.011	1.037	1.223	1.01	1.741	0.785	1.422	-2.919	0.342	0.43	0.249	0.863	-0.817	2.561	1.079	-1.02	-0.526	1.308	1.868	0.653	-1.622	-0.98	-1.255	0.487	0.65	1.734	0.388	-1.287	-1.444	1.05	0.398	-0.909	-1.215	0.393	0.733	2.275	-0.42
GENE214X	197	alpha-2-HS-glycoprotein|AHSG|3q27	1	0.2	-2.074	-1.639	0.772	3.316	-1.222	-4.755	1.579	1.206	1.368	0.892	2.046	1.048	1.963	2.101	1.639	-3.187	2.094	0.719	0.834	1.739	-1.794	0.164	1.737	-2.042	-1.272	1.72	2.643	1.667	-0.335	-2.264	-1.026	0.388	-0.107	0.137	-0.95	-1.175	-1.63	1.715	-0.808	-1.6	-1.6	-1.101	1.115	2.728	-1.753
GENE413X	3484	insulin-like growth factor binding protein 1|IGFBP1|7p13-p12	1	1.199	-0.972	-0.832	-0.083	3.539	-1.292	-3.506	1.909	1.196	1	1.225	1.835	0.169	2.432	1.927	1.209	-2.106	1.595	0.474	-0.14	2.203	-0.767	1.764	1.728	-1.416	-0.516	2.151	2.427	2.678	-0.677	-1.616	-0.332	1.269	-0.428	1.348	-0.034	-1.038	-1.34	1.964	0.186	-1.621	-1.171	-0.567	0.877	3.73	-0.781
GENE378X	3040	hemoglobin, alpha 2|HBA2|16p13.3	1	-0.414	-2.753	-0.458	0.447	2.78	-0.47	-2.206	1.996	1.698	-0.124	-0.153	1.517	1.51	2.174	3.268	1.583	-0.876	3.328	0.587	2.212	1.944	1.42	0.573	3.189	-1.041	0.147	2.068	2.11	3.006	3.524	0.25	1.289	1.666	1.046	1.825	0.726	1.575	3.283	1.881	0.831	-0.202	0.874	-0.146	2.438	2.683	-0.787
GENE796X	7125	troponin C type 2 (fast)|TNNC2|20q12-q13.11	1	-1.308	-3.117	-0.189	1.816	3.32	-1.495	-2.321	1.899	1.089	0.167	3.526	1.466	0.503	1.25	1.95	1.439	-1.552	2.561	0.93	-0.768	1.304	-1.65	0.445	2.415	-1.877	-1.081	1.239	2.094	2.29	2.113	-2.955	-1.571	0.852	-0.463	1.423	-1.188	3.193	3.37	3.056	-1.185	0.017	0.912	-1.554	1.41	2.057	-1.337
GENE798X	7136	troponin I type 2 (skeletal, fast)|TNNI2|11p15.5	1	-0.506	-1.862	0.993	1.631	2.517	-0.672	-0.84	1.508	0.914	-0.152	2.714	0.742	0.979	1.231	1.92	0.838	-1.122	2.283	0.437	0.502	1.146	-0.545	0.248	2.132	-0.378	-0.611	2.002	2.007	1.996	1.17	-1.262	-1.001	0.726	0.308	1.649	0.204	4.379	4.519	3.598	0.189	0.936	2.056	-0.651	0.2	2.99	-0.87
GENE944X	8788	delta-like 1 homolog (Drosophila)|DLK1|14q32	1	0.332	-1.577	-0.952	0.51	1.816	-0.589	-0.063	0.298	0.325	0.766	0.966	0.736	0.256	1.388	1.327	0.511	-2.006	0.089	0.698	2.051	0.608	-0.094	0.581	0.029	-1.355	-0.797	0.444	1.84	1.404	-0.441	-0.897	-0.75	0.392	-0.046	1.443	-0.115	-0.863	-1.126	0.786	0.12	-1.273	-1.324	-0.744	0.602	2.351	-0.163
GENE263X	22943	dickkopf 1 homolog (Xenopus laevis)|DKK1|10q11.2	1	-0.573	1.534	1.099	-0.043	-0.865	1.254	1.265	-0.234	-0.768	0.188	-0.163	-0.688	-0.597	-0.308	-0.904	-0.821	0.748	-0.667	0.923	2.371	-0.787	1.14	2.132	0.123	0.062	-0.343	-0.625	-0.052	-2.192	-0.329	-0.135	0.564	-0.173	0.662	0.388	0.47	-0.102	-0.398	-0.908	-0.149	-0.044	0.319	0.547	0.807	-0.728	-0.717
GENE266X	2297	forkhead box D1|FOXD1|5q12-q13	1	-0.915	1.09	1.071	2.495	-0.218	0.879	-0.906	0.124	0.046	1.695	0.173	1.304	0.538	0.055	0.34	-0.604	-0.947	0.006	0.908	1.88	-0.767	0.975	1.305	0.431	0.562	1.002	-0.359	1.84	-0.217	-0.575	-0.874	-0.193	0.708	3.108	1.388	0.798	1.643	3.652	5.793	-1.022	0.398	-0.07	-0.496	0.441	0.932	0.225
GENE193X	1690	coagulation factor C homolog, cochlin (Limulus polyphemus)|COCH|14q11.2-q13	1	0.326	0.335	0.721	-1.478	-0.677	0.371	0.609	-0.587	-0.572	-1.455	-0.413	-0.696	-0.588	-1.07	-1.377	-1.702	0.106	0.676	0.295	1.429	-0.47	1.143	-0.441	-0.529	0.654	0.317	-1.566	-1.051	0.317	5.865	3.321	1.634	-0.377	0.036	0.181	0.643	0.405	0.389	-0.546	-0.099	0.322	0.334	0.111	-0.031	-1.384	0.053
GENE546X	5055	serpin peptidase inhibitor, clade B (ovalbumin), member 2|SERPINB2|18q21.3	1	-0.21	3.888	3.84	-3.272	-2.268	-0.538	1.056	-1.911	-1.82	-1.605	-1.73	-2.393	-0.921	-1.767	3.338	-2.707	-1.418	-1.077	-0.255	-0.82	-2.873	1.148	-0.808	-2.727	1.653	7.115	7.272	0.126	-1.283	-4.255	-1.297	0.651	-0.878	-1.181	-1.555	-1.546	1.826	-0.227	-1.389	-1.025	5.415	5.575	7.104	0.663	2.332	1.21
GENE96X	116448	oligodendrocyte transcription factor 1|OLIG1|21q22.11	1	0.1415	0.4695	0.3665	0.8425	0.5365	1.4055	0.2045	0.3775	0.0775	0.1655	1.2585	0.2135	-0.3145	0.7515	1.0185	0.5885	0.4995	0.4795	0.8665	0.7695	0.2555	-0.2305	-0.7505	0.9825	-0.2955	1.4405	1.5225	1.3795	1.6575	0.3065	-0.4215	-1.2435	-0.0645	-0.1275	0.2005	-0.5015	-0.3455	-0.6745	-0.0645	-0.1185	1.0375	-0.4265	0.1695	0.1505	0.3615	0.1875
GENE539X	5005	orosomucoid 2|ORM2|9q32	1	-0.113	-0.081	-0.454	-1.079	-1.361	-0.411	-0.073	-1.34	-1.187	-1.308	-1.517	-1.693	0.268	-0.841	-1.216	-1.312	-0.886	-1.663	-0.662	-1.306	-0.385	-0.526	-0.077	-0.806	-0.402	-0.419	-0.91	-1.278	-1.703	-1.835	0.42	-0.497	-1.022	-0.193	-0.507	-0.117	1.832	3.028	-0.756	0.221	1.541	-0.265	-0.454	2.117	-0.031	-1.217
GENE176X	1572	cytochrome P450, family 2, subfamily F, polypeptide 1|CYP2F1|19q13.2	1	3.309	-0.836	-1.506	3.841	-3.7	-2.652	-2.177	-4.418	0.426	-2.939	-2.802	0.02	-0.734	-2.116	-1.505	-3.813	-1.35	0.291	-0.294	1.254	-1.175	-1.457	0.679	-1.858	-1.302	0.248	-0.172	0.332	2.082	3.073	2.524	1.489	-3.022	-2.505	-3.058	-3.614	-1.201	-0.607	-2.917	-0.902	1.62	-2.3	-1.211	1.113	-2.493	-3.192
GENE187X	1644	dopa decarboxylase (aromatic L-amino acid decarboxylase)|DDC|7p12.2	1	2.389	2.358	0.25	0.175	-1.046	2.048	2.981	-0.929	-1.5	-0.567	-1.044	-1.579	-0.322	0.044	-1.703	-2.514	1.319	-1.949	-0.825	-1.885	-1.308	1.338	-0.522	-3.36	-0.963	-0.821	-2.095	-0.658	-2.022	-0.849	0.902	1.53	-1.207	2.15	-1.034	-0.406	0.159	-0.577	-1.813	-1.681	-1.02	-0.444	-0.095	-0.511	-1.033	-0.47
GENE391X	3219	homeobox B9|HOXB9|17q21.3	1	-0.114	0.075	0.37	0.356	-0.445	0.05	-0.34	-0.513	-0.811	-0.568	0.186	0.022	-1.134	0.196	0.392	-0.559	-0.72	0.291	0.265	0.154	-0.238	0.402	-0.505	-0.104	-0.743	0.218	0.203	-0.133	-0.316	-0.221	-0.855	0.022	-0.461	-0.686	-0.086	-0.459	-1.131	-0.573	-0.228	-0.631	-0.116	-0.195	0.029	-0.242	-0.442	-0.69
GENE1018X	9982	fibroblast growth factor binding protein 1|FGFBP1|4p15.32	1	0.174	-0.289	1.318	0.312	-0.388	1.91	0.675	-0.55	-0.984	0.867	1.718	1.15	1.326	0.983	0.274	-0.255	0.2	0.408	1.08	0.843	1.249	0.901	2.331	-1.429	-1.43	2.699	3.009	1.371	-0.309	-2.295	-2.709	-0.168	3.664	-0.585	-0.098	1.991	2.007	1.548	0	-1.514	3.062	2.553	5.144	-0.311	1.123	-1.536
GENE938X	8653	DEAD (Asp-Glu-Ala-Asp) box polypeptide 3, Y-linked|DDX3Y|Yq11	1	0.676	4.036	2.119	0.154	0.127	1.73	1.783	-1.628	-1.993	-0.936	0.291	-0.906	-1.622	-0.172	-1.163	-0.923	-0.644	-1.256	-1.51	-1.373	-0.601	1.041	1.437	-2.615	-0.731	-0.758	-3.126	-0.483	-1.214	-0.603	0.314	1.081	-0.753	0.303	-0.3	-0.393	-1.119	-0.955	-0.972	-1.284	-0.902	-0.8	-0.303	-0.691	-0.493	-0.499
GENE985X	9355	LIM homeobox 2|LHX2|9q33.3	1	-1.034	-0.566	1.365	0.845	0.606	-0.255	-0.651	-0.336	-0.177	-0.87	0.723	-0.17	-0.336	0.129	-0.13	-0.692	-1.909	-1.032	-0.338	0.017	-0.588	0.177	0.086	-1.059	-1.382	-1.869	-1.004	0.378	-1.465	-1.682	-2.195	-0.445	3.475	6.612	6.623	5.076	6.69	4.773	4.513	6.738	-0.037	-1.57	-0.729	-0.656	-0.027	-1.287
GENE649X	56475	reprimo, TP53 dependent G2 arrest mediator candidate|RPRM|2q23.3	1	0.5725	1.4775	1.1475	-0.8515	-0.4445	-0.7385	0.4165	0.2185	2.1215	2.6695	-0.1135	-0.8645	-0.7775	-0.1195	-1.5595	-1.2835	-1.5105	-0.6815	0.1575	0.7735	-0.7615	1.2995	-1.2145	0.8625	0.4615	0.0225	-0.3795	-0.5385	-0.8255	0.2205	0.7715	0.2955	-0.2595	-0.3645	0.2155	-0.6355	-1.5135	-2.4325	-0.6085	-1.1345	-0.5335	0.8825	0.1125	0.7825	0.4175	-1.0115
GENE711X	627	brain-derived neurotrophic factor|BDNF|11p13	1	3.4415	-0.3495	0.2405	-2.4805	-1.2395	0.6335	1.0665	3.5555	2.7235	3.9605	2.9625	4.2555	1.6505	3.6705	0.4705	0.9925	2.9465	3.3695	4.4525	3.4025	-2.6285	3.0025	0.9055	3.7495	2.2585	3.5605	4.0675	2.5455	3.5805	2.5785	1.4815	2.5245	-1.5295	0.0555	-1.4205	-1.3275	-0.5805	-1.6825	-1.3345	-0.6285	-0.0065	0.5715	-0.4825	-0.0535	-0.9695	-0.4045
GENE17X	10279	protease, serine, 16 (thymus)|PRSS16|6p21	1	-0.585	-0.84	-1.908	-2.052	0.347	-0.395	-0.604	1.75	1.371	0.156	0.097	1.274	0.897	1.133	0.469	0.375	1.788	0.493	0.786	0.895	-0.784	0.96	0.611	0.532	0.618	0.344	-0.354	-0.218	-0.621	0.653	0.719	0.884	0.262	-0.444	-1.313	-1.03	0.296	-0.272	-0.805	1.439	-1.167	-0.66	0.018	-0.964	0.469	0.004
GENE86X	114990	vasorin|VASN|16p13.3	1	-0.624	0.021	-1.443	-1.033	-0.002	1.681	0.595	1.544	0.126	1.115	0.894	1.15	-1.777	-0.449	-1.587	0.067	-0.405	0.912	-0.17	-0.876	0.454	0.28	-0.225	1.08	1.1	-0.203	-0.36	0.896	0.102	-0.239	-0.69	0.908	1.564	2.025	1.671	1.829	1.319	0.615	2.619	2.105	-0.537	-0.026	-1.301	0.695	0.672	0.923
GENE227X	2139	eyes absent homolog 2 (Drosophila)|EYA2|20q13.1	1	0.173	-1.13	-2.209	0.301	-0.278	3.574	2.427	-0.503	0.684	1.978	2.074	2.153	1.454	-0.164	-0.404	1.254	3.388	1.492	1.807	2.842	0.403	0.029	1.794	1.112	0.151	0.278	0.727	1.449	1.226	1.011	0.195	0.511	-0.929	0.221	0.806	0.251	-1.494	-1.101	-1.164	-1.255	0.008	-0.09	0.399	0.911	0.519	-0.247
GENE333X	27151	C3 and PZP-like, alpha-2-macroglobulin domain containing 8|CPAMD8|19p13.11	1	-0.015	0.378	0.384	0.064	0.041	0.37	0.338	0.086	-0.13	-0.335	-0.883	-0.186	-0.745	-0.141	0.02	-0.468	-0.027	0.015	-0.198	0.72	-0.02	0.012	0.069	-0.115	0.013	0.077	0.091	0.335	0.085	0.007	0.16	-0.025	-0.116	0.26	0.244	0.177	0.027	-0.624	0.152	-0.39	0.275	0.054	-0.044	0.321	-0.363	-0.153
GENE133X	135932	transmembrane protein 139|TMEM139|7q34	1	-0.539	-0.636	-0.217	0.483	0.131	-0.264	-0.125	-0.002	0.148	0.228	0.323	-0.38	-0.34	-0.03	-0.01	0.122	0.041	0.643	0.627	0.572	0.042	-0.106	-0.565	-0.089	0.432	0.732	-0.132	0.281	0.311	0.405	-0.009	-0.621	-0.107	-0.45	0.044	0.038	0.191	-0.476	0.213	0.187	0.105	0.032	0.4	0.068	0.031	-0.001
GENE466X	3945	lactate dehydrogenase B|LDHB|12p12.2-p12.1	1	2.382	0.656	-1.722	3.93	-0.931	-0.743	-2.799	1.542	2.251	-0.978	0.709	0.94	-0.796	-0.244	-3.38	-1.849	-0.414	-1.876	-0.64	-0.681	-1.55	-0.031	-1.135	0.301	-0.036	0.003	-0.397	-0.211	0.594	0.123	0.698	-0.284	-1.48	-1.446	-1.874	-1.439	-0.801	1.833	0.56	6.613	-0.21	-1.08	-1.657	0.464	-3.468	0.734
GENE155X	1466	cysteine and glycine-rich protein 2|CSRP2|12q21.1	1	0.513	-0.928	2.784	1.684	1.129	0.805	0.898	5.737	0.166	2.587	2.109	1.367	0.668	2.804	-0.649	-0.035	1.632	-0.187	1.109	1.332	0.16	2.746	0.484	1.479	0.106	2.39	2.454	4.024	3.038	-1.318	-0.106	1.449	2.157	1.584	1.008	2.039	2.294	1.656	0.916	0.905	2.416	3.183	1.856	-1.425	0.618	-0.048
GENE299X	25925	zinc finger protein 521|ZNF521|18q11.2	1	-0.801	-0.471	-0.595	1.066	-1.408	1.017	-0.468	1.833	0.389	0.6	1.505	1.478	-1.823	-1.669	-2.837	-1.434	-4.797	-3.101	-2.434	-2.017	-1.149	-0.851	-1.636	0.127	-0.421	-0.865	-1.227	0.417	0.167	-0.442	-0.245	1.08	-0.509	-0.508	-0.266	-0.499	-0.496	-1.063	-1.006	0.781	-0.142	-0.344	-1.792	-1.107	-1.236	0.956
GENE884X	83690	cysteine-rich secretory protein LCCL domain containing 1|CRISPLD1|8q21.11	1	3.313	-0.294	-0.87	-1.048	0.055	1.576	0.148	8.649	3.424	5.306	4.353	4.078	0.035	0.965	-0.46	-0.234	-0.081	0.473	0.35	-0.626	0.029	2.885	-0.01	8.732	7.322	3.181	2.965	0.522	1.081	1.449	1.434	1.512	-1.326	-0.547	-0.183	-0.219	-0.682	-0.299	-0.27	-0.824	0.269	-0.444	-0.362	-0.053	-0.791	-1.008
GENE208X	1908	endothelin 3|EDN3|20q13.2-q13.3	1	0.381	0.297	0.5	0.835	0.484	-6.229	0.119	0.673	0.807	0.728	-0.005	0.368	1.104	0.981	0.987	0.35	0.356	1.208	1.145	1.502	0.78	0.322	-0.415	0.23	0.773	0.763	0.765	1.124	1.117	1.056	-0.748	-0.525	0.502	0.185	0.436	-0.116	0.412	-1.09	0.755	0.353	0.489	0.394	0.785	1.032	0.767	0.201
GENE519X	4609	v-myc myelocytomatosis viral oncogene homolog (avian)|MYC|8q24.21	1	-0.383	-1.582	-0.453	-0.488	0.592	0.357	1.297	1.293	0.899	0.467	-1.103	0.507	0.27	-0.041	0.709	2.001	1.488	1.391	1.047	1.149	0.872	2.909	1.515	-0.671	-0.667	0.139	0.333	0.647	1.477	0.06	2.034	1.23	-0.794	-0.4	-0.153	-0.799	-0.227	-0.944	0.49	0.127	-1.114	0.206	-0.775	-0.606	-0.001	-0.182
GENE482X	4071	transmembrane 4 L six family member 1|TM4SF1|3q21-q25	1	-1.312	1.878	-1.488	2.739	1.486	2.285	1.711	-1.839	2.803	0.801	2.8	2.605	-0.194	0.478	0.662	0.179	0.995	1.232	0.492	0.387	0.655	-0.602	1.049	2.783	0.917	1.088	1.091	-0.987	-1.211	0.018	-1.13	-1.831	4.216	0.933	-0.112	1.975	2.194	2.237	-0.006	0.744	1.982	0.752	1.319	0.581	1.37	3.463
GENE169X	1525	coxsackie virus and adenovirus receptor|CXADR|21q21.1	1	-0.528	-0.941	-1.159	1.005	1.693	1.161	2.354	-1.117	1.885	0.62	-0.346	-0.213	0.518	0.544	3.925	2.902	0.827	2.45	2.118	2.669	2.173	-0.069	1.004	0.019	0.241	2.719	3.186	-0.243	2.512	2.073	2.586	1.334	2.182	0.912	1.641	3.267	2.684	1.949	-0.397	1.724	0.363	0.911	0.637	0.987	-0.544	1.984
GENE18X	1029	cyclin-dependent kinase inhibitor 2A|CDKN2A|9p21	1	0.866	-0.221	0.055	0.327	2.48	-1.382	-0.057	2.075	1.778	2.78	1.747	2.591	3.199	0.615	0.956	1.36	-0.238	1.631	0.349	-0.242	1.801	-0.261	-0.749	3.808	0.905	0.01	-0.492	1.266	-0.899	0.699	0.196	-1.076	4.405	3.952	3.225	3.54	-2.096	4.188	3.202	0.5	2.266	4.192	1.566	2.74	1.935	1.156
GENE141X	1381	cellular retinoic acid binding protein 1|CRABP1|15q24	1	0.486	0.072	-0.134	1.732	-0.662	0.651	-1.341	0.41	0.923	0.954	-1.201	2.752	1.229	-0.254	-0.162	0.884	-1.463	0.728	0.131	-0.601	-0.354	1.819	0.826	1.803	3.408	0.734	1.173	2.273	0.195	0.378	4.297	3.166	0.643	2.693	1.12	2.093	1.865	1.303	-0.217	-1.294	2.294	3.144	2.731	2.17	1.148	3.739
GENE368X	29970	schwannomin interacting protein 1|SCHIP1|3q25.32-q25.33	1	0.127	0.962	0.961	-1.522	0.019	0.523	2.376	1.096	0.52	1.09	0.27	1.266	0.475	1.34	-0.644	0.697	1.188	-1.231	-0.645	-0.674	0.52	0.688	1.488	-0.45	-0.224	-1.847	-1.589	-0.57	-1.617	-2.163	0.949	1.036	-0.7	2.418	-1.031	0.988	1.165	0.984	-0.047	0.411	-1.717	-0.778	-0.858	-0.903	-0.589	0.477
GENE173X	154043	CNKSR family member 3|CNKSR3|6q25.2	1	0.852	-0.678	1.961	-2.17	-1.456	0.394	1.628	2.527	1.643	1.505	1.509	1.087	2.514	1.213	-0.245	1.139	1.892	0.615	-0.355	-0.105	1.288	0.714	0.289	-1.754	-0.904	-0.272	-0.227	-0.744	-0.968	0.294	0.938	0.145	-0.787	0.567	0.377	1.629	-0.105	-0.397	0.487	-1.213	-1.151	-0.524	0.076	-0.369	-0.022	-0.787
GENE292X	2564	gamma-aminobutyric acid (GABA) A receptor, epsilon|GABRE|Xq28	1	0.837	-0.482	0.275	0.017	-0.171	-0.23	-0.592	-0.241	-0.389	0.144	-0.274	-0.524	0.393	-0.34	0.309	0.213	-0.921	-0.04	0.189	0.217	-0.91	-0.429	-0.983	-0.083	0.18	0.012	0.106	0.579	-0.342	-0.197	1.021	0.418	-0.258	0.497	0.97	0.406	0.776	0.488	-0.514	0.345	0.362	-0.361	-0.306	0.333	0.814	1.438
GENE432X	3655	integrin, alpha 6|ITGA6|2q31.1	1	-1.064	-1.597	-0.103	-1.413	-0.618	0.529	-0.399	0.669	2.655	0.806	-1.64	0.737	-0.517	-0.803	0.223	0.641	0.629	0.391	0.363	-0.035	-1.971	-0.115	1.229	0.984	1.724	0.256	0.744	-1.352	0.143	1.482	1.647	1.679	-1.052	-1.126	-2.362	-1.594	-1.462	-1.882	0.449	0.245	0.154	0.33	0.523	1.682	1.355	1.346
GENE127X	133	adrenomedullin|ADM|11p15.4	1	-2.484	-0.449	0.557	1.317	-1.056	-0.47	1.233	-0.406	-0.848	-0.73	-0.658	0.282	-1.663	-2.593	1.387	-0.123	-1.28	-1.328	-1.049	-0.206	2.035	-0.388	-2.003	-1.151	1.092	0.311	0.17	0.427	-1.323	-1.062	-1.323	-1.049	3.542	1.481	1.244	2.815	0.555	0.566	-1.161	-2.003	0.709	-0.51	2.169	0.443	2.674	0.689
GENE553X	51129	angiopoietin-like 4|ANGPTL4|19p13.3	1	1.139	2.1	0.527	-0.018	-2.745	-0.169	0.928	1.009	-0.879	0.263	1.208	0.878	-1.309	-1.429	-0.197	0.006	0.297	-0.995	-1.928	-0.736	-2.175	0.686	-1.752	-0.039	1.447	0.887	0.581	-0.468	-0.3	-1.747	-1.121	-0.896	0.704	1.296	0.318	0.399	2.334	1.488	2.602	-1.924	2.719	3.255	-0.012	3.159	2.121	2.429
GENE689X	5806	pentraxin 3, long|PTX3|3q25	1	-0.899	-0.163	0.235	-1.885	-3.641	2.282	2.67	-1.545	-1.205	0.615	0.06	0.192	-0.421	-2.017	-1.325	-1.888	-1.791	-2.407	-2.666	-2.414	3.388	-2.011	-0.426	2.155	-0.19	-2.023	-2.157	-0.242	-2.011	-2.496	-0.613	-1.225	1.388	4.417	1.054	3.572	1.263	0.391	-1.404	-0.33	1.734	2.282	-0.035	1.756	2.518	-1.96
GENE191X	1672	defensin, beta 1|DEFB1|8p23.1	1	3.434	0.556	0.81	-1.517	-0.582	-0.573	2.441	2.756	-2.96	3.855	-0.156	-1.735	1.426	2.43	4.198	3.14	0.614	1.406	0.046	2.027	-0.058	0.452	-0.728	5.563	6.706	5.244	5.611	-0.22	4.625	1.25	6.182	3.118	-2.097	1.203	-1.758	0.708	-0.891	-1.96	-2.26	0.698	2.717	2.283	4.267	1.378	0.553	-1.501
GENE342X	2824	glycoprotein M6B|GPM6B|Xp22.2	1	0.918	-1.144	-1.818	1.048	1.798	-0.594	0.377	4.647	1.833	1.966	0.154	3.124	2.222	1.555	1.058	2.202	3.205	5.205	3.503	3.036	2.335	2.524	2.54	2.579	3.357	1.906	1.668	0.208	1.965	2.535	2.244	1.99	-0.853	-0.478	-2.803	-3.683	-3.316	-2.704	0.341	0.846	0.623	0.08	0.493	-0.208	-0.014	0.671
GENE244X	220	aldehyde dehydrogenase 1 family, member A3|ALDH1A3|15q26.3	1	-0.659	0.24	0.261	0.241	-0.807	0.013	-0.869	-0.17	0.095	0.651	0.183	0.919	0.207	-0.012	-0.618	0.305	1.337	1.743	2.832	2.74	1.087	-0.183	0.853	0.986	1.516	0.983	1.097	0.551	0.461	0.043	-0.127	-2.541	-0.006	-0.351	-0.504	2.348	1.251	1.674	-0.395	-0.57	1.227	3.149	1.653	0.123	-0.358	-0.099
GENE207X	1906	endothelin 1|EDN1|6p24.1	1	-1.087	-1.044	-0.708	0.032	2.622	1.258	0.575	-1.256	1.94	1.735	-1.243	-0.862	-0.409	0.544	1.688	-0.147	1.53	3.162	3.516	5.62	-1.078	-0.367	2.95	-0.543	-0.43	2.895	2.941	0.782	0.213	0.584	1.348	1.341	0.906	0.165	2.356	3.336	3.086	1.084	0.379	-1.13	0.289	0.339	0.377	0.352	2.115	-0.474
GENE72X	1116	chitinase 3-like 1 (cartilage glycoprotein-39)|CHI3L1|1q32.1	1	1.762	0.085	-2.066	-0.795	-1.102	4.135	2.433	-0.14	2.884	1.705	1.097	2.01	0.026	2.839	2.053	1.604	0.027	-2.081	-1.198	-0.038	-0.153	0.201	-1.388	0.366	2.181	1.447	1.613	3.597	1.686	3.217	2.059	-0.495	-0.432	1.388	1.254	-0.396	0.645	-0.312	0.678	-1.04	2.167	0.514	1.763	2.521	1.685	2.06
GENE62X	10950	BTG family, member 3|BTG3|21q21.1	1	1.0525	-0.6165	-2.3545	-0.3825	1.1505	0.0295	-0.2925	1.0015	0.7565	2.6895	2.8015	1.9445	1.5375	2.5415	2.4365	1.8735	0.3365	0.0385	1.5585	0.7665	1.9835	-0.6645	-0.7085	-0.1045	0.2455	1.0095	0.6265	0.6545	0.2805	0.0645	-0.2995	-0.8825	1.1085	-2.3465	-1.2155	1.3075	-0.3215	-0.2045	-1.7595	-0.3625	-0.2995	-0.4405	1.1915	0.1935	-0.5325	-0.5615
GENE309X	26227	phosphoglycerate dehydrogenase|PHGDH|1p12	1	0.593	-1.929	-0.036	1.832	1.292	0.261	0.506	0.559	1.606	1.011	0.268	0.334	0.42	-0.294	1.029	-1.059	0.693	0.889	-0.143	-0.159	2.141	2.949	-1.19	0.826	0.016	0.064	-0.282	-0.38	-1.257	-0.981	-0.913	0.424	0.381	-0.173	1.105	-0.531	-0.253	-0.395	1.651	3.401	-1.422	-1.913	-0.653	0.113	1.248	0.608
GENE367X	29968	phosphoserine aminotransferase 1|PSAT1|9q21.2	1	0.476	-2.132	0.031	-0.905	0.125	-0.893	-1.172	2.422	2.002	0.136	0.378	1.139	1.113	0.476	0.097	1.851	1.275	-0.821	-0.584	-0.931	1.398	0.468	-0.562	0.765	-0.249	-0.465	-0.047	0.816	-0.833	1.853	1.723	1.324	0.578	-1.754	-1.824	-0.979	-0.545	-0.661	0.166	1.576	-0.353	-0.924	0.691	0.449	-0.157	0.334
GENE363X	2950	glutathione S-transferase pi 1|GSTP1|11q13	1	-1.013	-1.336	0.033	-1.48	-0.244	1.187	0.031	-0.965	1.066	1.566	1.465	1.586	0.354	1.549	-0.424	-0.062	1.499	-0.716	0.161	0.908	2.152	0.576	-0.016	0.563	-0.717	-1.355	-1.39	0.617	0.065	-0.505	-0.803	-1.703	-0.427	-1.175	-0.878	-0.441	0.109	0.318	0.395	-1.638	-0.545	-0.278	-0.604	0.151	0.231	-1.345
GENE24X	10397	N-myc downstream regulated 1|NDRG1|8q24.3	1	-2.439	-1.639	1.361	-0.967	-1.268	2.062	3.68	-0.314	-0.036	-0.425	-1.365	-0.268	0.717	0.171	3.297	3.26	2.044	1.118	1.499	1.135	2.758	-0.753	0.184	-2.259	0.15	-0.012	0.137	0.612	0.172	0.352	0.731	-0.394	2.064	2.164	2.283	3.406	2.271	0.908	0.346	2.246	-0.804	-1.714	0.121	3.514	1.992	-0.037
GENE379X	306	annexin A3|ANXA3|4q21.21	1	-0.7505	0.9155	-1.9075	0.8765	-0.4415	-1.1195	0.2935	-1.5375	1.5695	0.6405	-0.4175	-0.6975	-0.6535	-1.2525	0.7075	-0.3445	0.2995	2.6455	0.0515	0.4465	-0.1885	-0.4925	1.5825	0.8185	2.2135	0.0995	0.4235	-1.7615	-2.2455	-1.6335	0.6135	-0.2045	5.3005	0.8075	1.1735	3.7025	2.4055	2.2905	-0.2165	-0.6415	2.4415	2.3785	2.8405	0.8285	1.3825	3.2175
GENE451X	3855	keratin 7|KRT7|12q13.13	1	-0.61	3.062	-4.181	2.873	-0.317	1.03	-0.947	-1.227	-0.324	2.223	-0.505	-1.549	-2.792	-2.031	-2.615	-1.453	2.019	2.025	2.083	3.158	-1.065	2.833	1.212	1.161	2.404	1.413	1.626	1.914	0.453	-0.309	-0.283	-0.04	2.307	2.239	2.472	1.634	2.016	1.436	1.25	0.757	2.101	2.121	1.188	2.432	1.193	2.61
GENE237X	2173	fatty acid binding protein 7, brain|FABP7|6q22-q23	1	2.158	0.422	0.887	0.947	2.147	-1	-1.259	2.294	0.731	1.318	1.99	2.476	2.21	2.318	2.329	3.137	-1.822	1.495	2.425	1.885	2.122	0.138	-0.145	0.095	-0.301	0.38	0.984	0.946	1.445	0.045	-0.057	-0.203	1.006	0.433	1.596	0.421	-1.039	-1.035	1.084	0.46	0.215	0.81	1.255	2.145	2.379	0.69
GENE366X	29842	transcription factor CP2-like 1|TFCP2L1|2q14	1	-1.425	-1.906	-1.1	4.1	-0.036	0.309	1.377	-1.049	-0.248	2.148	-0.506	-0.402	1.81	0.829	1.756	2.998	5.813	4.315	4.063	6.328	2.856	1.975	4.322	-0.536	0.609	2.367	2.728	2.567	1.832	0.362	0.076	0.808	0.091	2.884	3.1	2.655	3.24	2.868	0.65	1.607	0.369	-1.715	-1.666	1.224	0.294	-2.8
GENE85X	114907	F-box protein 32|FBXO32|8q24.13	1	1.17	-0.953	-1.022	-0.632	1.45	1.823	2.595	2.581	3.169	2.269	2.081	1.704	0.398	2.448	3.339	2.129	1.85	2.05	2.063	1.295	1.599	3.816	0.272	2.274	1.735	1.501	2.013	0.295	1.669	1.059	1.201	1.595	-2.17	0.356	-0.16	-0.608	1.709	0.854	-1.621	0.384	-0.822	0.429	-1.349	-0.161	-0.944	1.088
GENE220X	2019	engrailed homeobox 1|EN1|2q14.2	1	0.581	0.437	0.341	2.101	0.877	-0.064	1.199	0.518	0.537	0.488	0.681	0.543	-0.165	0.669	0.761	0.467	0.586	0.187	0.752	0.697	1.229	0.453	0.568	0.018	0.374	0.704	0.983	0.581	0.956	1.039	0.152	0.504	0.711	0	-0.053	0.578	0.417	0.204	0.164	0.54	0.667	0.602	0.439	0.898	0.857	1.126
GENE490X	419	ADP-ribosyltransferase 3|ART3|4p15.1-p14	1	1.6155	0.8085	3.3715	-1.7795	1.8485	0.6285	0.8465	1.8095	3.0625	2.1675	0.9985	2.7975	2.2745	2.1925	1.2645	2.3075	0.9505	0.3875	0.2415	0.0535	-0.4825	1.2685	-0.3805	2.8725	1.8885	0.3625	0.2965	-0.6945	-0.5865	-0.2155	0.5945	-0.6575	-0.2705	-0.7645	0.0035	-0.5965	2.7865	3.7555	0.6205	-0.2025	3.0675	1.0285	1.0475	-0.7085	0.1035	-0.2585
GENE303X	25984	keratin 23 (histone deacetylase inducible)|KRT23|17q21.2	1	2.076	0.232	-0.547	4.327	2.01	1.662	2.809	1.948	2.002	1.707	-0.967	0.291	4.213	2.158	1.288	1.012	5.701	5.756	4.434	4.262	2.817	5.465	4.595	-0.109	2.192	5.509	5.839	3.059	4.102	4.121	4.751	3.37	-2.19	-0.358	1.659	0.775	1.595	-0.7	-1.822	2.338	0.731	-2.311	-0.67	-3.212	-3.79	-0.585
GENE117X	1299	collagen, type IX, alpha 3|COL9A3|20q13.3	1	1.807	0.008	1.812	5.45	3.247	1.694	3.661	3.022	2.436	2.736	1.456	1.286	4.554	0.756	1.575	4.392	2.678	5.257	3.821	2.926	2.504	-0.192	1.959	2.709	2.227	0.1	1.175	0.985	0.81	1.638	1.357	1.492	1.089	1.258	1.249	1.515	0.661	-0.342	0.184	4.127	-1.266	-1.729	-2.265	-0.987	-4.111	2.246
GENE116X	1297	collagen, type IX, alpha 1|COL9A1|6q12-q14	1	0.184	0.155	1.04	4.918	0.793	-1.031	-0.512	-0.721	-0.346	0.568	1.194	2.544	-2.272	0.595	-1.511	-0.481	0.865	2.203	1.291	1.619	1.746	-0.862	-1.112	3.811	0.842	-1.101	-1.566	-0.102	0.747	1.221	1.334	1.331	-1.744	-1.274	-2.142	-2.072	-2.766	-3.765	-2.278	-0.157	-1.764	-0.723	-0.523	1.439	-3.161	2.805
GENE81X	11341	stimulator of chondrogenesis 1|SCRG1|4q34.1	1	4.981	2.822	3.534	2.492	-0.872	-0.899	-1.264	4.407	1.912	1.423	-1.224	2.914	-0.855	1.527	-0.197	1.457	-0.306	0.498	1.855	1.666	-1.67	2.056	1.271	1.471	5.489	-0.619	-0.823	-0.323	0.347	-0.36	-0.727	0.388	-0.801	-0.197	-0.021	-0.936	0.281	-1.668	-0.826	3.023	0.962	1.181	2.046	1.774	-0.838	6.854
GENE877X	8326	frizzled family receptor 9|FZD9|7q11.23	1	0.905	2.511	0.195	0.452	1.396	-0.554	3.054	3.911	1.009	0.801	1.016	3.21	2.122	-0.437	1.624	1.412	1.405	2.179	2.227	0.634	2.655	3.186	2.068	1.48	1.833	-0.926	-1	-0.627	0.009	-0.877	-0.02	0.185	-1.815	-0.986	-0.242	-0.526	-0.026	-0.097	-0.358	1.201	-0.903	-1.085	-1.357	-0.562	-2.033	4.357
GENE287X	245973	ATPase, H+ transporting, lysosomal 42kDa, V1 subunit C2|ATP6V1C2|	1	2.521	2.365	0.69	4.168	0.289	0.711	1.542	-1.633	2.054	-2.727	0.438	-0.573	-0.846	-0.299	2.547	-0.879	3.187	3.73	2.637	2.783	-1.463	3.468	1.634	0.331	-0.608	2.2	3.715	2.332	4.257	3.072	4.44	3.394	2.098	2.648	1.615	0.923	2.514	1.369	0.186	3.257	2.246	1.993	0.84	1.124	-2.873	5.26
GENE464X	3934	lipocalin 2|LCN2|9q34	1	0.863	0.17	-2.629	0.61	-1.165	4.402	-0.357	1.961	3.531	2.355	4.361	3.356	-0.861	1.664	2.476	0.386	0	-1.861	1.091	1.226	2.058	0.075	-1.491	2.32	1.162	1.824	1.776	1.957	3.041	3.412	3.073	0.558	1.744	0.891	-0.409	-0.496	-0.01	0.106	-2.082	1.67	2.581	1.785	1.661	2.541	-0.355	3.581
GENE445X	3783	potassium intermediate/small conductance calcium-activated channel, subfamily N, member 4|KCNN4|19q13.2	1	1.375	1.644	-1.978	-0.917	-2.761	-0.384	-1.942	0.856	1.521	-1.561	1.999	0.709	-0.815	-0.035	0.172	-0.345	-1.079	-2.039	-0.765	-1.679	-0.651	0.928	-0.653	0.632	-0.583	-1.147	-0.682	1.288	0.988	1.183	1.461	0.815	-0.041	-0.135	-1.571	-0.773	-1.074	-0.867	-1.276	0.962	0.081	-0.018	-0.394	0.369	-0.004	1.561
GENE427X	362	aquaporin 5|AQP5|12q13	1	0.173	1.432	-2.209	0.561	-3.037	0.212	0.795	-3.441	2.689	-0.772	3.229	2.025	-1.217	-0.901	1.657	0.664	-1.62	-2.51	-2.43	-2.894	1.155	3.286	-0.491	1.31	-3.205	-2.754	-2.249	-0.692	-0.217	-1.232	-0.737	0	0.983	0.92	-1.08	-2.557	-1.333	-1.658	0.124	2.183	-0.675	-1.87	0.263	1.595	1.23	4.063
GENE286X	244	annexin A8-like 2|ANXA8L2|10q11.22	1	0.755	2.731	5.149	3.755	-0.619	2.13	3.337	-0.988	-0.345	0.932	-1.412	-1.994	3.116	0.376	2.323	1.68	-0.024	4.388	4.763	5.033	-1.659	1.957	2.944	-1.515	-0.346	5.324	5.54	2.346	1.391	-1.99	-0.404	-1.413	2.977	4.434	4.282	5.55	6.082	4.807	5.609	4.208	5.214	5.594	5.274	4.977	4.818	2.948
GENE461X	3914	laminin, beta 3|LAMB3|1q32	1	-0.029	-0.64	2.732	0.863	2.131	-0.241	0.338	-1.366	1.311	1.342	2.946	-0.07	2.098	1.592	1.992	3.18	-1.03	-0.382	1.816	2.24	2.339	-0.34	0.692	2.089	-0.213	0.01	0.385	1.921	1.923	0.77	-0.64	0.097	3.176	1.503	1.97	2.262	3.115	2.585	2.35	1.575	2.349	3.632	2.633	3.604	2.803	0.848
GENE462X	3918	laminin, gamma 2|LAMC2|1q25-q31	1	1.473	1.122	1.488	0.745	1.597	1.524	2.901	1.94	2.69	2.537	0.729	0.184	2.551	1.745	2.635	2.936	2.793	3.139	2.163	1.917	1.111	1.535	0.331	3.168	1.986	0.838	0.854	0.082	0.949	1.363	1.562	1.356	3.161	1.391	0.8	2.22	1.867	2.037	0.052	-1.642	3.749	4.192	3.259	2.615	3.01	4.169
GENE447X	3815	v-kit Hardy-Zuckerman 4 feline sarcoma viral oncogene homolog|KIT|4q11-q12	1	-2.093	-2.292	-2.565	3.409	2.604	3.518	1.391	-0.26	2.582	2.017	2.558	1.568	0.738	1.047	0.583	0.428	1.825	0.574	2.615	4.236	0.032	0.694	1.403	0	0.688	1.456	1.861	2.328	3.313	2.523	1.969	1.304	-0.202	0.261	1.026	1.606	2.376	0.889	-0.661	1.237	-0.701	-2.786	-2.429	0.213	-2.588	-0.934
GENE452X	3860	keratin 13|KRT13|17q12-q21.2	1	0.92	0.805	3.341	1.068	-0.314	0.983	0.596	0.252	0.764	3.123	2.418	-0.598	2.044	1.729	1.223	1.265	0.651	0.73	0.746	1.25	1.523	1.766	2.046	1.388	1.263	2.428	2.777	2.225	1.734	1.115	0.193	-0.279	2.387	-1.047	-0.769	1.613	1.173	0.452	-0.519	0.372	3.932	3.749	4.475	2.338	3.482	-0.69
GENE454X	3866	keratin 15|KRT15|17q21.2	1	2.042	-0.988	-1.089	0.21	-0.401	0.386	0.052	0.043	1.352	-0.241	0.208	-0.925	3.532	2.426	2.842	0.901	1.265	0.861	2.641	1.682	2.189	1.279	4.834	-0.594	4.234	1.885	1.789	1.236	0.603	-0.777	-1.008	-1.435	-0.752	-0.962	0.24	-1.11	5.354	-1.435	-0.564	-1.085	-0.393	-0.725	0.569	-0.402	0.985	-1.104
GENE301X	25928	sclerostin domain containing 1|SOSTDC1|7p21.1	1	2.971	0.655	2.936	7.225	3.097	-0.114	4.091	4.623	3.557	6.607	3.117	5	7.019	5.978	7.58	7.642	7.341	9.154	7.529	7.51	3.439	5.24	6.433	5.328	8.012	5.736	5.15	3.346	3.848	4.669	3.537	3.91	-3.479	-0.434	-2.513	-1.562	-0.111	-0.774	-1.833	-2.936	2.505	4.352	1.671	-2.228	-1.875	-5.093
GENE74X	11197	WNT inhibitory factor 1|WIF1|12q14.3	1	-1.067	0.186	1.364	-0.536	2.383	3.614	4.577	1.139	0.265	1.505	0.298	-0.18	7.638	7.338	7.439	6.848	8.926	7.188	7.567	7.613	-0.049	8.555	8.647	2.021	-0.635	6.084	7.905	6.902	7.669	11.131	9.447	6.259	-0.711	-0.682	-0.138	-1.446	-0.701	-0.259	-0.323	-2.46	1.451	-0.799	-0.424	1.886	-1.359	3.774
GENE404X	3400	inhibitor of DNA binding 4, dominant negative helix-loop-helix protein|ID4|6p22.3	1	3.134	0.565	0.58	0.495	4.008	5.261	4.325	6.77	4.724	5.461	1.901	4.202	6.264	5.452	5.668	6.501	7.219	7.274	8.621	8.016	4.52	4.596	5.441	4.518	5.305	5.336	5.377	4.596	5.849	5.914	5.397	4.506	1.539	-0.088	1.213	2.892	1.582	0.752	-0.241	0.282	0.677	0.285	3.132	-1.363	-1.65	-1.662
GENE123X	1308	collagen, type XVII, alpha 1|COL17A1|10q24.3	1	0.927	-0.137	3.897	-0.077	0.989	2.086	2.32	2.311	3.255	3.142	3.518	3.066	2.851	3.841	3.157	3.865	2.523	3.148	4.4	4.264	2.092	2.769	1.903	3.634	3.108	2.354	2.498	3.667	3.423	2.686	1.773	2.844	-1.047	0.054	1.094	1.627	1.63	0.727	-0.37	-0.334	3.227	4.107	3.953	1.784	3.814	-0.544
GENE283X	23650	tripartite motif containing 29|TRIM29|11q23.3	1	2.435	-0.896	3.773	1.826	2.981	5.022	3.55	2.64	1.247	4.339	3.169	2.847	4.243	2.87	4.255	4.489	4.545	3.703	6.009	5.799	3.811	4.792	3.917	4.375	3.935	4.601	4.019	3.652	2.679	2.349	1.242	1.796	-2.324	1.748	3.347	2.959	3.398	1.783	2.138	0.551	3.399	5.055	3.965	1.939	2.617	-1.135
GENE453X	3861	keratin 14|KRT14|17q12-q21	1	-0.794	0.002	6.663	3.455	0.959	3.003	2.41	-0.552	0.94	-0.471	0.238	-1.99	2.347	2.779	3.063	2.987	2.837	3.126	3.93	4.224	2.614	2.28	3.416	-0.81	-0.345	3.297	3.407	3.26	1.305	-0.017	0.897	-1.437	3.134	2.192	3.157	3.602	4.01	2.969	1.491	1.928	5.879	5.477	4.03	3.739	3.911	0.082
GENE449X	3852	keratin 5|KRT5|12q13.13	1	3.029	-1.333	6.862	-0.498	0.525	3.883	5.018	4.21	6.027	2.94	2.89	4.107	3.414	3.883	5.549	1.774	5.496	5.789	4.01	4.215	3.028	5.912	4.693	-0.457	4.547	4.153	4.089	4.469	4.416	4.5	3.824	2.941	-0.987	-1.057	2.002	1.319	3.518	0.486	-0.359	-1.69	5.602	6.633	5.345	1.79	0.373	-1.689
GENE456X	3872	keratin 17|KRT17|17q21.2	1	-0.212	-0.871	5.757	-0.64	2.169	4.352	4.621	0.618	1.721	0.385	0.43	-0.933	4.734	1.947	3.519	1.706	2.286	1.582	1.181	0.747	2.18	4.999	3.336	1.407	3.48	4.032	4.834	2.98	1.966	-0.019	0.888	0.115	3.905	2.828	4.423	4.569	4.478	2.51	-0.463	0.759	4.259	5.511	3.783	1.868	3.388	0.748
GENE934X	8626	tumor protein p63|TP63|3q28	1	2.256	-1.339	2.127	-3.317	1.541	4.906	4.176	5.342	5.835	5.218	4.29	4.484	4.705	4.516	4.867	5.429	4.528	4.871	5.742	5.827	2.244	5.409	2.578	5.179	4.614	5.404	5.623	3.389	5.528	4.684	4.563	4.825	-2.421	-0.927	2.775	2.968	3.243	1.387	-1.125	-4.097	3.67	4.088	4.739	1.751	2.176	-1.175
GENE450X	3854	keratin 6B|KRT6B|12q13.13	1	0.366	0.222	3.417	1.339	-0.295	0.215	0.19	0.243	-2.351	0.317	0	-0.08	0.213	0.186	1.85	-0.176	1.71	1.696	1.489	2.137	-0.258	1.742	0.755	-0.076	0.202	2.08	2.243	0.743	0.871	0.129	0.337	-0.516	0.2	0.256	0.783	1.205	0.42	1.154	0.356	-0.973	5.877	5.287	5.535	3.743	4.549	-0.064
GENE148X	1410	crystallin, alpha B|CRYAB|11q22.3-q23.1	1	-1.115	-0.948	-0.478	0.422	-0.121	0.681	-0.056	2.288	1.903	1.889	1.748	0.941	0.232	1.543	-0.579	0.436	-0.017	1.13	1.142	1.041	-0.039	-0.283	0.17	2.511	0.533	-0.02	0.112	0.645	0.656	0.223	-0.561	-0.406	0.386	-0.685	-0.43	0.033	1.055	-0.517	-0.266	1.615	1.083	-0.412	-0.985	-0.961	-1.392	-1.018
GENE2X	1001	cadherin 3, type 1, P-cadherin (placental)|CDH3|16q22.1	1	0.697	0.41	1.677	-0.507	0.824	1.339	0.591	2.33	1.638	1.764	1.372	3.05	2.815	2.523	1.331	2.089	3.286	2.754	2.792	2.836	1.308	2.244	0.77	1.42	0.536	0.745	0.759	2.789	2.205	1.753	1.577	2.055	-0.546	-0.258	0.557	-0.086	0.144	-0.411	0.497	-1.513	0.035	1.143	1.267	1.599	0.15	0.478
GENE527X	4781	nuclear factor I/B|NFIB|9p24.1	1	-0.1345	-0.1955	-0.9885	0.1945	-5.8255	1.6375	1.6045	1.4525	2.5755	1.5675	1.0215	0.6665	1.1435	1.0855	1.0875	0.5125	1.9685	1.3625	1.4525	1.3695	0.3025	-0.6435	0.1085	1.2165	-0.2475	0.0955	0.2125	0.6425	1.8765	1.6745	0.9785	0.8195	-0.7835	1.8145	1.3605	0.9815	2.2435	0.4125	-1.7075	2.2305	-1.6425	-2.7375	-2.7515	-0.5035	-1.9865	-0.0105
GENE273X	23321	tripartite motif containing 2|TRIM2|4q31.3	1	-0.09	-1.323	-0.566	1.04	0.339	-0.044	-0.543	-0.69	0.098	-0.999	-1.735	-1.331	0.782	-0.005	-1.358	-1.524	1.422	2.175	2.297	2.803	-0.967	0.634	3.908	0.458	1.482	1.638	2.898	-0.175	0.954	2.604	2.562	1.194	0.276	-0.742	0.192	2.044	1.741	1.202	0.69	2.204	0.478	0.201	0.487	-0.388	-1.535	0.679
GENE293X	2568	gamma-aminobutyric acid (GABA) A receptor, pi|GABRP|5q35.1	1	0.321	-0.391	-0.803	2.452	-1.552	-0.58	0	-1.596	2.073	2.278	3.268	2.673	1.731	2.931	1.063	1.647	3.339	8.583	5.419	5.838	4.586	0.231	2.893	-0.346	2.84	2.989	2.068	3.631	4.73	6.017	3.972	3.36	6.904	5.059	3.457	4.36	4.379	3.451	3.149	3.988	0.88	0.895	2.872	3.556	1.249	3.397
GENE265X	2296	forkhead box C1|FOXC1|6p25	1	-0.823	-1.778	-1.826	3.548	2.198	1.551	1.866	-2.428	2.736	0.17	0.613	0.529	1.451	0.945	2.31	1.62	1.476	4.109	2.932	3.796	0.74	1.387	2.974	-0.25	-0.342	2.156	2.635	1.722	0.57	0.707	0.196	0.553	2.127	0.623	1.423	3.146	2.898	2.041	2.086	1.328	-1.373	-1.212	-0.385	-0.608	0.339	1.369
GENE75X	11202	kallikrein-related peptidase 8|KLK8|19q13	1	0.284	-0.137	0.162	0.732	0.331	0.781	-0.412	-0.09	0.038	0.746	0.415	0.449	0.381	0.742	0.863	0.223	0.244	0.525	1.157	1.256	0.332	0.309	-0.797	0.307	-0.076	0.406	0.297	1.157	0.99	0.228	-0.08	-0.606	-0.227	0.453	0.995	0.384	0.059	0.3	0.442	0.339	0.053	-0.025	0.39	0.288	0.707	0.833
GENE296X	25818	kallikrein-related peptidase 5|KLK5|19q13.33	1	0.229	0.102	2.338	0.692	0.31	1.925	-0.564	0.656	1.093	0	1.099	-0.484	0.169	2.209	2.578	0.88	0.305	0.619	1.787	1.731	0.697	2.343	-0.952	0.965	1.643	5.377	5.393	3.741	3.042	0.431	-0.86	0.317	0.421	1.357	1.258	2.731	4.471	1.679	0.956	0.368	1.927	1.823	1.668	1.41	0.297	-1.162
GENE606X	54763	rhophilin associated tail protein 1|ROPN1|3q21.1	1	0.98	0.41	0.359	-0.181	1.231	0.548	-0.235	0.612	0.413	1.052	1.565	0.53	1.063	0.803	0.793	0.817	0.789	1.196	0.471	0.869	0.507	-0.006	0.025	0.953	0.47	0.724	0.174	0.377	1.281	0.828	0.804	0.095	0.351	0.51	0.449	0.707	0.435	0.167	0.509	1.002	0.419	0.784	0.776	0.172	0.802	1.485
GENE739X	6422	secreted frizzled-related protein 1|SFRP1|8p11.21	1	-0.868	-2.493	-0.034	0.314	-1.467	0.02	1.153	0.377	0.855	3.431	1.68	2.539	0.865	1.863	0.017	2.218	0.447	-0.514	2.352	1.503	3.063	0.955	0.328	3.75	2.5	-0.125	-0.079	0.979	0.254	0.095	-0.668	-1.65	-0.374	2.137	1.586	0.784	1.297	0.394	-0.854	0.346	0.961	1.975	0.24	1.727	1.589	0.03
GENE872X	8190	melanoma inhibitory activity|MIA|19q13.32-q13.33	1	0.432	-0.371	0.455	0.372	3.369	-0.344	1.011	1.768	0.3	2.17	2.32	2.31	0.975	1.353	1.657	1.185	2.411	1.971	1.384	1.673	2.727	2.744	1.332	3.898	2.12	0.735	0.705	0.795	0.801	1.781	0.308	0.084	1.169	0.175	0	-0.679	-0.062	-1.367	-0.672	2.007	-0.124	-0.706	-0.199	0.173	-1.211	0.377
GENE655X	5655	kallikrein-related peptidase 10|KLK10|19q13	1	1.817	0.978	0.435	0.902	-0.262	0.215	0.646	-0.17	0.051	-0.239	-0.056	-0.88	-0.288	-0.189	0.52	-0.117	-0.332	0.152	-0.214	-0.212	-0.582	1.689	-0.09	0.236	1.087	1.784	1.09	1.821	0.304	0.101	1.422	1.195	1.115	1.096	0.779	2.081	2.178	1.477	0.064	3.054	1.968	1.488	2.821	1.34	-0.115	0.409
GENE673X	57348	tweety homolog 1 (Drosophila)|TTYH1|19q13.4	1	0.609	0.25	-0.458	0.816	0.52	0.144	0.337	0.939	1.103	1.86	0.813	1.283	0.509	1.214	1.041	0.689	0.408	0.857	-0.899	0.616	0.453	0.575	-0.449	0.955	0.381	0.52	1.074	0.864	1.355	1.003	-0.534	0.113	0.554	0.327	0.855	0.37	0.262	-0.422	0.984	1.023	0.235	-0.012	0.226	0.503	0.772	0.777
GENE951X	8842	prominin 1|PROM1|4p15.32	1	-3.331	-0.616	-1.462	0.614	-2.054	2.612	0.719	1.946	3.324	2.054	2.805	2.697	3.097	1.723	1.411	1.812	0.669	0.01	1.355	0.411	0.954	0.758	0.731	2.273	2.97	2.253	2.448	0.781	1.841	3.014	1.963	1.482	3.066	-0.162	0.639	2.599	3.248	0.669	-1.119	0.105	-0.98	-0.322	0.656	-2.03	-1.93	1.629
GENE897X	8424	butyrobetaine (gamma), 2-oxoglutarate dioxygenase (gamma-butyrobetaine hydroxylase) 1|BBOX1|11p14.2	1	-0.193	0.087	1.289	2.464	-1.148	1.221	1.113	-0.726	0.87	2.112	-0.928	0.263	1.079	0.333	-1.065	-1.118	-0.472	1.322	2.361	3.311	-0.683	0.764	2.791	0.349	3.699	3.895	3.883	-0.924	2.506	1.634	0.854	0.464	-0.478	0.28	3.118	5.912	4.28	3.008	-0.204	-0.583	1.329	-0.384	1.533	0.071	-2.343	-0.663
GENE890X	84002	UDP-GlcNAc:betaGal beta-1,3-N-acetylglucosaminyltransferase 5|B3GNT5|3q28	1	0.392	0.093	0.542	0.616	-0.271	1.13	1.176	0.127	-0.888	0.03	0.101	-0.329	-0.257	-0.113	0.288	0.043	0.285	0.796	0.545	-0.947	0.033	0.104	0.116	-0.027	0.505	0.317	0.759	1.15	0.12	-0.217	0.704	0.451	0.614	0.081	0.628	0.362	-0.119	0.081	0.233	0.399	0.131	0.091	-0.012	0.38	-0.006	-0.103
GENE651X	5650	kallikrein-related peptidase 7|KLK7|19q13.41	1	0.4955	2.0615	6.6365	0.0875	-0.9425	4.4235	0.9485	-0.0965	0.0985	-0.2455	0.9045	-1.2025	0.5325	3.4475	7.4605	-1.1765	-0.0895	-0.7225	-0.6475	-0.0845	0.6505	5.4565	-0.3435	3.8965	3.5375	10.4965	11.1995	7.6225	8.4455	-1.4275	1.9685	4.1595	1.6195	2.2825	0.9675	0.6075	4.4585	1.0895	-0.4875	0.3755	8.4395	9.4625	9.4435	2.3135	1.6585	2.7105
GENE581X	5268	serpin peptidase inhibitor, clade B (ovalbumin), member 5|SERPINB5|18q21.3	1	0.673	0.961	2.286	1.521	-2.421	1.857	0.08	-0.917	2.251	1.979	0.803	-0.832	1.021	-0.658	1.706	2.101	-2.122	-0.328	0.462	-0.97	0.181	-1.428	0.723	1.306	2.887	2.567	2.911	-1.185	1.563	2.031	1.294	0.866	3.105	1.086	2.087	3.405	3.712	2.36	0.166	2.613	4.375	4.008	4.696	2.752	1.913	1.624
GENE773X	688	Kruppel-like factor 5 (intestinal)|KLF5|13q22.1	1	-0.754	-0.476	0.729	0.209	-1.007	-0.754	0.635	-0.375	-0.341	-0.593	-0.297	-1.323	0.334	0.662	2.417	-0.066	2.268	1.222	1.148	1.239	0.651	0.707	3.47	-1.025	-1.149	1.54	1.908	0.239	-0.054	-0.013	0.545	-0.738	1.419	1.216	0.48	1.183	1.251	0.648	1.392	0.68	0.149	1.249	1.717	1.55	1.244	0.159
GENE455X	3868	keratin 16|KRT16|17q21.2	1	-0.587	0.249	6.5	1.379	0.072	1.66	4.248	0.288	0.128	-0.422	-0.088	-0.37	5.05	-0.207	3.823	0.457	-0.529	0.148	-0.74	-0.231	-0.907	3.858	-0.471	0.509	1.72	6.362	7.897	4.477	2.191	-0.57	1.196	0.79	0.364	0.364	2.111	1.395	1.614	1.28	1.414	-0.081	7.567	7.892	6.566	4.486	3.43	1.986
GENE931X	8581	lymphocyte antigen 6 complex, locus D|LY6D|8q24	1	-1.047	-2.194	4.976	3.625	-0.361	2.736	2.003	1.593	-0.093	3.557	-0.146	0.824	2.234	0.791	4.937	1.85	3.99	6.368	5.504	6.923	4.88	6.822	6.22	5.636	6.694	6.186	7.161	3.412	4.146	0.452	-0.262	1.135	4.288	6.047	5.916	4.668	5.603	5.161	4.642	1.161	5.482	5.891	5.309	3.679	1.931	0.86
GENE499X	4281	midline 1 (Opitz/BBB syndrome)|MID1|Xp22	1	-1.432	-0.182	0.333	1.763	0.327	2.733	-0.013	-0.362	-1.089	0.065	0.205	-0.693	-1.223	-0.303	1.793	0.608	-1.513	-0.535	0.081	0.227	-0.256	0.472	-3.833	4.178	-0.217	1.633	2.023	3.939	5.22	-0.831	-1.292	-2.182	-1.333	0.454	2.586	0.196	-0.033	-1.48	1.03	-1.566	4.057	-1.223	-1.25	0.099	0.007	3.131
GENE870X	81706	protein phosphatase 1, regulatory (inhibitor) subunit 14C|PPP1R14C|6q24.3-q25.3	1	-0.698	0.23	2.173	3.66	2.765	-0.503	0.663	-1.153	-3.146	-0.927	0.095	-1.37	2.205	1.979	3.693	3.012	-2.403	2.419	0.635	0.773	1.542	1.063	-2.097	3.479	1.668	1.836	1.349	3.623	5.258	0.174	1.706	3.717	-0.806	2.538	2.358	1.932	0.567	0.129	1.238	0.543	5.379	0.758	1.762	-0.003	2.193	3.131
GENE726X	6376	chemokine (C-X3-C motif) ligand 1|CX3CL1|16q13	1	-1.592	-1.235	1.168	0.253	0.82	-0.053	0.227	-1.28	0.068	-0.502	-0.819	0.106	-1.453	-1.312	-0.622	-0.511	-1.096	-0.797	-1.264	-0.785	-2.212	-0.415	0.105	-0.103	1.349	-0.649	-0.294	-0.351	0.117	-0.125	-0.157	-0.476	1.136	1.316	1.003	1.909	1.018	0.251	1.557	1.83	0.587	-0.278	-1.312	1.144	1.08	0.484
GENE818X	7475	wingless-type MMTV integration site family, member 6|WNT6|2q35	1	2.734	0.785	0.4	0.808	2.529	3.49	2.266	3.488	4.061	2.29	2.135	2.196	2.674	3.653	3.621	4.345	2.024	0.973	0.574	-0.385	1.058	4.823	1.726	1.028	1.738	1.295	1.257	2.312	2.72	2.899	2.911	2.497	0.348	0.82	0.27	-0.404	-0.029	-0.308	4.174	0.071	-1.389	-0.111	-0.449	-0.615	-1.46	-0.592
GENE505X	4316	matrix metallopeptidase 7 (matrilysin, uterine)|MMP7|11q21-q22	1	0.27	0.438	0.621	-0.053	5.196	-0.244	-0.817	-0.347	-0.505	1.033	-2.057	-0.684	-0.056	-0.119	0.548	0.249	0.223	-0.094	-0.539	-0.265	-0.1	-0.486	-0.513	-0.716	0.045	-0.699	-0.099	-0.426	-0.514	-0.214	0.981	0.251	-0.198	-0.025	-0.027	-0.029	-0.729	0.155	-0.636	0.233	-0.217	-0.709	-0.395	0.876	1.476	-0.98
GENE731X	64065	PERP, TP53 apoptosis effector|PERP|6q24	1	2.139	-1.744	2.563	0.125	-0.917	2.014	1.589	1.952	2.698	1.591	0.254	-0.022	2.761	1.288	4.265	2.317	2.702	3.101	3.503	4.137	1.185	2.212	4.182	2.63	2.732	5.67	5.255	2.153	2.346	1.009	1.031	1.522	0.143	-0.932	1.787	3.589	3.406	1.793	-0.009	-1.239	4.772	6.098	5.203	-0.664	1.177	1.46
GENE669X	57180	ARP3 actin-related protein 3 homolog B (yeast)|ACTR3B|7q36.1	1	0.213	0.29	0.458	-1.757	-1.788	1.643	0.858	1.926	1.878	2.478	-0.252	1.804	2.721	0.704	-0.452	1.596	1.749	1.709	0.581	-0.661	0.294	0.41	1.078	1.312	-0.168	0.3	0.378	-0.418	-0.083	1.371	1.131	1.089	1.069	-0.063	1.033	1.259	2.96	0.534	-1.442	1.017	-0.323	-0.635	-0.016	-0.9	-1.659	1.011
GENE693X	58499	zinc finger protein 462|ZNF462|9q31.2	1	0.178	-0.79	0.772	0.34	-0.431	-0.387	1.46	-0.179	0.183	0.477	0.542	0.42	1.093	0.201	-0.63	-0.289	0.787	-0.377	0.175	0.414	0.027	-0.066	0.532	-1.568	-0.783	-0.646	-1.336	-0.669	-0.427	0.455	0.242	0.218	-0.23	-0.115	-2.297	-1.22	-1.966	-1.795	-2.075	-1.67	-1.865	-1.158	-2.268	-1.006	-1.407	-0.285
GENE397X	3294	hydroxysteroid (17-beta) dehydrogenase 2|HSD17B2|16q24.1-q24.2	1	-0.225	0.683	-0.473	0.077	-0.287	0.776	2.771	-1.078	-1.42	0.014	-0.138	-1.045	0.022	-0.063	0.295	0.828	0.377	-0.8	-0.332	-0.588	0.043	0.642	1.217	-1.2	-0.381	-0.079	0.636	0.552	-0.9	-1.23	-0.088	0.326	-0.418	0.288	0.661	1.399	-0.212	-0.585	-0.632	-0.734	0.386	-0.486	2.918	-0.339	0.025	-0.438
GENE626X	55503	transient receptor potential cation channel, subfamily V, member 6|TRPV6|7q34	1	2.62	1.327	1.67	2.231	4.438	2.052	2.002	0.521	2.678	2.348	3.09	3.39	4.479	3.404	3.611	4.641	3.094	5.263	4.789	3.529	4.811	3.848	1.645	4.211	2.836	2.658	3.001	3.708	3.025	2.851	0.449	1.93	4.639	3.692	5.178	4.99	5.031	4.348	3.28	4.297	1.114	2.075	0.959	-0.477	-2.08	1.003
GENE20X	10331	UDP-GlcNAc:betaGal beta-1,3-N-acetylglucosaminyltransferase 3|B3GNT3|19p13.1	1	1.933	-0.131	-0.546	0.129	0.085	-0.466	0.185	0.216	0.07	0.532	0.357	0.778	0.093	0.76	0.077	0.19	0.423	0.224	0.476	-1.377	0.243	-0.503	-0.139	0.065	-0.198	-0.143	0.369	0.458	0.558	-0.05	-0.411	-0.12	0.851	-0.021	0.476	0.619	0.427	-0.146	-0.103	0.296	-0.007	0.227	0.285	0.579	1.925	1.113
GENE633X	55765	chromosome 1 open reading frame 106|C1orf106|1q32.1	1	0.586	0.179	0.659	1.676	1.353	0.414	0.032	0.544	1.412	0.616	1.416	1.562	1.386	2.294	2.892	1.695	0.203	2.213	1.929	2.385	0.552	-1.175	0.905	1.367	0.571	0.936	1.453	1.519	0.976	2.132	0.532	0.716	2	2.281	1.863	0.719	1.64	1.225	1.747	1.112	0.642	2.077	1.48	1.103	1.872	1.917
GENE574X	51806	calmodulin-like 5|CALML5|10p15.1	1	0.159	-1.306	3.854	0.848	1.746	0.99	-0.133	0.557	0.149	1.778	1.622	1.96	3.582	4.54	3.166	1.089	-0.332	0.212	2.417	1.681	1.964	0.791	1.761	0.988	0.054	8.301	8.779	4.319	4.452	-1.993	-0.193	0.06	1.086	0.62	0.663	0.861	4.998	-0.714	1.094	0.735	3.066	3.199	3.668	1.764	2.569	-0.188
GENE762X	6664	SRY (sex determining region Y)-box 11|SOX11|2p25	1	0.299	2.248	2.478	2.955	1.878	4.102	2.193	0.709	4.237	1.616	1.518	3.442	1.357	1.664	2.753	2.414	3.026	2.128	0.411	-0.03	2.274	1.469	1.665	1.841	0.396	-0.204	1.507	0.292	-0.419	-0.14	-0.612	0.575	2.974	2.52	2.271	1.508	3.088	2.243	4.574	-0.273	0.213	3.383	1.06	1.841	1.57	0.572
GENE714X	6279	S100 calcium binding protein A8|S100A8|1q21	1	1.014	4.889	1.697	0.9	2.795	-1.532	1.502	-2.992	-2.96	-0.623	0.863	-0.188	-1.735	1.723	8.8	-2.718	-4.14	-2.618	-2.012	1.418	1.642	4.099	-1.701	1.228	-0.069	5.327	4.95	2.403	2.324	-2.215	1.803	0.003	3.356	-0.009	0.002	0.856	-2.671	-1.587	-0.454	-2.563	8.531	9.5	8.682	7.682	8.003	0.741
GENE715X	6280	S100 calcium binding protein A9|S100A9|1q21	1	1.616	4.198	1.491	1.941	3.857	-2.449	0.684	-1.164	-1.048	-0.295	1.431	0.751	-0.874	2.033	9.031	-1.018	-3.054	-1.493	-0.088	0.751	3.62	3.588	-0.639	3.33	0.842	5.099	4.666	1.013	2.636	-1.984	-0.517	-1.577	4.51	2.462	2.17	2.167	-1.367	-1.085	1.11	-0.978	8.769	8.552	10.42	9.496	8.282	-0.089
GENE758X	6590	secretory leukocyte peptidase inhibitor|SLPI|20q12	1	0.893	0.518	-0.138	0.029	0.436	0.269	0.078	0.03	-0.091	-0.307	0.311	0	-0.611	0.212	0.632	0.049	-0.13	0.441	-0.038	0.413	0.671	0.17	-0.608	-0.341	0.457	0.398	0.193	0.186	0.301	0.483	0.055	-0.461	0.04	-0.09	0.527	0.243	-0.126	-0.292	0.05	-0.298	-0.329	0.391	0.499	0.056	0.787	0.087
GENE888X	83959	solute carrier family 4, sodium borate transporter, member 11|SLC4A11|20p12	1	0.958	0.451	0.289	0.401	-0.175	0.082	-0.724	-0.185	-0.25	-0.404	-0.496	-0.429	-0.458	-0.333	0.56	-0.534	-0.277	0.398	0.362	0.469	-0.245	-0.057	-0.98	-0.031	0.045	0.281	0.088	0.235	0.63	0.278	0.008	0.086	0.789	0.85	1.059	0.411	-0.18	0.069	0.088	-0.218	0.663	0.508	0.994	0.156	0.729	2.214
GENE716X	6285	S100 calcium binding protein B|S100B|21q22.3	1	0.75	-0.171	4.262	4.542	3.564	-1.651	2.677	-0.554	-0.336	0.372	1.888	0.717	-0.888	3.028	-0.022	-0.252	-0.478	1.71	3.166	4.909	2.71	-0.219	0.665	-0.204	1.511	-0.253	-0.693	-0.058	-0.67	-1.987	-2.246	-1.13	-3.052	-0.526	-0.937	-1.224	-0.395	2.65	-0.301	-1.202	1.458	0.54	-0.472	-1.364	-1.168	1.306
GENE719X	6291	serum amyloid A4, constitutive|SAA4|11p15.1-p14	1	0.002	0.184	1.052	0.245	0.384	1.501	1.09	-0.12	-0.232	-0.921	0.453	-0.228	0.14	-0.329	-0.283	-0.027	0.351	-0.216	0.05	1.09	-0.06	0.918	0.756	0.055	0.786	-0.342	-0.805	0.811	-0.982	-0.489	0.906	0.596	0.27	1.186	0.639	0.304	1.092	-0.415	-0.643	0.259	0.04	-0.036	0.532	-0.758	-0.683	1.043
GENE915X	8492	protease, serine, 12 (neurotrypsin, motopsin)|PRSS12|4q28.1	1	1.998	2.228	5.423	2.269	-1.038	-0.997	2.344	1.531	1.379	0.962	2.795	1.04	-1.892	0.122	0.992	0.54	-0.698	0.83	0.76	0.76	0.109	-1.203	-1.657	-0.442	1.638	0.351	0.148	0.239	-1.106	-1.469	-1.718	-1.508	0.911	2.8	2.491	2.146	3.048	2.128	0.386	1.936	3.201	4.578	2.762	1.029	2.681	2.658
GENE875X	827	calpain 6|CAPN6|Xq23	1	0.244	0.884	0.729	1.004	-0.931	0.818	1.396	1.28	1.077	1.274	1.545	1.246	0.063	0.454	0.047	0.908	1.425	0.583	-1.567	-0.056	1.142	0.975	1.291	1.834	-0.169	-0.695	0.901	-0.336	0.48	0.657	0.703	0.473	1.4	0.109	1.254	0.616	0.046	0.056	1.009	0.97	-0.305	-0.54	-0.517	0.391	-0.598	0.296
GENE761X	6662	SRY (sex determining region Y)-box 9|SOX9|17q23	1	0.91	0.471	1.547	-0.917	-1.237	-0.135	1.632	-0.441	-0.437	-0.737	-0.347	-0.956	-0.639	-0.362	-0.153	-0.611	0.2	0.135	-0.656	-0.886	0.251	-0.09	1.027	-0.642	-0.164	0.617	0.731	-0.805	-0.298	-0.125	0	0.099	0.168	1.743	-0.527	-0.044	-0.034	-0.576	-0.186	-0.707	-0.977	-0.25	0.119	-0.697	-0.845	-1.361
GENE698X	5918	retinoic acid receptor responder (tazarotene induced) 1|RARRES1|3q25.32	1	1.289	1.165	1.313	0.615	0.403	0.99	1.921	-0.257	0.674	1.245	-0.454	2.782	1.811	0.48	0.605	0.142	-0.087	-0.466	-0.013	-0.377	-0.745	1.295	1.242	-0.131	1.592	1.888	1.592	0.985	-0.351	-0.264	-0.169	0.387	2.959	2.243	2.073	2.558	3.166	2.823	5.88	0.47	1.784	0.974	2.07	0.204	1.028	-0.827
GENE939X	8685	macrophage receptor with collagenous structure|MARCO|2q14.2	1	-0.118	0.438	0.528	0.51	0.801	0.016	-0.412	0.158	0.668	-0.462	-0.139	-1.154	-0.209	-0.247	4.523	2.188	-0.092	1.814	0.094	0.509	0.015	0.24	-1.858	0.701	0.824	0.835	-0.349	0.337	0.986	0.687	0.316	0.301	-0.215	0.002	0.263	0.541	-0.065	5.414	0.3	7.501	2.434	1.031	0.074	0.239	0.916	-0.685
GENE941X	8739	harakiri, BCL2 interacting protein (contains only BH3 domain)|HRK|12q24.22	1	-0.259	0.201	-0.398	0.776	0.746	0.47	-0.02	-0.055	-0.096	0.214	0.144	0.434	1.288	-0.055	-0.08	-0.003	-0.027	0.489	0.683	0.655	-0.037	0.062	-0.278	-0.191	-0.165	-0.012	0.416	-0.262	0.032	0.035	1.261	-0.186	0.223	0.109	0.498	0.887	0.269	0.271	-0.192	0.287	0.253	0.132	0.277	-0.63	0.005	1.095
GENE356X	2919	chemokine (C-X-C motif) ligand 1 (melanoma growth stimulating activity, alpha)|CXCL1|4q21	1	-1.8925	-0.7945	-0.6095	-1.6775	0.5085	-1.0855	0.8975	-1.3205	0.6745	-0.2965	2.1015	2.0405	-0.9605	2.2745	6.3745	0.8915	-0.0935	-0.7225	-0.9375	-0.6725	2.0015	-1.8455	-1.6485	2.4095	0.7465	2.3645	3.0325	-1.8125	-1.1755	-1.4655	0.0095	-1.0235	4.7215	0.4855	0.0065	0.5885	0.4275	1.1755	0.0305	-1.6235	2.3655	2.7595	3.6955	5.2835	4.6185	2.4465
GENE419X	3553	interleukin 1, beta|IL1B|2q14	1	3.059	3.847	-0.584	-0.207	0.235	1.024	2.716	-0.164	3.626	0.414	0.738	1.117	0.711	2.514	5.656	-0.432	1.292	0.93	-0.823	0.322	1.339	-1.045	-1.916	2.535	1.059	2.452	2.642	-2.21	-0.488	-1.948	1.46	-0.727	3.188	0.82	1.041	1.236	0.56	-0.553	0.869	-0.486	4.662	5.606	4.638	5.487	4.779	2.906
GENE676X	5743	prostaglandin-endoperoxide synthase 2 (prostaglandin G/H synthase and cyclooxygenase)|PTGS2|1q25.2-q25.3	1	-1.0065	-0.6365	-0.2355	1.5535	-1.1455	-0.6475	-0.5935	0.0185	-0.9755	-0.8905	-1.2665	-0.3625	-1.1155	-1.0485	1.4475	-1.1865	-0.7155	-0.9445	0.1785	-0.0995	-0.2575	-0.9985	-0.6705	-0.9435	-0.4815	0.4475	0.8185	-0.5645	-0.4475	-1.0175	-0.4775	0.1915	0.8175	0.8255	4.3995	5.1275	6.0575	3.9985	0.5835	1.1965	1.8755	2.8975	2.6865	3.7645	3.5805	3.1315
GENE829X	7850	interleukin 1 receptor, type II|IL1R2|2q12	1	-1.505	1.234	0.506	-0.572	0.641	0.873	0.876	-0.871	0	-0.185	0.165	-0.144	-1.121	0.877	2.272	-1.848	-0.024	-1.03	-1.197	-0.733	0.395	0.494	-0.964	-0.227	-0.763	0.123	-0.734	-0.354	-1.542	-1.333	-0.603	0.547	1.979	0.801	-0.295	0.007	1.366	0.37	0.172	0.372	2.216	3.304	3.334	5.066	5.206	1.636
GENE816X	7447	visinin-like 1|VSNL1|2p24.3	1	-0.426	0.784	0.478	0.205	-0.066	1.738	0.509	1.229	0.272	0.046	0.321	-0.099	-0.286	-0.223	0.223	0.685	0.782	-0.164	0.027	0.935	0.688	0.465	0.492	0.307	1.448	-0.473	-0.062	0.58	-0.588	-0.048	0.013	-0.068	-0.03	0.718	0.249	-0.019	-0.442	-0.242	-0.253	-0.571	1.059	0.202	2.811	-0.234	0.623	-0.245
GENE131X	1356	ceruloplasmin (ferroxidase)|CP|3q23-q25	1	1.445	2.859	-0.426	-0.541	0.447	2.209	0.552	-2.078	1.471	0.979	1.416	0.906	-1.533	-0.187	-0.498	0.959	-0.488	-1.773	-0.978	0.391	2.043	-3.45	-0.03	0.46	0.675	0.292	0.575	-2.661	0.347	0.156	2.241	-0.274	3.165	3.45	2.392	3.13	3.688	2.59	0.793	1.362	2.721	2.173	0.795	4.754	1.599	1.359
GENE902X	84343	Hermansky-Pudlak syndrome 3|HPS3|3q24	1	-0.674	0.256	-0.184	-0.829	0.721	-0.075	0.283	1.044	0.845	-0.132	-0.608	0.786	0.587	0.919	0.641	1.209	0.123	0.662	-0.011	-0.248	1.017	-0.849	0.293	0.603	0.817	0.316	0.311	-1.103	0.073	0.676	1.48	0.833	0.384	-0.391	0	0.731	0.76	0.936	0.992	0.328	0.92	1.456	1.073	0.181	0.152	0.8
GENE964X	9076	claudin 1|CLDN1|3q28-q29	1	2.352	0.548	0.135	1.184	-0.771	-0.325	-0.083	-1.753	3.552	0.406	0.051	0.362	-1.221	1.519	1.042	-0.405	-0.509	-1.147	-0.483	-0.847	0.676	0.394	-0.07	-0.894	0.231	2.494	3.653	0.177	-0.375	0.263	0.894	0.673	-0.514	-0.438	0.73	2.154	1.052	0.973	-1.766	1.231	1.026	0.586	2.891	1.201	0.348	-1.311
GENE460X	390	Rho family GTPase 3|RND3|2q23.3	1	0.131	0	0.446	0.132	1.902	1.771	1.579	1.258	1.684	0.665	-1.036	1.533	0.741	-0.843	-0.118	2.141	1.543	2.4	1.117	1.708	-1.205	1.877	2.819	1.045	1.588	1.353	2.192	-0.175	-0.042	-0.307	0.712	0.576	-1.419	0.943	1.311	1.023	0.967	0.078	-0.741	-0.752	0.95	1.925	1.037	0.848	1.292	0.698
GENE528X	4783	nuclear factor, interleukin 3 regulated|NFIL3|9q22	1	-1.532	-1.321	-0.453	-1.163	-1.224	0.009	0.136	-0.829	-1.779	-0.165	-0.396	-0.231	0.211	0.203	0.529	0.815	0.77	-0.978	0.237	0.623	0.475	-0.717	1.15	-2.443	-2.434	-0.515	-0.791	-0.3	-1.715	-1.802	-2.092	-1.504	0.374	0.308	0.485	1.178	0.544	0.775	2.199	-2.256	-1.398	-0.581	0.166	1.609	2.654	-1.388
GENE705X	5997	regulator of G-protein signaling 2, 24kDa|RGS2|1q31	1	-0.319	-0.267	0.02	-1.476	0.522	-0.66	-1.017	0.35	-0.893	3.012	0.087	1.42	-0.159	0.605	0.142	-1.863	-1.892	-0.063	1.408	1.971	-0.664	-1.456	-1.32	2.432	3.238	1.335	1.455	-1.982	0.292	0.55	1.905	1.32	-0.679	-0.356	-1.461	-1.462	-0.694	0.311	0.428	-0.113	1.022	1.898	0.194	0.822	0.923	-0.586
GENE834X	794	calbindin 2|CALB2|16q22.2	1	0.561	0.091	-0.296	1.136	-0.324	0.017	-1.323	0.067	0.265	0.124	0.13	-0.527	-0.592	0.033	0.867	0.577	-0.356	0.313	0.613	0.945	0.445	0.712	-0.124	0.538	0.488	0.633	0.287	1.547	1.822	0.137	-1.181	0.031	-0.758	-0.518	0.241	-0.578	-0.498	0.131	0.544	-0.928	0.809	0.085	0.787	2.086	0.754	0.396
GENE650X	56477	chemokine (C-C motif) ligand 28|CCL28|5p12	1	1.754	0.546	0.199	-0.462	0.08	-0.113	0.327	0.242	0.028	-0.14	0.014	0.318	0.326	-0.465	0	0.189	0.652	-0.317	-0.112	-0.494	-0.192	0.338	-0.19	-0.124	0.406	0.344	-0.04	0.022	0.098	-0.083	1.404	0.511	0.028	0.603	0.592	0.692	-0.242	-0.06	-0.243	0.225	0.163	0.204	0.473	0.379	-0.255	1.077
GENE678X	57447	NDRG family member 2|NDRG2|14q11.2	1	1.535	-0.985	0.713	0.61	0.943	0.682	0.372	1.322	-1.634	1.379	3.345	1.62	2.176	2.949	0.832	1.954	4.484	1.396	3.682	5.142	0.473	1.039	2.251	-0.952	-0.649	1.777	1.725	1.008	0.565	-0.285	-2.37	-1.365	-2.351	-1.089	-0.946	-1.583	3.076	3.627	0.411	-1.411	0.281	0.308	-0.702	-2.213	-0.868	-0.883
GENE7X	10158	PDZK1 interacting protein 1|PDZK1IP1|1p33	1	0.932	0.29	1.555	-0.043	-1.486	-0.119	-0.813	-1.055	-1.447	-1.367	-1.527	-1.863	-1.19	-1.442	-0.155	-0.887	-1.505	-0.559	-0.046	0.412	-0.855	-0.295	0.885	-0.446	-1.143	1.539	1.482	-0.128	-0.37	-0.927	-1.159	-1.621	-1.964	-0.525	0.361	-0.496	-0.14	-0.928	-1.277	-1.333	0.227	-0.601	0.638	-0.888	-1.159	0.112
GENE316X	26298	ets homologous factor|EHF|11p12	1	1.747	-1.433	-3.232	3.14	-0.004	-1.88	-0.74	-3.211	2.535	0.682	1.041	-0.275	-0.744	0.483	1.974	-0.51	-1.091	1.524	1.224	1.746	1.125	-1.307	-0.17	-0.374	-0.055	2.069	2.842	-0.176	1.605	2.771	0.501	0.075	0.206	-0.399	-0.371	0.024	0.498	-1.738	-0.588	1.514	0.598	0.34	1.282	1.333	-4.218	-0.427
GENE479X	4057	lactotransferrin|LTF|3p21.31	1	-0.016	-0.199	-1.219	1.072	-5.113	-1.1	-0.646	-0.305	2.48	0.985	-0.982	-4.658	0.229	0.648	-2.642	-4.644	0.539	0.539	1.785	2.872	-1.794	2.513	0.173	-3.534	-2.758	0.96	0.672	1.506	-0.366	-0.735	2.432	0.776	-6.123	-1.885	-0.979	0.68	-0.631	0.415	-3.862	-6.501	3.524	-0.908	1.045	4.656	-0.609	-6.634
GENE855X	79949	chromosome 10 open reading frame 81|C10orf81|10q25.3	1	4.474	2.049	-2.442	3.254	1.172	-1.582	1.437	-0.786	1.272	1.025	-1.286	-2.139	-1.422	0.454	2.141	2.373	1.721	4.148	2.574	2.862	2.788	2.159	0.392	2.372	0.749	2.652	2.963	1.951	3.206	4.449	4.741	2.953	2.397	1.753	-0.269	0.508	-0.303	0.81	-1.748	-1.565	1.125	1.397	0.835	1.616	1.337	1.27
GENE963X	9073	claudin 8|CLDN8|21q22.11	1	-0.094	0.106	-1.036	-0.865	1.415	0.038	-0.171	0.27	0.907	0.628	1.046	-0.193	0.229	1.773	0.587	0.338	0.581	1.838	1.226	1.933	0.126	0	0.479	0.72	0.769	0.895	0.854	0.148	1.55	2.248	1.662	1.019	1.341	-0.348	-0.254	0.08	-0.058	0.703	-0.549	2.553	0.454	0.498	0.407	1.333	-0.921	1.018
GENE923X	8543	LIM domain only 4|LMO4|1p22.3	1	1.907	2.178	-0.559	1.198	2.525	0.518	1.301	2.913	0.449	0.741	1.041	1.798	0.331	1.818	1.894	-0.601	3.236	3.71	2.481	1.735	1.662	1.729	0.349	2.015	2.403	0.806	1.253	1.547	2.543	2.58	2.404	2.217	-0.987	-0.29	-1.13	-0.732	-0.623	-1.384	-2.387	0.537	-1.591	-1.543	-1.666	-1.616	-2.128	0
GENE925X	85453	TSPY-like 5|TSPYL5|8q22.1	1	-0.103	-0.66	-0.277	0.696	0.417	0.457	0.898	0.287	-0.079	1.275	0.504	0.93	0.122	0.358	0.308	0.773	-0.294	0.125	0.201	1.159	0.428	0.659	0.199	-0.038	0.159	-0.11	0.091	0.702	-0.045	-0.325	-1.045	-0.312	-0.272	0.924	-0.254	-0.002	0.016	0.008	0.246	-0.508	-0.309	-0.068	-0.34	-0.271	-0.459	-0.637
GENE532X	4883	natriuretic peptide receptor C/guanylate cyclase C (atrionatriuretic peptide receptor C)|NPR3|5p14-p13	1	-0.847	-0.932	0.542	-0.153	-1.275	0.582	0.456	-0.241	-0.286	-0.253	-1.174	-0.123	0.591	0.055	-0.692	-0.163	0.902	0.957	0.891	2.004	-1.111	1.816	0.295	0.408	0.464	-0.286	-0.617	-0.312	0.161	0.15	1.053	0.31	-0.383	-0.565	-0.231	-2.24	1.701	0.923	-1.001	-2.675	1.893	-0.291	-1.654	-0.97	-0.587	0.134
GENE549X	50805	iroquois homeobox 4|IRX4|5p15.3	1	0.824	0.736	0.266	-0.414	-0.052	2.909	3.486	5.043	1.909	3.519	0.601	0.098	4.362	5.457	3.491	3.898	4.999	3.736	4.371	3.66	0.889	4.193	1.935	1.417	0.864	2.194	2.569	3.395	2.86	3.188	1.852	1.839	-0.796	0.055	-0.182	-0.067	0.459	-1.113	0.071	-0.959	-0.104	-0.58	-0.448	-0.138	-1.204	-0.796
GENE977X	9244	cytokine receptor-like factor 1|CRLF1|19p12	1	1.075	2.045	3.024	0.197	-0.9	-0.195	-0.069	2.023	0.846	-1.323	0.299	0.812	-0.721	-0.13	-0.836	-0.454	1.383	0.212	1.258	0.214	-1.384	4.454	0.727	0.583	-0.027	-0.077	1.154	1.98	1.128	0.633	0.976	0.844	0.047	0.711	-0.353	-1.143	-0.347	-0.218	0.979	0.119	-0.386	0.582	-0.222	0.746	0.642	1.379
GENE668X	57110	HRAS-like suppressor|HRASLS|3q29	1	0.361	0.17	0.352	0.162	-1.27	0.228	0.277	0.57	0.424	0.703	0.848	-0.555	-0.331	-0.505	-0.324	-0.593	0.282	-0.978	0.232	0.625	-0.204	0.508	-0.105	0.084	1.177	0.439	-0.564	0.336	-0.736	0.44	-0.508	0.289	0.2	0.614	0.224	0.156	1.568	1.31	0.552	-0.52	0.628	0.636	0.26	0.137	-1.017	-0.652
GENE639X	5596	mitogen-activated protein kinase 4|MAPK4|18q21.2	1	-0.195	0.285	1.037	0.058	0.654	1.188	0.888	1.543	1.401	0.377	0.512	-0.432	1.857	1.346	1.024	0.982	2.854	0.156	1.053	-0.475	0.365	0.984	1.106	0.375	0.032	1.291	0.706	1.08	2.237	2.31	2.031	2.009	-0.133	-0.021	-0.01	0.298	-0.03	0.44	-0.3	0.554	-0.75	-0.148	0.21	1.29	-0.555	-0.157
GENE694X	58528	Ras-related GTP binding D|RRAGD|6q15-q16	1	-1.404	-0.448	-0.018	-0.583	1.309	2.43	0.087	3.724	2.099	-0.253	0.707	0.845	2.59	1.7	0.887	1.453	2.177	-0.379	-1.326	-1.607	1.249	0	0.738	1.497	-0.377	0.549	1.081	-1.001	-0.412	0.702	-1.457	-1.214	0.441	-0.394	1.04	-2.537	0.947	1.611	-0.786	0.793	-1.36	0.214	-0.871	1.922	0.256	-1.665
GENE909X	8470	sorbin and SH3 domain containing 2|SORBS2|4q35.1	1	0.46	0.127	0.218	0.572	-0.025	-0.962	-0.849	0.001	-0.249	-0.541	-0.663	0.16	-0.678	-0.42	0.313	-0.691	0.049	0.208	0.047	0.316	0.295	0.371	-0.029	-0.205	0.261	0.434	-0.288	0.577	0.706	-0.056	-0.437	-0.373	-0.105	-0.126	0.126	-0.266	-0.526	-0.427	-0.035	0.408	-0.191	0.025	0.298	0.108	0.501	-0.019
GENE656X	56603	cytochrome P450, family 26, subfamily B, polypeptide 1|CYP26B1|2p13.2	1	-0.495	0.511	1.536	3.069	0.397	0.345	-0.062	-0.758	-0.428	0.334	-0.563	0.941	0.208	0.238	-0.374	0.484	-0.339	-0.06	1.447	1.934	0.661	0.685	1.276	-1.328	-0.736	0.523	0.307	1.347	0.742	0.766	-0.849	0.157	-0.185	1.273	0.166	-0.136	-0.014	0.634	1.274	0.618	-0.627	-0.013	-0.184	0.301	1.367	1.237
GENE582X	5270	serpin peptidase inhibitor, clade E (nexin, plasminogen activator inhibitor type 1), member 2|SERPINE2|2q33-q35	1	0.27	-0.03	-1.19	-1.016	3.083	0.153	-0.755	-0.892	2.922	1.437	5.097	2.275	3.225	3.656	2.294	2.861	3.239	1.838	2.617	2.351	5.327	0.062	0.887	2.014	0.332	-0.285	-0.796	0.47	0.219	-0.622	0.613	-0.52	3.501	0.226	0.215	2.387	0.994	0.762	-1.261	1.977	0.687	1.251	1.415	-0.232	0.036	2.231
GENE913X	84830	androgen-dependent TFPI-regulating protein|ADTRP|6p24.1	1	0.754	1.668	0.32	0.147	-0.857	0.296	0.698	0.014	-0.146	-0.463	-0.293	0.315	-0.152	-0.673	-0.269	-0.255	0.299	0.388	-0.73	0.373	-0.208	1.135	-0.057	0.453	0.693	0.278	0.086	0.026	0.456	-0.337	0.704	-0.45	0.064	0.567	0.184	0.59	0.389	-0.139	0.028	0.537	0.2	0.501	0.787	-0.72	-0.027	0.096
GENE917X	84951	tensin 4|TNS4|17q21.2	1	-0.005	-0.343	0.642	0.77	0.282	-0.084	-0.661	-0.315	-0.29	0.722	0.557	0.678	1.159	1.315	0.902	0.084	0.085	0.942	2.087	2.921	0.553	0.128	-0.679	0.58	0.103	0.213	0.065	1.471	1.291	0.609	-0.284	-0.195	-0.095	-0.03	0.11	-0.366	-0.436	-1.294	0.119	-0.498	0.319	0.28	1.112	1.215	2.041	-0.044
GENE577X	5212	vitrin|VIT|2p22.2	1	-2.081	1.187	0.234	6.247	-1.175	-1.143	-0.08	-0.86	-1.43	0.077	-0.726	0.03	0.409	-0.61	-1.79	-1.676	-1.055	0.079	0.42	2.27	-0.663	-0.339	-0.053	0.087	-0.028	-1.258	-1.275	0.555	-2.319	-0.996	-1.068	0.394	-0.832	1.753	1.853	1.921	0.41	2.674	-0.445	-0.915	-0.291	0.143	-1.143	-0.183	0.052	1.024
GENE338X	2731	glycine dehydrogenase (decarboxylating)|GLDC|9p22	1	-0.1515	0.8865	0.5895	0.3025	-1.2555	0.8325	0.6365	-1.5525	-0.5095	-0.2605	0.1315	-0.5485	-0.3575	-1.3605	-2.0535	-2.3745	-0.4895	-1.6545	-0.7225	0.0625	-1.3625	0.2445	2.1605	-0.9375	-1.3065	-0.7515	-0.5385	-0.7375	-3.3205	-2.9455	-0.8575	-0.0495	-1.5065	0.0025	-0.4485	-0.7665	1.0745	1.3185	-0.9465	0.2625	-0.8375	-0.8285	-0.7085	1.0905	-1.5295	-0.9595
GENE495X	4241	antigen p97 (melanoma associated) identified by monoclonal antibodies 133.2 and 96.5|MFI2|3q28-q29	1	-0.164	1.609	2.167	4.375	-0.831	-2.581	-3.396	-1.214	-1.605	-0.787	0.052	-1.363	-1.833	-1.224	-1.098	-0.894	-4.937	-1.918	-2.211	0.886	-0.281	-1.879	-1.249	0.629	0.805	-0.933	-1.327	0.568	2.157	3.049	1.562	1.334	3.116	3	3.352	3.521	3.005	1.554	3.392	5.346	0.073	-1.753	-0.359	3.089	0.097	2.341
GENE219X	200958	mucin 20, cell surface associated|MUC20|3q29	1	0.878	1.195	-0.321	2.191	-0.631	0.489	-1.35	-1.552	1.155	-0.643	0.072	-0.855	-0.623	-0.978	-0.12	-0.78	-1.269	-1.153	-0.323	-0.152	0.845	-0.622	-1.433	0.569	0.061	0.335	-0.181	-0.309	0.62	2.471	1.663	0.527	-1.384	-0.044	1.019	0.144	-0.26	-0.809	-0.868	0.214	0.032	-0.75	-0.592	2.452	-0.396	-0.005
GENE360X	2940	glutathione S-transferase alpha 3|GSTA3|6p12.1	1	2.563	0.901	-1.072	0.201	0.077	0.342	-0.648	-4.078	-0.208	-0.665	-1.1	-0.029	0.381	-2.886	-2.565	-3.303	-2.385	-3.64	-3.724	-2.902	-3.031	-1.938	-2.533	-3.746	-2.443	-2.961	-4.708	-1.42	-4.112	-1.367	1.046	-0.478	-3.697	-1.71	-2.986	-3.227	-0.317	1.548	-1.076	-1.734	0.918	-1.861	-0.608	-0.265	-2.417	0.36
GENE324X	2678	gamma-glutamyltransferase 1|GGT1|22q11.23	1	3.889	-0.079	-2.521	-1.887	-3.306	1.549	-1.835	4.171	2.165	5.062	1.452	1.697	-1.337	0.164	-2.526	-0.948	-4.83	-2.748	-2.733	-2.201	-1.802	2.483	-2.66	3.888	2.663	1.828	2.215	3.509	3.966	5.148	3.414	4.136	-3.832	-1.558	0.907	-0.729	-1.235	-1.719	-2.709	-2.913	-1.195	-1.072	-2.175	2.596	-0.374	2.607
GENE153X	1448	casein kappa|CSN3|4q21.1	1	2.975	4.155	-3.777	4.62	-7.068	-3.051	-3.894	-0.494	2.247	-0.598	0.332	0.119	-2.808	-2.612	-2.696	-2.872	-2.58	-0.225	-0.248	0.54	-1.747	-0.728	-2.444	2.77	4.15	0.915	2.491	1.257	2.271	3.318	4.424	1.888	1.943	1.015	-6.46	-5.294	-4.366	-4.882	-6.119	-2.74	4.059	1.574	1.446	1.151	-6.147	4.823
GENE217X	2001	E74-like factor 5 (ets domain transcription factor)|ELF5|11p13-p12	1	3.15	2.055	-4.321	4.412	-0.522	1.726	0.548	-3.313	2.565	1.402	1.439	-0.173	-2.475	-0.181	-1.222	-4.499	-3.826	0.415	0.881	0.241	-1.729	0.411	-1.811	2.06	2.991	1.814	2.398	2.151	4.288	4.279	3.781	3.611	-2.016	-0.4	-1.803	-2.931	-1.574	-2.461	-2.905	1.899	0.463	-0.842	0.061	1.687	-6.658	0.357
GENE151X	1446	casein alpha s1|CSN1S1|4q21.1	1	3.251	-0.391	-2.966	0.475	-4.836	-4.411	-4.259	-2.376	0.146	1.957	4.886	2.74	-3.211	-1.032	1.173	-2.18	-4.932	-2.542	-2.502	0.942	0.961	-4.431	-2.919	-4.002	-1.233	3.017	4.087	0.445	3.08	2.164	5.722	3.954	-5.931	-5.563	-5.191	-6.476	-2.915	-3.799	-4.661	-1.552	2.385	-0.007	2.328	4.849	-5.489	-3.318
GENE152X	1447	casein beta|CSN2|4q21.1	1	0.7975	-3.0425	-2.2045	-2.2835	-3.3285	-4.5365	-3.7275	-2.5385	-2.3225	-0.3115	-4.2645	-4.1715	-4.5395	-3.8135	-1.0215	-0.3915	-4.6845	-1.7385	-3.2905	1.5595	-4.1405	-3.1505	-2.2995	-3.8465	0.6505	4.1535	5.7215	0.0415	3.1165	0.7915	7.2885	3.5895	-4.3395	-3.9095	-4.7235	-1.0465	-0.3405	-3.3975	-4.1445	-0.1735	1.5605	0.1895	1.3665	9.2905	-3.9755	-1.1425
GENE279X	2348	folate receptor 1 (adult)|FOLR1|11q13.3-q14.1	1	1.498	0.182	-0.579	-1.414	-2.825	-1.623	-3.417	-1.711	0.67	-2.19	-2.158	-1.679	-2.185	-1.085	-2.145	-2.213	-3.363	-2.19	-1.16	-1.492	0.086	-2.163	-1.76	-0.43	-0.783	0.661	0.688	1.517	1.329	2.737	2.816	0.738	-2.589	-2.103	-1.957	-2.875	-3.061	-3.311	-1.987	-2.421	-0.176	-2.335	0.205	2.92	-2.103	-0.383
GENE778X	7018	transferrin|TF|3q22.1	1	-1.155	-1.718	-1.842	-2.825	-1.429	-0.052	-4.155	-2.554	-1.363	-0.279	3.099	1.909	-1.354	-0.533	-2.065	-0.109	-3.56	-3.713	-1.741	-2.31	2.921	-3.816	-1.883	0.697	-1.13	-0.99	-0.363	1.238	2.034	1.368	2.856	0.881	-0.496	-1.917	-2.906	-2.994	-2.571	-3.057	-2.2	1.648	-0.233	-0.922	-1.073	5.079	-1.144	3.309
GENE745X	6441	surfactant protein D|SFTPD|10q22.2-q23.1	1	2.369	2.517	1.645	3.739	-0.856	0.983	-1.366	-2.298	-1.59	-0.371	-0.954	-0.125	-1.97	-2.424	-1.699	-3.243	0.511	-2.972	-2.485	-2.044	2.53	-0.707	-1.619	-3.397	-2.153	1.37	0.83	-2.006	-0.811	-2.02	0.267	-0.164	-2.552	-0.401	-1.376	-1.91	-2.432	-0.831	-3.665	0.89	-0.743	-1.424	1.6	10.316	-2.568	-1.308
GENE840X	79627	opioid growth factor receptor-like 1|OGFRL1|6q13	1	0.847	-0.168	0.366	-1.113	-1.885	0.533	-0.068	-0.378	1.734	-0.197	0.31	0.168	0.43	-0.411	-2.122	-0.734	-0.833	-1.69	-0.158	0.042	-0.659	-1.169	0.591	0.458	-0.706	-1.273	0.243	0.069	0.626	1.503	2.934	0.735	-2.103	-1.127	-0.441	0.39	1.169	0.884	-1.153	-0.16	0.096	-0.632	-0.957	4.397	-0.826	-0.687
GENE210X	1950	epidermal growth factor|EGF|4q25	1	0.107	-0.646	-0.717	-1.118	-0.878	-1.568	-1.111	-0.449	-0.358	-0.796	0.77	-0.963	-1.182	-0.207	-1.391	-1.341	-1.515	0.299	-1.804	0.07	-0.705	0.056	-1.045	-1.297	0.251	0.372	-1.241	-0.837	-1.075	-1.02	-0.546	0.053	-1.601	-1.468	-0.9	-0.331	0.189	0.685	-0.093	-1.57	0.237	-0.127	-1.046	-0.905	-2.094	-0.712
GENE125X	131177	family with sequence similarity 3, member D|FAM3D|3p14.2	1	0.017	1.021	-0.026	-0.641	0.044	-0.506	-0.58	-0.719	-0.445	1.036	-0.005	0.026	-0.879	0.529	-0.323	-1.209	-1.413	-1.025	-0.606	1.15	-0.439	0.358	-1.017	-0.931	1.742	0.59	-0.869	0.411	0.705	-1.505	-1.7	0.157	-0.316	-1.057	-0.921	-0.29	-1.451	0.105	-0.338	0.583	0.757	0.432	2.289	-0.355	-0.228	-0.798
GENE824X	765	carbonic anhydrase VI|CA6|1p36.2	1	-1.347	-1.416	2.11	-1.503	-3.149	-2.113	-3.141	-1.83	-0.762	-2.247	1.365	0.066	-3.407	-1.826	-3.286	-3.713	-3.904	-2.564	-3.123	-3.631	-2.985	-1.911	-3.427	-2.068	-1.865	-0.496	-0.752	-2.338	5.785	-1.94	-1.242	-1.017	-2.816	-2.463	-2.016	-3.203	-2.628	-3.109	-2.845	-3.087	-2.356	-2.588	-1.671	1.15	-1.857	8.137
GENE889X	83988	neurocalcin delta|NCALD|8q22.2	1	0.642	0.329	-1.244	-1.125	-1.395	0.643	-0.674	-2.343	0.689	0.042	4.059	3.807	-1.532	1.326	-1.948	-1.082	-1.322	-3.009	-0.695	-0.3	1.976	-0.629	-0.088	-0.761	-1.153	-1.056	-1.71	-0.514	-0.401	-2.88	-2.17	-1.777	-1.513	-0.45	-2.199	-0.952	-1.885	-2.193	-1.056	2.094	-0.337	-1.784	-1.211	0.236	-1.525	2.516
GENE622X	55286	chromosome 4 open reading frame 19|C4orf19|4p14	1	1.339	1.393	-2.258	1.558	-1.281	0.081	-0.333	2.841	2.554	0.946	2.163	0.794	-1.553	-0.142	-0.953	-0.962	1.172	3.181	1.383	0.94	0.581	2.901	1.516	-0.312	2.029	0.94	1.528	0.715	0.414	2.24	3.177	3.264	-0.092	-0.103	0.749	-0.109	-1.54	-1.241	-3.164	2.34	-0.781	-0.903	-1.327	0.329	-3.842	0.697
GENE803X	7164	tumor protein D52-like 1|TPD52L1|6q22-q23	1	3.112	1.115	-1.975	-2.741	-3.683	-1.673	0.64	2.856	3.139	3.155	4.526	2.733	1.079	2.572	-1.61	-2.512	-0.09	-2.154	-1.198	-1.342	-0.277	0.325	-3.004	1.089	1.382	-1.205	-1.719	-0.917	-0.769	-0.525	-0.93	-0.608	-0.462	-3.204	-3.581	-1.43	-2.849	-1.8	-3.812	-0.261	-1.828	-1.83	-0.135	-0.432	0.53	-0.348
GENE792X	7103	tetraspanin 8|TSPAN8|12q14.1-q21.1	1	0.626	1.216	-1.004	1.533	-1.823	0.208	-0.769	-1.82	-3.286	-0.737	-0.311	-0.02	-0.501	-0.312	-2.064	-1.42	-0.69	-0.681	-0.033	-0.833	3.417	-0.562	1.774	-0.684	-0.466	-0.888	-1.062	-1.005	-0.577	0.189	-0.308	-0.417	-1.907	1.18	-1.436	-2.291	-1.359	-0.366	-2.165	-0.262	2.862	-0.672	1.34	2.772	-1.912	3.21
GENE898X	84293	family with sequence similarity 213, member A|FAM213A|10q23.1	1	-0.869	-0.31	-1.317	-1.663	1.326	-3.54	-3.48	-1.977	-0.339	-1.392	-1.078	-2.653	-0.45	-1.117	-1.226	-1.006	-3.09	-1.243	-1.927	-2.269	-0.998	-3.789	-1.409	-3.636	-1.676	-0.808	-1.28	-1.807	0.629	0.136	0.706	1.294	-2.013	-2.484	-1.998	-1.84	0.452	2.628	-2.006	-0.485	0.286	-2.642	0.069	1.298	1.855	0.96
GENE604X	54682	MANSC domain containing 1|MANSC1|12p13.2	1	1.371	-1.144	-2.486	1.22	-0.24	0.81	-0.851	-1.565	-3.757	-0.374	-0.418	0.294	-1.238	-0.88	-1.084	0.109	-1.341	0.499	0.586	0.621	0.16	-1.235	0.706	0.343	3.165	0.97	1.605	-0.413	0.259	1.225	0.636	0.84	-0.899	1.225	0.82	0.608	-0.051	-0.671	-1.321	0.228	-0.96	-0.823	-1.524	1.799	-3.543	-0.52
GENE278X	23462	hairy/enhancer-of-split related with YRPW motif 1|HEY1|8q21	1	-2.731	-2.113	-2.527	-3.064	-2.69	0.192	-1.871	-1.421	-0.753	0.429	1.998	1.655	-1.144	-0.544	-2.574	-0.933	-2.41	-1.473	-0.689	-0.98	1.956	-0.588	-2.179	2.502	2.514	-0.39	-0.568	1.381	1.335	0.399	-0.918	0.322	2.969	1.885	-0.913	0.773	-2.456	-2.788	-3.674	1.152	-0.963	-1.857	-1.075	-0.071	-2.018	0.291
GENE962X	9071	claudin 10|CLDN10|13q31-q34	1	1.77	-1.346	-0.643	-3.382	-3.412	-0.521	-1.49	-0.755	-0.401	2.641	3.994	2.639	-2.078	-0.167	-3.673	-1.859	-4.917	-3.393	-2.267	-1.934	2.719	-1.258	-2.018	3.843	3.902	0.755	0.799	-0.51	1.462	3.013	0.962	0.419	3.592	2.815	-3.978	-4.16	-3.52	-3.343	-4.4	-4.304	-0.018	-0.243	-0.033	-2.333	-2.706	1.526
GENE947X	8835	suppressor of cytokine signaling 2|SOCS2|12q	1	-2.065	-1.22	1.013	0.688	-1.79	-1.969	-1.902	-1.604	-1.045	-0.127	-0.222	1.506	-1.571	-0.006	-2.133	-2.456	-0.968	-1.87	-1.389	-0.999	-1.077	-0.458	-0.193	1.171	-0.535	-0.887	-0.801	-1.398	-1.475	-1.437	-0.941	-1.729	-0.681	-0.991	-2.595	-1.865	-2.525	-1.526	-1.668	-1.423	0.096	1.477	-0.074	0.092	1.566	0.375
GENE1010X	9788	metastasis suppressor 1|MTSS1|8p22	1	1.563	-0.885	-0.706	3.077	0.144	1.277	-0.034	0.445	0.873	-0.413	-1.421	-0.209	-1.365	-0.797	-1.754	-0.32	-0.608	0.561	-0.666	-0.941	-1.657	0.994	-0.27	0.144	0.737	-1.567	-1.02	-0.904	-0.624	0.498	0.307	-0.422	0.225	1.439	0.402	-0.15	0.964	-0.904	0.376	2.116	-1.287	-1.136	-1.502	1.044	0.825	1.402
GENE514X	4502	metallothionein 2A|MT2A|16q13	1	-1.414	-0.092	0.691	-1.42	-0.39	-1.699	-0.521	-2.405	-0.34	1.766	-2.064	1.644	1.101	1.567	1.744	1.66	1.929	0.231	-1.04	0.562	1.836	-1.254	-0.305	-4.927	-0.355	0.344	0.574	-0.906	0.173	-1.974	-0.347	-0.036	-1.226	0.138	-0.414	0.554	1.088	1.144	3.523	-1.673	0.256	0.219	1.279	1.829	3.436	2.443
GENE602X	54541	DNA-damage-inducible transcript 4|DDIT4|10pter-q26.12	1	0.097	0.688	0.284	0.316	0.373	0.715	4.072	1.61	-1.266	1.355	-0.729	-0.575	1.615	-0.391	1.68	0.628	2.741	3.041	2.043	1.673	0.713	2.342	2.187	-0.831	1.799	-0.527	0.361	0.895	0.051	-0.157	-0.817	0.466	0.559	-0.631	0.035	-0.313	0.126	-0.77	1.093	-1.975	-0.022	0.255	0.87	-0.33	1.483	1.425
GENE327X	26873	5-oxoprolinase (ATP-hydrolysing)|OPLAH|8q24.3	1	0.171	0.616	0.142	0.082	1.463	-0.013	-0.061	-0.542	-0.438	-0.41	-0.461	-0.666	-0.219	-0.112	0.195	-0.117	-0.455	0	-0.142	0.258	-0.172	-0.237	-0.568	0.127	0.113	0.089	-0.073	0.352	0.237	-0.437	-0.001	-0.648	-0.373	-0.045	0.456	0.241	0.314	0.681	0.304	-0.027	0.613	0.535	-0.215	0.336	1.237	0.559
GENE628X	55630	solute carrier family 39 (zinc transporter), member 4|SLC39A4|8q24.3	1	-1.2525	-0.4125	1.5945	0.4585	2.4865	0.8845	1.9355	-0.5555	2.8785	1.5105	3.2495	2.8255	0.2485	2.6795	1.9335	3.6985	-0.3565	-0.9215	-0.5225	-0.2755	0.6295	-0.6205	0.8025	0.6935	-0.6545	0.5465	0.1275	0.9205	0.1795	1.7625	0.7825	-0.0165	2.3695	0.4195	1.1805	0.4165	-0.6825	-1.1425	-0.9025	3.0635	0.7435	0.8015	1.1675	2.9775	3.4395	3.1555
GENE637X	55897	mesoderm posterior 1 homolog (mouse)|MESP1|15q26.1	1	0.742	0.506	0.503	0.422	-0.052	0.716	-0.013	0.197	0.025	-0.226	-0.812	1.199	-0.864	-0.255	-0.054	0.266	-0.128	0.102	-0.066	0.111	-0.033	0.14	0.542	0.321	-0.065	0.353	0.008	-0.404	-0.488	0.197	-0.285	-0.035	0.129	0.911	0.982	0.223	0.615	0.938	0.185	0.358	0.289	0.208	0.323	0.051	-0.215	0.433
GENE748X	6493	single-minded homolog 2 (Drosophila)|SIM2|21q22.13	1	-0.135	0.943	1.195	2.209	0.546	0.549	0.25	-0.024	0.064	0.425	-0.559	0.407	0.286	0.361	0.343	0.48	0.482	-0.659	0.842	0.868	0.012	0.691	0.358	0.303	-0.193	-0.014	0.015	0.222	-0.383	-0.536	0.805	0.317	0.554	0.431	0.403	-0.021	-0.047	0.357	-0.044	0.117	-0.022	0.214	-0.253	-0.404	-0.885	0.24
GENE976X	92421	charged multivesicular body protein 4C|CHMP4C|8q21.13	1	-0.107	-0.759	0.155	0.277	0.583	0.16	-0.902	-0.976	-0.542	0.802	0.223	0.87	-0.134	0.321	-0.101	-0.129	-0.865	-0.174	0.661	0.711	0.097	-0.669	0.685	-0.289	-0.301	0.494	0.436	-0.126	-0.502	-0.171	-0.845	-0.469	0.005	0.646	0.249	0.38	0.742	0.532	-0.72	1.019	-0.398	0.551	0.598	0.304	-0.201	-0.109
GENE573X	51765	serine/threonine protein kinase MST4|MST4|Xq26.2	1	0.098	-0.037	0.515	-0.934	0.561	1.041	0.42	-0.328	0.646	1.675	0.398	1.567	1.197	1	-0.411	1.213	0.216	0.581	1.446	0.747	1.434	0.815	1.096	-0.003	0.036	0.188	0.269	-0.64	-0.312	-0.004	-0.063	0.856	2.345	-0.911	-0.997	-0.331	-0.29	0.348	-0.559	1.283	0.1	0.111	1.042	-2.052	-1.136	1.709
GENE58X	10874	neuromedin U|NMU|4q12	1	-0.662	0.004	0.577	3.168	0.006	-0.398	-0.183	2.215	-0.527	2.634	1.063	3.22	-0.499	-0.154	0.93	-0.296	0.115	-0.545	0.327	-0.093	-0.821	0.235	-0.808	10.215	6.94	2.43	2.549	-0.656	-0.057	-0.043	-0.692	-0.128	0.768	0.243	1.736	1.938	0.48	2.13	2.482	0.747	1.103	0.497	0.64	0.319	-0.61	-0.046
GENE518X	4603	v-myb myeloblastosis viral oncogene homolog (avian)-like 1|MYBL1|8q22	1	0.381	0.131	0.355	0.69	0.388	1.509	0.721	-0.028	0.436	0.196	0.684	-0.087	-0.528	-0.116	0.66	-0.17	0.395	0.558	0.144	1.363	-0.117	-0.546	-0.12	0.888	0.5	1.099	0.734	0.526	3.067	0.602	0.112	-0.29	0.529	-0.258	1.442	1.499	0.328	-0.108	0.365	0.326	0.626	0.369	0.303	0.261	-0.01	0.927
GENE473X	4001	lamin B1|LMNB1|5q23.2	1	2.183	0.854	-0.172	0.267	-0.173	-1.142	-1.346	-0.79	-1.251	3.313	3.574	3.205	2.551	2.12	1.852	2.307	-1.682	2.533	-0.412	-0.928	2.894	1.578	2.903	-0.653	0.513	-1.549	-1.983	2.319	3.268	4.34	1.42	3.053	4.227	-0.924	-1.403	-1.262	-3.001	-3.476	5.096	-1.092	-2.941	0.984	-1.473	2.252	3.481	0.185
GENE463X	3925	stathmin 1|STMN1|1p36.11	1	-0.57	-1.727	-0.431	-2.02	1.355	3.027	-0.76	1.94	2.434	1.537	1.735	1.376	2.545	2.539	1.589	2.005	2.364	1.192	2.57	1.315	1.224	1.15	1.992	0.518	-1.494	0.937	1.532	2.922	1.744	2.158	1.319	0.695	2.841	2.479	3.165	3.785	4.483	2.828	3.868	4.145	-2.037	-1.569	-1.923	0.553	-0.033	-0.593
GENE95X	1164	CDC28 protein kinase regulatory subunit 2|CKS2|9q22	1	0.841	-0.553	-0.895	-1.246	2.7	0.235	1.529	2.301	1.491	0.065	-0.15	0.288	1.473	0.925	2.281	2.497	-0.511	2.075	1.355	-0.124	-0.614	1.439	-0.334	0.809	1.253	-0.523	0.357	-0.114	0.391	1.205	0.725	1.756	0.665	-1.169	-0.9	0.765	0.516	-0.281	1.039	1.574	-0.029	-0.355	0.846	0.199	0.48	0.921
GENE355X	29128	ubiquitin-like with PHD and ring finger domains 1|UHRF1|19p13.3	1	-1.187	-2.256	-0.35	-1.553	1.769	-0.119	0.175	1.683	0.618	-0.373	1.024	1.21	1.372	1.883	1.038	1.738	1.5	-0.128	2.298	0.723	0.998	1.249	1.151	0.084	-0.413	-0.123	-0.621	0.858	0	0.37	0.114	0.607	2.338	2.631	2.723	3.579	3.192	2.291	1.892	3.772	-2.239	-0.786	-1.028	0.984	0.316	-1.052
GENE44X	10615	sperm associated antigen 5|SPAG5|17q11.2	1	1.164	0.655	-1.027	-0.426	-0.341	-1.445	0.092	0.47	3.572	0.511	-0.614	-0.05	0.434	0.168	-0.718	0.72	-0.259	-0.04	0.618	-1.106	0.966	-0.703	-0.826	-0.623	-0.453	-0.253	-0.457	0.444	-0.043	0.9	-0.047	0.431	1.114	1.905	1.281	1.888	1.488	0.442	2.317	1.964	-2.104	-1.493	-0.694	-0.142	-1.681	0.35
GENE483X	4085	MAD2 mitotic arrest deficient-like 1 (yeast)|MAD2L1|4q27	1	1.932	-0.8	-1.766	0.269	1.152	-0.685	-0.19	0.738	0.934	2.503	1.904	1.569	2.317	2.581	1.831	1.486	-0.715	1.334	-0.206	-0.504	1.442	0.035	-1.216	0.636	0.556	0.878	0.884	-0.246	0.669	1.589	0.853	1.129	3.206	-0.698	-0.446	2.002	1.026	-0.052	0.543	1.673	-0.011	-0.498	1.88	0.513	0.093	-0.675
GENE501X	4288	antigen identified by monoclonal antibody Ki-67|MKI67|10q26.2	1	1.056	0.164	-0.094	-0.263	2.35	1.649	0.793	2.198	2.09	0.95	0.263	1.301	0.738	0.491	0.984	1.323	0.377	0.897	-0.733	-1.747	1.594	-1.521	0.173	0.884	-0.302	0.378	0.688	-2.318	0.06	1.683	1.333	1.452	0.069	2.638	2.545	2.252	3.147	1.848	2.281	3.793	-1.578	-1.461	-0.952	0.597	-0.56	0.659
GENE400X	332	baculoviral IAP repeat containing 5|BIRC5|17q25	1	0.313	-0.512	0.585	-0.647	1.19	0.628	-0.484	-0.046	4.765	-0.194	1.95	0.489	1.452	0.601	1.89	0.591	-0.083	0.451	-0.183	-1.346	1.416	-0.657	-0.444	-1.052	-0.629	0.012	-0.124	1.04	0.07	1.12	-0.127	1.083	1.916	1.86	1.3	1.379	1.736	0.256	1.445	2.326	-0.982	-0.751	0.009	0.967	0.506	0.325
GENE70X	1111	checkpoint kinase 1|CHEK1|11q24.2	1	-0.631	-1.21	0.044	-0.415	1.761	-0.343	-0.303	1.343	0.719	-0.352	-0.813	0.764	2.222	-0.45	0.322	1.504	-0.204	0.264	0.022	-0.431	0.753	-0.329	0.633	0.161	-0.187	0.268	0.123	-1.224	-0.932	1.395	1.756	0.829	2.674	0.449	0.601	2.112	1.638	1.181	0.602	1.778	-0.691	-0.539	0.831	0.244	-0.573	0.744
GENE524X	4751	NIMA (never in mitosis gene a)-related kinase 2|NEK2|1q32.2-q41	1	-0.995	-1.756	-0.637	-0.172	1.841	0.266	0.481	0.26	1.478	0.802	1.753	0.553	3.033	1.008	0.876	1.492	1.705	-0.068	1.005	0.62	1.894	-0.1	0.534	-0.022	-0.331	-0.765	-0.59	0.312	-1.2	0.275	0.564	0.406	1.991	2.897	2.128	2.717	2.92	1.891	1.546	3.036	-0.819	-0.077	0.135	0.898	-0.264	1.161
GENE79X	113130	cell division cycle associated 5|CDCA5|11q12.1	1	1.482	1.237	-0.308	-1.067	0.673	-0.303	0.799	1.114	1.091	1.439	1.179	0.82	1.768	0.934	0.847	1.655	0.262	0.611	0.906	-0.171	1.336	0.644	-0.401	-0.218	-0.587	-0.957	-0.808	0.7	-0.618	1.23	0.341	1.088	1.615	1.999	0.73	0.711	1.207	0.354	1.294	1.902	-1.551	-0.979	-0.572	0.454	-0.532	0
GENE353X	29089	ubiquitin-conjugating enzyme E2T (putative)|UBE2T|1q32.1	1	0.459	-1.07	-1.742	-1.03	1.308	-0.498	0.418	0.298	1.513	-0.213	0.027	-0.979	1.226	-0.253	1.005	0.618	-0.148	1.271	-0.26	-1.362	-0.384	-0.674	-0.24	-0.184	0.577	0.558	0.337	-1.43	-0.265	0.761	1.085	1.142	2.947	2.244	1.045	1.343	1.837	1.661	2.05	2.298	-1.075	-0.656	0.955	0.361	-0.294	0.457
GENE46X	1063	centromere protein F, 350/400kDa (mitosin)|CENPF|1q32-q41	1	1.427	0.169	-0.453	1.028	2.347	0.543	1.449	0.62	2.027	1.492	-0.159	-0.373	2.206	0.105	1.494	2.835	-0.092	1.347	0.294	-0.785	0.491	-0.079	0	0.8	0.524	-0.01	0.726	-0.616	-0.126	1.553	1.244	1.618	0.893	2.451	1.674	1.876	2.968	2.069	2.748	3.494	-1.108	-1.15	-0.677	0.834	-0.041	0.628
GENE300X	259266	asp (abnormal spindle) homolog, microcephaly associated (Drosophila)|ASPM|1q31	1	0.106	-0.034	-0.195	-0.014	1.389	-0.423	0.12	0.18	0.675	0.553	0.98	0.24	1.417	0.976	0.496	1.55	-0.04	-0.016	-0.223	0.165	0.311	-0.126	0.229	0.652	-0.138	0	0.169	-0.019	-0.132	0.441	0.263	0.662	0.601	0.49	0.281	0.026	1.597	1.175	3.074	2.195	-0.333	-0.814	0.04	0.079	-0.13	-0.278
GENE620X	55165	centrosomal protein 55kDa|CEP55|10q23.33	1	-0.446	-1.319	-2.362	-1.824	0.969	-0.612	1.534	0.847	1.85	0.637	0.258	-0.092	1.495	0.148	1.072	1.843	-0.883	2.261	-0.476	-1.464	0.674	-1.114	-0.534	0.843	1.914	0.859	0.448	-2.523	-0.588	1.637	1.682	2.046	3.738	0.874	0.141	1.952	1.879	1.93	1.8	2.789	-0.214	-0.049	1.685	-0.34	-0.18	0.383
GENE777X	699	budding uninhibited by benzimidazoles 1 homolog (yeast)|BUB1|2q14	1	-0.226	-1.077	-1.608	-0.384	1.749	-0.582	0.823	2.015	0.829	0.123	0.582	-0.169	0.954	-0.763	1.735	0.591	-0.713	2.253	-0.351	-1.355	0.59	-0.39	-0.311	0.873	1.332	1.035	0.553	-2.313	-0.483	1.702	1.457	2.064	2.159	0.452	0.47	1.668	1.264	0.802	2.051	2.362	-0.532	-0.424	1.418	-1.411	-0.262	0.755
GENE809X	7272	TTK protein kinase|TTK|6q13-q21	1	1.992	-0.205	-1.704	-1.283	2.248	0.103	1.46	3.101	1.624	1.225	0.459	0.912	3.062	-0.666	1.205	1.986	0.687	1.027	0.417	-0.986	-0.258	0.399	-0.42	1.803	0.841	-0.049	0.162	-1.461	-0.203	1.39	1.286	1.457	0.889	1.039	1.761	2.224	2.077	0.631	1.551	2.001	-0.903	-0.47	1.621	0.158	-0.393	0.755
GENE881X	83540	NUF2, NDC80 kinetochore complex component, homolog (S. cerevisiae)|NUF2|1q23.3	1	0.481	-1.332	-0.365	-1.196	1.523	1.066	0.903	1.902	2.558	2.019	0.183	0.796	2.469	0.969	0.98	1.249	1.557	-0.471	-0.299	-0.917	1.022	-0.694	0.086	0.415	0.127	-0.693	-0.239	-1.456	-0.89	0.973	0.815	0.438	2	1.594	1.069	1.775	1.935	1.346	0.796	3.155	-0.647	-0.273	0.227	0.566	0.141	-0.712
GENE1011X	9833	maternal embryonic leucine zipper kinase|MELK|9p13.2	1	-0.961	-2.356	-0.999	-0.576	2.009	0.976	0.693	1.357	1.633	1.509	2.25	2.706	2.327	2.195	1.365	2.464	0.558	0.675	0.889	-1.39	2.557	0.072	0.259	0.043	-0.037	0.118	-0.278	0.667	0.462	1.865	0.56	1.664	2.436	1.874	2.113	2.471	2.938	1.536	0.872	2.544	-1.749	-0.845	0.526	0.345	-0.063	-0.051
GENE738X	64151	non-SMC condensin I complex, subunit G|NCAPG|4p15.33	1	1.679	-0.25	-2.314	0.488	1.266	-0.596	0.472	1.515	0.863	1.635	2.107	1.462	1.796	0.587	1.5	0.717	-0.5	1.07	0.964	-0.535	0.767	-0.009	-1.476	-0.059	0.087	0.385	0.021	-1.221	0.774	1.165	0.13	0.809	2.127	1.07	0.926	1.424	1.315	0.312	2.439	2.16	-1.38	-1.658	0.458	0.007	-0.155	-0.971
GENE636X	55872	PDZ binding kinase|PBK|8p21.2	1	1.098	-0.894	-2.915	-0.41	-0.103	-2.29	-0.302	-0.179	0.268	1.139	1.214	-0.206	2.176	0.132	0.492	0.421	0.218	0.558	0.308	-1.345	-0.072	-0.467	-0.137	-0.649	-0.065	-0.466	-0.085	-0.526	0.57	1.717	1.569	1.445	3.644	0.47	0.049	3.485	2.745	2.222	0.694	3.304	-1.743	-1.907	-0.175	2.062	-1.266	0.474
GENE810X	7298	thymidylate synthetase|TYMS|18p11.32	1	1.479	0.612	-0.503	-0.134	0.696	-0.822	0.528	1.286	1.238	0.659	0.321	1.074	0.5	0.396	-0.114	-0.382	-0.081	1.016	-0.149	-0.921	-0.615	0.098	0.33	0.824	0.369	0.511	0.437	0.047	-0.212	1.901	0.838	1.084	3.423	0.701	1.266	2.016	2.079	1.451	1.947	2.988	-0.086	0.181	1.086	0.422	-0.436	0.481
GENE597X	54443	anillin, actin binding protein|ANLN|7p15-p14	1	0.026	0.264	-0.258	0.522	0.159	-0.492	-0.368	-0.296	-0.068	0.17	-0.446	-0.123	0.901	-0.107	0.173	0.564	-0.713	-0.11	-0.77	0.379	0.517	-0.58	-0.511	-0.167	0.193	-0.035	-0.034	-0.509	0.077	0.467	-0.208	0.335	0.883	0.094	0.346	1.223	1.989	1.964	1.731	1.12	-0.157	0.232	0.24	0.249	0.11	-0.256
GENE802X	7153	topoisomerase (DNA) II alpha 170kDa|TOP2A|17q21-q22	1	0.16	-0.558	0.625	-0.952	0.296	0.285	4.54	1.198	0.858	0.914	0.803	1.076	2.656	0.96	-0.174	1.266	0.764	0.221	-0.744	-1.245	2.116	-1.202	0.68	0.119	-1.515	-0.527	0.209	-1.699	-0.536	0.785	-0.293	1.466	2.743	0.959	0.768	1.998	2.117	1.114	3.538	2.641	-1.328	-0.842	0.037	1.456	1.098	-0.308
GENE710X	6241	ribonucleotide reductase M2|RRM2|2p25-p24	1	-2.088	-2.239	-0.255	-2.141	0.019	-1.234	-0.714	-0.05	0.844	-0.613	0.757	0.171	1.884	2.24	1.95	2.412	-0.251	0.677	0.174	-1.279	1.226	-0.332	-0.303	-0.051	-1.194	-0.649	-0.626	0.59	0.511	1.491	0.111	0.871	1.372	0.21	0.923	1.506	1.196	0.701	0.347	2.172	-1.707	-1.6	0.136	1.599	0.837	-0.612
GENE1015X	991	cell division cycle 20 homolog (S. cerevisiae)|CDC20|1p34.1	1	0.045	-1.603	-1.127	-1.854	0.428	-0.379	1.309	2.128	1.473	0.878	-0.665	1.396	1.531	-0.708	-0.19	0.404	0.741	1.318	-0.24	-0.89	-1.149	2.71	0.518	-0.724	0.711	-0.57	-0.72	1.64	-0.59	1.248	1.285	0.93	1.617	2.745	2.024	2.822	3.334	1.738	1.082	3.671	-0.997	-1.179	-0.33	1.183	0.303	1.889
GENE892X	84057	meiotic nuclear divisions 1 homolog (S. cerevisiae)|MND1|4q31.3	1	3.915	2.089	-2.733	-0.141	1.805	-1.999	1.425	-1.048	0.699	0.747	-1.46	0.283	1.046	-0.703	0.853	0.116	0.1	1.374	0.412	-0.511	0.477	0.496	-0.126	0.863	2.066	-0.223	0.635	0	0.153	1.532	2.096	2.122	0.268	0.14	-1.052	0.023	-0.14	-0.748	-0.816	0.755	-0.982	-1.145	-0.077	0.251	-0.596	0.815
GENE887X	83879	cell division cycle associated 7|CDCA7|2q31	1	0.6105	-0.9435	-0.9275	-0.1795	1.6565	2.2135	1.6535	2.4435	2.1495	1.4195	2.4305	1.4395	2.6325	2.6585	2.0865	2.1135	2.8895	1.5585	2.6685	1.0285	1.9775	1.3125	0.8815	2.4345	-0.3865	0.7445	0.9065	2.1985	1.2135	1.0715	1.1805	1.4625	0.8325	1.9215	1.2915	1.0695	1.9265	1.3575	1.0765	2.5015	-1.0255	-1.1465	-0.3145	0.4485	-0.8945	-0.1385
GENE1014X	990	cell division cycle 6 homolog (S. cerevisiae)|CDC6|17q21.3	1	1.005	-0.149	-1.211	-0.312	0.211	0.023	0.765	0.169	0.134	0.584	-0.138	0.713	1.574	0.681	-0.084	0.644	0.195	0.801	0.514	-0.879	0.836	-0.363	-0.065	-0.956	-0.17	0.461	0.106	0.357	-0.108	1.689	0.741	1.514	3.566	1.814	2.002	2.113	2.105	1.651	3.214	3.412	-1.367	-0.599	0.142	0.097	0.05	0.238
GENE828X	7804	low density lipoprotein receptor-related protein 8, apolipoprotein e receptor|LRP8|1p34	1	0.286	0.368	0.029	-0.173	-0.69	-0.686	-0.41	0.414	0.214	0.271	0.226	0.086	0.096	-0.26	-0.349	-0.676	0.086	0.574	-0.58	-0.544	0.049	0.486	-1	-0.308	-0.588	-0.205	0.158	0.168	0.219	0.053	0.084	0.048	0.189	0.2	0.042	-0.174	-0.264	0.128	-0.318	-0.146	-0.304	-0.258	0.17	0.441	1.574	0.248
GENE767X	6713	squalene epoxidase|SQLE|8q24.1	1	-1.284	-2.34	-1.019	1.453	1.463	1.904	0.981	1.844	1.729	1.011	1.14	1.115	1.007	0.933	1.277	0.92	0.338	-0.137	0.88	-0.504	1.038	0.146	0.644	0.959	0.683	0.468	0.327	0.673	-1.015	0.338	-0.149	0.449	1.687	-1.135	-0.914	-0.154	-0.508	-0.23	1.068	0.867	0.161	0.14	1.596	0.869	0.879	0.359
GENE948X	8836	gamma-glutamyl hydrolase (conjugase, folylpolygammaglutamyl hydrolase)|GGH|8q12.3	1	1.274	-0.826	-1.54	-0.845	0.302	-0.843	-0.59	-0.15	0.74	2.478	2.257	1.579	0.204	1.924	-0.349	-0.121	-2.06	-0.094	-0.074	0.406	-0.208	-0.844	-1.042	0.813	1.643	1.588	1.252	0.14	0.439	0.847	0.557	0.891	1.833	-2.605	-3.104	-0.613	-0.548	-0.335	-2.578	0.198	1.786	1.402	3.013	-0.378	-1.415	-0.574
GENE562X	51561	interleukin 23, alpha subunit p19|IL23A|12q13.3	1	0.355	1.508	-0.813	1.736	3.122	0.137	0.478	-0.25	-0.32	1.344	3.948	0.995	3.277	2.822	4.483	3.76	0.827	3.365	3.039	0.496	-0.376	-1.593	-1.096	0.925	-0.28	1.083	0.68	-0.07	-0.017	-0.695	-0.13	-0.768	2.964	0.393	1.575	1.469	1.62	0.329	1.324	-1.556	2.923	3.361	3.306	2.586	2.753	4.615
GENE998X	9603	nuclear factor (erythroid-derived 2)-like 3|NFE2L3|7p15.2	1	0.609	0.076	1.949	5.058	3.294	1.96	1.581	-2.439	2.239	1.123	-0.267	-0.126	1.193	1.078	2.682	2.589	0.269	2.832	2.833	0.258	-0.521	0.65	0.627	-0.404	2.742	4.012	4.146	1.408	3.217	3.204	3.892	2.937	1.125	0.807	1.31	2.107	1.876	1.682	0.689	0.451	1.957	2.622	2.92	0.381	0.283	2.133
GENE624X	55353	lysosomal protein transmembrane 4 beta|LAPTM4B|8q22.1	1	-0.39	0.109	-0.811	-0.778	0.874	-0.51	1.051	1.743	1.302	0.903	1.877	0.854	1.096	0.641	-1.266	0.86	0.832	-0.865	-0.516	-0.95	0.879	0.342	0.874	1.67	-0.186	-0.59	-0.053	0.452	-1.126	-1.074	0.26	-0.626	-0.448	-3.782	-2.675	0.971	0.259	1.306	-2.043	-0.291	2.114	0	0.816	-1.887	-0.538	-0.842
GENE578X	5217	profilin 2|PFN2|3q25.1	1	-0.506	-1.795	-0.283	3.249	4.202	2.905	2.155	1.432	3.602	2.256	1.654	3.052	2.524	2.409	3.628	1.491	3.265	1.921	1.86	0.727	1.576	0.352	0.835	-0.355	0.139	1.499	0.762	0.032	-0.472	-0.14	-0.454	0.165	2.753	-1.565	0.079	2.322	1.455	1.317	0	1.655	-0.684	-0.184	0.63	-1.675	-1.474	-2.405
GENE924X	8544	pirin (iron-binding nuclear protein)|PIR|Xp22.2	1	0.746	-0.781	1.692	1.193	1.951	0.169	0.507	-0.88	1.709	3.476	2.07	1.818	5.114	2.441	1.08	-0.691	0.343	3.88	3.201	2.773	2.67	2.138	0.931	4.025	1.037	1.699	1.817	-0.702	-2.161	0.973	-1.256	1.836	0.508	-0.17	0.919	1.599	1.789	1.283	0.16	-1.784	0.58	1.32	1.449	-0.687	0.306	-0.268
GENE177X	1573	cytochrome P450, family 2, subfamily J, polypeptide 2|CYP2J2|1p31.3-p31.2	1	1.02	-0.921	2.787	1.318	0.199	0.159	0.13	2.707	1.084	1.11	1.63	0.649	0.012	1.732	-0.996	-0.581	0.618	0.423	0.851	-0.164	0.708	0.439	0.166	-0.259	1.338	0.976	0.926	-1.353	-0.481	-1.571	-0.446	0.178	-1.609	-1.687	-1.583	0.362	0.052	0.645	-0.697	-0.764	1.526	2.566	2.957	-2.13	-1.638	-0.511
GENE625X	55359	serine/threonine/tyrosine kinase 1|STYK1|12p13.2	1	0.166	0.26	2.142	-0.627	0.115	-0.101	0	-0.712	-0.369	-0.643	0.031	-0.548	-0.369	-0.369	1.051	-0.533	-0.095	-0.751	1.371	0.597	0.136	-0.356	-0.462	0.404	1.194	0.262	-0.022	-1.472	-1.39	-1.127	-0.081	0.338	0.186	0.298	-0.416	-0.023	-0.682	-0.422	-0.913	0.407	1.127	3.148	2.515	1.7	2.725	1.785
GENE195X	1728	NAD(P)H dehydrogenase, quinone 1|NQO1|16q22.1	1	-0.859	-0.478	-1.542	3.974	-1.924	-0.649	-0.739	-0.2	0.346	-0.071	0.35	1.448	0.904	0.609	0.609	1.675	2.244	0.196	2.072	3.087	3.016	0	1.706	0.579	1.598	0.722	0.408	1.552	0.946	0.922	-1.056	0.175	-0.175	0.638	0.93	0.837	1.291	0.075	1.657	2.481	0.645	0.883	1.751	1.405	0.573	1.563
GENE444X	3775	potassium channel, subfamily K, member 1|KCNK1|1q42-q43	1	2.25	1.295	-3.114	1.451	-4.995	0.026	-2.747	-0.362	0.282	0.58	-0.837	-0.699	-1.849	-1.975	-3.065	-1.47	-1.435	0.348	-0.974	-0.285	-0.72	0.027	-0.155	0.845	1.065	-1.019	0.371	-0.582	-0.684	0.704	0.765	0.913	0.299	0.394	0.223	0.24	-0.549	-0.226	-2.058	0.255	-1.262	-1.258	-1.481	0.812	-0.531	-0.063
GENE295X	25805	BMP and activin membrane-bound inhibitor homolog (Xenopus laevis)|BAMBI|10p12.3-p11.2	1	0.553	-0.342	0.345	2.239	-0.856	0.421	-0.951	1.955	1.088	1.917	1.239	2.516	2.263	0.302	0.765	0.252	3.008	1	1.733	2.31	1.481	3.982	1.533	1.248	0.737	3.495	3.792	1.206	2.138	1.126	0.745	0.811	0.984	1.102	0.05	0.544	-0.097	-1.463	-0.277	3.086	-0.119	0.041	0.687	-1.614	-1.477	-0.058
GENE190X	167153	PAP associated domain containing 4|PAPD4|5q14.1	1	-0.174	-0.449	-1.924	0.496	0.657	-0.222	-0.159	-0.097	0.475	0.141	-0.355	-0.346	-0.35	0.794	1.39	0.394	-1.3	0.626	-0.242	-0.03	-0.361	-0.711	-1.197	-0.301	1.09	0.999	0.281	-0.85	-0.092	0.142	-0.446	-0.021	-0.427	-0.705	-1.188	-0.692	-1.431	-1.185	0.249	-0.676	0.738	0.598	1.324	-0.636	1.212	-0.167
GENE983X	934	CD24 molecule|CD24|6q21	1	-0.424	-2.096	0.127	-0.996	1.753	5.258	2.459	0.574	2.301	0.5	-0.257	-1.131	1.385	2.266	3.114	0.39	0.719	-0.081	1.154	-0.189	2.244	-0.507	0.793	-0.992	0.059	1.1	1.102	-0.451	0.712	2.635	1.296	0.66	-2.288	-3.376	-2.627	0.658	-0.213	-0.058	-2.616	-0.543	-0.227	0.321	1.213	-0.018	1.155	0.085
GENE91X	1159	creatine kinase, mitochondrial 1B|CKMT1B|15q15	1	1.756	1.495	2.186	1.965	-0.605	-0.125	-1.978	-1.91	-0.429	-1.028	0.376	0.366	-0.566	-0.282	0.653	-0.505	0.517	0.517	1.218	1.863	0.313	0.823	2.118	0.293	0.874	1.373	1.337	0.267	-0.285	-0.646	-0.713	-0.669	-1.026	-0.784	0.773	0.098	-0.361	-1.001	-2.426	2.135	0.327	1.021	1.562	0.102	-2.287	0.074
GENE157X	1474	cystatin E/M|CST6|11q13	1	-0.5965	-0.1895	-0.7805	-0.0615	-0.0445	0.6285	0.3705	0.3485	0.4255	-0.1995	0.6185	0.1325	0.2995	0.5795	0.5175	-0.2455	0.0065	0.3705	-0.2175	-1.0425	0.3175	-0.2535	0.0975	-0.1695	0.2175	0.3265	-2.4405	-0.2345	0.4615	0.8735	0.2515	0.4125	0.2195	0.0985	0.1075	0.0865	0.4725	0.3385	0.4625	0.2935	0.5925	0.0675	0.1635	0.0485	-0.1085	-0.1115
GENE146X	140576	S100 calcium binding protein A16|S100A16|1q21	1	-0.117	0.759	1.84	-0.279	-1.387	-0.028	0.458	0.259	0.555	2.121	0.615	0.165	0.612	1.501	-0.585	0.513	1.455	0.71	-0.078	-0.057	1.594	1.933	1.666	2.772	0.099	1.397	2.134	1.417	1.374	0.28	0.78	0.12	2.27	-1.583	-1.509	1.552	1.137	0.983	0.094	0.668	2.008	2.848	2.75	0.499	0.74	-0.734
GENE437X	3694	integrin, beta 6|ITGB6|2q24.2	1	-0.898	-0.176	0.174	-0.895	-1.962	-0.183	0.777	-0.364	-0.143	0.155	0.393	0.127	-0.16	-0.315	-1.294	-0.71	0.533	-0.23	0.148	0.468	-0.696	-0.61	0.646	-1.172	0.033	0.175	0.361	-0.661	-0.594	-1.101	-0.8	-0.558	0.852	-0.25	-1.209	-0.832	-0.239	0.332	0.415	-1.546	0.536	1.643	0.5	1.698	0.335	-0.529
GENE19X	10321	cysteine-rich secretory protein 3|CRISP3|6p12.3	1	1.074	1.143	1.397	0.566	-0.318	1.844	1.982	0.246	0.258	0.835	0.312	-0.297	0.844	0.54	-0.083	-0.705	1.179	0.739	0.817	0.614	0.448	0.822	0.771	0.379	1.018	0.734	-0.449	-0.664	-0.512	0.803	0.809	1.825	1.471	0.992	0.687	1.298	0.916	0.713	0.027	1.441	2.064	0.845	0.86	1.215	-0.73	1.546
GENE306X	26047	contactin associated protein-like 2|CNTNAP2|7q35	1	2.661	1.617	-0.001	-0.128	-1.161	1.458	0.846	1.615	0.944	4.493	0.273	0.981	0.678	1.012	-1.021	0.741	1.217	-0.829	-1.201	0.519	0.728	1.221	0.811	2.715	3.2	-0.312	0.504	0.07	-0.559	0.93	0.977	1.626	-0.052	0.146	-0.169	-1.165	-0.387	-0.401	-0.893	0.686	0.058	-0.608	-0.458	-0.883	-1.647	-0.401
GENE613X	54972	transmembrane protein 132A|TMEM132A|11q12.2	1	1.4	1.177	-0.867	-0.952	-0.955	1.323	0.913	1.466	1.873	0.993	-0.273	0.118	2.008	-0.408	-0.124	1.356	0.87	1.073	0.614	-0.232	-0.102	2.628	1.389	0.488	0.183	-0.308	-0.029	0.569	0.395	0.96	0.95	1.675	-0.284	0.004	-0.485	-0.236	-0.067	-0.459	0.633	0.32	-2.703	-1.372	-2.474	0.636	0.86	0.274
GENE348X	2886	growth factor receptor-bound protein 7|GRB7|17q12	1	1.289	2.423	-0.242	1.551	-0.046	1.419	0.212	-2.045	-0.441	1.259	-0.379	0.042	-0.069	-0.331	-0.611	0.077	-0.391	1.396	0.596	1.372	1.049	0.258	1.874	-0.559	2.119	1.64	2.115	0.79	1.448	1.601	1.673	1.809	1.563	2.138	2.062	1.878	1.769	0.797	-0.824	1.687	-0.19	0.566	0.486	1.563	1.325	2.442
GENE594X	5409	phenylethanolamine N-methyltransferase|PNMT|17q	1	0.445	0.23	1.217	0.638	0.458	1.64	0.688	0.315	0.092	0.667	-0.045	0.016	0.202	-0.423	0.965	0.944	0.966	0.319	0.568	0.801	-0.09	0.559	-0.07	1.135	0.544	0.706	1.193	1.671	0.643	0.556	1.377	0.283	0.16	1.684	2.008	1.205	1.154	0.262	0.683	0.428	0.901	0.144	0.239	1.013	0.447	2.198
GENE667X	5709	proteasome (prosome, macropain) 26S subunit, non-ATPase, 3|PSMD3|17q21.1	1	-0.047	0.544	1.877	0.926	0.147	2.701	0.325	-0.082	0.569	2.567	0.617	-0.076	1.467	0.443	0.052	-0.24	0.591	0.69	0.682	0.998	1.815	1.247	0.515	-1.34	-0.6	-0.72	-0.693	1.65	1.148	0.698	-0.23	0.124	0.602	1.071	1.717	1.486	1.606	0.581	0.67	0.76	-1.46	-0.606	-1.331	1.618	1.458	0.896
GENE224X	2064	v-erb-b2 erythroblastic leukemia viral oncogene homolog 2, neuro/glioblastoma derived oncogene homolog (avian)|ERBB2|17q21.1	1	1.061	0.617	-0.226	1.238	0.538	0.791	0.822	0.231	0.242	0.359	-0.508	0.737	-0.182	0.026	0.874	0.056	0.805	1.17	0.803	0.157	0.66	0.522	-0.245	0.09	0.982	0.693	0.732	0.306	0.382	1.142	1.45	-0.254	0.973	0.317	-0.156	0.841	0.09	0.739	0.533	1.164	0.513	0.382	0.694	0.548	0.111	0.916
GENE899X	84299	migration and invasion enhancer 1|MIEN1|17q12	1	0.46	-0.471	0.334	0.289	-0.773	0.524	-0.876	-1.604	-0.722	0.23	0.096	-0.14	-0.977	-0.769	-1.05	-1.121	-0.088	-0.706	-0.474	0.027	0.01	-0.522	0.375	0.208	1.067	1.199	1.485	1.513	0.923	0.612	0.855	0.313	0.661	0.074	0.244	-0.037	0.243	0.736	-0.369	0.515	1.222	1.241	1.633	1.066	0.33	1.636
GENE927X	8557	titin-cap (telethonin)|TCAP|17q12	1	0.225	-0.191	0.101	0.66	0.75	0.401	0.903	0.06	0.271	0.63	0.635	-0.234	0.182	0.452	0.385	0.585	0.15	0.512	0.368	0.773	0.866	0.545	0.201	1.057	0.465	0.799	0.304	0.42	1.06	0.639	1.073	-0.404	1.338	0.879	0.363	-1.056	0.107	0.35	1.157	0.902	0.442	0.434	0.689	0.18	0.544	0.654
GENE852X	79919	chromosome 2 open reading frame 54|C2orf54|2q37.3	1	0.428	3.471	2.627	4.533	3.446	2.05	2.256	-0.879	0.907	-0.066	-0.232	-1.228	2.797	0.977	2.64	2.876	2.605	4.042	3.918	3.586	-0.121	2.954	3.863	0.12	-1.011	4.458	4.546	2.284	0.509	1.266	2.415	0.957	4.392	4.635	2.398	2.246	3.775	3	1.717	2.649	1.245	1.252	2.929	1.948	1.482	2.714
GENE832X	79152	fatty acid 2-hydroxylase|FA2H|16q23	1	-0.025	0.544	-0.507	0.811	0.322	-0.071	0.102	0.623	0.852	0.297	0.428	2.22	-0.232	0.053	0.735	-0.531	0.08	0.53	1.152	1.425	-0.343	0.079	-0.266	0.503	0.282	0.194	0.24	0.57	1.016	0.743	-0.936	-0.547	0.355	-0.091	0.313	-0.033	0.762	-1.157	0.873	-0.454	0.242	0.244	0.61	0.472	0.425	0.027
GENE685X	57761	tribbles homolog 3 (Drosophila)|TRIB3|20p13-p12.2	1	-1.932	-0.063	-0.001	-0.518	-0.541	1.155	-0.763	-0.832	0.725	-0.114	0.594	1.539	-0.549	-0.699	-0.534	-0.593	-0.694	-1.525	-1.329	-1.948	-0.665	-0.818	-1.697	-0.578	-1.983	-2.948	-2.566	-1.836	-2.646	-1.19	-1.116	-0.266	-0.349	1.413	-0.204	-0.675	-1.426	-0.398	-0.43	0.311	-1.614	-0.917	-0.895	-0.051	-0.041	2.615
GENE940X	8714	ATP-binding cassette, sub-family C (CFTR/MRP), member 3|ABCC3|17q22	1	-0.906	0.002	-0.108	0.308	0.77	-0.927	1.546	0.227	0.431	1.499	-0.237	0.056	0.382	0.11	0.398	-0.636	0.858	0.094	-0.25	0.15	-0.208	-0.152	0.225	1.209	2.233	-0.046	0.521	0.413	-0.111	1.552	1.826	-0.117	0.568	1.775	1.56	1.497	0.87	0.867	0.251	0.956	0.861	1.854	1.148	1.024	0.393	0.951
GENE727X	6382	syndecan 1|SDC1|2p24.1	1	-1.693	0.338	3.121	-2.524	-0.261	5.188	0.813	0.034	1.979	1.408	2.456	0.869	1.132	2.326	0.132	2.345	0.566	0.499	1.072	1.344	1.411	1.597	2.34	2.576	0.777	1.654	2.143	2.029	-0.17	-0.47	-1.014	0.021	3.056	3.515	1.841	2.811	2.803	1.129	3.113	0.863	3.113	4.866	3.552	3.066	3.121	0.796
GENE1004X	9635	chloride channel accessory 2|CLCA2|1p22.3	1	0.475	0.062	-1.363	0.893	-0.206	1.126	1.457	0.53	1.92	0.881	0.9	0.178	0.024	1.057	0	1.026	0.881	-1.436	0.126	1.218	0.348	0.638	-0.079	1.632	0.56	0.716	1.874	-0.406	1.076	-1.391	2.499	1.624	0.346	0.781	-0.241	0.954	1.031	1.026	-0.175	1.376	0.766	2.424	0.786	2.724	0.358	0.798
GENE658X	56649	transmembrane protease, serine 4|TMPRSS4|11q23.3	1	1.036	0.96	2.194	5.302	0.827	-1.954	1.116	-2.208	0.99	-0.602	0.19	-2.276	2.958	0.064	5.062	-0.599	0.144	2.303	3.028	2.191	1.619	2.105	2.817	-1.14	1.254	4.937	4.997	2.766	0.813	0.891	2.172	1.839	-3.535	-0.537	-1.135	-2.095	-0.978	-2.124	-0.25	-3.073	2.405	2.929	4.505	4.378	3.178	-2.882
GENE808X	7262	pleckstrin homology-like domain, family A, member 2|PHLDA2|11p15.4	1	-0.761	-0.764	0.354	-0.504	-0.339	0.036	-1.153	-0.642	1.967	1.317	1.629	2.036	0.012	0.787	1.269	1.077	0.206	0.136	-0.166	-0.688	1.064	0.129	0.259	0.62	1.29	0.253	0.739	0.829	-0.141	0.921	0.089	1.127	2.402	0.284	-1.022	-1.003	-1.85	-0.889	1.182	1.304	1.65	1.181	1.998	1.006	1.542	2.486
GENE856X	79983	premature ovarian failure, 1B|POF1B|Xq21.2	1	0.296	-0.336	0.553	1.533	2.414	0.59	0.01	-0.317	0.796	2.357	-0.674	-0.811	1.151	1.789	1.933	1.735	0.163	2.861	2.616	2.449	1.189	0.589	0.971	2.444	2.846	3.588	4.764	-0.213	1.341	1.348	0.521	0.762	1.224	0.126	-0.455	2.077	1.506	1.663	0.097	0.877	1.392	1.104	3.662	-0.396	-2.608	0.023
GENE547X	50617	ATPase, H+ transporting, lysosomal V0 subunit a4|ATP6V0A4|7q34	1	0.073	-0.141	1.256	-0.164	0.372	-0.028	0.377	-0.6	-0.03	0.499	1.126	0.956	1.799	1.916	0.69	1.083	0.773	-0.068	2.202	-0.778	1.107	-0.02	0.413	0.252	-0.147	2.358	2.85	1.882	0.296	-0.895	0.515	0.334	0.833	0.71	0.023	0.501	0.623	0.321	0.648	0.754	0.107	0.113	0.252	1.606	0.309	0.744
GENE857X	8000	prostate stem cell antigen|PSCA|8q24.2	1	1.262	1.267	0.473	0.758	0.265	0.589	0.57	0.063	0.079	0.51	0.631	0.299	-0.095	0.31	0.788	0.312	0.274	0.416	0.951	0.308	0.619	1.583	-0.681	0.101	-0.187	0.161	0.362	0.99	1.22	0.442	-0.2	-1.154	0.418	0.22	0.603	-0.191	-0.32	-0.729	0.215	0.114	0.52	0.088	0.866	0.851	0.618	0.175
GENE757X	6558	solute carrier family 12 (sodium/potassium/chloride transporters), member 2|SLC12A2|5q23.3	1	-1.584	-0.41	-2.278	0.209	-0.816	-0.017	-1.07	0.531	1.031	4.482	1.607	0.779	0.836	0.413	-0.315	-0.652	-0.386	-1.134	0.259	1.151	0.619	0.155	-0.233	0.412	0.004	-0.125	-0.128	-0.782	1.23	0.929	-0.162	0.404	-0.443	-0.673	-0.247	0.098	0.271	0.366	-0.715	-0.229	0.053	-0.722	-0.026	1.81	0.142	0.279
GENE873X	820	cathelicidin antimicrobial peptide|CAMP|3p21.3	1	1.784	1.345	0.806	1.147	2.874	0.565	3.397	-0.051	-1.054	-0.207	1.323	0.231	0.571	1.055	2.49	-0.336	-1.354	-1.143	0.405	0.745	-0.228	1.843	0.618	-1.286	-0.834	-1.275	-1.382	0.102	0.02	-1.488	0.188	0.579	-0.286	2.911	-0.028	-0.421	-2.027	-0.759	-0.568	0.219	-1.526	-0.192	0.407	4.402	4.571	-0.86
GENE836X	79412	kringle containing transmembrane protein 2|KREMEN2|16p13.3	1	-0.545	1.251	1.048	0.36	3.89	1.515	2.112	-0.083	-0.233	-0.345	0.749	0.712	3.582	3.71	3.98	2.844	2.146	0.672	0.514	1.028	-0.195	0.381	0.307	-0.296	0.317	-0.989	-0.557	-0.622	-0.082	-0.427	0.573	0.645	0.841	1.051	0.436	1.7	1.091	0.487	0.601	0.299	0.706	-0.243	0.034	-0.645	-0.914	0.198
GENE980X	9289	G protein-coupled receptor 56|GPR56|16q13	1	0.917	-0.692	0.682	-0.932	0.323	0.226	-0.295	-0.584	1.038	0.277	-2.227	-0.764	0.966	-1.268	-0.063	0.145	0.108	-0.304	0.276	-0.916	-1.012	-0.389	-0.205	-0.324	0.604	-0.776	0.029	0.417	-0.434	1.421	0.608	1.375	-0.606	1.66	1.862	1.351	2.317	1.168	-0.506	0.57	-1.19	-1.147	-2.406	-0.582	-1.528	-1.764
GENE955X	8942	kynureninase|KYNU|2q22.2	1	0.483	1.114	0.252	0.093	-0.093	0.446	2.166	1.779	0.471	-1.701	1.872	-1.574	-0.422	-0.441	-0.829	-1.265	0.757	-1.446	-1.047	-0.101	-0.176	0.998	0.47	-0.367	6.145	0.83	-1.226	-0.334	-1.514	-0.608	1.189	1.775	-0.447	0.648	-0.531	0.559	0.295	-0.195	-0.962	0.318	0.629	0.323	0.292	0.68	-0.794	1.745
GENE838X	79623	UDP-N-acetyl-alpha-D-galactosamine:polypeptide N-acetylgalactosaminyltransferase 14 (GalNAc-T14)|GALNT14|2p23.1	1	3.746	1.152	1.592	-0.603	-0.323	2.475	6.243	4.332	2.481	3.426	0.591	2.338	5.349	4.312	7.758	0.27	0.798	0.031	-0.382	-0.621	0.069	0.99	0.266	-0.967	4.835	0.455	-0.932	0.279	-1.573	-1.255	0.557	1.221	-0.668	0.553	-0.204	0.047	-1.008	-0.485	-1.647	-0.08	-0.848	0.076	-0.235	0.363	-0.921	-1.003
GENE377X	3012	histone cluster 1, H2ae|HIST1H2AE|6p22.1	1	0.63	0.866	0.158	-2.196	-0.062	0.145	-0.395	0.039	2.461	-0.648	-0.579	0.935	0.695	-0.859	0.054	-0.191	-0.477	0.554	0.411	0.41	-0.348	0.436	0.058	-0.187	0.479	-0.399	0.102	-0.551	-1.284	-0.049	0.633	0.949	-0.378	-0.303	-0.764	-0.374	-0.814	-0.048	0.74	1.303	-0.121	0.186	1.832	-0.372	1.354	0.474
GENE878X	8347	histone cluster 1, H2bc|HIST1H2BC|6p22.1	1	0.272	0.209	-2.151	1.639	-0.179	3.556	-1.535	0.608	4.701	-0.066	0.037	0.301	-1.098	-2.156	0.703	-1.597	-3.509	-0.154	-1.31	-1.361	-0.519	-2.331	-1.312	1.377	2.258	0.766	-0.04	-1.569	-0.895	-0.93	-1.024	0.299	-3.261	-1.405	-3.636	-3.31	-1.721	0	0.694	-1.585	0.369	0.261	1.855	0.787	1.774	-0.308
GENE880X	8351	histone cluster 1, H3d|HIST1H3D|6p22.1	1	-0.256	-0.546	1.508	-0.234	0.414	1.467	-0.183	-0.574	3.963	1.576	0.264	-0.305	1.943	-0.316	0.207	2.653	0.651	0.74	0.453	0.713	1.194	0.685	0.829	-0.15	0.373	0.223	1.164	0.874	-0.279	0.245	0.553	-0.34	1.675	0.556	1.049	2.342	1.551	0.358	-0.929	1.075	0.358	0.107	-0.253	0.683	0.319	0.533
GENE641X	56133	protocadherin beta 2|PCDHB2|5q31	1	-0.232	0.052	0.113	1.379	-1.849	-0.198	0.268	0.189	3.184	-0.377	-0.123	0.021	-0.525	-0.212	0.446	-0.174	-0.09	0.663	1.031	0.855	-0.05	-0.27	-0.513	1.252	0.203	0.611	1.028	0.82	1.74	0.748	-0.516	-0.246	0.352	0.278	0.73	-0.089	-0.003	-1.364	0.501	-0.103	0.632	0.066	0.162	0.287	0.259	1.047
GENE687X	58	actin, alpha 1, skeletal muscle|ACTA1|1q42.13	1	0.195	-2.088	-1.918	0.124	2.492	-1.024	0.96	0.071	-0.233	0.967	4.551	2.825	1.261	2.439	1.184	-0.077	1.777	0.192	-0.203	0.667	1.312	0.135	1.501	1.545	-0.699	-0.579	0.997	1.484	1.819	-0.147	-1.872	-1.055	-0.012	-0.528	0.656	-0.8	4.096	4.669	2.281	-0.201	1.015	1.624	-1.875	0.991	2.324	-0.862
GENE555X	51196	phospholipase C, epsilon 1|PLCE1|10q23	1	-0.428	0.735	0.277	0.773	-0.14	0.076	0.528	-0.523	-0.916	-0.053	-0.795	-0.007	0.175	-0.177	-0.607	0.585	1.031	0.067	0.506	1.303	0.317	0.269	0.514	-0.57	-0.368	-1.116	-0.662	-0.196	-0.46	-0.068	0.322	-0.02	0.4	0.998	0.545	0.133	0.32	0.508	1.028	0.432	-0.294	-0.327	-0.682	-0.294	-0.846	-0.066
GENE201X	183	angiotensinogen (serpin peptidase inhibitor, clade A, member 8)|AGT|1q42.2	1	0.718	-0.068	-0.189	-1.253	-1.466	-1.637	-0.428	-0.293	-1.628	-0.139	-0.517	-0.359	-1.24	-0.882	-1.251	-1.655	-2.351	-1.442	-1.251	-1.634	-0.588	0.178	0.204	0.288	0.891	-1.408	-0.994	-0.757	0.848	-1.015	-1.234	-1.043	-1.319	0.493	-0.412	-1.21	-0.256	-1.579	0.137	0.909	-0.976	-1.381	-1.206	3.468	0.334	-2.821
GENE862X	80339	patatin-like phospholipase domain containing 3|PNPLA3|22q13.31	1	-2.642	-0.295	-0.232	-0.043	-0.541	-1.309	0.217	-3.825	-3.927	-3.139	-3.602	-3.895	-0.81	-2.491	-1.295	-1.069	-2.639	0.796	2.399	1.101	-2.36	-0.998	0.515	1.623	2.638	2.317	2.255	-0.445	-2.312	0.512	0.347	0.607	-3.032	0.297	0.102	-1.324	4.756	6.322	2.665	1.226	5.509	1.847	0.21	-0.256	-0.25	0.867
GENE910X	84706	glutamic pyruvate transaminase (alanine aminotransferase) 2|GPT2|16q12.1	1	-0.2755	-2.3575	0.2205	-1.1405	-2.4355	-0.6805	-1.0915	1.6525	0.4245	0.4005	1.0765	1.0235	0.0775	0.4865	-0.4165	1.0505	0.2775	-0.3075	1.4595	2.1285	-0.9895	-0.4305	0.0025	1.0355	0.3385	0.0205	-0.0705	1.1775	-0.3995	-0.6175	-0.2325	0.8705	-1.2985	-1.3795	-1.7125	-2.5085	1.1255	1.3295	0.0925	0.2165	-0.4215	-1.5155	-1.5415	-1.0965	-2.3675	-1.4375
GENE180X	1604	CD55 molecule, decay accelerating factor for complement (Cromer blood group)|CD55|1q32	1	0.954	1.486	-0.691	1.512	-0.426	-1.135	-1.023	-2.14	-0.364	0.068	-0.875	-1.46	-0.484	0.022	0.406	-0.246	-2.006	-1.204	0.424	0.044	-2.257	-1.693	-1.297	0.534	1.771	1.781	1.651	-1.191	1.67	2.623	1.683	1.123	-1.85	-1.32	-2.249	-3.003	-1.739	-0.227	-2.415	-0.018	2.342	0.338	1.066	-0.16	-1.056	-1.256
GENE837X	79589	ring finger protein 128, E3 ubiquitin protein ligase|RNF128|Xq22.3	1	0.865	-0.063	-0.877	2.895	-2.238	-0.386	0.377	0.254	1.722	2.175	0.323	2.617	0.106	1.484	2.38	1.291	1.375	-1.218	0.797	0.716	3.364	2.159	0.402	0.693	1.511	0.59	0.633	0.497	1.157	2.795	1.385	1.79	-0.389	-1.583	-2.092	-1.09	-0.95	-1.037	-2.134	-0.845	-0.642	0.738	0.64	1.63	-0.966	-1.381
GENE497X	4257	microsomal glutathione S-transferase 1|MGST1|12p12.3-p12.1	1	-0.152	-1.426	-3.468	-1.738	-1.505	0.773	-0.058	-0.831	1.056	0.34	0.704	0.847	0.804	1.991	0.068	-0.028	-0.451	-2.574	-1.162	-0.783	-0.143	-2.966	-2.862	-0.696	-0.751	0.078	-0.212	-0.083	0.626	0.994	0.561	0.185	-2.615	-3.852	-4.576	-3.68	-2.618	-1.095	-3.56	-0.785	0.019	-1.559	-0.66	-0.539	-3.191	-2.219
GENE720X	6319	stearoyl-CoA desaturase (delta-9-desaturase)|SCD|10q24.31	1	-1.634	-2.941	-0.818	1.436	0.628	2.114	-0.339	1.212	1.343	0.21	1.272	1.656	0.944	1.378	0.28	0.786	0.827	-0.019	0.091	-0.662	0.297	-0.71	0.712	0.407	0.224	0.184	0.057	0.329	0.294	1.281	-0.254	0.111	-1.401	-1.478	-1.28	-0.753	-1.476	-0.259	-0.027	0	-0.221	-1.617	0.543	-1.646	0.162	-0.231
GENE701X	5947	retinol binding protein 1, cellular|RBP1|3q23	1	1.873	1.934	0.552	1.262	-1.273	2.409	1.159	2.206	2.551	1.738	2.181	1.033	0.347	0.256	0.99	0.714	1.137	-0.346	0.624	-1.267	-1.041	3.236	-0.904	2.964	1.65	1.702	2.02	2.302	2.185	2.656	2.084	1.443	1.562	2.492	0.997	1.121	-0.17	-0.669	-0.771	0.071	2.161	2.356	1.246	0.364	0.623	2.655
GENE670X	5723	phosphoserine phosphatase|PSPH|7p11.2	1	-0.105	-1.572	-1.111	-0.769	0.284	-0.306	1.28	3.377	2.03	0.104	-0.986	0.679	1.038	0.139	1.8	0.827	0.572	0.877	-0.304	-1.255	-0.167	0.727	-0.246	0.283	1.361	-0.352	0.285	-0.36	-1.872	-0.012	-0.149	0.857	0.52	-0.397	-0.051	0.512	0.147	0.887	-0.308	0.25	-0.043	-0.546	0.277	-1.264	-0.377	-0.187
GENE262X	2289	FK506 binding protein 5|FKBP5|6p21.31	1	-1.725	-0.849	0.175	0.047	1.158	0.02	-0.166	0.84	-0.069	3.432	1.641	0.739	0.551	1.418	-1.147	0.746	0.138	-1.366	-0.221	2.302	1.116	-0.693	0.404	-0.304	-2.426	-1.996	-1.463	1.5	0.474	-0.624	-0.506	0.081	-0.029	-0.859	-0.09	0.031	1.354	0.26	1.654	0.702	-2.268	-1.733	-2.046	0.261	-0.879	-0.728
GENE35X	1052	CCAAT/enhancer binding protein (C/EBP), delta|CEBPD|8p11.2-p11.1	1	-0.968	0.222	0.438	-0.865	0.572	-0.489	-0.223	0.58	-1.564	-0.384	-2.195	-0.282	-0.634	-1.172	1.141	0.907	2.038	1.576	-0.652	0.037	-0.244	1.39	0.623	-2.278	-1.142	0.023	0.491	-0.635	-1.22	-0.462	0.592	0.402	-0.608	1.063	2.541	2.625	2.697	1.794	-0.499	-0.434	-0.964	-0.136	-1.325	1.728	-0.899	-0.094
GENE182X	161725	OTU domain containing 7A|OTUD7A|15q13.3	1	0.115	1.793	2.925	-1.642	-1.703	1.084	-0.495	-0.458	-0.416	2.979	1.025	1.438	-2.325	-1.723	-2.025	-2.381	-1.09	-0.039	-1.408	-0.744	-1.845	0.851	0.037	2.514	0.126	3.195	3.791	1.117	0.67	1.916	-0.395	0.713	2.273	3.742	0.698	0.352	2.643	0.671	0.535	2.056	0.475	2.087	0.912	-0.639	0.306	5.829
GENE352X	2906	glutamate receptor, ionotropic, N-methyl D-aspartate 2D|GRIN2D|19q13.33	1	2.426	3.38	0.765	1.38	-0.509	-2.499	0.919	-0.06	-0.02	-0.424	2.472	-1.159	-1.084	-0.757	1.938	1.942	-0.371	2.116	-0.503	-2.553	0.683	4.026	-2.006	0.994	-3.081	-1.959	0.46	0.861	1.391	-0.095	-2.284	-4.299	0.704	-0.699	-0.116	-0.518	-1.072	-1.775	-0.745	0.338	-1.868	-2.739	-0.433	5.456	2.798	-1.657
GENE476X	4045	limbic system-associated membrane protein|LSAMP|3q13.2-q21	1	2.747	1.273	-0.117	0.204	0.36	0.363	-1.258	0.784	0.741	1.773	1.878	1.179	2.253	1.147	0.081	-0.946	0.69	-0.038	0.507	0.645	0.084	-0.437	-0.857	-0.539	-0.271	0.051	-0.384	0.174	-0.348	-0.284	-0.697	-0.735	-0.279	0.086	-0.087	-0.561	-1.036	-0.793	-0.015	-0.765	-0.423	-0.248	0.003	0.012	0.963	-0.738
GENE605X	54760	proprotein convertase subtilisin/kexin type 4|PCSK4|19p13.3	1	-0.31	-0.427	-0.455	-0.317	-0.315	-0.804	0.482	0.424	-0.213	-0.147	0.266	-0.029	0.076	0.264	0.009	-0.106	0.356	-0.323	0.509	0.502	0	0.446	0.32	0.446	-0.084	-0.102	-0.121	0.256	0.452	0.447	0.156	-0.279	0.328	0.002	0.139	-0.696	0.035	0.148	0.426	-0.128	-0.247	-0.735	-0.7	-0.559	-0.186	0.292
GENE601X	5454	POU class 3 homeobox 2|POU3F2|6q16	1	0.014	0.187	0.283	0.346	-0.305	0.833	1.441	0.778	0.677	0.012	0.616	0.205	0.031	-0.415	-0.281	-0.014	0.835	0.751	-0.663	0.253	0.09	-0.395	0.407	0.894	0.232	0.22	0.953	-0.682	1.108	0.714	0.641	-0.377	0.69	0.814	0.689	-0.061	-0.196	-0.143	0.336	-0.219	-0.387	0.116	0.018	0.399	0.041	0.762
GENE415X	3488	insulin-like growth factor binding protein 5|IGFBP5|2q33-q36	1	-0.163	0.148	0.127	2.378	-1.198	-0.673	-0.666	-0.55	-0.156	-0.398	-0.333	1.009	-0.45	0.372	0.081	-0.783	-0.861	0.255	0.179	0.427	-0.773	-0.784	0.01	-0.875	1.121	0.06	-0.481	0.237	0.862	0.106	0.226	-0.044	-0.606	3.321	0.421	-0.093	0.575	-0.181	-0.398	1.667	-0.121	0.385	0.049	-0.236	-0.195	0.028
GENE820X	7503	X (inactive)-specific transcript (non-protein coding)|XIST|Xq13.2	1	0.074	-1.032	-0.436	1.261	-2.284	-2.474	-0.675	-0.84	1.831	-1.885	-6.386	-2.132	-1.652	-2.35	-0.273	0.662	0.904	1.132	-0.115	0.855	-1.261	-0.749	2.841	2.587	0.69	-0.33	2.166	-1.663	0.857	1.279	1.404	0.922	-1.223	-0.761	-1.693	-2.099	-0.181	0.284	0.499	-1.268	0.485	0.116	-1.626	0.755	-0.36	0.959
GENE392X	3226	homeobox C10|HOXC10|12q13.3	1	0.071	0.097	0.618	1.925	-0.741	0.467	-0.215	0.593	0.894	-0.743	-0.49	0.179	-0.379	-0.276	0.356	-0.215	0.698	0.714	0.109	-0.574	-0.011	0.009	0.375	-0.121	-0.01	-0.838	0.196	0.267	-0.963	0.643	0.055	0.484	0.289	-0.09	0.004	-0.441	-0.409	-1.107	0.212	-0.024	0.415	-0.995	-0.631	0.401	-0.622	0.178
GENE749X	6495	SIX homeobox 1|SIX1|14q23.1	1	-0.36	0.328	-0.246	-0.797	-1.575	1.424	-0.892	-0.836	-0.741	-2.065	-0.513	-0.799	-1.695	-0.866	-0.694	-1.973	-0.666	-1.92	-2.326	-1.615	-1.666	-0.626	-0.038	-0.693	-1.52	0.393	-1.103	-0.129	-0.414	-1.15	-3.081	-2.354	-0.21	0.91	0.288	-1.434	-0.267	0.899	0.905	-1.353	-0.121	0.105	0.055	1.238	0.152	-0.853
GENE905X	84532	acyl-CoA synthetase short-chain family member 1|ACSS1|20p11.23-p11.21	1	-1.186	-0.643	-0.616	-0.753	-1.511	0.117	-1.162	-1.155	0.614	-0.083	1.033	0.298	-1.515	1.121	-1.82	-0.719	0.348	-0.868	-0.502	0.25	0.124	-0.578	1.625	-0.68	-1.66	-0.345	0.435	1.212	0.583	1.014	0.584	0.954	-1.12	-0.876	-1.67	-1.168	-0.639	1.206	-1.703	0.157	-1.163	-2.134	-2.109	-0.573	-2.153	-1.012
GENE535X	4922	neurotensin|NTS|12q21	1	0.823	4.322	0.83	1.316	1.178	-0.71	1.538	-0.728	-0.14	-0.301	-0.307	-0.872	0.962	1.344	0.789	-0.798	0.297	0.252	-0.325	0.258	0.367	0.292	-1.414	2.02	-0.203	0.073	-1.235	-0.845	-1.446	-1.009	-0.585	0.378	0.566	0.689	0.962	-0.019	-0.841	-1.561	-1.173	-0.322	2.095	4.006	2.269	1.659	1.816	-0.013
GENE503X	4313	matrix metallopeptidase 2 (gelatinase A, 72kDa gelatinase, 72kDa type IV collagenase)|MMP2|16q13-q21	1	-3.4145	-0.7345	-3.2385	-1.3645	-2.7405	3.2175	-0.6605	-3.2695	-3.6135	-2.7585	-0.4745	-2.9595	-1.8565	-2.1685	-3.2245	-3.9505	-2.2915	-2.1635	-0.7335	1.7015	-3.2245	3.3695	1.9345	4.6695	1.6925	4.3305	3.7185	2.8745	4.3155	3.7005	2.1085	-0.4435	2.3855	0.4575	4.2185	-1.4965	2.4085	1.7645	0.1345	4.1945	3.1495	3.4295	2.6815	4.0055	1.9935	4.1225
GENE216X	2000	E74-like factor 4 (ets domain transcription factor)|ELF4|Xq26	1	-0.247	-0.344	-0.861	-0.648	-1.986	-1.002	-1.098	-1.287	-1.663	-3.466	-3.264	-4.313	-4.296	-4.368	-1.56	-2.583	-1.36	-0.914	-3.01	-1.675	-4.646	4.282	-6.604	4.251	4.493	5.921	2.721	1.3	4.785	1.018	3.804	3.499	2.547	-1.296	4.355	-0.159	2.818	2.816	-0.035	5.379	3.544	5.221	4.169	2.885	3.563	6.741
GENE184X	1620	deleted in bladder cancer 1|DBC1|9q32-q33	1	-2.921	-3.067	-1.406	-3.263	-2.19	5.04	3.039	-3.765	-1.471	-1.502	1.558	-3.553	-0.722	-1.896	-1.895	-3.801	-1.579	1.76	1.977	3.382	-3.499	5.559	0.865	5.798	4.253	4.485	4.335	4.384	6.105	6.674	3.427	2.404	3.9	3.514	4.136	-0.261	3.121	2.489	2.345	3.802	5.017	4.654	3.541	5.109	3.54	5.651
GENE314X	26287	ankyrin repeat domain 2 (stretch responsive muscle)|ANKRD2|10q23	1	-2.407	-2.384	-1.74	-2.209	-2.19	-0.535	-0.033	-1.545	-1.723	-2.537	0.167	-1.941	-2.613	-1.859	-2	-0.563	-0.656	-2.159	-1.873	-0.342	-0.997	3.396	1.684	4.245	1.78	4.313	3.607	2.284	5.327	2.55	1.523	-1.788	1.931	-1.381	4.963	-2.281	1.836	1.291	0.564	5.264	2.011	2.929	3.326	3.783	2.261	4.633
GENE119X	130026	islet cell autoantigen 1,69kDa-like|ICA1L|2q33.2	1	-4.048	-2.532	-2.024	-2.84	-2.49	5.473	2.72	-3.194	-2.356	-3.001	-0.008	-4.134	-1.528	-3.114	-3.065	-3.737	-1.812	-1.678	-1.742	1.792	-4.414	4.654	2.06	5.922	3.348	5.68	4.722	2.634	5.039	5.404	4.699	2.309	3.16	4.125	5.265	-1.263	3.694	2.956	-0.564	5.98	4.118	4.791	4.122	4.534	2.939	6.361
GENE576X	5198	phosphoribosylformylglycinamidine synthase|PFAS|17p13.1	1	-2.415	-2.083	-2.888	-3.211	-1.955	4.3	4.17	-2.918	-1.84	-2.44	-0.832	-2.709	-1.663	-1.17	-2.094	-3.644	-1.654	-1.75	-0.891	1.818	-3.62	4.264	0.918	3.895	2.636	4.49	3.554	2.747	4.659	3.927	3.387	0.165	3.23	1.628	4.373	-1.938	2.183	2.225	-0.754	3.752	2.649	3.777	3.875	4.734	4.142	5.677
GENE895X	8408	unc-51-like kinase 1 (C. elegans)|ULK1|12q24.3	1	-2.594	-2.856	-2.463	-3.275	-2.666	5.2	3.539	-2.455	0.541	1.498	3.71	-2.772	0.66	-1.725	-2.529	-2.731	0.329	-0.895	-1.394	1.204	-2.936	4.448	0.843	5.799	2.903	4.092	4.291	2.308	4.997	5.133	3.417	1.181	2.875	2.63	4.727	-1.602	2.888	2.255	0.161	3.754	4.107	4.542	3.359	4.066	2.752	5.319
GENE883X	83661	membrane-spanning 4-domains, subfamily A, member 8B|MS4A8B|11q12.2	1	-3.395	-2.361	-3.957	-2.343	-2.713	7.251	2.562	-2.667	-0.21	-0.274	2.906	-3.873	-0.108	-2.632	-2.788	-3.743	1.633	-2.146	-1.594	1.999	-3.733	4.857	1.277	4.602	3.206	5.391	3.984	2.952	5.056	3.96	3.32	0.883	3.053	1.46	4.798	-1.747	3.36	2.263	-0.276	5.168	3.761	4.425	4.671	4.892	3.177	6.171
GENE665X	57053	cholinergic receptor, nicotinic, alpha 10 (neuronal)|CHRNA10|11p15.5	1	-1.986	-1.064	-2.264	-2.382	-1.08	4.777	3.933	-2.54	-0.67	-1.35	1.252	-2.154	-0.013	-1.515	-2.316	-2.499	-1.017	-1.616	-1.682	0.99	-3.129	3.231	1.771	4.912	2.343	3.517	4.957	0.682	3.036	3.574	4.607	2.091	4.305	3.638	5.767	-1.136	2.817	3.152	-1.346	6.153	1.119	3.117	2.902	4.646	3.635	5.781
GENE926X	85477	scinderin|SCIN|7p21.3	1	0.158	0.132	2.257	2.304	-0.727	-1.429	-1.042	-1.333	0.883	0.079	-0.55	-0.496	-1.877	-2.007	-2.219	-0.006	-2.797	1.122	1.305	1.703	-0.204	-0.706	1.876	-0.134	2.772	0.889	1.239	-0.383	0.61	1.137	1.133	0.314	1.454	0.998	1.075	2.944	3.404	2.833	2.119	1.67	3.171	4.254	4.255	2.086	3.822	2.669
GENE472X	3992	fatty acid desaturase 1|FADS1|11q12.2-q13.1	1	-0.365	-1.432	-0.968	0.536	-0.534	1.318	0.401	1.668	0.954	-0.503	-0.328	-0.461	-2.241	-0.19	-0.724	-1.173	3.208	0.991	0.29	0.631	-2.272	0.276	-5.684	1.108	-0.779	0.261	0.105	2.336	2.152	2.007	3.126	3.812	0.363	-1.124	-0.243	0.239	0.573	0.281	-0.365	1.48	-0.398	-1.147	-1.028	-0.129	-1.513	-0.463
GENE78X	11309	solute carrier organic anion transporter family, member 2B1|SLCO2B1|11q13	1	0.021	0.507	-0.015	2.667	0.158	3.355	2.235	-0.799	-2.328	-3.05	-1.354	-3.909	-2.935	-4.06	2.167	-0.362	-3.007	0.118	-0.582	-0.453	-1.928	0.275	-2.819	2.822	0.677	2.708	2.808	3.108	2.78	-0.926	-0.21	-1.053	-1.865	1.779	3.822	1.734	1.896	-0.401	-1.906	-0.702	3.323	-0.337	-1.157	-2.293	-0.732	3.246
GENE618X	55086	chromosome X open reading frame 57|CXorf57|Xq22.3	1	0.078	0.725	0.758	1.374	-0.135	0.038	0.136	-1.049	-0.597	-2.196	-2.453	-3.649	-2.61	-3.125	-0.281	-0.588	-1.005	0.328	-1.417	-0.853	-3.804	1.525	-5.554	1.881	2.049	1.145	0.379	0.173	2.995	0.192	4.979	5.68	0.448	0.946	1.428	2.415	0.753	-0.312	-0.469	-0.016	1.766	-0.07	-0.076	-2.569	-0.628	3.731
GENE619X	55128	tripartite motif containing 68|TRIM68|11p15.4	1	1.649	-0.641	1.051	1.959	1.071	-2.24	-1.362	-2.522	-3.919	-2.052	-1.526	-1.775	-2.92	-2.097	0.529	-0.984	-4.899	1.041	-1.686	-0.947	-1.894	-0.874	-6.545	3.176	0.013	0.461	0.168	2.216	6.686	0.133	1.692	4.496	-3.325	0.167	0.844	1.262	-0.109	-0.843	-2.755	-0.458	5.638	-3.235	-2.718	-2.521	-0.908	2.409
GENE438X	3696	integrin, beta 8|ITGB8|7p21.1	1	1.738	1.224	1.264	1.756	1.639	-0.719	0.027	-1.262	-1.17	-1.183	-1.274	-1.986	-2.188	-1.154	1.26	-0.245	-2.653	3.175	0.133	2.159	-2.493	0.642	-6.384	3.703	1.288	1.7	1.857	2.199	5.583	2.312	3.386	5.33	-1.008	0.217	0.772	1.445	0.884	0.372	-0.334	2.19	3.328	-1.576	-0.981	-4.176	-0.335	3.612
GENE43X	10612	tripartite motif containing 3|TRIM3|11p15.5	1	1.086	-0.013	1.252	2.987	1.213	-1.812	-1.594	-2.394	-4.411	-1.885	-2.223	-1.979	-1.907	-2.477	1.793	0.313	-5.439	1.613	-1.448	-0.876	-2.524	-0.121	-6.821	3.947	0.587	0.667	-0.023	4.145	6.765	-0.697	2.334	5.328	-2.858	1.343	1.659	2.414	0.047	-0.584	-1.403	-0.822	5.786	-3.309	-1.388	-3.382	1.13	4.093
GENE544X	50506	dual oxidase 2|DUOX2|15q15.3	1	0.584	-0.051	1.237	2.779	0.682	-2.563	-1.57	-2.502	-3.806	-1.626	-1.239	-2.807	-1.807	-2.524	1.522	-0.133	-4.59	1.224	-0.309	-0.659	-2.352	0.524	-7.474	3.383	0.828	0.221	-0.155	2.927	6.99	-1.765	1.89	4.824	-2.735	0.46	1.24	2.076	0.04	-1.054	-1.705	-0.323	5.552	-2.394	-1.536	-1.197	1.131	2.487
GENE559X	51373	mitochondrial ribosomal protein S17|MRPS17|7p11	1	1.71	0.742	1.133	2.469	0.952	-2.329	-0.732	-1.888	-4.138	-2.517	-1.983	-2.244	-2.306	-2.075	1.466	0.356	-4.187	1.673	-2.431	-1.638	-2.039	0.097	-6.165	3.992	0.623	0.895	0.577	2.87	6.379	-0.27	2.182	5.497	0.504	0.7	1.289	1.822	-0.147	-0.348	-2.088	0.04	6.236	-2.782	-1.361	-2.078	0.92	3.076
GENE579X	5232	phosphoglycerate kinase 2|PGK2|6p12.3	1	1.269	1.255	0.621	2.019	-0.015	0.818	0.578	-0.335	-0.368	-2.889	-2.76	-3.438	-4.583	-3.842	-0.337	-0.62	-0.481	0.888	-2.39	-1.925	-3.612	0.76	-6.971	3.565	2.217	2.156	1.553	1.624	3.898	1.03	5.624	6.14	-0.478	0.872	1.538	2.617	0.834	-0.064	-1.046	0.375	3.203	-0.315	0.074	-4.71	-0.942	4.014
GENE657X	56605	ERO1-like beta (S. cerevisiae)|ERO1LB|1q42.2-q43	1	1.785	0.787	1.177	1.638	0.712	-1.096	-0.054	-1.488	-1.833	-1.833	-2.126	-3.521	-3.126	-3.302	0.326	0.067	-3.276	2.027	-1.594	-0.887	-2.72	0.62	-6.974	3.97	1.68	1.522	1.345	1.039	4.467	1.472	4.768	6.069	-1.397	0.313	1.28	2.548	-0.004	-0.7	-1.723	-0.876	3.767	-2.827	-1.506	-3.303	-0.366	4.593
GENE908X	84699	cAMP responsive element binding protein 3-like 3|CREB3L3|19p13.3	1	0.931	-0.181	0.01	4.395	1.027	0.004	-0.805	-1.435	-3.761	-1.752	-0.968	-1.888	-2.499	-2.163	2.994	1.361	-5.416	2.332	-1.343	-0.737	-1.785	0.699	-5.058	5.41	0.63	1.877	1.479	3.653	8.587	-0.306	2.617	6.068	-2.841	2.528	3.244	1.927	-0.271	-2.168	-0.992	-1.212	7.033	-2.674	-1.105	-2.137	0.683	4.662
GENE894X	84069	pleckstrin homology domain containing, family N member 1|PLEKHN1|1p36.33	1	1.104	0.817	1.086	1.635	0.743	-0.259	0.693	-1.33	-2.334	-2.621	-1.209	-2.963	-3.932	-2.97	0.495	-0.149	-3.155	2.267	-0.735	-1.018	-1.912	0.537	-6.585	3.945	1.166	1.277	1.368	2.514	6.029	0.773	4.198	5.989	-2.094	0.984	1.014	1.979	0.794	-0.128	-0.561	0.701	3.672	-2.468	-1.505	-2.509	0.211	3.282
GENE871X	81849	ST6 (alpha-N-acetyl-neuraminyl-2,3-beta-galactosyl-1,3)-N-acetylgalactosaminide alpha-2,6-sialyltransferase 5|ST6GALNAC5|1p31.1	1	0.337	1.143	0.812	1.786	0.577	-0.359	0.242	-0.837	-1.289	-1.787	-1.957	-3.149	-2.232	-3.021	0.863	-0.028	-2.786	1.116	-1.494	-0.7	-2.732	1.248	-6.018	4.388	1.999	1.07	1.326	1.72	5.147	0.108	5.606	6.55	-1.461	1.068	1.832	2.691	1.194	0.303	-0.694	-0.349	3.823	-0.434	-1.324	-1.815	-0.502	4.815
GENE623X	55290	BRF2, subunit of RNA polymerase III transcription initiation factor, BRF1-like|BRF2|8p11.23	1	1.893	0.168	2.309	3.195	1.172	-1.35	-1.287	-1.379	-3.216	-1.677	-1.218	-1.394	-1.432	-1.155	1.481	0.08	-3.462	1.396	-1.088	0.181	1.46	0.253	-6.032	3.741	0.27	1.054	0.171	3.367	6.939	-0.698	1.246	4.523	-1.549	1.462	2.058	2.166	1	-0.125	-0.2	0.521	6.584	-1.462	-1.223	-0.737	1.575	3.031
GENE833X	79370	BCL2-like 14 (apoptosis facilitator)|BCL2L14|12p13-p12	1	2.684	1.333	1.504	3.501	0.547	0.26	0.416	0.236	1.097	-2.871	-2.118	-3.029	-1.769	-2.287	1.352	-0.828	2.256	3.229	-0.699	-0.356	-1.419	1.444	-5.214	3.855	2.79	3.035	2.847	1.743	3.642	2.925	5.56	6.188	-0.47	0.442	1.154	1.852	0.88	0.249	-0.815	0.496	2.168	0.113	0.413	-3.194	-0.912	4.082
GENE688X	5803	protein tyrosine phosphatase, receptor-type, Z polypeptide 1|PTPRZ1|7q31.3	1	1.534	0.775	2.305	4.4	-0.707	-0.238	0.222	-0.279	-1.54	-1.333	-0.486	-1.493	-0.654	-1.332	1.655	0.166	-1.688	2.628	0.713	0.738	-2.113	1.405	-0.494	1.973	0.653	2.285	2.602	2.492	4.619	0.501	3.13	4.303	-0.746	0.836	1.15	0.532	-0.228	-2.485	-0.798	-0.906	5.528	0.63	1.93	-1.182	1.199	2.067
GENE812X	7365	UDP glucuronosyltransferase 2 family, polypeptide B10|UGT2B10|4q13.2	1	0	0.717	0.025	3.351	1.105	4.531	2.905	0.011	-1.634	-2.587	0.383	-2.303	-2.903	-2.616	3.638	1.213	-2.171	0.685	0.215	0.193	-0.461	0.084	-2.087	4.146	0.663	3.382	3.836	5.341	3.669	-0.022	-0.454	-0.629	-1.699	1.996	4.397	1.832	1.762	-0.816	-0.766	-0.708	3.838	-0.499	-0.623	-2.089	-0.573	3.408
GENE867X	8091	high mobility group AT-hook 2|HMGA2|12q15	1	-0.581	0.688	-0.384	2.565	0.143	2.514	1.888	-0.829	-2.682	-3.318	-1.946	-3.97	-2.622	-4.956	2.27	0.175	-3.483	0.028	-0.501	-0.63	-2.654	-0.633	-1.666	2.793	0.186	1.343	2.47	4.123	1.979	-1.214	-0.394	-0.668	-1.643	1.128	3.759	1.434	1.43	-0.618	-1.674	-0.879	3.044	-0.103	0.102	-2.363	0.204	2.993
GENE629X	55655	NLR family, pyrin domain containing 2|NLRP2|19q13.42	1	0.277	0.901	0.337	1.643	0.102	1.617	0.962	-0.273	-0.976	-0.887	-0.446	-1.941	-1.285	-1.787	0.982	0.558	-1.007	0.035	-0.317	-0.242	-1.127	0.126	-2.129	1.741	0.331	1.236	1.941	1.318	1.051	-0.353	-0.057	-0.321	-0.591	1.68	2.61	0.343	0.486	-0.601	-1.012	-0.323	1.467	-0.498	-0.722	0.64	-0.153	2.595
GENE229X	2155	coagulation factor VII (serum prothrombin conversion accelerator)|F7|13q34	1	0.866	1.224	0.836	1.211	-0.422	0.812	0.129	0.208	0.441	-1.556	-0.746	-2.548	-2.835	-2.086	0.647	-0.468	0.415	0.511	-0.837	-1.998	-2.817	1.179	-7.183	0.842	0.288	0.496	0.502	1.291	2.391	0.179	2.445	4.496	0.324	-0.099	1.051	0.574	-0.022	-0.141	0.504	0.167	0.681	1.096	-0.063	-2.688	0.117	1.078
GENE572X	51764	guanine nucleotide binding protein (G protein), gamma 13|GNG13|16p13.3	1	-0.947	-0.008	1.256	2.276	0.994	1.594	1.604	0.495	1.324	1.524	0.517	1.706	-1.437	-0.389	0.787	0.589	0.171	-0.866	0.56	-0.324	-1.142	1.34	0.364	0.073	0.362	1.129	0.15	0.97	1.428	0.16	0.127	2.201	0.772	1.794	1.361	1.616	1.751	1.353	0.406	2.964	0.277	-0.25	-0.219	-0.716	0.242	1.293
GENE162X	150572	SET and MYND domain containing 1|SMYD1|2p11.2	1	2.391	1.029	-0.74	0.069	0.649	-0.771	-1.098	-0.318	-0.12	0.679	0.587	-0.261	-0.032	0.025	0.2	-0.073	-0.505	0.207	0.216	-0.324	3.516	-0.699	-0.618	-0.172	0.28	0.728	0.212	0.381	0.445	0.663	0.362	0.305	-0.242	0.529	-0.842	-0.528	-0.206	0.654	-0.447	-0.121	0.996	0.347	0.923	-0.891	-0.118	0.153
GENE1007X	9705	suppression of tumorigenicity 18 (breast carcinoma) (zinc finger protein)|ST18|8q11.23	1	0.523	0.532	-0.561	0.645	0.981	0.632	0.149	0.421	0.704	-0.551	0.685	0.235	0.278	-0.055	0.91	0.285	0.965	0.672	0.308	1.02	0.509	-0.431	-0.032	0.551	0	1.014	0.874	0.572	0.883	0.865	0.081	-0.015	0.645	0.268	0.557	0.012	-0.144	0.124	0.707	-0.093	0.639	0.694	0.347	0.928	-0.182	0.475
GENE929X	8576	serine/threonine kinase 16|STK16|2q35	1	1.325	1.094	-0.135	0.95	1.037	-0.081	-0.367	0.587	0.573	0.361	1.197	0.448	1.479	1.681	1.591	1.784	0.671	0.598	0.788	0.624	1.676	-0.737	0.813	0.501	0.013	0.055	0.078	0.801	0.814	0.605	0.356	0.355	0.705	0.095	0.503	0.04	0.133	0.484	1.307	0.965	-0.341	0.062	-0.088	0.017	-0.756	-0.053
[truncated: 443 more columns]
