# Supplementary material for: Cooperativity of Rb, Brca1, and p53 in Malignant Breast Cancer Evolution
Source: PLoS Genet. 2012 Nov 15;8(11):e1003027. doi: 10.1371/journal.pgen.1003027 (PMC3500050; doi:10.1371/journal.pgen.1003027)
Supplement: File S2 — JavaTreeview data files of the cross-species clustering analysis shown in Figure 5. (ZIP) [file pgen.1003027.s003.zip › mouse human treeview files/mouse_human_treeview.gtr]

NODE1X	GENE119X	GENE576X	0.927634
NODE2X	NODE1X	GENE895X	0.924973
NODE3X	NODE2X	GENE883X	0.922665
NODE4X	GENE714X	GENE715X	0.907857
NODE5X	GENE729X	GENE988X	0.896861
NODE6X	NODE3X	GENE665X	0.885608
NODE7X	GENE476X	GENE605X	0.882883
NODE8X	GENE620X	GENE777X	0.874913
NODE9X	GENE300X	NODE8X	0.874756
NODE10X	GENE46X	NODE9X	0.874756
NODE11X	NODE10X	GENE809X	0.874756
NODE12X	NODE11X	GENE881X	0.874756
NODE13X	NODE12X	GENE1011X	0.874756
NODE14X	NODE13X	GENE738X	0.874756
NODE15X	GENE43X	GENE544X	0.871340
NODE16X	GENE113X	GENE764X	0.864911
NODE17X	NODE16X	GENE245X	0.864911
NODE18X	NODE17X	GENE788X	0.863119
NODE19X	GENE107X	NODE18X	0.863119
NODE20X	NODE14X	GENE353X	0.862808
NODE21X	NODE19X	GENE239X	0.862095
NODE22X	GENE162X	GENE1007X	0.861422
NODE23X	GENE579X	GENE657X	0.860210
NODE24X	GENE4X	NODE21X	0.860018
NODE25X	NODE20X	GENE79X	0.859956
NODE26X	GENE335X	GENE974X	0.859154
NODE27X	GENE0X	GENE957X	0.856617
NODE28X	GENE408X	GENE1005X	0.854308
NODE29X	NODE28X	GENE516X	0.854308
NODE30X	GENE41X	NODE29X	0.854308
NODE31X	GENE1000X	GENE1002X	0.847740
NODE32X	NODE6X	GENE314X	0.846145
NODE33X	NODE25X	GENE524X	0.842624
NODE34X	NODE24X	GENE480X	0.834173
NODE35X	GENE452X	GENE454X	0.832179
NODE36X	GENE969X	GENE978X	0.831816
NODE37X	NODE36X	GENE971X	0.831816
NODE38X	NODE33X	GENE636X	0.831443
NODE39X	NODE38X	GENE70X	0.825618
NODE40X	NODE30X	GENE407X	0.823650
NODE41X	NODE40X	GENE936X	0.823650
NODE42X	GENE290X	NODE31X	0.822526
NODE43X	GENE28X	NODE42X	0.822526
NODE44X	NODE22X	GENE572X	0.819851
NODE45X	NODE32X	GENE184X	0.818622
NODE46X	NODE39X	GENE400X	0.817227
NODE47X	NODE34X	GENE112X	0.813794
NODE48X	NODE46X	GENE501X	0.813410
NODE49X	GENE224X	GENE899X	0.812807
NODE50X	NODE43X	NODE37X	0.812767
NODE51X	NODE50X	NODE26X	0.812767
NODE52X	NODE51X	GENE423X	0.812767
NODE53X	NODE52X	GENE477X	0.812767
NODE54X	NODE53X	GENE970X	0.812767
NODE55X	NODE41X	GENE77X	0.811654
NODE56X	NODE55X	GENE736X	0.810612
NODE57X	NODE48X	GENE810X	0.803339
NODE58X	NODE57X	GENE597X	0.802896
NODE59X	NODE54X	GENE370X	0.799882
NODE60X	NODE47X	GENE260X	0.798712
NODE61X	GENE520X	GENE992X	0.794977
NODE62X	NODE61X	GENE953X	0.794761
NODE63X	GENE165X	GENE185X	0.794715
NODE64X	NODE63X	GENE699X	0.794715
NODE65X	NODE64X	GENE570X	0.794715
NODE66X	GENE214X	GENE413X	0.794015
NODE67X	NODE44X	GENE929X	0.793422
NODE68X	NODE60X	GENE121X	0.792655
NODE69X	NODE15X	GENE559X	0.792275
NODE70X	NODE69X	NODE23X	0.792275
NODE71X	NODE70X	GENE438X	0.792275
NODE72X	NODE71X	GENE908X	0.792275
NODE73X	NODE58X	GENE802X	0.790633
NODE74X	NODE73X	GENE483X	0.787251
NODE75X	NODE68X	GENE164X	0.786659
NODE76X	GENE118X	GENE545X	0.786603
NODE77X	GENE44X	NODE74X	0.779773
NODE78X	GENE131X	GENE902X	0.778231
NODE79X	NODE75X	GENE474X	0.775992
NODE80X	NODE79X	GENE114X	0.775992
NODE81X	NODE80X	GENE654X	0.775992
NODE82X	NODE81X	NODE65X	0.775992
NODE83X	NODE82X	GENE73X	0.775992
NODE84X	NODE77X	GENE710X	0.775990
NODE85X	NODE56X	GENE734X	0.775511
NODE86X	GENE449X	GENE456X	0.773575
NODE87X	NODE86X	GENE453X	0.773575
NODE88X	GENE283X	NODE87X	0.773575
NODE89X	GENE192X	NODE5X	0.772145
NODE90X	GENE280X	GENE821X	0.771082
NODE91X	GENE211X	NODE90X	0.771082
NODE92X	NODE84X	GENE355X	0.770319
NODE93X	NODE59X	GENE1006X	0.769032
NODE94X	NODE83X	GENE740X	0.768103
NODE95X	NODE92X	GENE1015X	0.767369
NODE96X	NODE76X	GENE508X	0.764731
NODE97X	GENE387X	GENE436X	0.759613
NODE98X	GENE103X	GENE471X	0.758631
NODE99X	GENE92X	NODE96X	0.756011
NODE100X	NODE99X	GENE120X	0.756011
NODE101X	NODE100X	GENE329X	0.756011
NODE102X	NODE93X	GENE373X	0.755282
NODE103X	GENE739X	GENE872X	0.755055
NODE104X	GENE606X	NODE103X	0.755055
NODE105X	GENE203X	NODE91X	0.754645
NODE106X	NODE95X	GENE892X	0.753443
NODE107X	NODE106X	GENE95X	0.753443
NODE108X	NODE94X	GENE558X	0.752224
NODE109X	GENE250X	GENE801X	0.752153
NODE110X	NODE72X	GENE894X	0.751782
NODE111X	NODE66X	GENE233X	0.751098
NODE112X	GENE418X	GENE709X	0.750699
NODE113X	GENE226X	GENE268X	0.750354
NODE114X	GENE232X	GENE991X	0.747018
NODE115X	NODE98X	NODE114X	0.747018
NODE116X	NODE115X	GENE475X	0.747018
NODE117X	NODE116X	GENE543X	0.747018
NODE118X	GENE84X	NODE117X	0.747018
NODE119X	GENE88X	GENE500X	0.746763
NODE120X	NODE102X	NODE119X	0.746763
NODE121X	NODE107X	GENE463X	0.746353
NODE122X	NODE45X	GENE216X	0.745959
NODE123X	GENE39X	NODE97X	0.743382
NODE124X	NODE123X	GENE783X	0.743382
NODE125X	NODE101X	GENE428X	0.741645
NODE126X	GENE410X	GENE538X	0.740552
NODE127X	NODE126X	GENE494X	0.740552
NODE128X	NODE127X	GENE933X	0.740552
NODE129X	GENE8X	NODE128X	0.740552
NODE130X	GENE167X	GENE523X	0.739165
NODE131X	NODE130X	GENE661X	0.739165
NODE132X	NODE131X	GENE835X	0.739165
NODE133X	NODE118X	GENE603X	0.737623
NODE134X	NODE133X	NODE89X	0.737623
NODE135X	NODE134X	GENE703X	0.737623
NODE136X	NODE135X	GENE648X	0.737623
NODE137X	NODE108X	GENE48X	0.736646
NODE138X	GENE75X	GENE296X	0.736210
NODE139X	NODE138X	NODE104X	0.736210
NODE140X	GENE159X	GENE416X	0.734562
NODE141X	GENE937X	GENE188X	0.734432
NODE142X	NODE129X	GENE814X	0.729817
NODE143X	NODE137X	GENE608X	0.729307
NODE144X	NODE143X	GENE563X	0.727769
NODE145X	NODE109X	GENE345X	0.727320
NODE146X	GENE105X	GENE975X	0.726776
NODE147X	NODE113X	GENE826X	0.725364
NODE148X	NODE147X	GENE851X	0.725364
NODE149X	NODE148X	GENE312X	0.725364
NODE150X	NODE124X	NODE149X	0.725364
NODE151X	NODE150X	GENE819X	0.725364
NODE152X	NODE151X	GENE653X	0.725364
NODE153X	NODE152X	GENE882X	0.725364
NODE154X	NODE153X	GENE294X	0.725364
NODE155X	NODE49X	GENE927X	0.724925
NODE156X	NODE136X	GENE907X	0.723709
NODE157X	NODE156X	GENE257X	0.723709
NODE158X	NODE120X	GENE398X	0.723665
NODE159X	NODE144X	GENE13X	0.722013
NODE160X	GENE377X	GENE878X	0.721919
NODE161X	NODE158X	GENE722X	0.717688
NODE162X	NODE139X	GENE265X	0.717650
NODE163X	GENE21X	NODE157X	0.716781
NODE164X	NODE163X	GENE864X	0.716781
NODE165X	NODE142X	GENE728X	0.716623
NODE166X	NODE165X	GENE893X	0.716623
NODE167X	NODE166X	GENE901X	0.716623
NODE168X	NODE167X	GENE341X	0.716623
NODE169X	NODE168X	GENE206X	0.716623
NODE170X	NODE169X	GENE200X	0.716623
NODE171X	NODE170X	GENE666X	0.716623
NODE172X	GENE123X	NODE88X	0.714407
NODE173X	NODE162X	GENE655X	0.712728
NODE174X	NODE125X	GENE271X	0.712438
NODE175X	NODE174X	GENE274X	0.712438
NODE176X	NODE175X	GENE586X	0.712438
NODE177X	NODE159X	NODE176X	0.712438
NODE178X	NODE177X	GENE106X	0.712438
NODE179X	NODE178X	GENE261X	0.712438
NODE180X	NODE179X	GENE493X	0.712438
NODE181X	NODE164X	GENE791X	0.710714
NODE182X	NODE181X	GENE795X	0.709483
NODE183X	GENE80X	GENE982X	0.709343
NODE184X	NODE122X	GENE503X	0.708810
NODE185X	NODE171X	GENE742X	0.708741
NODE186X	NODE110X	GENE871X	0.708477
NODE187X	NODE154X	GENE179X	0.708452
NODE188X	GENE50X	NODE146X	0.708077
NODE189X	NODE188X	GENE138X	0.708077
NODE190X	GENE240X	GENE317X	0.707764
NODE191X	GENE151X	GENE152X	0.707183
NODE192X	NODE182X	NODE145X	0.705364
NODE193X	NODE192X	GENE259X	0.705364
NODE194X	NODE185X	NODE193X	0.705364
NODE195X	NODE194X	GENE928X	0.705364
NODE196X	NODE195X	GENE903X	0.705364
NODE197X	NODE161X	NODE132X	0.704456
NODE198X	NODE197X	NODE190X	0.704456
NODE199X	NODE196X	GENE320X	0.703958
NODE200X	NODE189X	GENE609X	0.702315
NODE201X	NODE155X	GENE667X	0.701518
NODE202X	NODE187X	GENE684X	0.700989
NODE203X	NODE202X	GENE827X	0.700989
NODE204X	NODE203X	GENE517X	0.700989
NODE205X	NODE198X	GENE372X	0.700986
NODE206X	GENE556X	GENE772X	0.697643
NODE207X	NODE85X	GENE63X	0.697297
NODE208X	NODE204X	GENE60X	0.695897
NODE209X	NODE208X	GENE277X	0.695701
NODE210X	NODE180X	GENE950X	0.694384
NODE211X	NODE105X	GENE386X	0.693893
NODE212X	NODE210X	GENE863X	0.693511
NODE213X	NODE173X	GENE293X	0.693243
NODE214X	GENE511X	GENE916X	0.693059
NODE215X	NODE199X	GENE359X	0.692737
NODE216X	NODE215X	GENE402X	0.689758
NODE217X	GENE14X	GENE981X	0.688424
NODE218X	NODE217X	NODE205X	0.688424
NODE219X	NODE27X	NODE209X	0.688396
NODE220X	NODE219X	GENE422X	0.688396
NODE221X	NODE220X	GENE839X	0.688396
NODE222X	NODE221X	GENE30X	0.688396
NODE223X	NODE222X	GENE425X	0.688396
NODE224X	NODE213X	GENE273X	0.688330
NODE225X	NODE212X	GENE986X	0.687699
NODE226X	NODE225X	GENE797X	0.686484
NODE227X	NODE201X	GENE594X	0.685922
NODE228X	NODE226X	GENE47X	0.682849
NODE229X	NODE186X	GENE619X	0.682039
NODE230X	NODE216X	GENE990X	0.680640
NODE231X	NODE207X	GENE770X	0.680570
NODE232X	NODE228X	GENE607X	0.679674
NODE233X	NODE121X	GENE887X	0.679502
NODE234X	GENE104X	GENE521X	0.678926
NODE235X	NODE224X	GENE673X	0.678776
NODE236X	NODE211X	GENE522X	0.676387
NODE237X	NODE172X	GENE934X	0.676254
NODE238X	NODE237X	GENE404X	0.676254
NODE239X	NODE231X	GENE430X	0.674882
NODE240X	NODE230X	GENE424X	0.674557
NODE241X	NODE160X	GENE880X	0.673905
NODE242X	NODE232X	GENE765X	0.672532
NODE243X	GENE249X	GENE741X	0.672491
NODE244X	GENE276X	GENE564X	0.671951
NODE245X	NODE218X	GENE59X	0.671099
NODE246X	NODE240X	GENE68X	0.669253
NODE247X	NODE246X	NODE214X	0.669253
NODE248X	GENE190X	GENE983X	0.667702
NODE249X	NODE227X	GENE348X	0.666647
NODE250X	NODE200X	GENE652X	0.665030
NODE251X	NODE250X	GENE137X	0.665030
NODE252X	NODE235X	GENE951X	0.664652
NODE253X	NODE242X	GENE27X	0.663819
NODE254X	NODE223X	GENE1003X	0.662901
NODE255X	GENE958X	GENE421X	0.659209
NODE256X	NODE251X	GENE83X	0.658882
NODE257X	GENE382X	GENE627X	0.658795
NODE258X	GENE911X	GENE635X	0.657902
NODE259X	NODE254X	GENE644X	0.657798
NODE260X	GENE71X	NODE206X	0.657054
NODE261X	NODE247X	GENE281X	0.656805
NODE262X	NODE261X	GENE22X	0.656118
NODE263X	NODE243X	GENE815X	0.652682
NODE264X	NODE245X	NODE263X	0.652682
NODE265X	NODE262X	GENE743X	0.652146
NODE266X	NODE259X	GENE323X	0.652069
NODE267X	NODE257X	GENE491X	0.651527
NODE268X	NODE266X	GENE56X	0.649880
NODE269X	NODE233X	GENE1014X	0.649775
NODE270X	NODE268X	GENE732X	0.649767
NODE271X	NODE264X	GENE102X	0.649751
NODE272X	NODE256X	GENE1019X	0.649309
NODE273X	NODE270X	GENE328X	0.649157
NODE274X	NODE252X	GENE527X	0.645004
NODE275X	NODE271X	GENE406X	0.644652
NODE276X	NODE265X	GENE630X	0.644619
NODE277X	NODE276X	GENE672X	0.644422
NODE278X	GENE74X	NODE238X	0.641785
NODE279X	NODE278X	GENE301X	0.641785
NODE280X	NODE273X	GENE126X	0.640930
NODE281X	NODE277X	GENE566X	0.640126
NODE282X	GENE2X	NODE274X	0.639402
NODE283X	NODE255X	GENE721X	0.638971
NODE284X	NODE283X	GENE959X	0.638971
NODE285X	NODE253X	GENE66X	0.637701
NODE286X	NODE272X	GENE215X	0.637597
NODE287X	NODE282X	GENE148X	0.636659
NODE288X	NODE281X	GENE319X	0.635663
NODE289X	NODE288X	GENE396X	0.635156
NODE290X	NODE287X	GENE450X	0.633254
NODE291X	NODE290X	GENE897X	0.633254
NODE292X	NODE291X	GENE890X	0.633254
NODE293X	NODE285X	GENE467X	0.632301
NODE294X	NODE275X	GENE660X	0.632194
NODE295X	NODE280X	GENE874X	0.631087
NODE296X	NODE295X	GENE946X	0.631087
NODE297X	NODE269X	GENE828X	0.631075
NODE298X	NODE296X	GENE776X	0.630666
NODE299X	NODE294X	GENE337X	0.629772
NODE300X	NODE62X	GENE690X	0.628021
NODE301X	GENE221X	NODE300X	0.628021
NODE302X	NODE236X	NODE284X	0.627802
NODE303X	NODE302X	GENE212X	0.627802
NODE304X	NODE303X	GENE213X	0.627802
NODE305X	NODE292X	NODE279X	0.626840
NODE306X	NODE305X	GENE651X	0.626840
NODE307X	NODE306X	NODE35X	0.626840
NODE308X	NODE140X	NODE304X	0.626803
NODE309X	NODE298X	GENE247X	0.626775
NODE310X	NODE299X	GENE465X	0.626628
NODE311X	GENE158X	GENE681X	0.626519
NODE312X	NODE309X	NODE311X	0.626519
NODE313X	NODE112X	GENE968X	0.626282
NODE314X	GENE995X	NODE313X	0.626282
NODE315X	GENE468X	GENE557X	0.625588
NODE316X	NODE310X	NODE315X	0.625588
NODE317X	NODE316X	GENE330X	0.625588
NODE318X	NODE289X	GENE568X	0.625274
NODE319X	GENE309X	GENE367X	0.624428
NODE320X	NODE307X	GENE447X	0.623246
NODE321X	NODE318X	GENE297X	0.621359
NODE322X	NODE312X	GENE90X	0.621115
NODE323X	NODE322X	GENE610X	0.621115
NODE324X	NODE260X	GENE354X	0.619880
NODE325X	NODE317X	GENE37X	0.619584
NODE326X	NODE308X	GENE321X	0.619534
NODE327X	NODE321X	NODE326X	0.619534
NODE328X	NODE327X	GENE163X	0.619534
NODE329X	NODE323X	GENE291X	0.619006
NODE330X	NODE293X	GENE307X	0.617087
NODE331X	NODE329X	GENE40X	0.616086
NODE332X	NODE330X	GENE243X	0.614941
NODE333X	NODE314X	GENE599X	0.613609
NODE334X	NODE325X	NODE333X	0.613609
NODE335X	GENE461X	GENE462X	0.613602
NODE336X	NODE320X	NODE335X	0.613602
NODE337X	NODE239X	GENE87X	0.612339
NODE338X	NODE331X	GENE769X	0.611653
NODE339X	GENE220X	GENE490X	0.610884
NODE340X	NODE332X	GENE26X	0.609683
NODE341X	NODE338X	GENE707X	0.608047
NODE342X	GENE853X	GENE646X	0.607307
NODE343X	NODE328X	NODE342X	0.607307
NODE344X	NODE343X	GENE737X	0.607307
NODE345X	NODE341X	GENE580X	0.607146
NODE346X	GENE127X	GENE553X	0.606236
NODE347X	NODE336X	GENE286X	0.605809
NODE348X	NODE286X	GENE973X	0.604569
NODE349X	NODE348X	GENE457X	0.604569
NODE350X	NODE345X	GENE362X	0.604555
NODE351X	NODE347X	GENE581X	0.603597
NODE352X	NODE344X	GENE160X	0.603380
NODE353X	GENE182X	GENE352X	0.603350
NODE354X	NODE349X	GENE540X	0.600406
NODE355X	NODE350X	GENE885X	0.598786
NODE356X	NODE355X	GENE129X	0.598786
NODE357X	NODE351X	GENE773X	0.596940
NODE358X	NODE356X	GENE569X	0.596107
NODE359X	NODE352X	GENE230X	0.595040
NODE360X	GENE81X	GENE877X	0.594479
NODE361X	NODE340X	GENE242X	0.593699
NODE362X	NODE229X	GENE618X	0.593464
NODE363X	NODE359X	NODE234X	0.593359
NODE364X	GENE376X	GENE906X	0.591537
NODE365X	GENE680X	NODE354X	0.589867
NODE366X	NODE365X	GENE136X	0.589867
NODE367X	NODE366X	GENE458X	0.589867
NODE368X	NODE360X	GENE116X	0.589523
NODE369X	NODE363X	GENE794X	0.589202
NODE370X	NODE358X	GENE631X	0.587407
NODE371X	GENE287X	GENE464X	0.586770
NODE372X	NODE368X	NODE371X	0.586770
NODE373X	NODE372X	GENE445X	0.586770
NODE374X	NODE369X	GENE784X	0.586707
NODE375X	NODE362X	GENE623X	0.586588
NODE376X	GENE931X	GENE455X	0.586055
NODE377X	NODE357X	NODE376X	0.586055
NODE378X	GENE253X	GENE256X	0.586005
NODE379X	GENE383X	GENE1008X	0.585237
NODE380X	NODE334X	NODE379X	0.585237
NODE381X	NODE380X	GENE725X	0.585237
NODE382X	NODE370X	GENE331X	0.585130
NODE383X	GENE712X	GENE713X	0.584970
NODE384X	NODE383X	NODE364X	0.584970
NODE385X	NODE384X	GENE786X	0.584970
NODE386X	GENE723X	GENE433X	0.584514
NODE387X	NODE111X	NODE378X	0.583575
NODE388X	GENE800X	GENE799X	0.583179
NODE389X	GENE865X	GENE115X	0.582968
NODE390X	NODE389X	GENE304X	0.582968
NODE391X	NODE390X	GENE759X	0.582968
NODE392X	GENE32X	NODE391X	0.582968
NODE393X	NODE382X	GENE696X	0.582264
NODE394X	NODE393X	GENE841X	0.582264
NODE395X	GENE692X	GENE344X	0.582247
NODE396X	NODE183X	NODE395X	0.582247
NODE397X	NODE381X	GENE724X	0.579614
NODE398X	GENE561X	GENE591X	0.579224
NODE399X	NODE361X	NODE398X	0.579224
NODE400X	NODE373X	GENE427X	0.578527
NODE401X	NODE394X	GENE171X	0.576792
NODE402X	NODE401X	GENE571X	0.576792
NODE403X	NODE399X	GENE949X	0.575523
NODE404X	GENE507X	GENE510X	0.575088
NODE405X	GENE780X	GENE434X	0.573964
NODE406X	NODE367X	NODE405X	0.573964
NODE407X	NODE396X	GENE231X	0.573189
NODE408X	GENE870X	GENE499X	0.572099
NODE409X	NODE377X	NODE408X	0.572099
NODE410X	NODE409X	GENE726X	0.572099
NODE411X	NODE374X	GENE45X	0.571773
NODE412X	NODE67X	GENE229X	0.571708
NODE413X	NODE375X	GENE833X	0.571689
NODE414X	GENE55X	GENE375X	0.570819
NODE415X	NODE403X	GENE530X	0.570773
NODE416X	NODE411X	GENE565X	0.569197
NODE417X	NODE402X	GENE919X	0.569186
NODE418X	NODE400X	GENE117X	0.568920
NODE419X	NODE410X	NODE418X	0.568920
NODE420X	NODE419X	GENE303X	0.568920
NODE421X	NODE420X	NODE339X	0.568320
NODE422X	NODE386X	GENE509X	0.567047
NODE423X	NODE422X	GENE420X	0.567047
NODE424X	NODE421X	GENE818X	0.566856
NODE425X	NODE416X	GENE965X	0.565736
NODE426X	NODE417X	GENE575X	0.565550
NODE427X	GENE733X	GENE272X	0.565355
NODE428X	NODE425X	NODE141X	0.565346
NODE429X	NODE337X	GENE589X	0.564534
NODE430X	NODE428X	GENE614X	0.564225
NODE431X	NODE430X	GENE760X	0.564225
NODE432X	NODE431X	GENE399X	0.564225
NODE433X	NODE432X	GENE611X	0.564225
NODE434X	NODE406X	GENE879X	0.564169
NODE435X	NODE415X	GENE108X	0.564013
NODE436X	NODE435X	GENE912X	0.564013
NODE437X	NODE392X	GENE339X	0.563227
NODE438X	NODE426X	GENE64X	0.562286
NODE439X	NODE249X	GENE852X	0.560831
NODE440X	NODE385X	GENE588X	0.560475
NODE441X	NODE438X	GENE782X	0.560038
NODE442X	NODE441X	GENE551X	0.560038
NODE443X	NODE297X	GENE473X	0.557697
NODE444X	NODE436X	GENE504X	0.557304
NODE445X	GENE285X	GENE488X	0.557194
NODE446X	NODE445X	GENE358X	0.557194
NODE447X	NODE444X	NODE446X	0.557194
NODE448X	NODE447X	NODE404X	0.557194
NODE449X	NODE434X	GENE202X	0.556403
NODE450X	GENE248X	GENE600X	0.555159
NODE451X	NODE433X	NODE450X	0.555159
NODE452X	NODE451X	GENE997X	0.555159
NODE453X	NODE452X	GENE984X	0.555159
NODE454X	GENE308X	GENE790X	0.554656
NODE455X	GENE20X	GENE633X	0.553991
NODE456X	NODE442X	GENE616X	0.553254
NODE457X	NODE456X	GENE34X	0.552511
NODE458X	NODE424X	GENE85X	0.551649
NODE459X	NODE397X	GENE42X	0.551052
NODE460X	GENE379X	GENE451X	0.551007
NODE461X	GENE830X	NODE267X	0.550619
NODE462X	NODE429X	GENE435X	0.550173
NODE463X	NODE457X	GENE697X	0.549817
NODE464X	NODE453X	GENE94X	0.547026
NODE465X	NODE464X	GENE891X	0.547026
NODE466X	NODE463X	GENE746X	0.546234
NODE467X	NODE423X	GENE385X	0.545377
NODE468X	NODE407X	GENE132X	0.544879
NODE469X	NODE437X	NODE440X	0.544070
NODE470X	NODE448X	NODE469X	0.544070
NODE471X	NODE470X	GENE869X	0.544070
NODE472X	NODE458X	GENE366X	0.543050
NODE473X	NODE472X	GENE505X	0.543050
NODE474X	NODE466X	GENE775X	0.542932
NODE475X	GENE279X	GENE778X	0.542926
NODE476X	NODE191X	NODE475X	0.542926
NODE477X	GENE758X	GENE888X	0.541742
NODE478X	NODE471X	GENE664X	0.541399
NODE479X	NODE474X	GENE966X	0.540974
NODE480X	NODE478X	NODE454X	0.540595
NODE481X	NODE455X	GENE574X	0.539265
NODE482X	NODE481X	GENE762X	0.539265
NODE483X	NODE482X	NODE4X	0.539265
NODE484X	GENE848X	GENE515X	0.539022
NODE485X	NODE479X	NODE484X	0.539022
NODE486X	NODE485X	GENE700X	0.539022
NODE487X	GENE69X	GENE585X	0.537696
NODE488X	GENE766X	NODE467X	0.536739
NODE489X	NODE488X	GENE967X	0.536739
NODE490X	NODE489X	GENE506X	0.536739
NODE491X	NODE473X	GENE731X	0.536679
NODE492X	NODE476X	GENE745X	0.536636
NODE493X	GENE921X	NODE461X	0.536540
NODE494X	NODE465X	GENE993X	0.535855
NODE495X	GENE52X	NODE427X	0.535487
NODE496X	NODE486X	GENE439X	0.535128
NODE497X	GENE824X	GENE889X	0.534605
NODE498X	GENE391X	GENE1018X	0.534212
NODE499X	GENE938X	NODE498X	0.534212
NODE500X	NODE494X	GENE388X	0.533607
NODE501X	NODE480X	GENE1012X	0.533326
NODE502X	NODE501X	GENE847X	0.533326
NODE503X	NODE449X	GENE922X	0.533223
NODE504X	NODE324X	GENE431X	0.532749
NODE505X	NODE301X	GENE753X	0.532008
NODE506X	GENE823X	NODE505X	0.532008
NODE507X	NODE506X	GENE175X	0.532008
NODE508X	NODE496X	GENE552X	0.531773
NODE509X	NODE508X	GENE695X	0.530846
NODE510X	NODE504X	GENE999X	0.530474
NODE511X	NODE509X	GENE412X	0.530277
NODE512X	GENE989X	GENE805X	0.530042
NODE513X	NODE491X	GENE669X	0.529935
NODE514X	NODE513X	GENE237X	0.529935
NODE515X	GENE3X	NODE503X	0.529881
NODE516X	NODE483X	NODE477X	0.529265
NODE517X	NODE516X	GENE626X	0.529265
NODE518X	NODE500X	NODE495X	0.528982
NODE519X	NODE518X	GENE787X	0.528654
NODE520X	NODE497X	GENE125X	0.527634
NODE521X	NODE514X	GENE693X	0.526768
NODE522X	NODE511X	NODE487X	0.525963
NODE523X	NODE522X	GENE706X	0.525963
NODE524X	NODE515X	GENE612X	0.524364
NODE525X	GENE356X	GENE419X	0.523952
NODE526X	GENE676X	NODE525X	0.523952
NODE527X	NODE439X	GENE613X	0.523712
NODE528X	GENE389X	GENE390X	0.522654
NODE529X	NODE523X	GENE956X	0.521658
NODE530X	NODE529X	GENE567X	0.521658
NODE531X	GENE601X	NODE7X	0.520171
NODE532X	NODE530X	NODE414X	0.519569
NODE533X	NODE532X	GENE109X	0.519569
NODE534X	GENE832X	NODE527X	0.519421
NODE535X	NODE502X	GENE1016X	0.519251
NODE536X	NODE535X	GENE122X	0.518491
NODE537X	NODE533X	GENE932X	0.517913
NODE538X	NODE537X	GENE178X	0.517913
NODE539X	NODE524X	GENE36X	0.517144
NODE540X	NODE519X	GENE269X	0.517113
NODE541X	NODE538X	GENE584X	0.515742
NODE542X	NODE517X	GENE397X	0.515220
NODE543X	NODE521X	NODE542X	0.515220
NODE544X	NODE459X	GENE671X	0.514430
NODE545X	NODE543X	NODE460X	0.514044
NODE546X	NODE540X	GENE804X	0.513980
NODE547X	NODE541X	GENE647X	0.513280
NODE548X	NODE547X	GENE643X	0.511432
NODE549X	NODE548X	GENE251X	0.511432
NODE550X	NODE549X	GENE751X	0.511432
NODE551X	NODE539X	GENE481X	0.511164
NODE552X	NODE536X	GENE866X	0.510832
NODE553X	GENE153X	GENE217X	0.509181
NODE554X	NODE492X	NODE553X	0.509181
NODE555X	GENE502X	NODE490X	0.508956
NODE556X	NODE546X	GENE403X	0.508434
NODE557X	NODE556X	GENE487X	0.508377
NODE558X	NODE499X	GENE187X	0.507341
NODE559X	NODE550X	GENE144X	0.506373
NODE560X	NODE544X	NODE462X	0.505873
NODE561X	GENE829X	NODE526X	0.505745
NODE562X	NODE545X	GENE24X	0.505505
NODE563X	GENE698X	GENE939X	0.504106
NODE564X	GENE796X	GENE378X	0.504043
NODE565X	GENE798X	NODE564X	0.504043
NODE566X	NODE565X	NODE387X	0.504043
NODE567X	NODE559X	GENE33X	0.502858
NODE568X	NODE562X	GENE363X	0.502738
NODE569X	NODE567X	GENE128X	0.502541
NODE570X	NODE557X	GENE886X	0.501496
NODE571X	NODE520X	GENE210X	0.501275
NODE572X	NODE551X	GENE807X	0.500804
NODE573X	NODE572X	GENE15X	0.500804
NODE574X	NODE573X	GENE987X	0.500804
NODE575X	NODE568X	NODE319X	0.500771
NODE576X	GENE767X	NODE443X	0.500291
NODE577X	NODE576X	GENE518X	0.500291
NODE578X	NODE575X	GENE62X	0.500211
NODE579X	NODE570X	GENE334X	0.499979
NODE580X	NODE579X	GENE10X	0.499063
NODE581X	NODE493X	GENE756X	0.498977
NODE582X	NODE569X	GENE150X	0.497685
NODE583X	NODE582X	GENE111X	0.496858
NODE584X	NODE583X	GENE592X	0.496240
NODE585X	GENE1013X	GENE340X	0.496179
NODE586X	NODE584X	NODE585X	0.496179
NODE587X	NODE586X	GENE1001X	0.495388
NODE588X	NODE587X	GENE395X	0.495388
NODE589X	NODE580X	GENE82X	0.494623
NODE590X	GENE183X	GENE222X	0.494385
NODE591X	GENE442X	GENE205X	0.494127
NODE592X	NODE588X	NODE591X	0.494127
NODE593X	NODE592X	GENE534X	0.493907
NODE594X	NODE507X	GENE223X	0.492833
NODE595X	GENE542X	GENE615X	0.492441
NODE596X	GENE716X	GENE719X	0.491415
NODE597X	NODE578X	NODE596X	0.491415
NODE598X	NODE597X	GENE915X	0.491415
NODE599X	NODE593X	GENE752X	0.491216
NODE600X	NODE599X	GENE859X	0.490538
NODE601X	NODE574X	NODE595X	0.490516
NODE602X	NODE589X	GENE147X	0.490161
NODE603X	NODE577X	GENE58X	0.488603
NODE604X	NODE602X	NODE468X	0.488272
NODE605X	NODE604X	GENE351X	0.488272
NODE606X	NODE603X	GENE948X	0.487583
NODE607X	NODE598X	GENE875X	0.487548
NODE608X	NODE554X	GENE840X	0.487339
NODE609X	NODE558X	GENE176X	0.486974
NODE610X	NODE552X	GENE640X	0.486854
NODE611X	NODE607X	GENE761X	0.486571
NODE612X	GENE541X	GENE763X	0.485649
NODE613X	GENE683X	NODE612X	0.485649
NODE614X	NODE613X	NODE512X	0.485649
NODE615X	NODE605X	NODE614X	0.485649
NODE616X	NODE600X	GENE718X	0.484840
NODE617X	NODE615X	GENE904X	0.484045
NODE618X	NODE611X	GENE72X	0.483640
NODE619X	NODE618X	NODE563X	0.483640
NODE620X	NODE616X	GENE89X	0.481810
NODE621X	GENE868X	GENE679X	0.480913
NODE622X	GENE484X	NODE244X	0.480129
NODE623X	NODE617X	GENE384X	0.479354
NODE624X	NODE620X	GENE876X	0.479110
NODE625X	GENE659X	GENE768X	0.478469
NODE626X	NODE624X	NODE625X	0.478469
NODE627X	NODE626X	GENE831X	0.478469
NODE628X	NODE413X	GENE688X	0.477994
NODE629X	NODE619X	GENE941X	0.477690
NODE630X	NODE629X	GENE207X	0.477151
NODE631X	GENE645X	GENE954X	0.476550
NODE632X	NODE631X	GENE930X	0.476550
NODE633X	NODE623X	NODE632X	0.476550
NODE634X	NODE608X	GENE324X	0.474652
NODE635X	NODE630X	NODE561X	0.473427
NODE636X	NODE610X	GENE617X	0.472686
NODE637X	NODE635X	GENE244X	0.472610
NODE638X	NODE627X	GENE305X	0.472561
NODE639X	GENE469X	NODE581X	0.471420
NODE640X	NODE571X	NODE634X	0.470715
NODE641X	NODE640X	GENE360X	0.470715
NODE642X	NODE638X	GENE861X	0.469481
NODE643X	NODE637X	GENE816X	0.468487
NODE644X	NODE643X	GENE342X	0.468487
NODE645X	GENE12X	GENE49X	0.468282
NODE646X	NODE560X	GENE704X	0.468165
NODE647X	NODE646X	GENE593X	0.468165
NODE648X	NODE633X	GENE843X	0.467807
NODE649X	NODE642X	GENE536X	0.466984
NODE650X	NODE649X	GENE100X	0.466976
NODE651X	NODE648X	GENE996X	0.466414
NODE652X	NODE644X	GENE191X	0.465858
NODE653X	GENE31X	NODE555X	0.464728
NODE654X	NODE653X	GENE236X	0.464728
NODE655X	NODE651X	GENE531X	0.464230
NODE656X	GENE632X	GENE441X	0.463948
NODE657X	NODE510X	NODE656X	0.463948
NODE658X	GENE779X	GENE526X	0.463855
NODE659X	NODE655X	GENE130X	0.462823
NODE660X	NODE650X	GENE896X	0.461545
NODE661X	NODE660X	GENE143X	0.460202
NODE662X	NODE659X	GENE11X	0.458776
NODE663X	NODE658X	GENE1009X	0.457856
NODE664X	NODE661X	NODE663X	0.457856
NODE665X	NODE664X	GENE785X	0.457856
NODE666X	NODE665X	NODE528X	0.457856
NODE667X	NODE534X	GENE685X	0.457679
NODE668X	GENE101X	GENE446X	0.453855
NODE669X	NODE668X	GENE489X	0.453855
NODE670X	NODE666X	NODE669X	0.453855
NODE671X	NODE636X	GENE587X	0.451136
NODE672X	NODE670X	GENE6X	0.451018
NODE673X	NODE662X	GENE914X	0.450668
NODE674X	GENE998X	GENE562X	0.450599
NODE675X	NODE673X	GENE789X	0.449447
NODE676X	NODE672X	GENE754X	0.448648
NODE677X	NODE676X	GENE979X	0.448648
NODE678X	NODE677X	GENE842X	0.448648
NODE679X	GENE76X	GENE920X	0.448528
NODE680X	NODE678X	NODE679X	0.448528
NODE681X	NODE680X	NODE601X	0.448528
NODE682X	NODE667X	GENE306X	0.447978
NODE683X	NODE681X	GENE674X	0.446390
NODE684X	GENE812X	GENE867X	0.445528
NODE685X	NODE628X	NODE684X	0.445528
NODE686X	GENE689X	NODE346X	0.445255
NODE687X	NODE675X	GENE218X	0.444379
NODE688X	NODE606X	GENE573X	0.443834
NODE689X	NODE671X	GENE369X	0.443576
NODE690X	NODE689X	GENE124X	0.443576
NODE691X	NODE685X	GENE78X	0.440446
NODE692X	NODE687X	GENE325X	0.438947
NODE693X	NODE652X	NODE686X	0.438181
NODE694X	NODE693X	NODE78X	0.437729
NODE695X	NODE694X	GENE964X	0.437404
NODE696X	NODE690X	GENE326X	0.434051
NODE697X	GENE528X	GENE705X	0.434027
NODE698X	GENE460X	NODE697X	0.434027
NODE699X	NODE695X	NODE698X	0.434027
NODE700X	NODE609X	GENE985X	0.433879
NODE701X	NODE699X	GENE834X	0.433471
NODE702X	GENE972X	NODE594X	0.432483
NODE703X	NODE683X	GENE860X	0.432220
NODE704X	GENE440X	GENE677X	0.432030
NODE705X	NODE701X	GENE432X	0.431874
NODE706X	NODE654X	GENE811X	0.430839
NODE707X	NODE566X	GENE944X	0.429847
NODE708X	NODE705X	GENE650X	0.428287
NODE709X	NODE708X	GENE292X	0.428287
NODE710X	NODE692X	GENE747X	0.427904
NODE711X	NODE709X	GENE173X	0.427218
NODE712X	NODE711X	GENE368X	0.427217
NODE713X	GENE135X	GENE258X	0.426963
NODE714X	NODE696X	NODE713X	0.426963
NODE715X	GENE18X	GENE141X	0.426212
NODE716X	NODE712X	NODE715X	0.426212
NODE717X	GENE19X	NODE682X	0.426102
NODE718X	NODE717X	GENE940X	0.426102
NODE719X	NODE710X	GENE99X	0.425538
NODE720X	NODE703X	GENE595X	0.424783
NODE721X	NODE720X	GENE750X	0.424783
NODE722X	NODE719X	GENE485X	0.424161
NODE723X	NODE716X	GENE678X	0.424102
NODE724X	NODE722X	GENE409X	0.423630
NODE725X	GENE539X	NODE700X	0.423603
NODE726X	GENE479X	GENE316X	0.423539
NODE727X	GENE7X	NODE726X	0.423539
NODE728X	NODE727X	GENE855X	0.423539
NODE729X	NODE728X	GENE963X	0.423539
NODE730X	NODE723X	NODE729X	0.423539
NODE731X	NODE674X	NODE688X	0.422866
NODE732X	NODE647X	GENE470X	0.421248
NODE733X	GENE962X	GENE278X	0.421209
NODE734X	NODE718X	GENE727X	0.421074
NODE735X	NODE724X	GENE634X	0.419765
NODE736X	NODE721X	GENE854X	0.419671
NODE737X	NODE702X	GENE246X	0.419303
NODE738X	NODE737X	GENE691X	0.419303
NODE739X	NODE735X	NODE738X	0.419303
NODE740X	NODE739X	GENE486X	0.419303
NODE741X	NODE736X	NODE590X	0.418337
NODE742X	NODE741X	GENE134X	0.417575
NODE743X	NODE730X	GENE923X	0.417267
NODE744X	NODE740X	GENE199X	0.416048
NODE745X	NODE742X	GENE411X	0.415709
NODE746X	GENE93X	GENE154X	0.415614
NODE747X	NODE744X	NODE746X	0.415614
NODE748X	NODE747X	GENE289X	0.414830
NODE749X	NODE743X	GENE925X	0.414607
NODE750X	NODE749X	GENE169X	0.414607
NODE751X	NODE639X	GENE346X	0.414494
NODE752X	NODE704X	NODE621X	0.412830
NODE753X	NODE752X	GENE512X	0.412830
NODE754X	NODE745X	GENE228X	0.412710
NODE755X	NODE734X	GENE1004X	0.409112
NODE756X	NODE755X	GENE437X	0.409112
NODE757X	NODE641X	GENE219X	0.408192
NODE758X	NODE748X	GENE380X	0.405900
NODE759X	NODE754X	GENE414X	0.405740
NODE760X	NODE759X	GENE702X	0.405740
NODE761X	GENE401X	GENE478X	0.405540
NODE762X	NODE714X	NODE761X	0.405540
NODE763X	GENE622X	NODE757X	0.404531
NODE764X	GENE803X	NODE763X	0.404531
NODE765X	NODE760X	GENE284X	0.404240
NODE766X	NODE762X	NODE706X	0.403676
NODE767X	NODE758X	GENE393X	0.402359
NODE768X	GENE960X	GENE332X	0.402288
NODE769X	NODE768X	GENE426X	0.402288
NODE770X	NODE751X	NODE769X	0.402288
NODE771X	NODE750X	GENE482X	0.402028
NODE772X	NODE765X	GENE900X	0.399841
NODE773X	GENE299X	GENE884X	0.399351
NODE774X	NODE771X	GENE519X	0.399025
NODE775X	NODE756X	GENE658X	0.398707
NODE776X	NODE772X	NODE753X	0.398633
NODE777X	NODE767X	GENE238X	0.397383
NODE778X	GENE792X	NODE764X	0.395605
NODE779X	NODE774X	GENE208X	0.392249
NODE780X	NODE775X	GENE146X	0.391798
NODE781X	NODE732X	GENE170X	0.391621
NODE782X	NODE778X	GENE495X	0.391523
NODE783X	NODE776X	GENE336X	0.390775
NODE784X	NODE782X	GENE898X	0.390560
NODE785X	NODE781X	GENE172X	0.390076
NODE786X	NODE784X	GENE604X	0.389119
NODE787X	NODE780X	GENE808X	0.387093
NODE788X	NODE783X	GENE513X	0.386451
NODE789X	NODE788X	GENE16X	0.385115
NODE790X	NODE777X	GENE443X	0.384050
NODE791X	NODE773X	GENE155X	0.383247
NODE792X	NODE779X	NODE791X	0.383247
NODE793X	GENE327X	GENE628X	0.381257
NODE794X	NODE766X	GENE638X	0.381004
NODE795X	GENE910X	GENE862X	0.380780
NODE796X	NODE789X	GENE275X	0.380749
NODE797X	GENE209X	NODE388X	0.380721
NODE798X	NODE796X	NODE797X	0.380721
NODE799X	NODE792X	GENE466X	0.378056
NODE800X	NODE798X	GENE550X	0.377396
NODE801X	NODE800X	GENE142X	0.376180
NODE802X	NODE787X	GENE856X	0.375312
NODE803X	NODE801X	GENE994X	0.373881
NODE804X	NODE790X	GENE730X	0.373441
NODE805X	NODE786X	NODE733X	0.373366
NODE806X	NODE804X	GENE781X	0.372916
NODE807X	NODE725X	GENE96X	0.372584
NODE808X	NODE807X	GENE546X	0.372584
NODE809X	NODE808X	GENE649X	0.372584
NODE810X	NODE809X	GENE193X	0.372584
NODE811X	NODE810X	GENE711X	0.372579
NODE812X	GENE547X	GENE857X	0.372168
NODE813X	NODE802X	NODE812X	0.372168
NODE814X	NODE794X	GENE708X	0.372094
NODE815X	NODE799X	GENE133X	0.372024
NODE816X	NODE815X	GENE532X	0.372024
NODE817X	NODE806X	GENE365X	0.369560
NODE818X	NODE805X	GENE338X	0.369165
NODE819X	GENE947X	NODE818X	0.369165
NODE820X	GENE9X	GENE394X	0.368558
NODE821X	NODE803X	GENE682X	0.368344
NODE822X	NODE821X	GENE662X	0.368344
NODE823X	NODE822X	GENE583X	0.368344
NODE824X	NODE814X	GENE174X	0.366221
NODE825X	NODE816X	GENE549X	0.366013
NODE826X	NODE825X	GENE333X	0.365961
NODE827X	NODE826X	GENE227X	0.365961
NODE828X	NODE823X	GENE156X	0.365817
NODE829X	NODE813X	GENE757X	0.363729
NODE830X	NODE817X	GENE204X	0.363218
NODE831X	NODE827X	GENE86X	0.363024
NODE832X	NODE645X	GENE264X	0.362419
NODE833X	NODE828X	GENE771X	0.362275
NODE834X	GENE625X	GENE177X	0.362212
NODE835X	NODE830X	GENE315X	0.361704
NODE836X	GENE67X	GENE145X	0.361111
NODE837X	NODE831X	GENE977X	0.361079
NODE838X	NODE833X	GENE196X	0.359432
NODE839X	NODE838X	GENE952X	0.358482
NODE840X	NODE785X	GENE935X	0.358272
NODE841X	NODE691X	GENE472X	0.357374
NODE842X	NODE824X	NODE835X	0.357338
NODE843X	NODE837X	GENE668X	0.356851
NODE844X	NODE839X	GENE755X	0.356731
NODE845X	NODE843X	GENE639X	0.355725
NODE846X	NODE248X	GENE295X	0.354615
NODE847X	NODE845X	GENE17X	0.354484
NODE848X	GENE38X	GENE498X	0.354457
NODE849X	NODE770X	NODE848X	0.354457
NODE850X	GENE596X	GENE149X	0.354360
NODE851X	NODE849X	NODE850X	0.354360
NODE852X	NODE811X	GENE266X	0.353551
NODE853X	NODE829X	GENE157X	0.353188
NODE854X	NODE853X	GENE873X	0.353188
NODE855X	NODE847X	GENE694X	0.351277
NODE856X	NODE844X	GENE25X	0.350723
NODE857X	GENE836X	NODE854X	0.350106
NODE858X	NODE857X	GENE91X	0.350106
NODE859X	NODE855X	GENE909X	0.349858
NODE860X	GENE444X	NODE846X	0.349768
NODE861X	NODE858X	NODE860X	0.349768
NODE862X	NODE840X	GENE943X	0.349496
NODE863X	NODE852X	GENE263X	0.348878
NODE864X	NODE856X	GENE525X	0.348266
NODE865X	NODE859X	GENE656X	0.347736
NODE866X	NODE864X	GENE371X	0.347410
NODE867X	NODE863X	NODE707X	0.346247
NODE868X	NODE861X	GENE980X	0.345248
NODE869X	NODE819X	GENE1010X	0.342485
NODE870X	NODE866X	GENE198X	0.340894
NODE871X	NODE870X	GENE161X	0.340296
NODE872X	NODE865X	GENE582X	0.335385
NODE873X	NODE872X	NODE867X	0.334676
NODE874X	NODE873X	GENE298X	0.334676
NODE875X	NODE874X	GENE913X	0.334676
NODE876X	NODE875X	GENE917X	0.334676
NODE877X	NODE876X	GENE577X	0.334676
NODE878X	NODE871X	GENE350X	0.334673
NODE879X	NODE877X	NODE869X	0.333978
NODE880X	NODE842X	GENE675X	0.331971
NODE881X	GENE241X	GENE361X	0.328517
NODE882X	NODE836X	GENE533X	0.328287
NODE883X	NODE878X	NODE881X	0.328105
NODE884X	NODE258X	NODE657X	0.326864
NODE885X	GENE845X	GENE429X	0.325978
NODE886X	NODE868X	GENE195X	0.325945
NODE887X	NODE731X	GENE624X	0.325329
NODE888X	GENE492X	NODE851X	0.324681
NODE889X	NODE886X	NODE834X	0.324405
NODE890X	NODE889X	GENE955X	0.322476
NODE891X	GENE749X	GENE392X	0.321096
NODE892X	NODE184X	GENE926X	0.320745
NODE893X	NODE880X	GENE302X	0.319353
NODE894X	GENE23X	NODE888X	0.318718
NODE895X	NODE879X	GENE186X	0.318568
NODE896X	NODE883X	GENE381X	0.318314
NODE897X	NODE895X	GENE417X	0.317050
NODE898X	GENE924X	GENE578X	0.316668
NODE899X	GENE748X	GENE637X	0.316588
NODE900X	NODE893X	NODE885X	0.316217
NODE901X	NODE896X	GENE858X	0.316038
NODE902X	NODE901X	GENE806X	0.316038
NODE903X	NODE894X	GENE448X	0.315100
NODE904X	NODE902X	NODE820X	0.314476
NODE905X	NODE904X	GENE686X	0.314172
NODE906X	NODE862X	GENE97X	0.313644
NODE907X	NODE900X	GENE234X	0.309638
NODE908X	GENE343X	GENE166X	0.308212
NODE909X	NODE887X	NODE898X	0.307209
NODE910X	NODE908X	GENE29X	0.307172
NODE911X	NODE910X	GENE318X	0.307172
NODE912X	NODE905X	GENE560X	0.304962
NODE913X	NODE890X	NODE909X	0.304300
NODE914X	NODE913X	GENE838X	0.304300
NODE915X	GENE201X	NODE795X	0.300178
NODE916X	GENE310X	NODE884X	0.298680
NODE917X	NODE903X	GENE942X	0.298394
NODE918X	NODE906X	GENE405X	0.296316
NODE919X	NODE914X	NODE241X	0.295770
NODE920X	GENE53X	GENE822X	0.294266
NODE921X	NODE920X	GENE235X	0.294266
NODE922X	NODE899X	NODE793X	0.294108
NODE923X	NODE912X	GENE5X	0.292227
NODE924X	GENE288X	GENE140X	0.291897
NODE925X	NODE923X	NODE924X	0.291897
NODE926X	NODE916X	GENE57X	0.291087
NODE927X	NODE907X	NODE911X	0.289824
NODE928X	GENE514X	GENE602X	0.289101
NODE929X	NODE897X	NODE928X	0.289101
NODE930X	NODE922X	GENE976X	0.288147
NODE931X	NODE929X	NODE930X	0.288147
NODE932X	GENE496X	GENE793X	0.287547
NODE933X	NODE927X	NODE932X	0.287295
NODE934X	NODE931X	NODE919X	0.285846
NODE935X	NODE934X	GENE641X	0.285846
NODE936X	NODE935X	GENE687X	0.285846
NODE937X	NODE925X	GENE54X	0.283860
NODE938X	GENE497X	GENE720X	0.281757
NODE939X	NODE917X	GENE139X	0.281108
NODE940X	GENE554X	NODE939X	0.281108
NODE941X	NODE937X	GENE529X	0.279309
NODE942X	NODE941X	GENE374X	0.278480
NODE943X	NODE942X	GENE537X	0.272641
NODE944X	NODE936X	GENE349X	0.272373
NODE945X	GENE1X	NODE882X	0.271512
NODE946X	NODE918X	GENE1017X	0.269155
NODE947X	NODE943X	GENE844X	0.268940
NODE948X	NODE947X	NODE926X	0.268940
NODE949X	NODE948X	GENE849X	0.266475
NODE950X	GENE270X	GENE774X	0.264385
NODE951X	NODE949X	GENE663X	0.263428
NODE952X	GENE555X	NODE915X	0.261323
NODE953X	NODE944X	NODE952X	0.261323
NODE954X	NODE933X	GENE168X	0.258416
NODE955X	GENE311X	NODE921X	0.257963
NODE956X	NODE951X	GENE322X	0.254891
NODE957X	GENE35X	NODE353X	0.253026
NODE958X	NODE531X	NODE957X	0.253026
NODE959X	NODE956X	GENE313X	0.252674
NODE960X	GENE252X	GENE817X	0.248409
NODE961X	NODE960X	GENE254X	0.248409
NODE962X	NODE959X	GENE918X	0.247069
NODE963X	NODE962X	GENE110X	0.243398
NODE964X	GENE282X	GENE61X	0.241460
NODE965X	NODE963X	GENE813X	0.241046
NODE966X	NODE832X	NODE955X	0.240864
NODE967X	GENE717X	GENE98X	0.239783
NODE968X	NODE958X	GENE415X	0.237641
NODE969X	NODE965X	GENE347X	0.237553
NODE970X	GENE629X	NODE841X	0.237417
NODE971X	NODE940X	GENE459X	0.237237
NODE972X	GENE180X	GENE837X	0.236306
NODE973X	NODE938X	NODE972X	0.233037
NODE974X	NODE953X	NODE973X	0.233037
NODE975X	NODE974X	NODE971X	0.226852
NODE976X	NODE954X	NODE961X	0.224339
NODE977X	NODE975X	NODE966X	0.223866
NODE978X	NODE969X	GENE642X	0.222667
NODE979X	NODE978X	GENE825X	0.216950
NODE980X	NODE979X	GENE255X	0.216950
NODE981X	NODE968X	GENE820X	0.211952
NODE982X	NODE977X	GENE181X	0.210531
NODE983X	NODE964X	GENE735X	0.207754
NODE984X	NODE976X	NODE946X	0.205438
NODE985X	NODE982X	GENE65X	0.204802
NODE986X	NODE985X	GENE701X	0.202914
NODE987X	NODE986X	GENE197X	0.202114
NODE988X	NODE892X	NODE970X	0.201745
NODE989X	NODE980X	GENE590X	0.201406
NODE990X	GENE225X	GENE267X	0.197315
NODE991X	NODE987X	NODE990X	0.196744
NODE992X	NODE991X	GENE357X	0.195744
NODE993X	GENE194X	GENE850X	0.195347
NODE994X	GENE548X	NODE950X	0.188855
NODE995X	NODE945X	NODE994X	0.188855
NODE996X	NODE989X	GENE189X	0.185508
NODE997X	NODE984X	GENE846X	0.182409
NODE998X	NODE981X	GENE262X	0.179510
NODE999X	NODE997X	GENE961X	0.176915
NODE1000X	GENE905X	NODE891X	0.173592
NODE1001X	GENE51X	NODE999X	0.173138
NODE1002X	NODE995X	GENE945X	0.172383
NODE1003X	NODE1002X	GENE621X	0.172383
NODE1004X	NODE1003X	NODE992X	0.172383
NODE1005X	NODE1001X	NODE993X	0.170028
NODE1006X	NODE988X	NODE412X	0.165491
NODE1007X	NODE998X	NODE1000X	0.157436
NODE1008X	NODE1004X	GENE670X	0.152564
NODE1009X	NODE1005X	GENE744X	0.140662
NODE1010X	GENE598X	NODE967X	0.139498
NODE1011X	NODE1010X	NODE983X	0.139498
NODE1012X	NODE1011X	NODE1009X	0.139498
NODE1013X	GENE535X	NODE1007X	0.115735
NODE1014X	NODE996X	NODE622X	0.101030
NODE1015X	NODE1013X	NODE1006X	0.095689
NODE1016X	NODE1014X	GENE364X	0.090997
NODE1017X	NODE1008X	NODE1015X	0.067669
NODE1018X	NODE1016X	NODE1012X	-0.037220
NODE1019X	NODE1018X	NODE1017X	-0.327854
