# Supplementary material for: Cooperativity of Rb, Brca1, and p53 in Malignant Breast Cancer Evolution
Source: PLoS Genet. 2012 Nov 15;8(11):e1003027. doi: 10.1371/journal.pgen.1003027 (PMC3500050; doi:10.1371/journal.pgen.1003027)
Supplement: File S2 — JavaTreeview data files of the cross-species clustering analysis shown in Figure 5. (ZIP) [file pgen.1003027.s003.zip › mouse human treeview files/mouse_human_treeview.jtv]

<DocumentConfig><UrlExtractor/><ArrayUrlExtractor/><MainView><ColorExtractor><ColorSet/></ColorExtractor><ArrayDrawer/><GlobalXMap><FixedMap type="Fixed" scale="1.0"/><FillMap type="Fill"/><NullMap type="Null"/></GlobalXMap><GlobalYMap><FixedMap type="Fixed" scale="1.0"/><FillMap type="Fill"/><NullMap type="Null"/></GlobalYMap><ZoomXMap><FixedMap type="Fixed" scale="10.0"/><FillMap type="Fill"/><NullMap type="Null"/></ZoomXMap><ZoomYMap><FixedMap type="Fixed"/><FillMap type="Fill"/><NullMap type="Null"/></ZoomYMap><TextView><TextView><GeneSummary/></TextView><TextView><GeneSummary/></TextView><TextView><GeneSummary/></TextView><TextView><GeneSummary/></TextView></TextView><ArrayNameView><ArraySummary included="0"/></ArrayNameView><AtrSummary/><GtrSummary/></MainView></DocumentConfig>
