# Supplementary material for: Cooperativity of Rb, Brca1, and p53 in Malignant Breast Cancer Evolution
Source: PLoS Genet. 2012 Nov 15;8(11):e1003027. doi: 10.1371/journal.pgen.1003027 (PMC3500050; doi:10.1371/journal.pgen.1003027)
Supplement: File S3 — JavaTreeview data files of the mouse tumor clustering analysis shown in Figure 6. (ZIP) [file pgen.1003027.s004.zip]

Archive with 5 entries (5 files):
- mouse treeview files/Cluster Analysis Treeview file.atr
- mouse treeview files/Cluster Analysis Treeview file.cdt
- mouse treeview files/Cluster Analysis Treeview file.gtr
- mouse treeview files/Cluster Analysis Treeview file.jtv
- mouse treeview files/Cluster Analysis Treeview file.zip
