# Supplementary material for: Cooperativity of Rb, Brca1, and p53 in Malignant Breast Cancer Evolution
Source: PLoS Genet. 2012 Nov 15;8(11):e1003027. doi: 10.1371/journal.pgen.1003027 (PMC3500050; doi:10.1371/journal.pgen.1003027)
Supplement: File S3 — JavaTreeview data files of the mouse tumor clustering analysis shown in Figure 6. (ZIP) [file pgen.1003027.s004.zip › mouse treeview files/Cluster Analysis Treeview file.atr]

NODE1X	ARRY15X	ARRY17X	0.984081
NODE2X	ARRY14X	NODE1X	0.945812
NODE3X	ARRY13X	ARRY16X	0.935265
NODE4X	NODE2X	ARRY71X	0.933438
NODE5X	ARRY68X	ARRY69X	0.931358
NODE6X	NODE4X	ARRY72X	0.922945
NODE7X	NODE6X	ARRY70X	0.918680
NODE8X	ARRY76X	ARRY77X	0.914117
NODE9X	ARRY83X	ARRY86X	0.912120
NODE10X	NODE9X	ARRY84X	0.912120
NODE11X	ARRY58X	ARRY60X	0.907861
NODE12X	ARRY75X	ARRY81X	0.905797
NODE13X	NODE12X	ARRY82X	0.905797
NODE14X	NODE13X	NODE8X	0.904749
NODE15X	NODE14X	ARRY80X	0.904065
NODE16X	ARRY109X	ARRY110X	0.898618
NODE17X	ARRY114X	ARRY118X	0.898134
NODE18X	ARRY113X	NODE17X	0.898134
NODE19X	ARRY26X	ARRY37X	0.890325
NODE20X	NODE19X	NODE11X	0.890325
NODE21X	NODE20X	ARRY59X	0.890325
NODE22X	ARRY24X	NODE21X	0.890325
NODE23X	NODE22X	ARRY42X	0.890325
NODE24X	NODE15X	ARRY78X	0.887483
NODE25X	NODE10X	ARRY85X	0.882564
NODE26X	NODE3X	NODE7X	0.882077
NODE27X	ARRY108X	ARRY119X	0.880216
NODE28X	NODE27X	NODE18X	0.880216
NODE29X	ARRY100X	ARRY101X	0.879669
NODE30X	ARRY97X	ARRY98X	0.876354
NODE31X	ARRY99X	ARRY105X	0.865923
NODE32X	ARRY150X	ARRY149X	0.862723
NODE33X	NODE29X	ARRY102X	0.861454
NODE34X	ARRY53X	ARRY54X	0.859773
NODE35X	NODE26X	ARRY73X	0.859195
NODE36X	ARRY74X	NODE24X	0.856838
NODE37X	NODE31X	NODE33X	0.854156
NODE38X	NODE37X	ARRY103X	0.854156
NODE39X	ARRY47X	ARRY49X	0.852944
NODE40X	NODE39X	ARRY48X	0.852944
NODE41X	ARRY120X	NODE28X	0.851215
NODE42X	NODE41X	ARRY116X	0.845964
NODE43X	ARRY45X	NODE40X	0.844934
NODE44X	ARRY88X	NODE30X	0.828183
NODE45X	NODE36X	ARRY79X	0.817673
NODE46X	ARRY128X	ARRY127X	0.808500
NODE47X	ARRY2X	ARRY3X	0.805141
NODE48X	ARRY148X	ARRY143X	0.803027
NODE49X	ARRY147X	NODE48X	0.803027
NODE50X	NODE49X	ARRY142X	0.803027
NODE51X	NODE32X	NODE50X	0.803027
NODE52X	NODE42X	ARRY111X	0.796814
NODE53X	ARRY6X	NODE44X	0.794930
NODE54X	NODE52X	ARRY112X	0.792952
NODE55X	ARRY145X	ARRY146X	0.782462
NODE56X	ARRY104X	NODE38X	0.781101
NODE57X	ARRY89X	ARRY90X	0.780760
NODE58X	NODE57X	ARRY91X	0.778761
NODE59X	ARRY65X	ARRY66X	0.769229
NODE60X	ARRY106X	NODE56X	0.764152
NODE61X	ARRY133X	ARRY129X	0.759372
NODE62X	ARRY50X	ARRY51X	0.748189
NODE63X	ARRY1X	ARRY123X	0.739151
NODE64X	NODE51X	ARRY141X	0.733123
NODE65X	ARRY138X	NODE46X	0.731764
NODE66X	NODE54X	ARRY117X	0.729061
NODE67X	ARRY121X	NODE66X	0.729061
NODE68X	ARRY63X	ARRY64X	0.722826
NODE69X	ARRY96X	NODE58X	0.717291
NODE70X	NODE63X	NODE23X	0.708481
NODE71X	NODE25X	NODE45X	0.703596
NODE72X	ARRY27X	ARRY28X	0.703169
NODE73X	ARRY35X	ARRY40X	0.699947
NODE74X	ARRY12X	NODE73X	0.699947
NODE75X	NODE74X	ARRY23X	0.699947
NODE76X	ARRY32X	ARRY34X	0.695535
NODE77X	ARRY5X	NODE76X	0.695535
NODE78X	NODE53X	NODE75X	0.688703
NODE79X	NODE59X	ARRY67X	0.684722
NODE80X	ARRY0X	NODE47X	0.679176
NODE81X	NODE65X	NODE61X	0.675673
NODE82X	NODE64X	ARRY151X	0.670302
NODE83X	NODE43X	ARRY46X	0.659748
NODE84X	ARRY11X	ARRY22X	0.659630
NODE85X	ARRY7X	NODE84X	0.659630
NODE86X	NODE85X	ARRY9X	0.659630
NODE87X	ARRY130X	NODE81X	0.659284
NODE88X	ARRY115X	NODE16X	0.636314
NODE89X	NODE78X	ARRY18X	0.634419
NODE90X	NODE89X	NODE86X	0.634419
NODE91X	ARRY92X	ARRY107X	0.632155
NODE92X	NODE62X	ARRY57X	0.628347
NODE93X	NODE5X	NODE69X	0.618290
NODE94X	NODE93X	ARRY61X	0.599807
NODE95X	NODE94X	ARRY95X	0.599807
NODE96X	NODE92X	ARRY52X	0.597108
NODE97X	NODE34X	ARRY55X	0.589004
NODE98X	NODE96X	NODE97X	0.586242
NODE99X	NODE72X	ARRY29X	0.571646
NODE100X	NODE90X	ARRY20X	0.568351
NODE101X	NODE100X	ARRY36X	0.568351
NODE102X	NODE82X	ARRY144X	0.565351
NODE103X	ARRY30X	ARRY31X	0.561578
NODE104X	NODE87X	ARRY134X	0.560825
NODE105X	NODE68X	NODE95X	0.555772
NODE106X	ARRY135X	NODE79X	0.554396
NODE107X	NODE80X	NODE102X	0.539033
NODE108X	ARRY56X	NODE98X	0.534730
NODE109X	NODE104X	ARRY137X	0.528792
NODE110X	NODE101X	ARRY10X	0.510932
NODE111X	NODE110X	ARRY8X	0.510932
NODE112X	NODE111X	NODE105X	0.502005
NODE113X	NODE112X	ARRY94X	0.502005
NODE114X	NODE106X	ARRY124X	0.492102
NODE115X	NODE77X	NODE35X	0.483519
NODE116X	ARRY62X	NODE91X	0.482632
NODE117X	ARRY122X	ARRY132X	0.481529
NODE118X	NODE107X	ARRY140X	0.477994
NODE119X	ARRY21X	NODE99X	0.476326
NODE120X	ARRY139X	NODE109X	0.471242
NODE121X	ARRY4X	NODE83X	0.454671
NODE122X	NODE120X	ARRY136X	0.451422
NODE123X	NODE118X	ARRY125X	0.434143
NODE124X	ARRY131X	NODE117X	0.434092
NODE125X	NODE124X	NODE71X	0.434092
NODE126X	NODE125X	ARRY126X	0.433473
NODE127X	ARRY33X	NODE114X	0.425439
NODE128X	NODE67X	NODE126X	0.418352
NODE129X	NODE70X	ARRY43X	0.410612
NODE130X	NODE129X	NODE127X	0.390797
NODE131X	NODE130X	NODE115X	0.390797
NODE132X	NODE116X	NODE103X	0.378943
NODE133X	NODE132X	ARRY87X	0.374761
NODE134X	NODE123X	NODE55X	0.372779
NODE135X	NODE128X	ARRY93X	0.367277
NODE136X	NODE113X	ARRY41X	0.366827
NODE137X	NODE119X	ARRY25X	0.361714
NODE138X	NODE134X	ARRY44X	0.345284
NODE139X	ARRY19X	ARRY39X	0.332712
NODE140X	NODE138X	NODE121X	0.331936
NODE141X	NODE88X	NODE122X	0.310109
NODE142X	NODE136X	NODE133X	0.272610
NODE143X	ARRY38X	NODE137X	0.253748
NODE144X	NODE143X	NODE142X	0.253748
NODE145X	NODE131X	NODE108X	0.234963
NODE146X	NODE145X	NODE144X	0.214332
NODE147X	NODE135X	NODE60X	0.172941
NODE148X	NODE140X	NODE139X	0.148711
NODE149X	NODE148X	NODE147X	0.080025
NODE150X	NODE146X	NODE141X	0.054206
NODE151X	NODE149X	NODE150X	-0.697287
