# Supplementary material for: Cooperativity of Rb, Brca1, and p53 in Malignant Breast Cancer Evolution
Source: PLoS Genet. 2012 Nov 15;8(11):e1003027. doi: 10.1371/journal.pgen.1003027 (PMC3500050; doi:10.1371/journal.pgen.1003027)
Supplement: File S3 — JavaTreeview data files of the mouse tumor clustering analysis shown in Figure 6. (ZIP) [file pgen.1003027.s004.zip › mouse treeview files/Cluster Analysis Treeview file.cdt]

GID	UNIQID	NAME	FullName	GWEIGHT	p53null	p53het_IR	p53null	p53null	p53null	MMTV_Cre_Brca1CoCo_p53het	MMTV_Cre_Brca1CoCo_p53het	Brca1het_p53het_IR	Brca1het_p53het_IR	p53het_IR	Brca1het_p53het_IR	Brca1het_p53het_IR	Brca1het_p53het_IR	p53het_IR	p53het_IR	p53het_IR	Brca1het_p53het_IR	MMTV_Cre_Brca1CoCo_p53het	MMTV_Cre_Brca1CoCo_p53het	Brca1het_p53het_IR	MMTV_Wnt1	MMTV_Wnt1	MMTV_Wnt1	MMTV_Cre_Brca1CoCo_p53het	DMBA_Adeno	DMBA_Adeno	DMBA_Adeno	DMBA_Squa	DMBA_Squa	MMTV_Wnt1	MMTV_Wnt1	MMTV_Wnt1	MMTV_Wnt1	MMTV_Wnt1	MMTV_Wnt1	Wap_T121	Wap_T121	DMBA_Adeno	MMTV_Wnt1	Wap_Int3	MMTV_PyMT	Wap_T121	Wap_T121	WAP_T121_p53het	Mammary_Norm
AID					ARRY25X	ARRY21X	ARRY27X	ARRY28X	ARRY29X	ARRY38X	ARRY41X	ARRY8X	ARRY10X	ARRY20X	ARRY9X	ARRY7X	ARRY11X	ARRY22X	ARRY18X	ARRY23X	ARRY12X	ARRY35X	ARRY40X	ARRY6X	ARRY88X	ARRY97X	ARRY98X	ARRY36X	ARRY63X	ARRY64X	ARRY61X	ARRY68X	ARRY69X	ARRY89X	ARRY90X	ARRY91X	ARRY96X	ARRY95X	ARRY94X	ARRY30X	ARRY31X	ARRY62X	ARRY92X	ARRY107X	ARRY87X	ARRY5X	ARRY32X	ARRY34X	ARRY13X
FGCOLOR					#80AA86	#EA7113	#80AA86	#80AA86	#80AA86	#92C65A	#92C65A	#EA7113	#EA7113	#EA7113	#EA7113	#EA7113	#EA7113	#EA7113	#EA7113	#EA7113	#EA7113	#92C65A	#92C65A	#EA7113	#B4A800	#B4A800	#B4A800	#92C65A	#FF6600	#FF6600	#FF6600	#FF6600	#FF6600	#B4A800	#B4A800	#B4A800	#B4A800	#B4A800	#B4A800	#17FFD9	#17FFD9	#FF6600	#B4A800	#D80AFF	#879FFF	#17FFD9	#17FFD9	#17FFD9	#16FF00
EWEIGHT					1	1	1	1	1	1	1	1	1	1	1	1	1	1	1	1	1	1	1	1	1	1	1	1	1	1	1	1	1	1	1	1	1	1	1	1	1	1	1	1	1	1	1	1	1
GENE273X	NM_130447	Dusp16	dual specificity phosphatase 16	1	2.173	-0.456	0.1945	-0.091	0.249	-0.4685	-0.7685	0.1335	0.539	0.72675	0.37	1.064	0.683	0.671	1.258	1.266	-0.77975	0.41	-0.2055	0.0015	0.413	0.799	-0.3	0.28225	1.00925	-1.77875	1.307	0.32275	0.5195	-0.0355	0.459	0.422	-0.1445	0.26275	1.08	0.519	-2.5615	-2.30325	-1.72125	0.661	-1.1655	-1.9325	-0.797	0.3645	0.42475
GENE206X	AV241729	AV241729	AV241729	1	-0.984	-2.595	-2.8055	-2.751	-3.217	-2.4985	-3.1375	0.6425	-2.658	-2.94425	-2.665	-2.65	-2.949	-2.622	-0.03675	-2.772	-3.2	-2.71575	-2.957	-2.3765	-2.0765	-1.241	0.719	-2.546	0.94525	0.12325	1.42525	0.76	1.46175	1.0085	1.6065	0.273	1.772	0.3495	0.90375	-3.432	-2.871	1.2985	1.53675	1.33175	-0.172	-3.0925	-2.6485	-2.383	-2.8755
GENE121X	NM_009892	Chi3l3	chitinase 3-like 3	1	0.1085	-5.0075	-3.82	-3.5535	-4.9675	-1.718	-5.652	2.567	0.2995	-4.95775	-2.3885	-4.3765	-2.2535	-6.2295	0.56775	-1.9035	-4.2335	-4.06625	-5.5445	-1.152	-2.781	-1.3335	0.5915	-0.9575	1.04075	0.27175	1.24475	1.8705	0.76525	0.993	0.717	-0.3495	1.3405	0.637	-0.24075	-5.7365	-4.8525	1.372	-0.75375	-0.25375	0.4725	-3.872	-3.153	-2.5075	-4.006
GENE326X	BU851393	R74740	expressed sequence R74740	1	-0.3145	-4.0005	-3.833	-3.0345	-3.4875	-3.219	-4.39	-1.065	-3.3425	-4.01175	-3.2225	-3.8135	-4.8395	-3.9655	-3.35025	-3.4735	-3.8605	-3.16125	-3.7685	-2.891	-1.551	-1.4905	0.5375	-3.3375	1.28775	-0.03825	1.58075	0.7525	1.14625	1.338	0.548	-0.4515	1.6945	1.275	-0.33175	-2.7655	-2.6325	1.262	0.19025	0.70925	1.7195	-3.675	-3.938	-2.4785	-2.945
GENE314X	AK005314	Rab4b	RAB4B, member RAS oncogene family	1	-0.291	-1.03	-0.8215	-0.396	-1.13	-1.7695	0.0365	-0.8165	-1.037	-0.88225	-1.368	-1.168	-1.802	-0.954	-1.103	-0.556	-2.00175	-1.742	-0.9135	-1.0225	-1.893	-0.825	-1.879	2.07025	0.46825	1.73125	2.181	1.84675	2.1165	1.2995	-0.117	2.289	0.8575	0.78075	-2.183	-1.897	2.0755	1.01375	1.10175	1.308	-1.1435	-1.5325	-1.728	-2.0555	-1.78725
GENE236X	NM_009419	Tpst2	protein-tyrosine sulfotransferase 2	1	-0.239	-1.46	-1.3775	-1.455	-1.352	-1.2095	-2.5965	0.9465	-2.301	-1.68625	-1.746	-1.439	-2.157	-2.082	0.02525	-1.788	-3.089	-1.93675	-1.855	-1.3475	-0.9875	-1.501	-0.46	-2.384	1.56525	0.71225	1.05025	1.97	1.54975	1.1655	1.2245	-0.181	1.247	0.3735	1.10875	-1.759	-0.747	1.5515	-0.02825	0.15175	0.323	-1.7945	-1.4665	-2.114	-1.3175
GENE139X	NM_146746	Olfr935	olfactory receptor 935	1	-1.272	-2.432	-2.2725	-2.264	-2.333	-1.8705	-1.7325	-0.0535	-1.88	-1.94725	-2.085	-2.177	-2.531	-3.609	-2.177	-2.084	-2.08075	-2.501	-1.8055	-1.4865	-1.344	-0.441	-2.38	1.26725	1.13025	2.41925	2.958	1.66675	1.0505	0.7185	-0.887	3.118	2.4885	0.24975	-2.412	-2.888	2.9125	-0.66825	0.40375	1.802	-1.8985	-1.4885	-1.637	-1.5375	-0.55525
GENE372X	BC028808	BC028808	BC028808	1	-0.4505	-2.1045	-2.264	-0.8975	-2.6105	-2.07	-2.071	3.457	-0.1995	-2.35875	-2.0715	-2.3825	-2.1005	-2.9135	1.20375	-0.5285	-1.1125	-1.74125	-2.5735	-1.864	-1.61	-0.9365	-0.0735	-1.6185	0.99875	0.52275	1.74275	2.3195	1.37925	1.36	0.744	-0.7755	2.4565	2.104	0.05625	-1.7675	-2.4775	2.189	0.00825	0.05625	1.1255	-2.866	-2.688	-2.2895	-1.623
GENE545X	NM_146868	NM_146868	NM_146868	1	-0.833	-2.878	-2.5605	-1.882	-3.149	-2.5765	-2.1455	2.3475	0.354	-2.77925	-2.499	-2.772	-3.199	-2.499	1.02025	-1.683	-1.992	-2.38975	-2.601	-2.0015	-2.2515	-1.488	-0.806	-2.03	1.56525	1.65325	1.646	0.64275	1.3455	1.0235	-0.376	2.437	1.7905	-0.14425	-2.37	-2.109	1.3725	0.01575	0.58975	0.609	-2.9065	-2.8245	-1.614	-2.4225	-1.21925
GENE481X	NM_008610	Mmp2	matrix metalloproteinase 2	1	-0.4725	-3.5235	-2.675	-2.1375	-2.8925	-1.633	-3.081	1.169	-1.0065	-2.61875	-2.8815	-2.9165	-2.8945	-2.8375	-0.81625	-2.0355	-2.5225	-2.94225	-3.7305	-1.966	-2.188	-1.3535	0.1745	-2.6835	1.58875	-0.06525	1.21675	2.0525	1.37225	1.302	0.175	-1.2185	1.9565	1.387	0.70425	-3.3935	-1.1885	0.932	-0.92375	-1.27075	1.2135	-3.822	-2.488	-2.2785	-0.632
GENE462X	NM_026374	Ilf2	interleukin enhancer binding factor 2	1	0.4695	-0.4435	-1.333	-0.8865	-1.1555	-1.868	-1.875	1.317	-0.2195	-1.36775	-0.6975	-0.9285	-0.7925	-0.7725	-0.26225	-0.0655	-0.9825	-1.31825	-1.8785	-0.805	-0.947	-1.1875	-0.2335	-0.7025	2.03275	0.48375	1.91275	1.7615	1.81725	2.023	0.66	-0.7505	2.5375	1.819	0.72325	-1.9885	-1.6275	2.476	-0.96475	-0.27975	2.1675	-1.008	-1.372	-0.6885	-2.495
GENE653X	NM_010158	Khdrbs3	KH domain containing, RNA binding, signal transduction associated 3	1	-0.5365	-1.0115	-1.484	-0.4665	-2.0785	-2.384	-2.724	0.781	-0.8345	-3.62575	-1.2545	-1.0335	-1.9135	-0.8415	-1.54825	-3.4895	-3.5065	-3.80925	-2.3235	-3.827	-2.181	-2.1145	-0.7335	-4.1245	0.61375	-0.01625	0.77875	1.2145	0.60325	0.639	0.243	-0.4135	1.3435	0.611	-0.09275	-0.7375	-1.1115	1.333	-0.66375	-0.42575	0.5705	-0.753	-0.532	-1.1055	-1.844
GENE27X	AK046533	Zdhhc2	zinc finger, DHHC domain containing 2	1	-0.887	-0.31	-1.0685	-0.044	-1.498	0.2505	-0.8575	-0.5475	0.028	-1.35525	-1.176	-1.225	3.208	-1.023	0.00725	-1.242	-1.933	-1.74075	0.219	-1.7625	-1.4075	-0.398	-0.996	-1.679	-0.44075	0.12225	-0.81275	-0.56	-0.87425	-0.1765	-1.1435	-0.18	-0.62	-0.6645	-0.83225	-1.894	-1.504	-0.9765	-1.50425	-0.44425	0.741	1.4835	-0.1925	0.258	-0.1505
GENE186X	AK032151	6430402L03Rik	RIKEN cDNA 6430402L03 gene	1	0.123	-1.101	-0.3285	-1.36	-1.026	0.8215	0.0275	-0.9785	0.545	-0.59225	-0.935	-0.298	1.176	0.694	-0.74375	-0.61	1.273	-0.69375	0.079	-0.0715	0.8495	1.277	0.099	-0.715	0.66225	0.32325	-0.14075	0.13	-0.09425	1.3285	0.9555	1.293	1.567	1.4575	-0.93225	1.845	0.401	1.4935	-0.09025	-0.71525	0.426	-2.7705	-0.9405	-0.135	0.3705
GENE136X	AK053734	E130304F04Rik	RIKEN cDNA E130304F04 gene	1	0.4195	-0.1475	-0.176	0.3905	-0.2485	-1.447	-2.167	0.745	-4.0755	-0.99775	0.6425	-0.4305	0.3675	0.56775	-0.6245	-0.9475	-1.18325	-1.7795	-0.11	-0.568	-0.4875	0.6795	-1.1265	-0.12925	0.35775	0.83675	0.0355	0.00625	-0.302	-0.025	0.5795	-0.7015	-1.052	-0.27175	-0.8175	-0.0645	0.293	-0.00675	-0.79875	0.7735	1.646	0.844	1.3095	0.44	0.16425
GENE232X	NM_010176	Fah	fumarylacetoacetate hydrolase	1	-0.5535	-0.2845	0.793	0.2765	-0.1575	-1.802	0.212	-1.132	0.0195	0.10525	-0.6965	-0.8515	-0.6275	-1.2715	-0.47425	-0.3085	-1.5105	0.15475	-0.7135	0.389	-0.007	-0.0415	-0.2485	-1.4395	1.22975	0.58275	1.60275	-1.1425	-0.50375	0.645	0.458	0.5405	0.6255	0.089	0.21125	0.8775	0.7785	0.106	0.86525	0.64725	0.6985	-1.574	-1.702	-2.4135	1.22
GENE0X	NM_007452	Prdx3	peroxiredoxin 3	1	-0.439	-0.282	0.1815	0.399	-0.104	-1.5785	-0.2355	-0.5365	-0.738	-0.34325	0.132	-0.114	-0.887	-0.218	-0.28175	-0.63	-0.306	-0.69075	-0.378	-0.0285	-0.0995	-0.351	-0.426	-1.24	-0.70975	-0.29975	-0.65475	-0.106	-0.27725	0.0875	-0.1715	-0.653	-0.251	-0.2595	0.77775	-0.996	-1.037	0.4925	-1.39625	-1.70925	-0.837	0.2415	-1.0325	0.724	0.2655
GENE3X	L16992	Bckdhb	branched chain ketoacid dehydrogenase E1, beta polypeptide	1	1.988	-0.339	0.0685	-0.076	-0.158	-0.3375	-0.7605	-0.2715	-0.67	-0.09725	0.061	0.734	-0.137	-0.332	0.64825	1.278	-1.262	0.69425	1.143	0.8915	-0.0635	-0.096	-0.323	1.609	0.15225	-0.08375	-0.13275	-1.109	-0.56325	0.2535	-0.0525	-0.128	-0.628	0.2865	0.79775	0.607	-1.532	0.0805	0.13475	0.82575	-0.513	1.5475	0.4845	0.849	1.3325
GENE116X	AK004632	Gga2	golgi associated, gamma adaptin ear containing, ARF binding protein 2	1	-0.2075	-0.5735	-0.127	-0.5155	0.4855	-0.442	0.488	0.633	0.8515	1.13625	0.9405	1.8795	0.2945	1.3715	0.01475	-0.4145	-0.1075	0.16475	0.7325	1.158	-0.094	0.1335	-0.3115	1.5005	0.24175	-0.36325	0.48775	-0.6085	-0.26175	-0.41	-0.008	0.1955	-0.3815	-0.455	-0.01175	0.1305	-0.8185	-0.138	0.91625	0.87625	-0.1045	0.812	0.827	3.9125	0.056
GENE155X	NM_026070	2900091E11Rik	RIKEN cDNA 2900091E11 gene	1	-0.5815	0.1745	0.146	-0.1605	-0.0785	0.339	-0.953	-1.747	-0.6715	0.70025	-0.7235	-0.5875	-0.3595	-0.5635	-0.42225	-1.2285	-1.0765	-0.29825	-0.9115	-0.572	0.466	-0.4345	-0.1945	-0.2655	0.04975	0.68175	-0.39325	0.4365	0.18725	-0.112	0.017	0.3655	0.2555	-1.124	-0.60975	1.8005	2.1035	0.34	0.10825	-0.89375	0.6015	-0.569	-0.287	-0.8775	0.351
GENE437X	BC002153	Hsbp1	heat shock factor binding protein 1	1	-0.5505	-0.4515	0.198	-0.0075	-0.3305	0.176	-1.697	-1.173	-1.1855	-0.59975	-0.6645	-0.7285	-0.8765	-1.2925	-0.58225	-0.2635	-1.9275	-1.09925	-1.3235	-0.126	0.423	-0.5155	-0.5305	-0.9405	0.26575	0.62675	-0.68125	0.1165	0.01025	0.057	0.281	0.3755	-0.6545	-1.862	-0.03875	0.6705	0.8065	-1.483	-1.33875	-1.17075	-0.5445	0.61	0.771	0.3295	0.38
GENE54X	NM_134079	Adk	adenosine kinase	1	-0.105	-1.094	-0.3165	-0.246	-0.748	-0.4715	-0.6465	-0.4095	-0.425	-1.09125	0.275	0.713	0.003	0.865	-0.51675	-0.189	-0.392	0.06325	-0.657	0.2685	0.1875	-0.018	-0.063	-0.891	0.11825	0.30625	0.19225	0.919	0.61975	0.3365	0.4545	0.073	-0.181	-1.0275	0.11275	0.633	-0.363	1.5535	-0.39325	-1.90025	-0.189	0.3265	0.6665	0.697	-0.7565
GENE226X	NM_025277	Gng10	guanine nucleotide binding protein (G protein), gamma 10	1	-0.144	-0.466	-0.0885	-0.077	-0.31	-0.0965	-1.2245	-0.7985	-0.165	-0.54925	0.424	0.58	0.351	1.067	-0.14275	-0.343	-0.195	-0.02575	-0.917	0.0065	0.5555	0.096	-0.045	0.323	1.03025	0.96125	0.27925	1.017	0.90875	0.3795	0.4935	0.373	0.662	0.6945	0.02275	-0.147	-0.854	-0.5705	0.00075	-0.63325	-0.23	-0.1745	0.9815	0.526	-0.4955
GENE45X	BC029100	Maoa	monoamine oxidase A	1	-0.746	-0.579	-0.8915	-0.48	-0.794	-0.1395	0.1985	-1.3405	-0.652	-0.12125	-0.197	0.21	0.791	0.01	0.03725	1.127	-0.812	0.70625	0.638	0.3455	0.6755	0.098	-0.033	1.428	0.44325	1.01325	0.68625	0.067	0.63875	0.3655	0.7255	0.831	-0.203	-0.6255	0.07375	-0.331	-0.842	0.4975	-0.44625	-1.08925	0.57	-1.0535	0.3915	-0.508	0.0495
GENE600X	NM_013935	Ptpla	protein tyrosine phosphatase-like (proline instead of catalytic arginine), member a	1	-0.9135	-0.6675	-1.173	0.2405	-0.9025	-0.829	-0.278	-0.143	-1.5715	-1.11075	-0.2475	0.2705	0.1505	0.6345	0.16275	-1.2055	-1.5955	0.28175	-0.3555	-0.513	0.219	-0.5575	-0.9935	-1.7575	0.60875	1.01175	1.64675	-0.5425	0.17025	0.665	0.563	0.5725	0.0485	-0.009	-0.05975	1.6265	0.4015	0.974	0.58425	-0.02675	-0.1365	-1.378	1.526	0.2495	0.173
GENE74X	AK029831	6620401M08Rik	RIKEN cDNA 6620401M08 gene	1	-0.133	-1.306	-1.6965	-1.124	-0.972	1.7585	0.0225	0.9185	-0.294	-0.63425	-0.199	0.51	0.761	-0.35	0.45825	-0.349	-1.007	-1.41275	-1.607	-1.1165	-0.1435	-0.03	-0.121	0.924	-0.35775	0.30625	-0.28675	0.209	-0.13425	0.6395	-0.0075	0.545	0.034	-1.4125	-0.21725	-1.675	-0.248	0.8265	0.24475	0.00575	0.747	0.2955	1.2295	1.025	0.4465
GENE18X	BC027340	Lyplal1	lysophospholipase-like 1	1	-1.084	-2.069	-2.3225	-2.707	-0.814	1.9935	-0.2265	-2.6205	-2.284	-2.45225	-1.331	-3.009	-1.233	-1.57	-1.45275	-0.556	-0.924	0.20225	-0.15	0.0535	0.9775	0.592	-0.078	-0.115	-0.22575	0.92725	-0.03975	0.687	0.38375	0.7955	0.5655	0.468	0.355	0.3615	-0.21725	-0.238	-1.059	0.3845	-0.85125	-0.00325	0.448	-0.5965	-0.1885	0.17	0.2255
GENE293X	NM_008961	Pter	phosphotriesterase related	1	-0.6575	-0.1325	-0.259	-0.4875	-0.5415	-0.043	0.511	-0.447	-0.9385	-0.64275	-0.2995	-0.2965	0.0895	-0.4545	-0.53225	-1.4145	-1.4525	-1.24625	-0.4075	-0.691	-0.088	-0.5705	-1.2425	0.1835	-0.54925	0.34175	-0.50725	0.3135	-0.10775	0.398	0.312	0.5015	-0.2025	-0.801	-0.24675	0.1525	0.1555	0.013	-0.51475	-0.89675	0.0155	-0.037	0.727	0.1045	-0.615
GENE720X	BC021619	Msrb	methionine sulfoxide reductase B	1	-0.3815	-0.1435	0.329	0.1875	-0.2585	-1.138	0.854	0.159	-1.5695	-1.49475	0.3065	-0.2215	0.3085	-0.9515	-1.05325	-0.7325	-2.9475	-2.90825	-1.8115	-0.033	0.305	1.1885	0.4875	-0.8555	0.16475	0.88075	0.49075	0.6855	0.32825	0.449	0.426	-0.0225	0.6785	0.434	-0.03675	0.6155	0.3315	-0.12	-0.72075	-0.26575	0.4715	-0.184	0.19	0.2645	0.149
GENE823X	AK087526	E130311K13	hypothetical protein E130311K13	1	-1.172	-0.037	-0.3605	-0.649	-0.064	1.5075	-0.1105	-0.6755	-1.053	-0.14025	0.276	-0.868	-0.048	-1.019	-0.18475	-0.964	-0.977	-0.25775	-1.984	0.0585	1.0955	1.429	0.529	0.438	-0.15175	0.89825	-0.81375	0.268	0.14075	1.0255	0.3735	0.263	0.326	-1.0315	-0.48425	0.059	0.001	-2.2525	-1.18125	-0.71125	-0.087	0.4885	0.2905	0.37	0.2055
GENE640X	NM_013757	Sytl4	synaptotagmin-like 4	1	-0.4255	-1.229	-0.7715	-1.2875	-1	-3.181	0.818	-1.8075	-2.01775	-0.1065	2.5315	0.7365	0.0335	-0.65525	-1.6165	-1.8965	-2.21925	-1.9435	0.185	-1.448	-1.2545	-1.2035	-1.8725	-0.37725	0.14175	0.25275	-0.0125	0.43025	0.491	0.796	0.7755	1.1335	0.941	0.19425	0.3395	0.6715	-0.131	-1.83575	-0.46075	-0.6985	0.099	0.557	1.1885	0.268	0.26625
GENE684X	NM_013888	Dnajc12	DnaJ (Hsp40) homolog, subfamily C, member 12	1	0.24	0.036	-0.2155	-0.107	-0.572	-0.3675	-1.6265	-0.2675	-0.48	-0.44925	0.444	-0.004	1.685	-1.622	-0.57375	-0.277	-0.971	-1.18875	-1.615	-0.1765	-0.3085	-0.14	0.139	-0.684	1.12425	2.23925	0.02625	0.915	0.77375	1.6695	0.7455	1.477	1.094	0.5915	-0.51625	0.193	0.889	0.5585	-0.69325	0.02275	0.655	0.7825	0.7165	0.517	1.5315
GENE845X	AK012806	Thumpd2	THUMP domain containing 2	1	-1.14	-0.374	-0.4945	-0.573	-0.495	-0.9785	-0.2955	-0.4615	-1.796	-0.38225	0.169	0.447	-0.402	-0.551	-0.02975	-0.688	-0.532	-0.12575	-2.294	0.4105	0.9955	-0.436	0.088	0.388	-0.21575	0.78925	0.34025	1.144	0.64275	0.2755	0.6085	1.042	-0.099	-1.2495	0.49575	0.043	-0.61325	-0.58025	-0.086	1.0575	0.2025	0.503	0.0995	0.64475	0.6915
GENE648X	AK083358	Klhl7	kelch-like 7 (Drosophila)	1	-0.053	-0.528	-0.3085	-0.459	-0.224	-0.5635	-0.9035	-1.2595	-2.241	-1.02925	-0.823	-0.505	-1.578	-1.227	0.07225	-0.576	-0.059	-0.47375	-0.254	-0.3685	0.1485	0.538	-0.095	0.602	-0.72375	0.44625	-0.13175	0.483	0.21475	-0.2595	-0.0005	0.092	-0.893	-2.4865	-0.89925	-1.084	1.033	0.2555	-0.55425	-0.52625	-1.267	1.7735	1.1665	1.489	-1.2195
GENE532X	NM_010067	Dnmt2	DNA methyltransferase 2	1	-0.4275	-0.4415	-0.256	-0.7875	-0.4585	-1.152	1.796	-0.977	-1.0095	-0.62475	-0.2825	-0.1655	-0.1955	-0.4535	0.23675	0.0905	-0.4145	0.32275	0.1175	0.346	1.015	-0.1295	-0.0305	0.5395	-0.07225	0.63075	0.03575	0.6935	0.30725	0.266	0.317	-0.0745	0.1845	-1.832	-0.51975	-0.3705	-0.3005	-0.335	-0.57375	-0.58775	0.2005	0.29	0.218	0.9525	-1.135
GENE315X	NM_009136	Scrg1	scrapie responsive gene 1	1	-0.239	1.914	1.8335	2.645	0.633	0.9685	-2.5615	-2.0375	-2.872	-1.54325	0.063	2.337	-0.198	1.21	-1.50475	-1.641	0.29	-1.04975	0.071	-0.9325	-0.5935	0.222	0.382	-2.009	-0.01275	2.45125	0.62925	-1.552	-1.56525	-1.3345	-1.4085	-0.822	-0.862	-1.6155	0.10875	2.824	1.547	1.9545	0.56975	0.70575	2.32	-0.0145	-0.2965	0.392	-0.8165
GENE90X	NM_020561	Smpdl3a	sphingomyelin phosphodiesterase, acid-like 3A	1	-0.904	-0.168	0.9205	0.56	0.223	-0.3695	0.3965	-2.5895	-1.595	-0.43425	-0.595	-1.141	-1.17	-1.293	0.92	-2.819	1.15025	3.167	-0.2665	-0.1095	0.548	-0.104	0.538	-0.98375	0.25725	-0.94375	0.219	0.35675	-0.7105	0.4745	-0.392	-0.621	-1.7085	-0.91025	1.319	1.647	2.1115	-0.68325	-1.38025	0.884	-0.0725	1.2145	0.378	0.4165	0.17375
GENE362X	NM_011281	Rorc	RAR-related orphan receptor gamma	1	1.888	0.166	-0.8435	-1.235	-0.218	0.8275	0.1525	0.8705	-0.799	-2.06325	-0.188	-1.161	-1.03	-0.25	-0.19775	-1.625	-2.003	-2.83475	-0.925	-0.4465	-1.3095	-0.476	0.197	-0.441	-0.33275	-0.44075	-1.46675	-0.617	-0.78025	0.0655	0.6145	0.544	0.677	-0.2155	-1.47225	1.201	0.738	0.9625	0.30375	1.20475	1.048	0.1705	-0.2255	-0.665	0.5945
GENE99X	AK045529	Psd2	pleckstrin and Sec7 domain containing 2	1	-0.3925	-0.286	-0.3715	-0.4155	-0.112	-0.309	1.012	0.4835	-0.37575	2.3915	3.5035	2.3275	1.2705	1.11475	-1.3635	-1.04625	-0.7455	0.562	-0.441	-0.3975	-0.0235	-0.8135	2.16475	2.23975	1.86675	0.0405	-0.06075	0.962	0.901	1.4985	-0.2035	-0.447	-0.03975	1.4955	0.6175	1.335	1.51925	1.19025	1.1225	1.543	1.773	1.9925	1.156	1.46825	0.663
GENE308X	AK030740	D10Bwg0791e	DNA segment, Chr 10, Brigham & Women's Genetics 0791 expressed	1	-0.571	-0.493	0.0185	0.204	0.156	-0.5535	0.4215	1.8215	-0.873	-0.85925	0.809	0.864	0.135	-0.374	0.74425	0.151	-0.495	-0.54275	-0.304	0.1015	0.9475	0.681	0.369	-0.835	0.96625	1.52825	0.94425	0.623	0.77875	0.5595	0.5095	0.699	-0.201	-0.3635	-0.03225	0.82	1.165	0.0715	0.57375	0.10075	0.945	2.6695	2.8035	2.844	0.4635
GENE159X	NM_011920	Abcg2	ATP-binding cassette, sub-family G (WHITE), member 2	1	-1.2875	-0.9585	0.337	0.0055	-0.8675	-1.842	-2.286	-1.057	-0.4965	-1.74875	-0.9895	-0.0915	-0.9065	0.2445	-0.70825	-1.5565	-1.0195	-1.98825	-1.1535	-1.023	-1.265	-1.5615	-1.2395	-1.6195	0.34175	0.30175	-0.77925	-0.0795	-0.06775	0.26	0.678	0.4065	-0.7565	-2.069	-1.67275	-0.0255	-0.8635	1.448	-1.16475	-2.25675	0.1055	1.26	0.168	1.0525	0.151
GENE349X	NM_008340	Igfals	insulin-like growth factor binding protein, acid labile subunit	1	1.432	0.077	0.5455	0.587	1.038	-0.4325	-0.5415	-0.3575	0.305	0.64275	-0.331	-0.278	-1.031	0.153	-0.62275	-1.18	0.4	-0.26975	-0.316	-0.4485	-0.5325	-0.417	-0.9	0.444	-0.51775	-0.99475	1.07925	-0.572	-0.59825	0.1835	0.2335	-0.777	-0.05	0.2065	-0.56725	-0.615	-0.169	0.5185	0.83075	0.82575	0.184	-0.5675	-0.7605	0.056	0.7505
GENE131X	AK053187	Gpr77	G protein-coupled receptor 77	1	-0.516	-0.782	-0.9405	-0.835	-1.322	-0.2385	-1.8215	0.0595	-0.805	-0.85425	-1.966	-1.866	-3.084	-2.536	-1.43075	-2.837	-2.331	1.01525	-1.261	-1.8975	-0.6755	-0.205	-0.5	0.776	0.81725	-0.41675	2.06625	-0.89	0.17275	-0.0835	0.3335	-0.263	1.092	-0.5895	-0.54525	-0.334	0.672	1.7105	-0.97425	0.70875	1.279	-1.6675	-1.8595	-0.394	-1.1255
GENE1X	BC030430	LOC382098	hypothetical gene supported by BC030430	1	-0.189	-0.514	0.1445	0.498	-1.131	-0.6975	0.6925	-0.0295	1.809	-0.03225	-0.376	-0.346	-0.895	0.632	-0.859	-0.449	-0.15175	0.117	-0.1115	-0.4375	-0.192	0.034	-0.049	1.47625	-1.21675	-0.26375	0.004	-0.00925	-1.0275	-1.1595	-1.176	-0.318	0.0495	0.72075	-0.815	-0.765	-0.2405	-0.79025	0.08775	-0.042	-0.1995	0.9515	0.079	-0.8855	-0.69425
GENE586X	BC011209	BC011209	cDNA sequence BC011209	1	-0.1405	-0.6055	2.271	-0.0895	0.2125	0.371	-1.432	-0.521	-0.1445	-1.44875	-0.9085	-1.1825	-0.6735	0.5805	0.22075	-1.1725	-1.3945	-1.39325	-2.5055	-0.845	-0.757	-0.3125	-0.9375	-1.8155	1.47975	1.02075	2.32575	-0.5865	0.01725	0.352	0.334	1.4085	-0.1105	0.341	-0.17275	1.5465	1.6705	0.406	0.86425	0.0755	0.814	1.305	0.3885	0.747	1.03225
GENE397X	AK035227	AI173486	expressed sequence AI173486	1	0.1325	-1.4985	0.401	0.9115	-0.7225	0.135	-2.151	-0.619	-0.5095	-0.82175	0.5285	0.5275	-0.0845	-0.3135	-0.33725	-1.5715	-1.9495	-1.07825	-0.4965	-1.263	-0.892	-1.7385	-1.4835	-0.4605	1.63075	1.39775	0.96775	-0.1045	0.43425	-0.382	0.536	0.5975	-0.4695	-0.729	-1.68775	0.5485	1.7795	-0.396	-1.14575	0.05725	-0.5075	-0.631	1.162	1.2035	-0.069
GENE370X	AK085616	D730039F16Rik	RIKEN cDNA D730039F16 gene	1	-0.042	-0.6	0.3795	-0.327	0.068	-1.3045	-2.8915	0.2925	-0.842	-0.45325	0.137	-0.159	1.005	-2.224	-0.19575	-2.322	-2.679	-1.31075	-1.146	-0.7075	-0.7325	-1.057	-1.398	-1.843	0.56525	1.23725	-0.97675	-0.625	-0.23425	0.8095	1.2275	0.698	0.589	-0.2315	-0.60925	0.027	-0.248	-0.2655	0.16675	0.42775	0.507	0.7355	-0.4025	0.323	1.1135
GENE205X	AK005194	Ak3l1	adenylate kinase 3 alpha-like 1	1	0.1235	-1.0615	-0.031	-0.2275	-0.1645	-0.241	-0.122	-0.563	-1.2295	-0.52075	0.3285	0.2905	-0.8775	-0.8425	-0.38625	-0.4915	1.3015	-0.18225	0.8085	1.949	0.672	1.1175	1.2345	0.2585	-0.17325	-0.15625	0.15075	0.2995	0.13425	0.238	0.135	-0.7245	0.4185	0.107	0.12825	-0.6055	-1.8505	-0.484	-1.28075	-1.35475	0.4465	-0.427	0.544	-0.2975	0.483
GENE34X	AK018455	C80253	expressed sequence C80253	1	-0.496	-0.186	-0.4005	-0.616	-0.281	-0.6235	-0.0935	-0.5665	-0.685	-0.54025	-0.256	-0.294	0.093	-0.011	-0.85475	0.62	0.123	0.00025	-0.716	-0.5235	0.0655	-0.317	-0.196	0.144	-0.42375	-0.24575	-0.38175	-0.248	-0.24525	-0.0495	-0.5615	-0.176	-0.9295	-0.13225	0.166	-0.254	0.5775	-1.75125	-0.56325	-0.273	-0.1675	-0.1995	-0.474	-1.1265	-1.68525
GENE60X	NM_146054	Plekhc1	pleckstrin homology domain containing, family C (with FERM domain) member 1	1	-0.3625	-0.4415	0.025	-0.3965	-0.0725	-0.441	-1.805	-0.332	-0.7415	-1.09175	0.0675	0.3505	0.1235	-0.1595	-0.27925	0.1245	-0.9735	-0.56425	-0.3495	0.235	-0.401	-0.2715	-0.1595	0.2585	0.34175	0.14175	-0.47925	-0.6825	-0.04575	0.012	0.387	-0.4575	-0.3545	-0.86	-0.27475	-0.6135	-1.1925	0.03	-1.42775	-1.54875	0.4745	0.059	1.081	0.1725	-0.31
GENE66X	NM_133725	NM_133725	NM_133725	1	-0.2675	0.4925	0.537	0.1215	-0.1885	-0.111	0.82	-0.029	-1.2905	-0.42875	-0.8255	-0.7745	-0.9505	-1.2935	-0.42825	-0.7345	-1.1785	-1.09525	-0.4005	-0.741	-0.235	0.5595	0.3275	-0.3755	-0.45025	-0.55325	-1.20125	-0.1905	-1.02475	-0.321	0.13	1.1955	0.7055	-1.116	-0.60975	-1.2015	-0.4045	0.108	0.21925	-0.59275	3.0275	-0.125	-0.796	0.4525	-1.406
GENE727X	AK082960	Dixdc1	DIX domain containing 1	1	-1.106	-0.074	-0.4955	-0.415	-0.731	-0.2605	-1.0695	-0.5395	-1.123	-2.38225	-1.013	1.246	-0.205	-0.707	-0.90875	-0.932	-1.773	-0.86975	-0.713	-0.7275	-1.3915	-0.625	0.297	-1.74	-0.17575	0.37625	-1.12475	0.168	-0.12425	0.0865	-0.1225	0.094	0.458	-1.9975	-1.02125	-1.011	-1.593	-1.5845	-1.74725	-2.66225	0.648	0.9435	1.0365	0.635	-1.1055
GENE673X	NM_025826	Acadsb	acyl-Coenzyme A dehydrogenase, short/branched chain	1	-0.489	0.044	0.4705	-0.134	0.029	-1.3405	0.3265	0.3035	-0.241	-0.50825	-0.208	0.309	0.524	-0.278	-0.19075	-0.633	0.189	-0.41275	-0.313	0.2565	-0.4915	0.156	-0.151	0.496	0.21125	-0.44475	-0.62775	-0.108	-0.02425	-0.1125	0.0625	0.279	0.046	-1.5965	0.12175	-0.419	-0.626	-0.4965	-0.41425	-0.51125	0.264	0.8475	-0.1555	-0.282	-0.2305
GENE599X	AK046836	B830021E24Rik	RIKEN cDNA B830021E24 gene	1	-0.335	-0.147	-0.2715	-0.462	-0.219	-0.4115	-0.5555	-0.1495	-1.966	-0.09625	-0.397	-0.259	-1.145	0.221	-0.66475	-0.56	0.583	-0.98775	-0.054	-0.2765	-0.3415	-0.16	-0.071	-0.64	-0.34575	-0.32275	-0.48575	0.308	-0.06025	0.0405	-0.1645	-0.138	0.375	0.7045	-0.11025	0.494	-0.153	0.3105	-0.15625	0.31375	0.031	-1.0775	-0.3905	-0.384	0.1425
GENE647X	NM_134216	NM_134216	NM_134216	1	-0.346	-0.207	-0.2485	-0.365	-0.514	-0.0925	-0.8775	0.0665	-5.032	-0.08325	-0.454	-0.125	-0.845	-1.001	-0.56375	-0.457	-0.769	-0.41975	-0.202	-0.2925	0.0175	-0.276	0.043	0.166	-0.28675	-0.36475	0.20525	-0.352	-0.18425	0.5365	1.3195	0.245	0.584	0.6175	-0.24925	0.342	0.133	1.2895	1.10675	1.21975	0.817	-0.7845	-0.2165	0.909	0.8005
GENE800X	BC025837	Sbk	SH3-binding kinase	1	-0.265	-0.289	-0.0075	0.054	-0.356	-0.2635	-0.0915	0.0445	-0.827	-0.20725	-0.237	0.149	-1.006	-0.487	-0.06875	-0.606	-0.09	-0.06175	0.087	0.0225	0.2975	-0.181	-0.277	-0.263	-0.47075	-0.19675	0.09025	-0.462	-0.12525	0.4215	0.9795	-0.006	0.951	0.0745	-0.17025	-0.053	0.865	1.0555	1.58275	1.26475	0.895	-0.8795	-0.0785	0.295	0.7335
GENE485X	NM_007827	Daf2	decay accelerating factor 2	1	-0.601	0.2435	-0.001	0.792	0.2985	-1.5445	0.1205	-1.729	-0.06025	-0.204	-0.84	-0.641	-1.046	0.03425	-0.288	0.101	-0.95775	-0.545	-0.3955	-1.0465	-0.226	0.94	-0.485	0.29125	0.44725	-0.31975	0.783	0.66175	1.3005	0.7465	0.416	0.819	-0.3005	0.38675	0.948	0.786	0.3375	0.40575	0.16575	1.209	1.0725	0.4135	0.554	-0.0885	0.35875
GENE590X	NM_010016	Daf1	decay accelerating factor 1	1	-0.884	-1.924	0.3445	-0.001	0.749	1.2445	-1.9335	-0.6655	-0.646	-0.76025	-0.117	-1.531	-0.163	-1.187	-0.84575	-0.401	0.073	0.30525	-0.157	-1.2055	-0.6985	0.297	0.065	-0.223	0.35525	1.03325	-1.01975	1.241	1.10075	1.5025	0.9255	0.8	1.238	-1.0605	-0.82425	1.952	1.681	0.7245	0.01275	-1.20525	2.451	1.0265	0.3485	0.229	1.1225
GENE631X	NM_028889	Efhd1	EF hand domain containing 1	1	0.2285	0.0695	0.546	-0.7325	-0.9435	2.554	-0.976	-0.299	-2.2255	-1.40675	-0.3995	2.7765	0.2455	-0.9245	0.62575	1.2385	1.0035	0.13875	-0.3805	1.446	1.623	0.9455	0.2155	-2.4015	-0.40225	1.32775	2.32075	0.7855	0.90525	0.551	0.767	1.9565	0.9265	0.267	-0.13575	2.0495	0.5875	0.694	1.02725	0.39525	0.7045	0.362	0.291	0.6915	1.455
GENE657X	AF237627	Lmod1	leiomodin 1 (smooth muscle)	1	-1.187	-0.5515	-0.383	-0.535	1.5195	-0.2335	-0.0325	-0.661	-1.33925	0.248	-1.281	0.193	-0.051	-0.20875	-0.562	-1.04	-1.99375	-1.785	-0.7205	-0.6785	-0.295	-0.016	-1.346	1.42425	2.09225	1.54525	0.731	0.29775	1.3125	1.2465	0.819	1.27	0.5075	-0.38425	1.694	-0.223	1.0455	-0.57425	1.26275	0.002	0.0205	-0.3745	1.7075	1.06075	1.1115
GENE97X	AK049272	Dhtkd1	dehydrogenase E1 and transketolase domain containing 1	1	-0.136	-0.7285	-0.365	-0.828	-0.3735	0.5155	0.2465	-1.279	-0.21825	-0.05	0.315	-0.531	-0.945	0.23525	-2.022	-1.785	-0.94375	-0.937	0.0815	-0.4965	-0.402	-0.813	0.641	-0.66575	-0.44275	0.36025	-0.332	-0.62325	-0.3065	0.2145	0.109	-0.982	-0.4025	0.32975	-1.193	1	-0.12425	0.27975	-2.56	0.7445	0.7605	0.422	0.7805	-0.07725	1.1995
GENE569X	AK007819	AK007819	AK007819	1	-0.078	-0.757	0.2705	-0.182	-0.576	-0.6015	-0.7345	0.3065	-0.33	-0.58925	-0.336	-0.448	-0.35	0.006	0.23025	-0.984	-0.845	-1.10975	-1.125	0.1025	0.1615	0.265	-0.059	-0.223	-0.66275	0.30925	1.16725	-0.175	-0.15025	0.5705	0.3045	0.025	-0.084	-0.3525	0.49975	1.295	-0.026	0.8195	0.74775	1.62175	-1.009	-0.0525	-0.8355	0.276	0.5495
GENE741X	AK002291	B430104H02Rik	RIKEN cDNA B430104H02 gene	1	-0.062	-0.295	-0.0835	-0.298	0.109	-0.2015	0.0925	0.5085	-0.237	-0.12225	-0.529	-0.208	-0.548	-0.359	0.30825	0.785	-2.107	-0.59675	-0.425	0.7725	0.3855	1.259	0.161	0.508	-0.17275	0.17025	0.88625	-0.433	-0.08925	0.2025	0.2815	0.246	-0.019	0.4855	0.83175	0.314	-0.043	1.5465	1.43075	1.99475	0.14	0.6715	0.0685	-0.134	1.2295
GENE507X	AB017136	Homer2	homer homolog 2 (Drosophila)	1	-0.822	-1.017	0.4135	-1.471	-1.483	1.4685	0.0765	-0.0765	-0.059	0.45975	0.048	-0.502	0.664	1.128	-0.08675	-0.34	-0.21	-1.29075	-0.617	-0.5265	-0.6655	-1.85	-1.532	-2.482	0.84125	-0.73775	-0.40775	0.338	0.71575	-1.3805	-1.4405	-1.386	-0.885	-0.3415	-0.57825	-1.685	-0.135	-0.3175	-0.77825	2.23175	0.964	-0.7895	-0.1045	0.067	-0.6485
GENE327X	NM_008615	Mod1	malic enzyme, supernatant	1	1.266	-0.367	0.5615	0.17	0.227	0.2775	-1.5455	0.5795	-0.064	-0.98025	0.225	0.335	0.277	0.179	-2.21775	-1.107	-2.06	-2.56875	-1.469	-1.2935	-1.9405	-1.275	-1.664	-4.444	-0.66875	0.27825	-1.72275	-0.749	-0.96325	-0.3165	-0.5765	-0.462	0.053	-1.2885	-1.72625	-0.659	-1.275	-0.9215	-1.47325	-1.10925	0.89	-0.6525	-1.3525	-1.728	1.1065
GENE842X	AK049721	C530044N13Rik	RIKEN cDNA C530044N13 gene	1	-0.2365	0.0245	0.218	0.3125	0.3025	0.382	-0.981	-0.138	-0.5355	-0.26575	-0.5075	-1.1945	-1.0445	-1.6045	-0.26225	-1.5035	-2.1525	-1.04425	-1.9255	-0.554	-0.475	-0.7635	-0.8805	-0.7005	-0.54825	-0.11225	-1.78725	-0.4305	-0.60575	-0.18	0.086	0.3395	0.1085	-1.219	-0.59775	0.7675	0.4525	0.028	-0.13975	-0.21875	1.4405	0.378	0.126	0.5075	0.741
GENE494X	NM_019714	NM_019714	NM_019714	1	-1.177	-0.305	0.5215	0.257	-0.207	-0.3895	-1.6535	-0.8325	0.184	-0.00925	0.639	0.455	-0.616	0.701	-0.57975	-0.099	1.105	-0.42175	-0.854	0.0335	0.4955	-0.225	-1.069	0.343	0.51125	0.10325	0.33725	0.656	0.38675	0.4235	0.5625	0.552	0.426	-0.3015	-0.69325	0.341	-0.307	-0.0535	-1.89225	-1.25525	-0.488	1.3895	1.4885	-0.078	-0.3505
GENE799X	AK011406	Sat2	spermidine/spermine N1-acetyl transferase 2	1	-0.157	-0.619	-0.2285	-1.203	-0.467	0.3435	-1.0485	-0.3565	-0.795	-0.55625	-0.412	-0.105	-0.1	-0.262	-0.39075	-1.565	-1.879	-1.45375	-1.876	-0.2035	-0.4525	-0.106	0.534	-0.297	-0.36275	0.82725	0.53325	0.349	0.08375	0.5105	0.0515	0.443	0.409	0.4745	-0.80025	1.76	1.672	0.5855	0.62075	0.70775	0.704	-0.3815	-0.0085	1.102	0.7005
GENE558X	AK028846	2810439K08Rik	RIKEN cDNA 2810439K08 gene	1	-0.7975	-0.5035	0.021	-0.7815	-0.6675	-0.27	-0.876	-0.222	-0.6485	-0.14575	-0.1305	-0.1385	-0.7635	-0.9135	-0.83525	-1.0725	-0.6225	-0.03825	-0.8155	-0.415	-0.302	-0.7175	-1.2275	-0.5965	-0.05225	0.43275	-0.70825	-0.1255	-0.23575	0.113	0.66	2.2225	0.0935	-0.382	-4.27675	-0.8225	-1.2465	0.436	-1.63775	-1.31675	0.1395	-1.265	-1.443	1.3095	0.605
GENE814X	BC018592	Calm1	calmodulin 1	1	-0.1915	0.1795	0.306	0.6635	0.0445	-0.459	-1.715	-0.58	-1.2965	-0.55875	-0.8065	-0.3175	-1.5165	-0.8695	0.15875	-0.2005	-1.6825	-0.69325	-0.4015	-0.354	-0.081	-0.2455	-0.4085	-0.0185	1.09475	0.36175	-0.02325	-0.3465	-0.11575	-0.294	0.026	-0.8105	-0.3035	-0.324	-0.21475	-0.3545	0.9765	-0.551	-1.89775	-1.48175	0.1185	0.269	0.663	0.9895	0.41
GENE768X	AK077017	E130107N23Rik	RIKEN cDNA E130107N23 gene	1	-0.354	-0.052	-0.1715	-0.521	-0.053	-0.4005	0.4455	0.3505	-0.471	-0.00825	0.477	1.043	0.413	-0.121	0.02225	0.103	-0.333	0.89225	0.194	0.8185	0.2825	1.035	0.652	1.026	0.17525	0.12625	-0.30975	-0.072	-0.25225	-0.1515	-0.0065	0.599	-0.708	-1.2905	0.67375	0.5105	-0.96825	0.08275	-2.486	1.1085	1.4665	0.913	-0.2345	-0.00925	0.7255
GENE773X	NM_023733	Crot	carnitine O-octanoyltransferase	1	1.079	0.174	0.4345	-0.169	-0.073	-0.1875	-1.4035	-0.6445	-0.041	-0.22425	0.143	-0.061	-0.168	1.031	-0.18175	-0.187	-0.473	-0.90175	-0.585	0.0005	-0.2055	-0.383	0.129	-0.385	0.75725	0.93425	-0.10175	0.477	0.76475	-0.5735	-0.4905	-0.738	-0.737	-2.2755	-0.72525	0.231	-0.8	-0.8135	-0.84725	-1.17325	-1.394	0.9755	0.5505	0.663	-0.8865
GENE312X	BC025868	Mdm4	transformed mouse 3T3 cell double minute 4	1	-0.174	-0.397	-0.5945	-0.505	-0.116	0.9595	-1.0665	-0.6515	-1.965	0.14375	-0.96	-0.729	-1.21	-1.743	0.16025	-0.996	-1.568	-0.42075	-0.242	0.3985	0.2495	0.562	0.588	0.557	0.13825	-0.30775	-1.08075	-0.734	0.20775	-0.0165	0.3035	-0.064	0.114	0.2775	0.51375	0.071	-0.65	-1.4035	-1.84125	-0.67825	-0.061	0.7975	0.7265	0.37	0.4115
GENE288X	AK011305	Bambi	BMP and activin membrane-bound inhibitor, homolog (Xenopus laevis)	1	-0.087	-0.038	0.5065	0.234	0.06	1.2575	1.0135	0.0215	0.759	-0.07525	0.303	1.233	0.99	1.678	-0.84875	1.339	-0.011	0.20125	-0.175	1.7385	0.3275	0.716	1.162	-0.98	0.32125	-0.00775	2.32925	2.049	1.93375	0.2285	-0.0035	0.158	1.065	0.6625	0.96275	0.06	-0.435	1.1725	0.12275	0.72175	-0.353	0.6925	-0.0295	0.223	-0.7505
GENE320X	NM_007631	Ccnd1	cyclin D1	1	0.288	-0.379	0.0885	-0.385	0.782	0.3095	0.0255	0.8035	0.464	0.45975	0.851	0.703	0.366	0.883	0.03225	0.554	0.031	0.13425	-0.853	1.3885	0.1895	0.246	0.003	-0.573	1.17025	0.00925	0.55825	0.096	0.46675	0.8335	0.6725	0.38	0.833	0.3375	1.77575	0.753	0.01	1.5795	0.66575	1.23475	-1.324	-2.9575	0.7585	-1.55	0.0965
GENE4X	NM_008981	Ptprg	protein tyrosine phosphatase, receptor type, G	1	0.2495	-0.5395	-0.432	-1.1565	-0.4095	-0.582	0.142	-0.378	0.9775	1.05825	0.3795	0.9105	1.3425	1.4605	-0.18925	0.1595	1.6645	0.64975	0.6235	0.23	-0.209	-0.0615	-0.1945	2.0695	0.68075	-0.05825	0.14675	-0.1455	-0.34275	0.263	0.002	0.2415	0.0395	0.774	-0.58575	-0.1355	-0.9245	0.236	-0.45675	0.12725	-0.0075	-0.932	-1.058	0.2925	-0.339
GENE107X	X79082	Epha7	Eph receptor A7	1	-1.0525	0.8735	-0.136	0.2705	-1.0975	-2.226	1.704	1.003	1.5885	-0.72775	1.2065	1.5765	1.1525	2.1295	0.47475	-0.1665	1.1815	0.43975	0.3015	0.762	1.922	1.3135	1.6435	1.7055	1.41375	1.27075	0.05575	0.2765	0.11025	-0.854	-0.773	-0.3385	0.1845	-1.319	0.81025	-1.4465	-1.1725	0.151	-0.80675	-0.56175	-1.5955	-0.338	0.226	1.0955	-1.199
GENE179X	NM_011863	Papss1	3'-phosphoadenosine 5'-phosphosulfate synthase 1	1	-1.289	-0.646	-0.1325	-0.389	-0.307	-0.3925	-0.2785	0.1745	0.911	-0.54025	0.221	0.443	-0.092	0.578	-0.10775	-0.474	1.219	-0.24475	-0.582	-0.0465	-0.2485	0.234	0.173	1.013	-0.10075	0.27525	-0.24175	-0.311	-0.59025	-0.0855	-0.3835	-0.106	0.085	0.6775	-0.04625	-1.414	-2.301	-0.3925	-0.62725	0.51875	-0.069	-0.4455	-0.8275	-1.326	-1.0085
GENE196X	AK052736	D630040G17Rik	RIKEN cDNA D630040G17 gene	1	-0.0415	-0.9375	-0.428	-0.2515	-0.7735	0.528	-2.063	-1.189	-0.9845	-0.51675	-1.0685	0.1665	-0.4055	-0.7645	-1.40125	-0.6845	0.0495	-1.62525	-0.5935	0.821	0.79	0.8275	1.1105	-1.2715	0.04275	0.44075	0.81175	0.3365	0.20825	0.721	0.12	0.3785	0.9215	0.355	1.02525	-0.2005	-0.9435	-0.358	-0.86775	0.44825	0.3425	0.294	0.045	0.4305	0.262
GENE310X	NM_010423	Hey1	hairy/enhancer-of-split related with YRPW motif 1	1	-3.0545	-0.8125	-0.03	-0.9195	-0.6085	-1.885	1.834	0.192	1.5575	-1.28475	-0.5435	-0.8775	0.1805	1.3515	-1.26425	-0.8365	-0.1855	-1.88025	-0.7525	-1.295	-0.932	-0.6425	-0.7635	-1.9635	1.12675	1.27175	-0.42925	-0.3555	-0.48775	0.095	-0.72	0.0715	0.8975	1.159	-1.54075	-2.1375	-1.4775	-0.752	0.37325	3.48325	0.7055	-0.086	-0.131	-0.2915	-0.332
GENE438X	X69620	Inhbb	inhibin beta-B	1	-0.8435	0.2225	0.194	-0.0115	0.5055	0.022	0.985	1.156	1.9915	-0.23275	-0.0055	-1.8195	1.1505	1.3415	-0.34025	1.2995	0.6375	-0.51625	-0.1215	0.435	0.58	0.7125	1.7085	-0.0475	-0.29025	0.39375	-0.94725	0.2985	0.42425	0.701	-0.03	0.1435	1.2385	1.48	0.30825	-1.0085	-1.0185	-0.651	1.51925	2.11425	-0.5455	-2.619	-1.276	-3.0695	-0.745
GENE103X	NM_021427	A830059I20Rik	RIKEN cDNA A830059I20 gene	1	-0.013	-1.742	-1.0895	-0.891	-0.54	0.5515	-0.0685	0.4825	-0.05	-1.66025	0.336	1.73	0.054	0.219	0.50725	0.278	0.929	0.98525	0.506	3.2235	3.1045	2.482	2.178	-1.406	0.78125	0.50525	2.92925	0.615	0.69675	1.1875	1.0845	0.743	0.904	1.2285	1.28775	2.578	1.243	2.2315	2.86675	2.09875	-0.137	0.7655	0.8625	0.579	0.6215
GENE601X	NM_010723	Lmo4	LIM domain only 4	1	-0.897	-0.906	0.9615	-0.339	-0.075	0.5605	1.2015	0.0885	0.616	0.06475	-0.134	1.899	0.218	1.195	0.60625	-0.014	1.763	1.15725	-0.685	1.7745	2.0275	1.092	0.672	1.851	0.54925	0.93025	0.74325	0.18	0.29375	1.0215	0.7755	0.998	1.333	0.7755	0.03675	1.176	1.607	1.1275	0.07275	0.43375	1.213	-1.5865	-0.1905	-0.8	-0.4795
GENE428X	AK078889	BQ952480	expressed sequence BQ952480	1	0.411	-1.268	0.1285	-0.29	-0.085	1.7795	2.1365	-0.1935	1.776	-1.19525	0.739	0.345	0.35	1.074	0.21625	-0.436	0.374	-0.36875	1.452	0.5315	1.6945	1.056	1.155	0.818	0.36425	-0.14675	0.05625	-0.465	-0.65925	-0.3055	-0.2795	-0.203	0.115	0.5695	-0.14725	0.775	-0.846	-0.2185	-0.55325	2.04275	0.266	-0.6145	0.8335	0.791	0.3205
GENE742X	AK005086	Paqr6	progestin and adipoQ receptor family member VI	1	-0.414	-0.383	0.0265	0.452	0.191	1.0335	0.1005	-0.2265	-0.718	-0.71925	-0.065	-0.103	0.101	0.608	-0.68875	-0.797	-0.871	-1.16075	-1.544	0.1405	-0.4685	0.022	0.284	-0.816	-0.57275	-0.04875	-0.22275	-0.358	-0.46325	0.6205	0.0355	-0.463	0.676	-0.0995	1.33575	0.672	0.104	0.5445	1.88575	3.35375	-0.575	-0.6935	-1.0265	-0.253	0.6015
GENE852X	NM_011439	Sox13	SRY-box containing gene 13	1	-0.22	-0.09	-0.6135	-0.646	0.108	0.9185	1.2645	0.8545	0.433	0.24475	0.406	-1.833	-0.371	-0.641	0.77525	1.321	1.631	1.67125	1.516	0.9015	1.9525	1.506	1.833	1.062	-0.33675	-0.72375	1.17825	0.476	0.38875	0.9805	0.0585	1.336	1.465	1.6695	1.24375	-0.316	0.9725	1.99675	2.56075	-1.034	-0.3435	-0.6815	-0.005	-0.3435	-0.83225
GENE513X	BC016210	2010011I20Rik	RIKEN cDNA 2010011I20 gene	1	-0.1445	-0.4995	0.16	0.0895	-0.4635	-1.575	0.822	-0.175	1.1405	0.36925	-0.1275	1.2325	2.9275	1.4465	-0.81625	1.4045	2.3875	-0.37125	-0.2185	0.627	0.398	0.8725	1.5165	-1.1415	0.04575	-0.16825	-0.41925	0.0825	-0.27775	0.836	0.016	0.1745	0.6955	0.839	0.48225	-1.9745	-0.6895	-0.671	-0.54675	1.66925	-0.0515	-0.988	-0.704	-0.2445	0.039
GENE783X	AK046782	D3Bwg0562e	DNA segment, Chr 3, Brigham & Women's Genetics 0562 expressed	1	-0.367	1.549	2.2305	1.641	2.24	0.9615	1.7445	-0.6175	2.351	1.81775	1.634	0.874	0.477	1.747	0.92625	-1.478	-1.142	-0.14775	-1.985	1.4495	1.1415	1.014	1.321	1.711	0.01125	1.43825	0.34525	-0.408	-0.49025	0.1285	-0.4955	0.556	-0.171	-2.4495	2.77175	2.313	0.24	-0.7915	-0.52825	0.19975	-0.8	0.2955	0.8635	1.667	0.5155
GENE208X	AK049249	C330016O10Rik	RIKEN cDNA C330016O10 gene	1	0.0775	0.0125	0.276	0.6485	-0.4285	-1.427	0.49	-0.936	-0.6945	0.09525	-1.0225	-1.0085	-0.7455	-0.5765	-0.62525	0.0855	-0.0955	-0.41725	-0.6165	-0.035	0.774	0.7025	0.0355	-1.4545	-0.92625	-0.50725	1.63475	0.6485	0.29125	-0.436	-0.438	-0.3475	0.3815	0.959	0.49325	-0.0855	1.8985	0.941	1.34125	0.55225	1.0945	-1.812	-0.511	-1.3905	-1.005
GENE543X	NM_053254	Tle6	transducin-like enhancer of split 6, homolog of Drosophila E(spl)	1	-0.433	0.745	0.3945	-0.13	-0.1	-0.0515	0.0365	-0.9345	0.738	-0.62125	-1.138	1.276	0.286	0.864	-0.89575	-1.529	0.784	-0.23475	-0.764	-1.1115	-0.8825	-0.629	-1.168	-1.239	-0.52675	-0.16875	-0.75775	0.518	0.38075	0.2575	0.0695	0.235	0.918	0.8945	-1.50025	0.922	1.1	1.9695	1.24375	1.12475	1.387	-2.0125	-0.1065	-1.82	-0.2405
GENE380X	AK052715	Chdh	choline dehydrogenase	1	-0.7855	-0.0905	-0.406	0.0695	0.6715	0.318	0.681	-0.1	-0.0235	1.04425	-0.6295	-1.5705	0.4965	0.3605	-0.56025	1.5265	2.0555	0.07075	1.8225	0.359	0.727	1.6825	1.6585	0.6815	-1.01625	0.11575	-1.98425	-0.7735	-0.89075	0.323	-0.83	0.3475	-0.0325	0.328	0.40425	-1.3425	-0.7505	-0.844	-0.57475	-0.43275	-0.9295	-0.571	-0.337	-1.0305	0.052
GENE7X	AK079627	Bop1	block of proliferation 1	1	0.281	0.427	0.1995	0.637	0.049	-0.1195	0.7015	-0.7515	-1.067	0.81975	-0.088	0.172	-0.472	0.544	-0.56075	-0.019	-0.297	0.27225	0.748	0.0335	0.0145	-0.425	-0.526	0.401	-0.93675	-1.20875	0.74925	-1.311	-0.83125	-0.0865	-0.3425	-0.46	-1.081	0.1005	0.17575	0.183	-0.38	0.0465	1.70975	-1.026	-0.7035	0.3175	-0.944	-0.5595	-0.28225
GENE419X	BC004825	Shmt2	serine hydroxymethyl transferase 2 (mitochondrial)	1	-0.254	0.691	0.0595	0.67	-0.304	-0.8885	1.8925	-0.1625	1.02	0.90575	-0.006	0.278	-0.234	0.749	-0.32475	0.608	1.908	0.31525	0.595	0.6005	-0.0375	-0.188	-0.441	0.004	-1.38275	-1.96075	0.99725	-1.361	-0.98225	-0.0565	-0.7815	-0.737	-0.051	0.9325	0.44175	-0.625	-0.264	0.2905	1.82375	2.35775	-0.045	-0.8195	-0.7685	-1.02	-0.4445
GENE244X	NM_023627	Isyna1	myo-inositol 1-phosphate synthase A1	1	1.3145	1.2925	1.132	2.2675	-0.5345	-0.04	-0.06	0.064	-0.4015	-0.10075	-0.6815	-0.0535	-0.8625	0.3025	-1.11725	-0.4135	0.2065	0.85375	-0.2285	0.531	-0.145	-0.1425	-0.2925	-0.0405	-0.88825	-1.33225	0.81075	-0.5245	-0.81675	0.664	0.016	-1.1635	0.7065	1.152	-0.60475	-0.9335	-0.1415	0.278	1.68825	1.01325	0.1095	-3.13	-1.924	-1.7675	-0.445
GENE221X	AK044050	Rps6kl1	ribosomal protein S6 kinase-like 1	1	-1.429	-0.597	-0.5745	-0.833	-0.3	-1.5495	1.9195	-1.7585	1.126	-0.23125	-0.492	-1.371	-1.344	-0.169	-0.10075	1.783	-0.422	1.26225	1.339	-0.2375	0.8905	0.262	-0.282	-0.568	-0.44575	-0.16975	1.02725	-1.126	-0.63125	0.6365	-0.0765	0.895	0.245	0.8615	0.44175	0.899	1.443	-2.3825	1.45975	1.53175	0.37	0.1445	-0.1225	0.049	-0.6065
GENE89X	NM_025293	Gtlf3a	gene trap locus F3a	1	-0.419	0.008	0.2055	0.374	-0.531	-0.4225	-0.4305	-0.6925	-1.535	0.57575	-1.089	-0.534	-2.311	-0.883	-0.42375	0.015	-2.316	-0.88475	-0.781	0.1135	-0.4065	-0.492	-0.98	-0.674	-0.36675	0.05525	-0.93375	-0.479	-0.11425	-0.4005	0.3725	0.285	-0.551	-0.5365	-0.20025	0.271	-0.452	0.0885	-0.04525	0.20275	0.075	0.0465	-0.8155	-0.5	0.1025
GENE133X	NM_025903	Ifrd2	interferon-related developmental regulator 2	1	0.0485	-0.8475	-0.085	0.1705	-0.6005	-1.342	0.061	0.072	-0.0175	-2.30875	-0.3755	1.0985	-0.5085	-0.4575	0.48375	0.3255	-0.5775	0.54175	0.8325	0.198	0.514	0.1335	-0.9445	-0.9285	-1.06525	-1.27725	0.44575	-0.1485	-0.27575	0.077	-0.076	0.5445	-0.1765	0.645	0.40425	0.3395	0.1615	0.65	0.85425	0.87425	0.2505	-2.117	-0.571	-0.1035	-0.028
GENE128X	BC025442	Xylb	xylulokinase homolog (H. influenzae)	1	0.773	0.005	-0.5305	-0.201	-1.026	-1.0865	-1.5895	0.1575	0.175	-0.95925	0.778	-1.12	0.269	-0.27	-0.07675	-0.677	-0.157	-1.95275	-1.384	-0.5085	-0.4365	0.088	-0.418	-1.545	-0.44875	-0.75875	-0.424	-0.70625	0.5095	0.2435	0.895	-0.284	0.3705	-0.17525	0.112	-0.125	-1.0775	0.74275	2.36575	0.087	0.3165	-0.0765	0.804	-0.5315	-0.14525
GENE130X	AK039618	Gls2	glutaminase 2 (liver, mitochondrial)	1	-0.325	-0.983	-0.9875	0.023	-1.438	0.3665	-1.5805	-0.6365	-1.197	-0.31725	-0.736	0.833	-0.871	-0.839	1.02825	-0.368	-1.572	-1.04975	-1.147	-0.0875	-0.3145	-0.244	-0.547	-0.835	-0.47575	0.32625	0.36625	-0.224	-0.04925	0.2965	0.1615	0.874	-0.226	0.8355	0.09875	0.425	0.318	0.1605	1.87475	2.33975	0.325	1.3485	0.9105	1.258	-0.0965
GENE132X	NM_008113	Arhgdig	Rho GDP dissociation inhibitor (GDI) gamma	1	0.173	-1.093	-0.5805	0.343	-0.289	0.9795	-1.0275	-0.9095	-0.897	-0.51725	-0.44	-0.741	-1.397	-2.15	-0.35475	-0.102	-1.614	-0.43575	0.107	0.4505	0.4465	0.559	-0.162	0.587	-0.80775	-0.70975	1.18825	-0.763	-0.26925	-0.0565	0.0505	-0.574	-0.26	-0.0125	0.95475	0.745	0.783	1.4265	1.44275	1.50175	0.789	0.1445	0.3515	0.678	-0.1935
GENE659X	NM_009437	Tst	thiosulfate sulfurtransferase, mitochondrial	1	-0.434	0.467	-0.1405	-0.048	-0.135	0.6755	-0.3915	-0.3325	-0.074	0.91775	-0.486	-0.104	-0.52	-0.216	0.16725	-0.219	-0.785	-0.05275	0.089	-0.1395	-0.0555	-0.357	-0.33	0.325	-0.43875	-0.47475	1.23725	-0.919	-0.18425	0.1225	0.2215	0.014	-0.341	0.3855	0.19875	0.412	0.389	1.3305	1.69075	3.33875	0.628	-0.1225	0.0025	-0.305	1.6895
GENE282X	NM_134021	AI415282	expressed sequence AI415282	1	0.2455	0.4765	0.576	0.5675	0.1825	-0.687	0.503	-0.539	-1.2665	-0.27975	-1.0035	-1.1565	-1.4715	-1.0125	-0.44125	-1.3705	-1.6085	-1.92325	-2.1355	0.234	-0.553	-0.7515	0.6265	-1.3015	-0.78625	-1.20925	-0.20125	-0.4585	-0.04575	-0.121	-0.118	-0.7205	-0.1015	-0.52	1.28525	-0.5035	-0.9565	0.514	1.06725	1.35225	-0.4975	1.114	1.486	0.9405	0.329
GENE387X	BC021611	BC021611	cDNA sequence BC021611	1	-1.5055	-0.6345	-1.059	-0.4895	-1.1895	-0.143	-0.344	-2.56	-2.5635	-1.79275	-1.7365	-2.1745	-1.5625	-2.4105	-0.94425	-1.2545	-2.3745	-1.23025	-0.7175	-0.661	-0.19	-0.8365	-0.7025	-1.0445	-1.29025	-0.70125	0.51975	-2.1115	-1.08775	-0.236	-0.197	-0.0075	-0.6015	-0.349	0.39425	-0.5095	-0.0605	0.367	1.64925	2.04525	0.0995	0.128	1.24	-0.2665	0.163
GENE551X	NM_133772	Ssbp4	single stranded DNA binding protein 4	1	0.216	0.365	0.6355	1.411	-0.35	-0.6525	-1.3285	-0.1805	-1.482	-1.36525	-1.158	-1.326	-0.462	-0.371	-0.85375	-0.684	-2.199	-1.10375	-0.514	-0.2145	-0.4605	-0.804	-0.802	-0.971	-0.94775	-1.61075	1.18725	-1.805	-0.85325	0.1905	0.0595	-0.29	0.082	0.7635	0.68075	-0.852	-0.003	0.3265	1.90675	1.58975	0.157	-0.0905	0.0685	-0.749	-0.2865
GENE322X	AK039124	Whrn	whirlin	1	-0.3745	-0.0665	-0.368	-0.3175	-0.8135	1.117	-0.952	-0.382	-0.8615	-0.43475	-0.6305	-0.5515	-1.1475	-0.7195	-0.11125	-0.5915	-1.7365	1.19375	1.6695	-0.038	0.873	0.5255	0.4365	1.6105	-0.03025	-0.68825	0.19075	0.4315	0.23925	0.357	0.464	0.1345	0.2195	0.424	1.50125	-0.3635	0.6235	-0.131	1.37425	3.22425	0.5585	-0.246	-0.319	1.0695	-0.352
GENE356X	NM_008812	Padi2	peptidyl arginine deiminase, type II	1	-1.0395	-0.6855	-1.484	-1.5425	-1.6985	2.321	-0.368	-2.546	-2.2325	-1.05675	-1.0385	-1.0825	-0.2045	-2.4445	0.15375	-2.1765	-3.8705	-2.39125	-2.5215	-1.816	-2.388	-1.6805	-2.3035	-1.4965	-0.20425	1.34975	-1.13225	-2.0915	-1.27975	0.19	0.054	0.8925	-0.1725	-0.1	-1.30975	-0.1135	0.5845	-0.739	1.34725	2.83925	2.3315	0.473	1.205	1.7015	0.043
GENE487X	NM_134189	Galnt10	UDP-N-acetyl-alpha-D-galactosamine:polypeptide N-acetylgalactosaminyltransferase 10	1	0.3895	-0.6025	0.117	0.2465	-0.5655	-1.005	1.009	-0.52	-0.0825	-1.71875	-1.0225	-0.1575	-0.3975	-0.2525	-0.57425	-0.2635	-1.9835	-2.62625	-1.0295	-0.314	0	-0.7285	-0.7675	-1.7855	-0.79625	-0.25125	0.64075	-1.1935	-1.16875	-0.09	-0.157	0.2485	-0.2055	-0.552	-0.27975	0.5285	1.0135	0.161	1.70825	2.45925	0.2455	-0.638	-0.128	-0.9025	-0.635
GENE718X	AK020297	Prkaa2	protein kinase, AMP-activated, alpha 2 catalytic subunit	1	-2.0625	-1.923	-1.3125	-1.7395	-0.485	-3.35	-0.312	-1.4025	-1.70475	0.1565	-0.5465	-1.8365	-0.2805	-0.07125	-4.0265	-3.0545	-1.76725	-2.3085	-0.446	-1.647	-0.8945	-0.1815	-1.5685	-0.12025	-0.05025	0.07975	-0.8495	-0.31675	0.475	0.288	0.4405	-0.1245	-1.692	0.67425	0.1375	-0.715	-0.56875	-0.19275	-0.1785	1.367	1.147	1.5635	-0.115	0.17125	-0.359
GENE649X	AK052365	Tmem20	transmembrane protein 20	1	-0.8615	-1.6305	-1.078	-0.8445	-0.6915	0.785	1.367	-0.413	-1.2995	2.00825	0.3285	-0.7275	0.3935	-0.0945	-0.83325	0.2245	-0.1475	-0.07625	0.9455	-0.5	1.244	0.6515	0.6465	0.5065	-0.96425	0.03575	-0.50225	0.4555	0.01125	0.62	-0.084	0.8385	-0.2575	0.366	0.62425	-0.5045	-0.6645	-0.787	-1.19875	1.24025	0.3515	-0.12	-0.618	-0.3685	0.1
GENE271X	NM_024434	Lap3	leucine aminopeptidase 3	1	1.269	0.924	0.5215	0.303	-0.568	-0.2945	-0.6955	-0.0995	0.852	0.47075	0.273	0.279	-0.332	0.222	-0.25175	-0.251	-0.409	-0.31675	0.147	-1.2015	-0.7965	-1.503	-1.155	-1.276	-0.60675	-0.66975	-0.62975	0.567	0.49575	-0.4865	-0.1285	-0.099	-0.129	-0.9085	-1.58125	0.596	0.619	-0.7295	-1.83225	-0.46225	0.66	-0.2075	0.4965	-0.892	-0.7585
GENE193X	NM_019875	Abcb9	ATP-binding cassette, sub-family B (MDR/TAP), member 9	1	-0.6375	1.0975	-0.11	-0.7785	0.0205	-0.545	0.849	-1.342	-0.4255	-0.43875	-0.8495	-0.3495	-0.7215	-0.5745	0.19975	-0.9345	0.7405	-0.85025	-0.5215	-0.963	-1.401	-1.7485	-2.0265	-1.4825	-1.29425	-1.35425	-1.07125	-1.3595	-1.56075	-1.57	-1.321	-0.7465	-1.5515	-1.247	-0.33975	0.7105	-0.1895	0.061	-0.18175	-0.65975	1.0295	-0.451	0.814	-0.3525	0.694
GENE784X	AK076850	Mospd4	motile sperm domain containing 4	1	-0.304	1.386	0.3135	0.976	-0.324	-0.7725	-0.0635	-1.0085	-0.006	-0.27325	-0.486	-0.342	-0.183	-0.725	-0.29675	-0.408	0.371	-0.01275	-0.201	-0.3565	-0.4335	-0.547	0.022	-0.464	-0.74775	-0.61975	-0.02075	-0.33	-0.57025	-0.7455	-0.6605	-1.245	-0.319	-0.6635	0.00475	-0.676	-0.813	-0.5645	-0.54625	-0.43525	0.449	-0.4065	-0.0575	0.302	-0.2615
GENE369X	BC018601	BC018601	cDNA sequence BC018601	1	-0.7985	0.3585	-0.029	0.4605	-0.1785	-1.138	-1.171	-1.587	-0.9055	-0.37075	-1.4435	-0.9275	-1.3735	-1.3585	-0.81725	0.2295	-1.8145	-0.61125	-0.4625	-0.436	0.024	-0.5075	-0.6515	-0.3595	-0.42125	-0.20125	-0.95225	0.2935	-0.04675	-0.224	0.064	-0.0615	-0.1125	0.28	-0.18475	0.2545	-0.7765	0.883	-1.57975	-1.96175	-0.9005	0.327	-0.007	-1.2845	-0.747
GENE706X	NM_016710	Nsbp1	nucleosome binding protein 1	1	-1.231	-1.263	-0.4335	-1.054	-1.026	-0.6155	-0.0335	-1.8815	-0.465	-0.45525	-0.571	-1.511	-0.896	-1.086	-1.47775	-0.261	-0.853	-0.44075	-1.224	-1.7035	0.0955	-0.279	-1	-0.454	-0.38075	0.42125	-0.71075	0.776	0.51475	0.5845	0.5155	1.025	0.303	-1.7655	-1.14525	0.615	-0.41	0.7755	0.35275	-1.55525	0.681	0.5585	0.0195	-1.108	-1.1505
GENE780X	AK052703	Aldh5a1	aldehyde dehydrogenase family 5, subfamily A1	1	-0.002	-1.039	-0.6425	-1.483	-0.841	1.1855	0.5675	-0.0535	0.187	0.18575	0.13	0.767	-0.125	-0.591	-0.44775	0.39	1.671	1.32525	0.027	0.4955	0.4735	0.376	-0.445	1.23	-1.20075	-0.53375	0.23725	-0.457	-0.35825	-0.3035	-0.4115	0.135	0.6665	-0.28025	0.332	0.174	0.4445	1.30175	1.34475	0.944	-1.2705	0.2285	-1.332	0.1765	0.82675
GENE405X	AK031425	Slc30a2	solute carrier family 30 (zinc transporter), member 2	1	2.484	2.094	1.8005	2.279	-0.772	-2.5105	-0.9845	0.1125	-0.961	1.89175	0.217	-0.597	-1.258	-0.193	0.54325	2.787	-0.06	1.93125	0.054	2.4185	1.0445	1.176	1.158	-0.633	-1.16075	-1.71475	0.67825	-0.051	-0.25425	1.0305	0.6645	0.822	0.512	0.6665	-0.42325	-1.792	0.532	0.4005	2.21175	-0.49025	1.676	0.1735	-0.3605	0.609	-0.7885
GENE454X	BC013565	Nhsl1	NHS-like 1	1	1.297	0.939	1.4975	1.61	1.229	-0.9895	-0.4765	1.5205	-0.13025	0.211	1.46	-0.056	-0.839	0.77625	1.088	0.4	1.03325	1.52	1.3875	1.2875	1.119	0.842	1.636	-0.92375	-1.06075	-0.22075	-0.77	-0.12625	0.3205	0.6295	0.331	0.119	0.6855	0.57875	-0.106	0.887	0.7635	-0.83125	-1.62725	2.238	-0.3645	-1.1735	-1.73	-0.4985	-2.02025
GENE242X	NM_007786	Csnk	casein kappa	1	-1.427	2.439	-0.0185	0.061	-0.681	2.0445	-0.8065	-2.4825	0.024	-3.94925	0.515	-0.768	-0.709	0.306	-3.76075	-2.193	-1.736	-2.06275	-2.265	-2.0935	-0.9215	-0.917	-0.496	-5.304	0.14125	1.16325	-1.65675	-0.194	0.61075	1.2095	1.4555	0.46	1.046	0.7625	-2.32425	1.866	2.883	1.2585	-1.00125	2.519	-1.5455	-3.5295	-3.362	-0.5245	-0.45625
GENE201X	AK030350	Col9a3	procollagen, type IX, alpha 3	1	-0.001	1.025	0.2755	0.396	0.879	2.6835	1.2585	0.2945	0.287	0.83675	0.351	1.352	1.007	0.224	1.06625	2.517	-0.099	0.26125	2.336	0.8425	2.2635	1.455	1.044	1.712	0.37925	0.28125	-0.38875	-0.931	-0.33925	-0.1145	-0.4765	0.064	-0.367	-0.0585	0.62975	0.394	-0.62	-0.6135	0.17375	0.85175	-0.546	0.2485	-0.5225	-0.152	-1.2435
GENE119X	NM_008767	Slc22a18	solute carrier family 22 (organic cation transporter), member 18	1	0.6305	-1.2215	0.12	-0.4345	0.3085	0.104	-0.404	0.149	-1.0745	-1.01975	-0.0385	-0.6155	0.0235	-1.4995	-0.26925	-1.4135	-1.2475	-2.39125	-0.8115	-0.463	-0.574	-0.7975	-1.1315	-0.4575	0.06375	0.93375	-0.37925	-0.2155	-0.31375	0.704	0.632	0.4025	0.0815	-0.694	0.34025	1.0715	0.7385	0.724	1.81825	1.87525	0.0655	0.196	-0.66	-0.9465	0.946
GENE446X	BC019534	Cldn23	claudin 23	1	0.974	0.184	0.2785	-0.147	0.028	0.8455	-0.5445	-0.3415	-0.366	-1.95525	0.176	-1.311	1.136	0.043	-0.63675	0.26	-1.838	-1.53675	-1.115	0.1375	-0.3265	0.299	0.226	-0.055	-0.67675	-0.42375	-0.11475	-0.469	0.08875	0.1435	0.7455	-0.246	-0.731	-0.0535	0.95775	-0.654	0.4375	0.08775	1.64075	-0.132	0.7085	-0.7005	-0.179	-1.4185	-0.83725
GENE76X	AK036190	9630044O09Rik	RIKEN cDNA 9630044O09 gene	1	0.19	-1.468	-0.3545	-0.717	0.135	0.2395	0.0715	-0.6895	0.175	-0.56525	-0.781	-2.143	-0.637	-0.015	-1.17175	-0.06	0.02	-0.71775	-1.166	-0.4735	-0.9135	-0.074	0.174	0.555	-0.48375	-0.41575	-1.16275	-0.592	-0.81525	-0.5245	-0.9105	-0.359	-0.362	0.1825	-0.38825	-2.143	-0.4005	-1.49425	0.30675	-1.203	-0.1565	-0.4955	-0.185	-1.2025	-0.45725
GENE230X	NM_010496	Idb2	inhibitor of DNA binding 2	1	-0.4975	-0.7505	0.095	0.3295	0.2275	-2.149	0.626	-1.45	-1.3185	-0.37575	0.6965	-1.3745	-1.2885	-0.4185	-1.43325	-1.8495	-0.8955	-1.34425	-1.7935	0.14	-0.792	-0.5015	-0.4405	-2.6545	0.21475	-0.45525	-0.94525	-0.1655	0.07925	0.991	0.075	-0.5305	0.4215	-0.679	0.85825	-0.7925	-1.4775	0.315	-0.17675	-0.04975	-0.1435	0.415	0.378	-0.1175	-0.916
GENE490X	NM_030175	4930507C10Rik	RIKEN cDNA 4930507C10 gene	1	-1.52	-0.696	-0.8895	-0.239	-1.238	1.0835	-1.2675	-1.6385	-1.191	-2.11125	-0.545	-1.776	-1.824	-2.404	-2.46075	-1.783	-2.683	-1.85075	-2.056	-1.9935	-1.6665	-1.058	-1.256	-2.133	0.29425	-0.05875	-1.53975	-0.877	-0.48725	1.0195	0.8765	-0.04	0.811	1.1995	-1.47925	0.588	-0.388	1.3515	1.60075	2.18675	-0.326	-1.9645	-0.7525	-0.975	-1.3565
GENE12X	NM_009423	Traf4	Tnf receptor associated factor 4	1	-0.0575	0.3015	0.259	0.0745	-0.3965	-0.017	0.42	-1.094	0.2835	0.00025	1.3965	-0.3155	-0.6325	0.0865	-0.45325	-0.2535	0.4175	-0.44725	-0.5435	0.125	0.275	-0.1065	-0.5625	-0.2015	-0.91425	-0.63325	1.28475	-0.4235	-0.52575	-0.173	-0.659	0.0395	-0.2905	0.338	-0.25375	0.2125	0.5095	0.709	1.31525	1.89925	0.6075	-1.375	-0.736	-1.4195	-0.99
GENE626X	NM_019976	5430413I02Rik	RIKEN cDNA 5430413I02 gene	1	-1.331	-2.066	-2.0795	-1.762	-1.408	-3.1545	-0.4005	-0.8215	-1.301	-0.53025	-0.291	-0.207	0	0.041	-0.13675	0.084	-0.63775	-0.46	0.7665	0.8795	1.005	0.092	0.017	0.61725	0.60025	1.27425	-0.094	0.27375	-0.2495	-0.3385	0.37	-1.075	0.6145	0.21775	1.861	1.03	0.2885	-0.19625	1.11475	-0.358	0.2885	0.4465	0.4	-3.0565	-2.90725
GENE645X	AV003635	Srd5a1	steroid 5 alpha-reductase 1	1	0.416	-1.103	-0.9065	-0.394	-1.159	-0.2065	-0.9125	-0.1815	0.784	-0.42925	0.844	1.576	2.265	0.975	-0.29375	-0.268	0.837	-0.37375	1.21	0.2305	1.3005	0.321	0.078	0.51	0.24425	-0.46475	-0.12975	0.13	-0.00325	0.4505	-0.1745	0.478	-0.11	-0.75925	0.736	0.405	-1.0855	-1.46925	0.10875	-0.369	-0.9405	-0.8545	-0.726	-1.2905	-1.79625
GENE316X	AK050374	Ttpa	tocopherol (alpha) transfer protein	1	0.1025	0.1515	-0.544	-0.4605	-1.1585	-1.677	-1.932	0.183	-0.2645	-1.44275	0.6835	-0.1135	-0.4405	-0.1305	-0.86725	-3.1395	-0.6915	-2.43025	-1.6005	-0.879	0.084	-0.0545	0.2665	-2.8555	-0.08225	0.99575	0.62975	1.7445	1.38525	1.777	1.891	2.0635	0.8935	-1.313	-0.27175	1.0915	0.2915	2.666	-0.07775	-0.42175	0.7645	0.624	1.976	1.3805	-0.842
GENE432X	AK029303	Atp13a4	ATPase type 13A4	1	-0.213	0.178	-0.3165	-0.085	0.319	-1.8155	-0.5975	-0.7795	1.626	-0.22125	0.297	-1.291	-0.521	0.439	-0.55575	-2.205	-0.527	-1.75175	-1.143	-1.0665	-0.0675	-0.234	0.473	-1.358	-0.82575	-1.38475	-0.71975	0.475	0.52675	-0.1765	0.2455	0.412	-0.475	-0.0085	0.74875	2.288	0.275	0.2745	-0.93025	-0.74025	0.287	1.0325	0.3535	1.294	-1.0465
GENE72X	AK088102	Aim1	absent in melanoma 1	1	-0.944	0.091	-0.0395	-0.022	-0.462	-0.9025	1.1015	2.6155	-0.33	0.60675	0.083	1.12	-0.823	-1.613	1.63725	0.151	0.913	0.57525	-0.563	-0.0005	-0.1375	0.418	-0.245	-0.29	-0.75275	0.08325	-0.69075	0.343	0.05675	0.0715	-0.2365	0.051	0.203	0.1395	-0.45825	-1.15	-0.719	-1.2905	-1.88425	-1.21825	0.302	-0.5375	-0.2905	-2.19	-0.5085
GENE16X	BC017691	Slc5a8	solute carrier family 5 (iodide transporter), member 8	1	0.195	-0.285	0.5775	0.106	1.306	1.0905	-0.0815	0.1715	-0.196	-0.24625	0.617	-1.143	1.034	0.203	-0.65075	-1.462	0.913	-1.24175	-0.506	-0.2255	0.8345	1.693	1.739	0.225	-0.63475	1.23825	-0.70175	1.784	1.38775	1.5245	0.5035	1.266	1.266	-1.1415	0.69575	-2.035	-0.7265	-0.52725	-2.09125	0.529	-0.1735	-1.4645	-1.827	-2.2905	-2.32125
GENE11X	NM_008661	NM_008661	NM_008661	1	1.053	1.658	0.6965	0.099	0.366	1.7345	-1.1445	0.3675	0.22	1.21975	0.278	-1.447	-0.144	-1.348	0.13225	0.756	-0.454	0.43125	-0.438	-0.3525	0.0705	-0.054	-0.408	-1.216	-1.39975	-0.90575	-0.63375	0.13	-0.17625	-0.5985	-0.7855	-0.573	-0.255	-0.2975	-0.18525	0.049	2.452	-0.5195	-0.59125	0.58675	0.307	0.0235	0.9245	-0.307	-0.6245
GENE25X	NM_133664	Lad1	ladinin	1	0.2665	0.5385	0.319	0.4115	-0.2165	0.206	0.758	0.589	0.3805	-0.14775	0.5665	-1.2715	-0.1635	-0.1535	-0.23225	0.4335	0.7965	0.51275	0.5355	0.158	-0.226	-0.3535	-0.0395	-0.2835	-1.17425	-1.14125	0.44975	-0.0665	-0.08675	-0.359	-1.095	-1.1475	-0.0505	0.872	0.67025	-1.6555	-0.1255	-0.415	0.21925	1.71525	-0.3935	-1.4	-0.122	-1.5935	-0.995
GENE84X	NM_019645	Pkp1	plakophilin 1	1	-0.927	-0.059	-0.0555	0.439	0.205	1.2565	1.6635	1.3495	0.927	-0.32625	1.387	-1.686	-0.142	-1.091	1.00425	0.617	0.999	1.64325	0.603	0.8095	0.9005	1.532	1.382	0.544	-0.23975	-0.37275	0.98625	1.79	1.43575	-0.9705	-0.9615	-0.616	0.438	1.7905	1.90975	-2.013	0.844	0.3055	-0.57625	2.49075	0.547	-0.5585	0.3165	-1.247	-1.1935
GENE2X	AK077574	Dsp	desmoplakin	1	0.644	-0.102	-0.5895	0.17	-0.067	-0.0485	-0.8085	0.3855	0.537	1.40075	1.251	0.938	0.258	0.209	0.53225	0.873	1.79	1.26325	1.615	0.8255	0.1395	0.562	0.919	-0.024	0.23125	0.59825	0.58325	2.194	1.84475	-0.0575	-0.3145	-0.163	0.881	1.3195	1.41675	-2.157	-2.235	-0.9315	-1.27925	-0.43925	-0.205	-0.1595	0.0955	-0.807	-0.7895
GENE528X	NM_016851	Irf6	interferon regulatory factor 6	1	0.354	-0.111	0.0485	0.469	0.491	-0.0075	0.1125	0.9395	0.367	1.27175	0.786	-0.286	0.776	0.96	1.19125	1.585	1.035	1.22925	1.036	1.0275	1.0495	0.488	0.43	1.31	1.29725	0.46225	0.91625	1.366	1.29175	-0.0455	0.1675	0.661	0.098	-0.1905	0.67475	0.346	-0.204	0.1385	-1.43925	-2.31525	-0.012	-0.2765	-0.4495	-1.33	-0.6545
GENE286X	NM_010903	Nfe2l3	nuclear factor, erythroid derived 2, like 3	1	0.841	0.097	0.8215	-0.255	1.084	2.4605	-1.0815	0.3635	-0.83	1.51375	0.259	-2.579	-0.059	-0.767	-0.18375	0.122	0.457	1.15525	1.126	-0.5795	0.8905	0.662	-0.69	1.727	-1.33775	0.51925	-0.45175	1.909	1.52575	0.8055	0.9675	0.964	1.152	0.3625	-0.29525	-0.417	-0.646	2.1215	-1.32125	-0.77025	1.379	-0.8785	-1.4945	-1.657	-0.8575
GENE212X	NM_009988	Cxadr	coxsackievirus and adenovirus receptor	1	-1.0275	-0.8545	-0.669	-0.2975	-0.1735	0.02	2.08	-1.615	-2.7855	-0.98275	-0.1795	-2.6755	-0.1685	-1.6055	0.08375	-1.2445	0.1265	2.27775	1.3555	-0.641	1.068	1.2775	1.8395	0.9435	-1.26425	0.31475	-0.79225	1.3575	1.41925	0.615	0.49	0.4875	0.8735	0.143	-0.00575	-2.4985	-2.0895	-0.559	-1.86875	0.29625	0.1535	-1.082	-1.383	-0.6425	-2.151
GENE527X	BC025187	Trp53bp2	transformation related protein 53 binding protein 2	1	0.705	0.02	-0.0105	0.029	0.427	1.0725	1.7415	0.9345	1.546	-0.23725	0.68	0.134	1.721	0.635	-0.57575	1.195	1.948	-0.21175	0.364	0.6765	0.0265	0.903	1.407	0.19	-0.51175	-0.71175	-1.29375	-0.028	-0.22125	0.0345	-0.3855	0.245	0.342	0.3975	0.58575	-0.528	-1.536	-1.8385	-1.11825	-1.04625	-0.483	-0.3255	-0.8005	-0.995	-0.8455
GENE746X	AK079301	Epb4.1l5	erythrocyte protein band 4.1-like 5	1	0.197	0.2835	-0.001	0.632	0.1835	1.2595	-0.3375	0.52	-0.55125	0.41	-1.415	1.301	0.887	-0.71975	0.963	0.857	0.10325	0.519	0.1775	-0.2365	-0.536	0.123	1.614	-0.42275	-0.29775	-0.56975	-0.076	0.18975	0.3575	0.0135	0.03	-1.522	-1.2275	0.24175	-0.787	-0.922	-0.8905	-0.98225	0.49775	-0.007	-0.0425	-0.2695	-0.188	-1.5715	-0.71125
GENE750X	NM_007921	Elf3	E74-like factor 3	1	0.2465	1.4605	0.401	0.8255	0.2955	-0.182	1.957	0.155	1.1805	0.19025	0.2555	-0.9295	-0.2285	0.7155	-1.17025	0.6685	1.0755	0.10975	0.8595	0.441	-0.341	0.1425	0.9445	0.4135	-1.26125	-1.03525	-1.63025	-1.1225	-0.84375	-0.847	-1.239	-1.3435	-1.0745	-1.218	0.19525	-1.9775	-2.5225	-1.165	-0.15475	1.39925	-1.0715	-0.858	-1.464	-1.3905	-0.628
GENE421X	AK029059	4732486J07Rik	RIKEN cDNA 4732486J07 gene	1	-1.1015	0.7105	0.08	0.1645	0.1915	-0.979	0.446	0.06	-0.2935	-0.32375	0.0995	-0.7365	0.8765	0.0995	-0.96925	-0.6075	0.2775	-0.91325	-1.6265	-0.886	-0.509	-0.2345	-0.4535	-0.8765	-0.84125	-0.31225	-0.96325	0.2515	0.22925	0.407	-0.384	-0.0775	0.4565	0.21	0.05625	-1.5265	-1.3545	-0.022	-1.32275	-1.86975	0.2145	-0.712	-1.051	-0.6635	-0.385
GENE476X	AK036881	9930021J17Rik	RIKEN cDNA 9930021J17 gene	1	-1.181	0.665	0.4925	0.414	-0.181	-1.9455	0.8935	0.4815	-1.448	-1.15125	-0.333	-1.238	0.554	-0.405	-0.62675	-1.041	-1.804	-1.09975	-1.025	-1.6395	-0.3145	-0.754	-0.58	-0.965	-0.82475	-0.10475	-0.93875	-0.194	-0.38725	0.0205	-0.2365	0.45	-0.552	0.8335	0.51475	-1.727	-0.848	-0.8905	-1.90125	0.52475	-0.618	0.2645	0.0945	-0.831	-0.8675
GENE386X	BC012437	BC011468	cDNA sequence BC011468	1	-0.2695	-0.1765	-0.489	-0.3605	0.0165	1.339	-0.272	0.46	0.3015	0.05725	0.0225	0.3255	0.5055	0.9685	0.04875	-0.6725	-0.1755	-0.65525	-0.0355	0.168	0.401	0.3125	1.4015	0.6445	-0.29525	-0.21725	-0.78025	-0.4995	-0.51275	0.539	0.017	0.0095	0.9525	0.48	0.28325	0.1125	-0.2825	-2.233	-0.35375	0.28525	0.2105	-0.413	-0.367	-1.8945	0.552
GENE515X	NM_021099	Kit	kit oncogene	1	-1.087	-0.581	-0.2265	-0.018	0.802	1.3795	-0.3655	1.3485	1.296	0.18675	0.56	-0.773	0.629	0.651	-0.22775	-0.114	0.851	-0.21775	-0.33	0.4995	-0.3995	0.807	1.764	1.672	-1.03775	-0.70475	-0.44675	0.236	0.18475	0.5255	0.0325	-0.013	1.42	1.2305	0.48475	-2.355	-2.415	-1.3555	-1.28225	1.18275	-0.653	-1.3065	-0.7935	-1.531	-1.1185
GENE260X	NM_013769	Tjp3	tight junction protein 3	1	-0.42	-0.383	-0.4045	0.051	0.377	-0.2385	1.3795	-0.8495	1.226	0.97475	0.407	-1.31	0.447	0.165	-0.88775	-0.039	1.382	-0.30675	-0.914	-0.0885	-0.1865	0.276	0.874	0.291	-0.74075	0.41625	-0.27975	0.395	0.20375	1.1345	0.6935	0.557	1.337	1.4425	0.31575	0.531	-0.167	1.3995	2.08875	3.28475	0.79	-0.3085	-0.3825	-2.019	0.2335
GENE253X	AK033571	Myo5c	myosin VC	1	-0.9825	-1.3125	-1.721	-1.6085	-1.3715	0.577	-1.667	-1.257	-0.6625	-1.77375	0.1795	-1.7295	0.1405	-0.2875	-1.53925	-2.6475	-0.5615	-2.27825	-1.8075	-1.797	-1.468	-0.1565	0.5345	-1.7825	-0.64725	-0.52725	-1.04025	-0.2385	-0.38775	0.488	0.258	1.4325	0.2385	-0.065	0.16025	-0.7475	-1.2995	0.435	-2.13675	-0.75675	0.2625	0.052	-0.047	-0.5695	-1.191
GENE396X	NM_025452	1810017F10Rik	RIKEN cDNA 1810017F10 gene	1	0.364	-0.035	-0.6675	-0.31	-1.456	0.3585	-0.4305	0.5045	0.831	-0.34625	-0.471	-0.019	0.562	0.114	-0.36875	-0.426	0.568	-0.15275	-0.884	-1.4615	-1.3785	-0.475	-0.797	-0.464	-0.48875	-0.01575	0.71825	0.857	0.52275	-0.8765	-1.2825	-0.637	-0.527	0.6495	-0.18225	-0.041	-0.12	-0.6145	0.45575	0.17975	0.033	0.1005	-0.2695	-0.849	-1.3665
GENE509X	AK035986	Mal2	mal, T-cell differentiation protein 2	1	0.654	0.594	0.3615	0.809	1.351	1.0555	-0.6945	0.5465	0.66	1.92375	0.054	-1.923	0.518	0.066	-0.03175	0.19	-0.17	0.22525	-0.556	0.7845	0.2325	0.649	0.667	0.516	-1.78075	-0.41275	-0.74275	0.534	0.51575	-1.3055	-0.4505	-0.364	-0.501	-0.6015	0.59975	0.408	-1.108	-0.1395	-1.30225	-1.57225	-0.345	0.5255	-0.4525	0.133	-1.0595
GENE420X	NM_024223	Crip2	cysteine rich protein 2	1	-0.3065	-0.3725	-0.515	-0.3715	-0.7415	-0.64	0.399	-0.059	0.4985	-0.93375	0.0785	0.1415	0.2965	0.4115	-0.40825	-1.1225	1.1805	-0.44425	-0.1245	-0.042	0.268	0.2255	0.3565	-1.4165	0.53475	-0.39125	1.05075	-0.3165	-0.16375	0.249	-0.197	0.2315	0.6615	0.798	0.32225	-0.2155	-0.9285	0.559	0.74825	0.75825	0.4215	-0.593	-0.014	-1.8265	0.08
GENE429X	AK010278	Myh14	myosin, heavy polypeptide 14	1	-0.7085	0.4435	-0.287	0.2495	0.1205	1.453	1.703	0.868	-0.0305	-0.50975	-0.2165	-0.1165	0.5935	-0.3335	0.50575	-1.2385	-0.0105	-0.55825	0.6265	-0.122	0.472	0.1295	0.7465	0.2465	-0.70725	-0.35525	-0.26825	-0.2475	-0.01375	0.068	-0.424	-0.6325	0.4265	1.079	1.89425	-0.6855	0.0005	-0.252	1.10625	2.25125	0.3835	-0.234	-0.12	-1.0255	0.3
GENE104X	AK009768	DXImx50e	DNA segment, Chr X, Immunex 50, expressed	1	0	0.177	-0.0405	-0.608	0.303	-0.0905	-0.9455	0.8625	-1.168	0.38175	0.346	-1.015	0.247	-0.436	-0.21175	0.491	-0.695	-0.09675	0.469	-0.1465	-0.3415	0.035	0.412	0.678	-1.24575	-0.66975	-0.57575	-0.781	-0.25025	-0.1645	0.0265	-0.082	-0.367	0.6565	0.59875	-1.441	-1.519	0.0865	2.10375	-0.35	-0.3105	-1.5765	-0.648	-0.4145	-0.89125
GENE534X	NM_011597	Tjp2	tight junction protein 2	1	0.667	0.399	0.6605	0.461	0.339	-0.5285	0.3975	0.8925	-0.669	0.37175	0.861	-0.842	-0.557	0.119	-0.55475	-1.562	0.278	-0.81175	-0.285	-1.3885	-0.2835	-0.311	-0.605	-0.122	-1.10975	-0.77875	-1.12675	0.162	0.08375	-0.1875	-0.2015	0.063	-0.563	0.2175	-0.00525	-1.784	-0.852	-0.9955	-1.51725	0.21375	-0.086	0.3665	-0.2725	-1.267	-1.0385
GENE248X	NM_008905	Ppfibp2	protein tyrosine phosphatase, receptor-type, F interacting protein, binding protein 2	1	-0.7005	-0.5555	0.018	-0.5885	-0.7765	-0.798	-1.427	-0.67	1.1785	-1.20775	-0.0525	-0.4805	0.3635	0.1895	-0.63225	-0.2595	1.2235	1.06375	-0.0625	0.548	0.996	0.8115	1.0595	-0.9965	-0.64925	-0.08625	-0.82925	0.8725	0.33525	-0.315	-0.395	-0.1335	0.2625	-0.003	-0.66675	0.2345	1.9245	-1.059	-1.82375	-1.05975	0.4745	-1.156	-0.677	-0.9815	-0.27
GENE202X	NM_053115	Acox2	acyl-Coenzyme A oxidase 2, branched chain	1	0.674	0.666	0.7035	1.147	-0.541	0.0765	-0.4315	-0.9185	0.643	-1.63925	-0.401	-2.257	-0.611	0.092	-1.05075	-2.667	-0.214	-0.89175	0.013	-2.8805	-1.3675	-1.17	-0.857	-1.172	-1.17775	-0.82075	-1.42775	-0.997	-1.01625	-0.6215	-1.0845	-0.334	-0.434	0.1105	-1.63225	-2.357	0.269	-1.2145	-1.46725	-0.18025	1.839	0.5515	0.1275	1.41	-1.9035
GENE129X	AK052589	AU040576	expressed sequence AU040576	1	0.1065	0.0265	1.148	-0.3525	0.6075	-0.285	-0.322	1.205	1.4685	-2.97475	1.1575	1.1925	0.9815	1.6595	-1.08725	-2.1995	0.7015	-1.63625	-1.3565	-0.481	-0.881	-0.4745	-0.1665	-1.7575	0.44375	0.12675	-0.85425	-0.8905	-0.66575	0.631	0.065	0.3425	0.1855	0.251	0.17925	-1.2055	-1.3925	-0.032	-0.43975	1.08525	-0.3755	-1.061	-1.131	-1.5355	-0.377
GENE233X	AK005077	Aldoc	aldolase 3, C isoform	1	0.282	0.707	1.0995	1.193	-0.612	-0.8715	0.5365	-0.4775	0.131	-1.71125	1.136	-1.13	-0.501	0.623	-1.86675	-0.9	0.075	-1.97775	-0.746	0.8575	-0.3085	0.465	-0.086	-2.262	-0.74275	-0.85775	-0.51775	-0.899	-1.04525	0.3945	-0.0695	-0.403	0.774	0.6865	-0.65925	-0.575	-0.079	1.0315	1.47375	1.96175	0.66	-1.4575	-1.7805	-2.341	-1.0395
GENE250X	NM_007740	Col9a1	procollagen, type IX, alpha 1	1	0.975	0.574	1.2895	1.314	-0.283	2.4675	0.7865	-1.4495	-0.009	-2.54525	-1.097	-1.273	-0.552	1.067	-1.19675	-2.875	-0.25	-2.03975	-1.383	-0.2405	0.5305	-0.067	0.115	-0.224	1.23125	-0.47775	-1.40375	-1.836	-2.02025	-0.3165	-0.2285	-0.138	-0.337	-0.9305	-1.62525	-0.717	-0.469	-0.7995	1.05775	0.27075	0.281	-0.1765	-0.5265	-0.472	-2.2565
GENE526X	NM_133977	Trf	transferrin	1	1.669	0.606	1.9095	1.206	0.316	-2.2285	1.3835	-0.5015	1.639	-1.24825	-1.452	-2.403	-1.21	0.584	-2.32375	-1.86	-1.68	-2.19175	-1.068	-2.6235	-2.9465	-1.892	-2.154	-2.001	-0.17775	-1.38175	-2.83475	-1.546	-0.85525	-0.0965	0.7295	-0.299	0.488	0.0205	-2.09325	-1.781	-1.982	-0.8065	0.46675	1.51875	0.972	-0.0525	-2.1655	-2.139	-0.4445
GENE651X	AI847350	Aldoc	aldolase 3, C isoform	1	-0.581	0.64	1.0165	1.615	0.106	-0.7775	0.6415	-1.2925	0.239	-0.23325	1.561	-1.204	1.181	0.338	-1.43475	1.103	0.24	-1.36275	-1.444	0.0475	0.5845	0.862	0.912	-0.952	-0.49175	0.36325	-1.03375	-0.708	-1.01325	0.9795	-0.6535	-0.082	0.544	0.5965	-1.13125	-0.593	0	-1.3205	-1.60125	0.62475	-0.37	-0.9035	-1.0415	-0.763	-0.8055
GENE456X	BC005527	Enpp3	ectonucleotide pyrophosphatase/phosphodiesterase 3	1	-2.198	0.359	0.6335	0.038	0.472	-1.3615	0.4095	-0.8405	-0.689	-1.75925	-0.374	-3.307	-1.776	-1.534	-1.10075	-1.347	1.485	-0.34775	-0.032	-1.0195	0.8085	0.025	-0.412	-0.594	-0.83375	0.26525	-0.54375	-0.216	-0.48825	0.0575	0.2735	0.593	0.311	-0.9345	-0.27825	-0.024	-0.3615	-0.81625	0	0.2275	-0.3345	-0.658	-1.7485	-2.69225	-1.1435
GENE576X	NM_008804	Pde9a	phosphodiesterase 9A	1	0.2435	0.7365	0.485	0.3125	0.2715	1.004	-0.031	-1.009	0.4215	-0.41475	-0.1315	-0.9615	-1.4185	0.6285	-0.91125	-0.9775	-1.2905	-0.65025	-0.4065	-0.632	-1.505	-1.8325	-0.0345	0.4475	-0.64125	-0.39725	-0.01125	-0.1705	-0.34975	-0.244	-0.219	-0.3835	0.6325	-0.918	-1.29675	-0.5605	0.3745	-0.435	-0.05575	-0.17475	0.7485	-0.681	-0.649	-0.2825	-0.328
GENE393X	BC004710	Srcasm	Src activating and signaling molecule	1	0.072	-0.702	0.2905	-0.027	-0.403	0.2175	0.0565	-1.3775	-0.934	-0.91925	-1.921	-1.279	-0.218	-0.679	-1.24475	-0.872	-1.099	-1.40675	-1.212	-0.5485	-0.2195	-0.065	-0.446	-0.45	-0.78775	0.19225	-1.28375	0.431	0.24075	0.2385	0.1665	0.556	-0.018	-1.0555	-0.51725	-0.151	-0.957	-0.4435	-1.31925	-1.22325	0.035	0.2665	-0.7585	0.227	-0.9515
GENE477X	NM_013709	Sh3yl1	Sh3 domain YSC-like 1	1	-0.389	-0.357	0.0385	-0.239	-0.596	0.3965	-0.6645	-1.1015	-1.556	-1.06325	-0.052	-1.529	-0.658	-1.07	-1.25475	-1.305	-0.004	-0.84575	-0.781	-0.8165	0.2525	0.401	0.957	-0.486	0.09425	0.63325	-0.58075	0.737	0.64675	0.2405	0.1135	-0.037	0.452	-0.2655	0.44275	-0.752	-0.531	-0.5275	-0.96525	0.14875	-0.418	0.0215	-0.2665	-0.017	-1.6805
GENE408X	BC024943	2010107G23Rik	RIKEN cDNA 2010107G23 gene	1	0.1885	0.1285	0.331	0.0065	0.6015	-0.524	1.071	0.639	-0.9555	-1.03675	0.1215	-0.3335	-0.6725	-0.8315	-0.35025	-0.1735	-1.0935	-1.95625	-1.1615	-0.18	-0.49	-0.2675	-0.0405	0.1905	-0.54925	-0.29625	0.10675	-0.2435	-0.19475	-0.122	0.3525	-0.9555	-0.206	0.68525	-0.0665	-0.3185	0.732	0.77525	1.71825	-0.2755	1.1	0.993	0.8955	-0.959	-0.73875
GENE459X	BC029089	2010300C02Rik	RIKEN cDNA 2010300C02 gene	1	-0.253	-0.018	-1.4955	-0.964	0.064	1.4005	-0.3785	-0.6915	0.688	-1.87525	-0.162	-2.964	-0.17	0.011	-1.98675	-2.642	-0.949	-2.83475	-2.248	-3.1025	-0.9675	-0.265	-0.461	-2.441	-0.89375	-0.53275	-1.11575	-0.765	-0.72425	0.4455	-0.1475	0.684	0.604	0.9375	-0.10025	1.567	0.739	0.2625	1.57775	2.84575	1.139	-1.1265	-0.1395	-1.09	-0.0415
GENE401X	AK033425	Slc5a9	solute carrier family 5 (sodium/glucose cotransporter), member 9	1	-0.317	0.233	0.2045	0.726	-0.544	0.6255	0.0085	-1.9995	-0.653	0.12175	0.714	-2.405	-3.105	-1.48	-1.07875	-0.781	-1.007	-0.46175	-1.009	-0.7305	1.1705	0.274	-0.484	-1.286	-1.13775	-0.18975	-1.00475	0.79	0.48075	-0.2135	0.7685	0.892	0.986	0.1905	0.09475	1.279	-0.21	0.7805	-1.08925	-0.33025	1.726	-1.3405	-1.1685	-1.493	-1.9715
GENE189X	BC027232	Clmn	calmin	1	-0.159	0.116	-0.1725	-0.002	0.76	1.0345	1.3655	0.2095	-0.539	0.67475	-0.533	-0.936	-1.515	-0.168	-0.96475	-1.187	-1.446	-1.11675	-0.095	0.3935	0.1675	0.241	1.203	-0.055	-1.09875	-0.16975	-1.23375	-0.236	-0.30425	0.4265	0.1235	0.54	-0.306	-0.6185	1.10775	-0.686	-1.81	-0.2825	-1.03225	-0.31425	-0.319	-0.4555	-0.2405	-0.384	0.6505
GENE59X	AK050214	Rhpn2	rhophilin, Rho GTPase binding protein 2	1	-1.2795	0.0455	0.565	-0.3985	0.1425	0.537	0.366	-0.58	0.8745	-0.37775	1.1395	-2.0405	-1.1455	-0.2755	-1.31225	-2.8945	-0.2645	-2.72125	-2.5115	-1.473	-1.049	-0.8915	-1.8495	0.2995	-0.99725	-0.30725	-1.93325	-0.1785	-0.08975	0.335	-0.09	0.0935	-0.5315	-0.588	-0.40375	-0.8155	-1.7915	0.488	-1.19975	0.53625	0.1495	0.596	0.523	-0.7125	0.037
GENE296X	NM_019427	Epb4.1l4b	erythrocyte protein band 4.1-like 4b	1	-0.336	-0.088	-0.6295	0.112	-0.495	-0.3505	0.8945	0.2115	-0.066	-1.16325	-0.211	-0.59	0.097	-0.414	-1.03575	-0.23	0.079	-0.79675	-0.714	-0.5555	0.609	0.866	-0.503	-1.12575	-1.02975	-1.00875	-0.495	-0.63925	-0.3025	-0.4175	-1.018	-0.213	0.6635	0.93475	-0.971	-1.536	0.5415	0.19875	1.28775	-0.26	-1.5265	-1.5905	-0.596	-0.5835	-1.08025
GENE32X	AK046302	Il17re	interleukin 17 receptor E	1	0.617	-0.632	-0.0785	-0.119	0.26	0.3975	0.4555	0.2915	-1.892	-0.84825	0.049	-1.478	-0.117	-0.142	-0.85475	-0.292	-0.315	0.07725	0.623	-0.6395	-0.0685	-0.35	-0.336	0.315	-0.66375	-0.40875	-0.83975	-0.287	-0.78625	0.0325	0.0455	-0.42	0.109	-0.0405	0.04375	-0.383	-1.681	0.1685	1.28675	1.53675	-0.166	-1.5335	-2.1645	-1.777	-0.4455
GENE483X	AK076641	4922503N01Rik	RIKEN cDNA 4922503N01 gene	1	-0.329	0.003	0.6065	0.356	-0.177	-0.0745	-2.2715	-1.8315	-1.12	-1.37525	0.375	0.099	0.784	-0.168	-0.81275	1.313	-0.566	-0.53275	-0.9	0.0165	-0.2175	-0.537	-0.529	-1.381	-1.27175	-0.34775	-1.61375	-1.313	-0.70325	0.5785	0.6255	0.628	-0.145	0.4245	-1.02625	0.072	0.005	-0.0195	-0.47725	0.72275	-0.174	-1.0455	-3.3525	1.473	-1.2645
GENE33X	NM_008430	Kcnk1	potassium channel, subfamily K, member 1	1	-0.4275	0.4115	0.241	0.4565	-1.2205	0.591	-0.328	-0.181	-0.6915	-1.88875	-0.2555	-0.3465	0.1825	-0.5245	-2.16125	-1.4285	-1.7555	-2.27725	-1.1665	-1.053	-0.092	-0.9725	-0.5525	-3.9395	-0.10025	0.02675	-0.36925	-1.2535	-0.19075	0.002	-0.082	0.2905	-0.6615	-0.732	-0.28975	1.5435	1.0755	-0.401	-0.41775	0.67825	0.2135	-1.356	-0.826	-0.8835	-0.225
GENE341X	BC013080	Tcfcp2l2	transcription factor CP2-like 2	1	-1.932	-1.366	-0.6625	-0.86	-0.815	-0.9535	-1.7485	-0.4725	-1.453	-2.29125	0.309	-1.04	-0.146	-1.019	-1.20075	-1.211	-1.352	-1.13275	-1.668	-1.1655	0.5215	-0.087	-0.082	-1.329	-0.86875	0.59225	-1.10375	1.974	1.52575	0.5265	1.2385	1.635	0.55	-0.3705	0.33875	0.517	-1.301	1.5105	-1.51125	-1.81725	0.498	0.5475	-0.5865	-0.7145	-1.64725
GENE467X	AK028750	4732452J19Rik	RIKEN cDNA 4732452J19 gene	1	-0.1175	-0.6895	-0.324	0.0335	0.0795	-0.043	-1.511	-0.772	-0.9455	-0.15975	-0.9005	-0.0585	-0.1625	-0.9145	0.00975	0.8785	0.9125	0.93775	0.2885	0.797	1.052	0.9765	1.2765	1.0535	-0.85325	-0.41425	0.64175	0.6355	0.52025	0.888	0.618	0.8045	1.4465	1.616	0.20425	1.1055	0.6595	1.732	1.27725	0.76125	1.6435	-1.442	-0.616	-1.1765	-0.271
GENE9X	NM_007914	Ehf	ets homologous factor	1	-0.433	0.106	0.1215	-0.121	0.729	1.4655	1.1045	-1.7885	0.548	0.05975	0.587	-2.846	0.026	-0.162	-1.81675	-0.864	0.823	1.28825	-0.662	-0.9995	0.3305	0.165	0.439	-0.008	-1.32275	-1.07575	-1.91875	0.809	0.90275	0.8875	-0.6335	0.518	-0.3645	-0.65125	0.761	-1.499	-0.7365	-2.23025	-2.71825	-0.192	-2.2635	-3.0145	-2.821	-1.2855	-3.18725
GENE388X	AK088755	9530027K23Rik	RIKEN cDNA 9530027K23 gene	1	-0.867	0.172	0.0105	0	-0.508	0.3375	0.1125	-1.1335	-1.086	-0.59425	-1.042	-1.632	-1.348	-1.68	-0.98175	-0.493	-0.054	0.01925	-0.956	-0.1475	-0.2145	1.055	0.165	-0.95	-1.18175	-0.15275	-0.40175	0.799	0.34775	-0.1655	-0.0615	-0.051	0.301	0.6515	0.61375	-0.679	-0.485	0.3305	0.69075	1.10775	0.436	-0.3735	-0.6525	-0.56	-1.2395
GENE101X	AK002672	Cldn3	claudin 3	1	0.645	-0.162	0.1115	-0.303	-0.021	0.6635	0.0725	0.1015	-1.575	-0.27225	-0.358	-2.559	-0.275	-0.845	-0.58975	-1.299	-1.424	-1.16075	-0.553	-0.5955	-0.4675	-0.373	-0.533	0.466	-1.57175	-1.10375	-0.32975	-1.719	-0.79325	0.0835	0.0245	-0.481	-0.452	0.2025	0.28475	-0.469	-0.049	0.4285	1.49275	2.22375	0.147	-2.3115	-0.3345	-2.782	-0.1685
GENE117X	NM_016887	Cldn7	claudin 7	1	0.618	0.589	0.7675	0.591	0.211	0.0625	0.6685	0.1805	0.457	-0.44325	-1.256	-3.029	-0.317	-0.707	-1.24175	-0.548	0.166	-0.92075	-0.55	-0.8885	-1.2505	0.069	0.087	-0.223	-1.27475	-1.14975	-0.59475	-1.185	-1.07525	-0.2365	-0.5985	-0.506	-0.057	0.8045	0.45075	-1.208	-0.182	0.7755	1.45375	1.99475	0.499	-1.2285	-1.2295	-2.14	-1.2795
GENE361X	NM_011176	St14	suppression of tumorigenicity 14 (colon carcinoma)	1	0.811	0.249	0.3185	0.22	0.24	0.5835	0.6625	0.4835	0.757	-1.16925	0.317	-0.986	0.341	-0.418	-0.66975	0.304	-0.459	-1.12475	-0.117	-0.4375	-0.2845	-0.341	0.393	0.12	-1.01775	-0.87075	-0.52875	-0.406	-0.55425	-0.1585	-0.5645	-0.095	-0.026	0.7335	-0.12325	-0.667	-0.629	0.6555	0.85775	1.49575	-0.171	-1.4575	-0.6015	-3.175	-0.6015
GENE734X	NM_008532	Tacstd1	tumor-associated calcium signal transducer 1	1	0.577	0.254	0.2105	-0.408	-0.132	0.3655	0.0315	0.7805	0.487	0.67475	0.356	-0.673	-0.501	-0.57	-0.10775	-0.639	-0.119	-0.00975	-0.699	-0.2695	-0.9985	-1.243	-1.152	0.106	-0.48075	-0.65075	-1.73675	-0.498	-0.47525	-0.3575	-0.5825	-0.449	0.184	-0.9695	-0.08225	-2.153	-0.679	-0.5425	-1.60825	-1.12025	0.794	-0.7355	-1.2515	-3.517	-0.7845
GENE796X	AF099016	Spint2	serine protease inhibitor, Kunitz type 2	1	0.5815	0.2035	0.139	0.0045	-0.1335	0.42	0.154	0.66	1.2185	0.76225	0.1875	-0.2465	0.0905	-0.3465	-0.87025	-1.3995	0.4975	0.21475	0.2415	-0.324	0.293	0.1095	0.5425	0.7075	-0.95425	-0.93325	0.02975	-1.0245	-0.59675	-0.034	-0.574	0.2365	0.1385	0.978	-0.17675	-2.5095	-1.3155	0.924	1.19625	2.03225	1.0795	-1.883	-2.632	-2.6675	-0.399
GENE521X	NM_009678	Ap1m2	adaptor protein complex AP-1, mu 2 subunit	1	0.47	-0.507	0.0595	0.077	-0.117	0.0125	1.0395	0.0485	-0.343	-1.44825	0.095	-0.588	-1.01	-0.983	-0.49875	0.296	-0.759	-0.95275	0.044	-0.1935	-0.1085	-0.593	-0.297	0	-1.06175	-0.70675	0.17025	-0.245	-0.25625	0.1195	-0.0845	0.156	-0.023	-0.1595	0.09475	-0.073	0.257	0.9875	0.63075	1.53075	0.408	-0.8865	-0.0555	-1.635	-0.6535
GENE544X	NM_010346	Grb7	growth factor receptor bound protein 7	1	-0.3965	0.3685	-0.297	-0.1185	-0.3945	0.184	0.026	0.064	-1.1875	0.00825	-1.2655	-2.2395	-0.1595	-0.9675	-0.77325	-1.0035	-1.3335	-1.41825	-0.9385	-0.978	-0.068	-0.6005	-0.1065	-1.0465	-1.30625	0.17375	-0.63025	0.1295	0.22525	-0.182	-0.221	0.1255	0.0355	-0.343	0.61525	0.0575	1.3025	-0.323	1.16325	1.80425	-0.2645	-0.53	0.241	-1.0475	0.026
GENE525X	BC004783	Tcfcp2l3	transcription factor CP2-like 3	1	-0.163	1.003	-0.1775	0.018	0.237	1.0925	-0.2875	0.7595	-0.272	0.85075	-0.894	-0.211	-0.674	-0.574	0.82425	-0.547	-0.688	-0.34075	0.042	-0.7625	0.3365	0.931	0.549	0.745	-0.42175	0.23825	-0.17375	-0.112	-0.49925	-0.0735	0.0205	0.698	0.445	-0.43725	1.484	0.607	-0.0155	-0.05725	0.31675	2.229	-0.9675	-1.9695	-2.571	-0.1985	-1.74925
GENE744X	BC016516	Krtcap3	keratinocyte associated protein 3	1	0.3385	-0.0885	0.434	0.2085	0.5345	0.526	-1.034	-0.287	-1.1075	0.68225	-0.2385	-0.7005	-0.2735	-0.4735	-1.32525	-0.4385	-1.0685	-0.03325	-0.7095	-0.615	-0.154	-0.3345	-0.4025	-0.1975	-0.52625	-0.54025	0.08675	-0.7465	0.22725	0.197	-0.093	0.1815	-0.1115	-0.123	0.25025	1.0385	1.6325	0.881	1.15825	1.72425	-0.3395	-0.823	-1.286	-0.2405	-0.222
GENE749X	NM_133191	Eps8l2	EPS8-like 2	1	-0.873	-0.045	0.3695	0.49	0.112	0.6085	0.1795	-0.2275	-0.797	-1.07825	0.149	-1.799	-0.751	-0.421	-1.08475	-1.53	-1.486	-1.07275	-0.616	-0.2925	-0.2115	0.458	0.274	-0.057	-1.32475	-1.22775	-0.63575	-0.352	-0.55025	0.1625	-0.1625	-0.28	0.092	0.7385	0.63875	-0.408	0.103	0.0805	0.97275	2.03875	0.42	-0.1155	-0.5735	-0.399	-0.4095
GENE608X	NM_028584	Marveld3	MARVEL (membrane-associating) domain containing 3	1	-0.391	0.011	0.5405	0.369	-0.168	1.0355	-0.5235	-1.6895	-1.304	-0.59825	-0.649	-2.299	-1.45	-1.27	-2.00475	-0.424	-1.224	-0.97275	-0.603	-0.3875	0.1065	0.194	-0.079	0.198	-0.59875	-0.33675	-1.96475	-1.314	-0.28325	-0.2605	0.3245	0.437	-0.398	-0.5235	-0.71925	-0.944	-1.012	-1.7015	-2.94025	0.29375	-0.373	-1.1515	-1.6605	-1.819	-1.1545
GENE627X	NM_133351	Prss8	protease, serine, 8 (prostasin)	1	-0.006	-0.632	0.4095	0.209	0.327	-0.3915	0.8975	0.3135	-1.059	-0.86825	-0.355	-0.811	-0.577	0.358	-1.15275	-1.296	0.184	-1.04275	-0.292	-0.0075	-0.8175	-0.614	0.513	0.035	-0.60275	-1.08175	-0.52875	-0.182	-0.16025	0.0135	-0.0015	-0.288	-0.637	-0.5805	0.73375	-0.507	-0.144	2.0675	1.33675	1.99275	0.216	-0.7015	-0.6025	-1.067	-0.6505
GENE646X	NM_138653	Bspry	B-box and SPRY domain containing	1	1.4095	0.2045	-0.097	0.1755	-1.1015	0.535	-0.171	-0.979	-1.0325	-0.80475	0.8455	-3.4025	-0.0705	-0.9135	-1.74425	-0.1915	0.2545	0.71975	-0.9995	-0.785	-0.025	-0.1525	0.2365	-0.0775	-1.56425	-0.64525	-0.40825	0.6505	0.14025	0.944	0.269	0.8555	0.2855	1.309	-0.75175	1.0585	1.5855	1.523	1.46525	1.68325	1.9565	-1.186	-0.368	-3.3685	-0.958
GENE633X	BC026661	Arhgef16	Rho guanine nucleotide exchange factor (GEF) 16	1	0.358	0.283	0.0195	0.288	-0.089	-0.3505	0.8915	0.3265	-0.524	1.57975	-0.004	0.359	0.226	0.096	-0.31775	-0.368	-0.784	-0.83075	1.265	-0.8165	-0.0675	-0.187	-0.077	0.452	-0.66575	0.51025	-0.48375	-0.39	-0.69425	-0.0485	0.0335	0.604	-0.311	0.1425	-0.04425	-0.105	-0.735	0.1015	1.03375	1.33175	0.081	-0.6075	-1.7725	-1.378	-0.5835
GENE765X	NM_008756	Ocln	occludin	1	1.3845	-0.5635	0.09	-0.4225	0.5885	-1.398	-0.184	0.288	0.2015	-0.78275	0.8525	-1.8185	0.3895	-0.4965	-0.92725	-0.6705	0.5925	-1.84925	-0.2905	-0.588	-0.169	-0.0015	0.1855	-1.7915	-0.91325	-0.60225	-1.02225	0.3875	0.36825	0.216	-0.229	0.7135	-0.1935	0.342	0.62825	-0.7515	-0.0195	-0.843	-2.06675	-1.22275	0.4585	-0.186	-0.266	-0.7935	-1.521
GENE596X	NM_134109	Ildr1	immunoglobulin-like domain containing receptor 1	1	0.203	0.368	0.5575	0.459	1.139	1.0895	1.0805	-0.2935	-0.499	-0.65625	0.604	-0.871	0.145	-0.311	-1.81975	-0.754	-0.145	-0.20375	0.152	-0.8455	1.1935	0.303	0.214	1.043	-0.33975	0.36125	-1.08675	0.118	0.15975	0.8895	-0.3065	0.205	0.63	0.0285	-0.02425	0.943	0.143	0.1275	-1.55825	-0.31225	0.914	-0.9515	-2.2965	-2.626	-1.0045
GENE702X	NM_010125	Elf5	E74-like factor 5	1	-0.5835	0.0675	-0.669	-0.3515	-0.4015	1.638	-1.596	-0.041	0.3885	-2.75475	0.1545	-3.1625	0.0985	-0.6935	-1.46425	-2.6955	-0.2235	-1.64725	-4.2175	-3.312	-0.887	-0.6585	-1.1175	-0.9095	-0.44325	0.25175	-1.07225	0.2665	0.10625	1.201	0.623	1.2725	1.7125	0.904	-2.22575	1.4765	0.7025	2.503	-0.17575	0.02225	2.6825	-1.794	-1.03	-3.6395	0.13
GENE827X	BC020275	Lcn2	lipocalin 2	1	0.0265	0.9275	-0.151	0.1075	-0.0055	-1.119	0.769	1.191	1.9155	-0.69675	0.2155	-0.0365	0.1005	1.2365	-2.38225	-2.1635	0.7965	0.30375	-1.0865	-1.628	-2.883	-0.9435	-0.7705	-2.0895	-0.73325	-1.28825	-1.76725	-0.2985	-0.78675	0.122	-0.245	-1.3015	0.3975	0.164	-2.61775	-0.8365	-1.1985	-0.752	-0.49875	0.47425	1.4055	-2.576	-3.433	-3.3775	-2.235
GENE496X	AF017182	Sox10	SRY-box containing gene 10	1	0.086	0.728	0.1345	0.411	-0.37	0.3965	-0.7645	0.5895	0.369	0.14475	0.049	0.39	-0.557	0.54	0.54325	-0.134	0.253	0.00425	-0.655	0.5195	0.2025	0.016	-0.541	-0.138	-1.32075	-1.63475	1.14825	-1.176	-1.10325	-0.1215	-0.2525	-1.083	0.317	-0.2905	-0.64425	0.083	0.536	0.6075	1.87675	1.33175	-0.417	-2.2245	-1.4965	-2.208	-0.9535
GENE514X	NM_134253	Bnipl	BCL2/adenovirus E1B 19kD interacting protein like	1	1.529	0.98	0.2205	0.6	0.289	0.1095	-0.2855	-0.3915	-0.582	0.05775	-0.442	-1.393	-1.457	-0.525	-1.27775	-0.146	-1	-0.30675	-0.93	-0.7605	-1.2145	-0.964	-0.031	-1.006	-1.41575	-0.65875	-1.24375	-0.925	0.06475	-0.2265	-0.4885	-0.166	-0.816	0.2245	0.02275	-0.643	-1.325	0.1075	-1.12225	0.03175	-0.337	-1.2875	-2.1475	-2.025	-1.3975
GENE620X	AF026489	Spnb3	spectrin beta 3	1	-0.118	-0.187	0.0165	0.12	-0.03	-0.1315	-0.4755	0.2975	-0.776	-1.33825	0.087	-1.635	-0.86	-0.7	-0.53175	-1.169	-0.309	-1.04875	-0.543	-1.0365	-0.3935	0.084	-0.28	-1.474	-0.95675	-0.91275	-0.95875	0.254	0.11575	-0.0595	0.1295	0.079	0.306	0.5645	1.11975	-0.149	0.417	0.9675	1.23675	1.83275	0.064	-0.6595	0.0635	-0.111	-0.1365
GENE642X	NM_009335	Tcfap2c	transcription factor AP-2, gamma	1	-0.3965	-0.3055	0.778	0.0905	0.3725	-1.301	1.33	1.386	0.6465	0.24125	-0.1715	0.6045	-0.2755	1.3945	-0.18325	1.0025	0.8655	1.01575	0.5825	1.503	0.549	0.7015	0.4805	-1.3825	0.35875	0.29675	0.79475	0.0865	0.10625	0.242	0.018	0.2915	0.3395	0.164	0.10325	0.4985	-0.5365	0.638	0.75125	0.12425	-0.1275	-2.471	-1.54	-2.8785	-0.112
GENE354X	BC008266	2010308M01Rik	RIKEN cDNA 2010308M01 gene	1	-0.171	-0.732	-0.0585	-0.248	0.124	0.8015	0.3385	-1.3985	-1.015	-0.20225	-0.995	-2.544	-0.729	-0.407	-2.09175	-1.692	-0.811	-2.42475	-2.355	-1.0735	-1.4135	-1.043	-1.543	0.206	-1.18375	-0.57875	-0.82975	-0.138	-0.50125	0.1325	-0.2715	-0.293	0.14	-0.2385	-0.82225	0.91	-0.141	0.7175	-1.03925	0.11475	-0.74	-1.0375	-1.4715	-1.857	-0.0765
GENE685X	AK002535	0610011F06Rik	RIKEN cDNA 0610011F06 gene	1	-0.294	-0.74	-0.1415	-0.26	-0.396	0.8055	0.1465	-1.1135	-0.717	-1.28425	-1.273	-1.724	-0.833	-0.79	-1.46075	-1.224	-2.053	-2.20575	-2.1	0.2965	-0.2565	-0.073	-1.464	-0.964	-0.97575	-0.29875	0.11425	-0.233	-0.24525	0.1645	-0.1915	-0.338	-0.153	-0.3645	0.24175	0.721	0.93	0.3805	0.70175	1.41175	0.24	-0.5055	-0.6145	-0.738	0.3965
GENE846X	NM_133699	Atp6v1c2	ATPase, H+ transporting, V1 subunit C, isoform 2	1	-0.4995	0.9845	0.361	0.6395	0.2075	1.288	-2.298	-0.981	-0.7815	-1.10175	-0.3275	-2.3985	-3.6955	-1.5845	-0.70825	-1.9035	-1.3985	0.50275	-2.0175	0.617	0.892	0.2085	0.2545	-0.8865	-1.38825	-2.25125	0.77075	-0.2495	0.70725	0.204	0.747	0.8125	1.4085	0.393	-0.03575	0.5665	0.6795	1.547	0.68725	-1.15575	1.7985	-1.871	-1.716	-2.8085	-1.351
GENE504X	BI077544	LOC434437	similar to aminomethyltransferase	1	0.441	0.184	0.6925	0.491	-0.263	0.1985	-1.3545	1.5185	0.373	-1.75925	-0.391	-0.156	-0.405	0.392	-0.52175	-0.898	-1.25	-1.83675	-1.316	-0.9825	-1.0675	0.109	0.08	-1.462	-0.92575	-1.04375	-0.66275	-0.421	-0.22225	0.1995	-0.0785	0.172	0.542	1.1395	0.38675	0.252	-0.79	0.7045	0.00075	1.34775	1.39	-1.8485	-0.4925	-1.368	-0.5865
GENE563X	BC003903	Gstt3	glutathione S-transferase, theta 3	1	0.5885	0.8105	-0.036	0.7175	-0.1005	-1.095	-0.741	1.407	0.4005	-1.09375	-0.7035	-0.8655	-0.0395	-0.0735	-1.74825	-2.0635	-0.1285	-1.83725	0.0155	-0.189	-1.177	-0.4435	-0.1765	-1.9045	-0.36425	0.15675	-0.86525	-0.5585	-0.81775	0.103	-0.381	-0.3105	0.1425	0.449	-2.04975	0.5915	0.0515	0.723	0.15125	1.67125	0.3655	-1.339	-1.678	-0.5485	0.288
GENE729X	AK036793	BC038613	cDNA sequence BC038613	1	-0.225	-0.402	-0.6385	-0.32	0.183	-1.4345	0.4415	-0.7195	-0.637	-0.85925	-0.161	-1.105	0.475	-0.768	-1.40275	-0.112	-0.084	-1.23675	-0.772	-0.5545	-0.6125	0.193	0.669	-0.971	-1.06475	-0.36075	-0.69075	0.469	0.40375	-0.6975	-0.2285	0.127	-1.108	-0.0125	0.47875	-0.895	-1.771	0.2995	0.63975	1.28875	0.064	-0.5505	-0.4105	-1.165	-0.5975
GENE57X	BC005685	BC005685	BC005685	1	-0.982	-1.151	-0.6475	-0.65	-0.084	-1.1015	-0.3015	-1.4735	-1.608	-1.23325	-1.617	-1.243	-1.242	-2.429	-1.20575	-1.862	-1.743	-1.08275	-0.481	-1.0355	-1.4595	0.918	-0.041	-0.491	-1.10375	-0.96975	-0.53875	-1.143	-0.51525	-0.0885	0.3165	1.357	-0.387	0.2375	-0.62925	-0.645	-0.644	0.4065	-0.04125	0.18075	-0.971	-1.4725	-0.3585	-0.813	-1.2205
GENE164X	BC026636	1810010G06Rik	RIKEN cDNA 1810010G06 gene	1	-1.389	0.59	-1.6025	-1.008	-1.305	-1.7735	-2.1315	-1.0345	-1.04	-2.69325	0.65	-1.142	-0.354	-1.434	-2.06275	-2.6	-1.098	-2.48075	-3.2	-1.8085	-1.8815	-1.709	-2.413	-3.234	-0.85275	0.67525	-0.75575	0.415	0.51275	0.9935	1.5485	1.482	0.13	0.3845	-1.32725	-0.326	-1.855	1.8955	2.85475	-0.74525	0.439	-0.6485	-0.7005	-1.329	0.2035
GENE251X	NM_008486	Anpep	alanyl (membrane) aminopeptidase	1	-0.833	-0.899	0.1125	-0.191	-1.089	-0.4565	-1.3695	-0.6385	-0.999	-0.13025	0.219	-1.675	-1.61	-0.748	-1.12075	-1.695	-2.02	-1.12875	-1.963	-2.1955	-1.6725	-0.926	-0.9	-1.316	-0.49675	0.20325	-1.45275	-0.605	-0.67125	0.6145	0.7085	0.82	0.285	-0.4855	-1.13125	0.314	0.062	0.6215	0.45775	0.17975	1.698	-0.2865	0.7375	-1.846	1.2085
GENE502X	NM_133892	Lao1	L-amino acid oxidase 1	1	-1.002	0.362	0.1195	1.749	-0.339	-1.2835	-3.1365	-1.0685	-1.651	-1.04825	-1.152	-1.15	-4.206	-1.13775	-2.587	-2.647	-1.66975	-2.328	-1.6005	-1.1795	-2.834	-0.215	-2.211	-0.68275	-0.41675	-1.32475	4.016	3.75875	1.4365	4.1125	3.294	2.049	2.4245	-1.39125	0.799	1.394	3.9935	2.00775	0.89275	4.652	0.3675	-0.8745	-0.085	-0.5795	0.60775
GENE445X	NM_008034	Folr1	folate receptor 1 (adult)	1	-1.144	-1.304	0.2825	-0.165	-0.305	-0.9265	-0.1285	-1.1995	-1.863	-0.97325	0.221	-1.254	-2.06	-1.543	-2.05875	-1.851	-1.203	-1.69275	-1.945	-2.1165	-1.6045	-1.019	-1.073	-2.377	-0.42575	-0.76275	-1.60575	0.182	0.21775	1.2215	1.2855	0.284	0.613	0.9035	-1.46925	1.008	0.18	3.2485	1.89675	0.17875	1.681	0.8265	0.9855	0.525	-0.3605
GENE464X	NM_013842	Xbp1	X-box binding protein 1	1	-0.583	0.444	0.4925	0.868	-0.026	-2.2405	-0.7525	-1.7975	-2.709	-1.94925	-1.5	-1.97	-2.893	-1.646	-1.85375	-2.047	-2.839	-1.45975	-1.218	-2.0565	-0.7465	-1.867	-1.677	-2.402	-1.27375	-0.89075	-1.79475	0.793	0.50775	-0.0355	1.2955	1.181	0.627	-0.3165	-0.40325	0.508	-0.366	1.4865	-1.42625	-2.09725	0.492	1.0365	0.4005	-1.048	-0.9845
GENE807X	NM_134249	Timd2	T-cell immunoglobulin and mucin domain containing 2	1	-0.999	0.102	0.0125	-0.294	-0.599	-0.8345	-1.4225	-0.5095	-1.122	-0.98925	-1.037	-0.703	-1.383	0.606	-0.65175	-1.241	-1.432	-1.15975	-1.63	-0.9795	-1.1445	-1.018	-1.333	-0.824	-0.93175	-0.10875	-0.67675	0.184	-0.04825	0.4975	0.7555	0.412	0.799	0.2275	-0.57025	0.871	0.723	0.5625	0.22475	0.31575	-0.419	0.1925	-0.1205	0.319	-0.6925
GENE822X	NM_028725	4632417N05Rik	RIKEN cDNA 4632417N05 gene	1	-0.9235	-0.7325	-0.724	-0.6715	-0.4645	0.792	-0.826	-0.556	-0.4825	-0.79775	-1.4685	-1.6935	-1.0445	-1.1745	-0.75525	-1.3275	-0.9085	-0.78325	-1.3245	-1.072	-0.086	0.1505	-0.6265	-0.9195	-0.78825	0.08075	-0.95125	0.9925	0.77625	0.398	0.275	0.8535	0.8065	0.933	-0.86175	1.2255	1.4085	0.317	0.03325	0.37125	2.7245	-1.605	-0.309	-2.8355	0.646
GENE732X	BC010843	BC010843	cDNA sequence BC010843	1	-1.576	0.502	-0.5515	0.198	-0.053	-0.7165	-0.6105	0.2015	0.152	-1.60725	-0.379	-1.105	-0.63	-0.272	-1.91175	0.31	-0.163	0.94425	-0.807	-1.0365	-0.9905	0.236	-0.052	-2.389	-0.87875	-0.57975	-1.09875	0.3	0.16975	0.1915	-0.0035	0.341	0.819	1.5215	0.13875	-0.611	-0.159	0.7845	1.10575	1.94875	1.06	-1.4155	-1.2695	-0.365	-0.4885
GENE660X	BC011274	BC029169	cDNA sequence BC029169	1	-2.829	0.48	-1.8485	-1.329	-1.856	-0.8325	-1.3075	-1.8695	-3.721	-1.82625	-3.023	-3.488	-3.933	-3.751	-2.59775	-2.405	-3.333	-3.28375	-1.176	0.3215	0.3015	0.777	1.206	-2.026	-2.08475	-2.04875	-1.08275	-0.099	-0.06425	-0.2275	0.2445	-0.252	0.566	0.9695	0.13375	-2.524	-1.611	1.5295	1.26475	0.95475	0.872	-2.1365	-0.6075	-1.805	-1.1975
GENE336X	BC019410	1810013B01Rik	RIKEN cDNA 1810013B01 gene	1	0.059	-0.107	0.4035	0.683	0.526	-0.6095	-0.3545	0.1475	-0.35	-1.05625	-1.581	-0.675	-1.305	-1.752	-1.34375	-1.957	-2.565	-2.38175	-0.205	-0.7015	-1.2875	-0.35	-0.57	-1.652	-0.61375	-0.63075	-0.91975	-0.801	-0.62925	0.0615	-0.0335	-0.291	0.077	-0.1985	0.48575	1.097	0.004	1.4885	1.38375	1.75175	0.04	0.3345	-0.7455	-0.545	0.2665
GENE739X	NM_024208	Echdc3	enoyl Coenzyme A hydratase domain containing 3	1	-0.3255	-0.7735	-0.83	-1.2735	-0.0475	-0.764	0.123	-1.411	-0.9745	-1.02775	-0.6955	-1.4415	-1.1795	-0.2595	-1.38225	-2.3025	-0.9685	-2.11125	-1.6185	-1.27	-0.914	-0.3045	0.0885	-0.4655	0.01175	0.13275	-0.26325	0.0425	-0.10875	0.506	0.713	0.2495	1.1875	0.46	-1.18675	1.2905	0.2485	0.166	0.06625	-0.13275	0.6975	-0.137	0.377	-0.9515	0.754
GENE427X	BC004728	BC004728	cDNA sequence BC004728	1	-1.0305	0.6265	0.484	-0.2255	0.1315	0.627	0.157	0.286	-1.4515	-1.12275	-0.8105	-2.7055	-1.2315	-1.3125	-0.67325	-1.5235	-1.3525	-1.18425	-1.1345	-1.025	-0.914	-0.7055	-0.4695	-1.4825	-1.07125	-0.04325	0.14175	0.1845	0.22325	0.467	0.118	-0.0235	0.7745	-0.125	-0.05875	0.8795	0.8215	1.802	1.42725	1.21225	1.7635	-0.354	-0.652	-0.9775	0.006
GENE618X	AF374266	Srebf1	sterol regulatory element binding factor 1	1	0.179	-0.568	1.0345	0.755	0.348	0.0305	-0.1035	-0.9455	-1.248	-0.75725	-0.613	0.479	-0.915	0.018	-0.94575	-1.544	-1.355	-2.04275	-0.939	-0.6795	-0.9525	-0.905	-0.619	-1.693	-1.22975	-0.62775	-0.39075	-0.902	-0.61625	0.5875	0.2435	-0.194	0.577	-0.0745	0.42875	-1.056	-1.317	2.0895	1.85475	1.61775	1.19	0.6905	0.8755	-1.664	0.6255
GENE583X	BC025548	BC010552	cDNA sequence BC010552	1	-0.7565	0.0035	-0.13	0.2855	0.5155	0.105	1.613	-0.219	0.8345	-0.66675	0.0495	-0.3975	0.3395	0.5375	-0.89025	0.5535	0.8765	-0.40225	-0.5775	-0.313	-1.208	-0.7875	-0.3115	-0.6175	-0.66825	-0.35525	-1.32125	-0.6175	-0.64175	1.012	-0.331	-0.2745	1.1345	0.567	0.33625	0.0785	-0.2385	-0.561	-0.66975	-1.04275	0.7475	-0.364	-0.969	-1.1455	-0.275
GENE632X	NM_010112	Efs	embryonal Fyn-associated substrate	1	-1.188	-0.798	-0.6695	-0.843	-0.464	0.1845	-0.7355	-0.3225	-0.168	0.31775	-0.302	0.788	-0.335	0.275	-0.39975	0.278	0.107	0.11525	1.225	0.4255	0.2345	-0.137	0.074	0.531	-0.44975	-0.07075	0.48625	-0.748	-0.21925	0.0985	-0.0135	-0.091	-0.52	-0.3045	0.62275	0.096	0.204	0.1185	1.03875	0.79975	-0.514	-0.1865	0.1555	-0.802	-0.1475
GENE839X	AK077630	Gyltl1b	glycosyltransferase-like 1B	1	-0.5875	0.0985	0.125	-0.1245	-0.0955	-0.597	0.501	-0.061	0.8105	-0.15375	1.0645	1.2585	0.8945	1.2515	-0.27525	0.9195	1.9605	1.79375	0.4095	1.403	1.46	2.1535	0.9895	-0.3015	0.12775	-0.64525	1.52675	0.3735	-0.10575	1.369	0.736	0.2975	1.2515	1.789	0.05625	-1.1135	-1.1385	0.07	2.41025	1.13025	-0.6385	-1.494	-1.486	-1.4315	-0.659
GENE808X	NM_008635	Mtap7	microtubule-associated protein 7	1	0.151	-0.012	-0.4515	-0.135	0.111	-0.8165	0.8275	-0.0055	0.331	0.20975	0.86	0.26	0.385	-0.533	-0.75775	0.822	1.822	0.75525	1.394	0.3835	0.1105	0.309	0.534	-0.286	-0.53275	-0.75775	-0.69475	-0.28	-0.03625	-0.1215	-0.6875	-0.401	-0.34	-0.1495	0.55275	-1.13	-0.58	-0.7245	-1.63425	-0.77725	-0.414	-0.4525	-0.5745	-0.53	-0.8455
GENE400X	NM_008687	Nfib	nuclear factor I/B	1	0.1825	0.1095	-0.543	-0.2485	-0.2215	-0.126	0.037	0.691	0.5675	0.09025	1.0275	0.7995	0.6705	0.2555	1.00175	0.6195	0.8715	0.47275	0.0705	0.95	0.493	0.4435	0.4195	-4.7695	0.11675	-0.81025	-0.75425	-0.3795	-0.32375	0.451	-0.004	0.1165	0.8385	0.243	-0.11975	-0.4865	-0.3525	-1.385	-1.40075	-2.65375	0.9695	-0.221	-0.685	-2.9185	0.002
GENE710X	U89915	U89915	U89915	1	0.674	0.524	0.3755	0.59	0.523	0.1525	0.6965	0.8275	1.256	0.70275	0.052	-0.777	0.066	-0.364	-0.47475	-0.078	1.072	0.24425	0.246	-0.2165	-0.2615	0.625	0.383	-0.811	-1.09775	-0.92075	-0.87975	-0.539	-0.81825	-0.3105	-0.8675	-0.331	0.166	0.1535	-0.73625	-2.195	-0.928	-1.2315	-2.28725	-1.49725	0.118	-0.5745	-0.3055	-2.922	-0.3255
GENE772X	AK046220	Zfp612	zinc finger protein 612	1	-1.3125	-0.3385	-0.163	0.1355	-0.8455	1.679	0.655	-0.31	0.7715	-1.92175	-0.1875	0.0295	-0.7505	-0.2715	-0.43325	0.5315	0.2295	-0.69125	-0.2115	0.741	0.343	1.2505	1.4595	0.0445	0.65575	0.00075	-0.82625	0.2345	0.36825	-0.06	0.023	0.0195	0.6505	-0.374	0.29125	0.3825	0.2015	-0.988	-1.61575	-1.98275	-0.0585	-0.143	-0.26	0.0695	-0.103
GENE607X	AK083271	Usp43	ubiquitin specific protease 43	1	-0.1365	0.1725	-0.263	-0.2305	0.2895	0.472	0.616	-1.237	-0.8805	0.47425	-0.6605	-1.2495	-0.4025	-1.1025	-0.85125	0.1095	-0.7605	0.45075	-0.0115	-0.556	1.03	0.4025	0.2705	-0.1715	-1.39325	-0.46925	-0.97225	-0.1955	-0.26675	0.534	-0.154	0.7045	-0.4085	0.378	0.39625	-0.2585	-1.0345	-1.151	-0.31875	1.28925	0.6965	-0.079	-0.831	-1.1935	-0.965
GENE567X	AK017076	4933436C20Rik	RIKEN cDNA 4933436C20 gene	1	-1.0495	-0.6595	-0.478	-0.0575	-0.2715	-0.784	-0.057	-0.942	-0.6025	-0.56575	-0.5765	-1.4895	-0.2905	-0.2975	-0.85425	-0.2545	0.0535	-0.37325	-0.4515	0.232	0.313	0.8615	0.4845	-0.1715	-0.07725	-0.49825	-0.93425	0.5805	0.58525	1.013	0.612	0.5195	0.2425	-0.405	0.72725	0.5885	-0.3965	0.25	-1.29875	-0.24875	-0.8965	-0.106	-1.331	0.5785	-0.477
GENE731X	AK028895	4732467L16Rik	RIKEN cDNA 4732467L16 gene	1	-0.114	-0.002	-0.3935	0.131	-0.197	-0.7565	1.1285	-0.2395	-0.98225	-0.471	-0.561	0.005	-0.097	0.19025	-0.46	-1.488	-1.48675	-0.936	0.2645	-0.8065	-0.036	0.099	-1.696	-0.79075	-0.46075	0.08325	-0.661	-0.42325	-0.9325	-0.2075	-0.128	-1.004	-0.1945	0.63475	-0.067	0.7	0.1675	0.55075	0.80475	0.002	0.5375	0.207	-0.2245	0.55075	-0.7905
GENE672X	NM_008281	Hpn	hepsin	1	1.2965	-0.4655	0.877	0.6275	0.4025	0.991	1.646	1.334	2.1775	0.06725	-0.4315	-1.3975	1.3985	1.1555	0.23775	-1.9425	-1.3555	-0.78525	-0.7905	-2.594	-1.616	-1.2535	-1.7435	0.9405	-0.53425	0.05275	0.54775	-1.2855	-1.23375	0.559	-0.466	0.6515	0.3325	0.397	-0.26675	1.5125	1.5505	0.3	1.69325	1.76025	0.5135	-0.079	0.051	0.4355	0.228
GENE680X	NM_027819	9030405D14Rik	RIKEN cDNA 9030405D14 gene	1	0.281	0.304	-0.3135	0.122	0.918	2.1095	0.2395	-0.6925	-0.903	1.77175	-1.19	-1.198	-0.547	-0.959	-0.42775	1.069	0.767	0.64425	0.729	0.2215	0.6305	1.23	2.221	-1.253	-1.07575	0.12725	0.12125	1.428	1.12875	-0.7615	-1.0725	-0.832	-0.032	0.8695	0.69475	-0.368	-0.594	0.6875	-0.02725	0.52775	0.949	-0.0325	-0.8985	-0.997	-0.9185
GENE688X	AK078890	Tmprss4	transmembrane protease, serine 4	1	-0.009	2.631	-0.0365	0.136	0.924	3.0995	0.7745	-1.8185	-0.341	0.99575	-0.035	-1.954	-1.334	-2.49	1.566	-0.775	2.97025	-1.228	-0.2925	0.8965	1.448	0.868	-0.015	-1.05875	0.11825	1.14125	2.846	2.46075	-0.2205	0.5965	0.526	-0.12	1.5625	1.65275	0.213	0.521	1.3165	0.04975	-0.21525	2.43	1.1245	1.0645	-0.047	-0.3115	-0.94325
GENE726X	NM_008116	Ggt1	gamma-glutamyltransferase 1	1	0.394	-2.936	0.1285	-0.069	-0.482	-1.3755	-2.0975	0.8555	0.754	-2.08825	0.901	2.744	3.139	0.906	-1.19475	-1.51	-0.54	-2.33375	-1.293	-3.3645	-2.1115	-2.156	-1.736	-3.192	1.86425	1.30225	1.52825	0.799	1.02975	2.4305	1.4735	2.337	2.116	2.2745	-2.31225	2.538	-0.266	1.8495	3.12975	1.68175	2.856	0.7155	-1.5535	-1.757	2.3905
GENE689X	AK010983	Rpl18a	Ribosomal protein L18A	1	-0.267	-0.434	0.2375	0.899	-0.313	-0.5375	0.4655	-0.0295	-1.326	-0.73225	-0.686	-0.253	-0.648	0.503	-1.13475	-0.586	-0.385	0.17725	-0.262	0.8925	0.2825	-0.121	0.193	-0.389	0.54325	-0.58075	1.01525	0.05	0.68175	0.4745	0.4135	-0.406	0.763	0.1505	1.62775	-0.245	-1.392	2.2355	1.32775	0.97575	0.426	-0.4555	-0.4905	-2.907	-1.0505
GENE78X	AK077633	Mycbp	c-myc binding protein	1	-0.168	0.681	0.0825	-0.206	-0.836	-0.5165	-0.4005	-1.7565	-0.076	-0.48425	-0.598	-0.94	-0.736	-0.176	-0.12375	-0.928	-1.244	-0.10975	-0.951	-1.8735	0.0745	0.053	-1.186	-0.846	-0.58875	0.78625	-0.57475	0.059	-0.36125	-0.2355	-0.1565	0.681	-0.181	-0.6735	-1.51725	1.619	1.717	-0.8575	0.60375	-0.18725	0.435	-0.1755	0.1685	0.659	-0.5055
GENE124X	NM_025446	Aig1	androgen-induced 1	1	0.749	0.503	0.4675	-0.075	-0.501	0.8235	0.2435	-1.1895	0.471	0.47975	-0.225	-0.971	-0.248	0.451	-1.13875	-0.8	-0.992	-0.96875	-1.597	-0.4705	-0.4895	-1.32	-0.585	-0.55	-0.69275	-0.10375	-0.33675	-0.278	-0.44625	-0.7445	-0.9045	-0.468	-1.024	-0.5245	-0.56825	0.576	0.969	-0.3085	-1.24225	0.46275	-0.047	-0.1945	0.1515	-0.051	-0.9485
GENE158X	NM_011560	Tcte3	t-complex-associated testis expressed 3	1	3.0255	0.3205	0.312	0.1185	-0.1595	-0.948	-0.264	-0.682	-1.2575	-0.88975	-0.4465	-0.3285	0.2505	-0.1595	-0.02125	-0.1785	2.1165	0.13975	0.3405	-0.444	-0.017	0.0385	-0.3395	1.3425	-1.20025	-0.22225	0.26375	-0.8595	-1.35575	0.122	0.076	0.1045	-0.5815	-1.048	-1.01575	2.7155	0.4315	0.27025	0.29725	0.6745	-0.149	-0.042	0.0275	-0.635	-0.21575
GENE135X	AK017577	5730419I09Rik	RIKEN cDNA 5730419I09 gene	1	2.205	-0.903	-0.9365	-0.668	-0.488	-0.0515	0.0445	-0.5525	-1.8	-1.24525	-0.285	0.127	-0.996	-0.338	-0.28475	-0.119	-0.589	0.20825	0.49	-0.7185	0.1585	-0.191	-0.166	0.257	-0.16275	-0.13775	-0.67975	-1.323	-0.61825	-0.1765	0.1965	0.672	-0.05	-0.5745	-0.35525	0.433	-1.069	-1.7345	-1.41225	-0.83625	0.376	1.0985	0.7195	-0.431	-0.2525
GENE88X	AK032678	2310061A22Rik	RIKEN cDNA 2310061A22 gene	1	3.152	0.521	0.2825	0.399	-0.082	0.7995	0.0565	-0.0655	-0.854	0.54575	0.418	1.309	-0.389	0.433	0.08825	-0.727	-0.705	-0.20475	0.66	-0.0475	0.0735	-0.981	-0.985	1.268	0.05525	-0.40875	-0.70175	-0.614	-0.28925	-0.1675	-0.1885	-0.292	-0.968	-1.3045	0.03775	0.225	-0.083	-1.5075	-2.04125	-1.03225	-0.897	-0.0855	0.1825	2.294	-0.5125
GENE198X	AK014559	Ppfibp1	PTPRF interacting protein, binding protein 1 (liprin beta 1)	1	4.16	-0.049	0.1865	-0.395	0.109	1.0045	-0.4715	-1.0905	-0.6	0.01075	-0.336	0.098	-0.861	-0.181	-0.61075	-0.03	-0.288	0.35025	0.385	-0.3145	-0.1585	0.65	0.268	0.632	-0.53775	-0.01975	-0.85175	-0.374	-0.58025	-0.7545	-0.5725	-0.232	-1.336	-2.6095	-0.83825	-0.217	-0.843	-0.9965	-1.83225	-2.10825	-1.471	0.0265	0.6365	3.545	-0.1525
GENE683X	AK030045	1200009B18Rik	RIKEN cDNA 1200009B18 gene	1	2.6735	-0.2455	0.017	0.1645	-0.1705	0.739	-0.311	-0.108	-1.1395	-0.36475	-0.4555	0.1975	-1.1985	-0.8285	-0.10425	-0.3705	-1.3745	-0.05925	-0.8765	-0.659	0.077	-0.2765	-0.7155	0.2415	-0.40825	0.07875	-0.94425	-0.3725	-0.22275	-0.433	-0.133	0.0355	-0.6085	-3.128	-0.44375	0.5545	-0.1335	-1.35	-1.51775	-1.94375	-0.5865	0.548	0.142	-0.0275	-0.901
GENE452X	BC004678	AW123240	expressed sequence AW123240	1	4.255	-0.328	-0.3345	-0.95	-1.085	0.5605	-0.8955	-0.4835	-0.685	0.22075	-0.184	0.217	-0.189	0.122	-0.21175	-0.338	-1.015	0.01425	-0.941	-0.0475	0.2325	0.289	-0.043	-0.166	0.40725	0.43625	0.16125	0.185	-0.17625	-0.0875	0.4165	0.187	0.252	-0.4905	-0.48925	0.855	0.65	-0.7385	-1.56625	-1.55625	0.152	0.5265	0.7355	0.969	0.8165
GENE69X	NM_138757	4933424B01Rik	RIKEN cDNA 4933424B01 gene	1	4.1645	0.3365	-0.077	0.3555	-0.4565	0.889	0.532	0.294	0.6715	0.62125	0.1865	0.6665	-0.3885	0.4475	-0.45225	0.4165	0.3315	0.37375	0.6545	-0.109	0.287	0.4365	0.3535	0.5555	-0.28025	-0.53525	-1.18925	-0.1115	-0.21975	-0.293	-0.542	-0.0845	-0.0155	-0.618	-0.70175	-0.1735	-0.6605	-1.43	-1.59775	-2.19975	0.7245	-0.426	-0.278	-1.4225	-0.362
GENE752X	BC027061	BC027061	cDNA sequence BC027061	1	3.2525	0.0065	0.209	-0.3475	0.6295	1.422	0.183	-0.013	0.2945	0.52425	0.2485	0.3235	0.0885	0.2675	-0.3965	0.8025	0.02775	-0.6795	-0.196	-0.552	-0.0865	-0.0825	0.6565	-0.52625	-0.12625	-1.21525	0.4025	0.40725	-0.137	-0.536	-0.5465	-0.1345	-1.02	-0.22975	0.1335	-0.5325	-0.983	-1.05875	-1.93675	-0.4895	0.146	0.199	1.5055	-0.66	-0.59075
GENE266X	U76426	Kras2	Kirsten rat sarcoma oncogene 2, expressed	1	3.97	1.113	0.7115	0.293	1.003	0.4575	0.5325	0.7655	-0.125	0.72675	0.963	0.96	0.689	0.821	0.34225	1.128	1.031	1.24225	0.366	0.3235	-0.4125	-0.228	0.248	0.989	0.06625	-0.82175	-1.04275	-0.957	-0.16425	-0.1435	-0.7285	-0.418	-0.07	-0.0765	0.55675	-1.834	-1.773	-0.2735	-1.49225	-1.99625	-1.58	-0.0515	-0.4485	-1.109	-0.6825
GENE62X	AA518189	Kras2	Kirsten rat sarcoma oncogene 2, expressed	1	4.375	0.878	1.0225	0.505	1.153	0.8025	0.4065	-0.1655	0	0.72875	0.734	0.569	0.174	0.554	0.32225	0.486	0.436	0.69425	-0.129	0.1225	-0.4635	-0.959	-0.835	0.096	-0.18375	-0.52675	-0.69775	-1.204	-0.43125	-0.3005	-0.3625	-0.025	-0.781	-0.6005	-0.05425	-0.426	0.509	-1.0525	0.30975	-0.30225	-0.971	0.2215	-0.0575	0.639	-0.6255
GENE562X	X00485	Kras2	Kirsten rat sarcoma oncogene 2, expressed	1	3.568	0.973	0.5925	0.193	0.811	0.7595	0.7235	0.0515	0.763	0.73475	0.798	0.799	0.548	0.938	0.28725	1.213	1.409	1.12125	0.509	0.1275	-0.3775	-0.563	-0.089	0.44	-0.31875	-0.62575	-0.38375	-1.109	-0.49925	-0.2365	-0.7365	0.088	-0.317	0.2825	-0.02925	-0.49	-1.1095	-0.42625	-0.14225	-1	0.3355	-0.7795	-0.349	-0.7515	-1.20125
GENE825X	BC014700	4930469P12Rik	RIKEN cDNA 4930469P12 gene	1	3.234	0.176	0.4295	0.272	-0.095	0.1435	-1.4185	1.0405	-0.028	-0.24925	-0.24	0.144	-0.355	-0.352	0.27225	-0.586	-0.212	0.50925	-0.238	0.0925	-0.5155	-0.052	-0.197	0.173	-0.32275	-0.23675	-0.33575	-0.116	-0.45025	-0.5585	-0.2395	1.901	-0.307	-0.8145	-2.72725	-0.901	-0.03	0.3385	-0.57125	-0.18725	0.129	0.2045	-0.8565	0.448	-1.4775
GENE21X	X61453	Nckap1	NCK-associated protein 1	1	0.625	0.625	0.4775	-0.044	0.249	-0.4695	-0.0585	0.0715	1.754	0.34675	0.602	0.558	2.306	1.462	0.13125	0.665	2.232	-0.53475	0.719	-0.4495	-0.6195	-0.766	-0.467	0.755	0.24925	-0.41575	-0.27375	-0.437	-0.31625	-0.0595	-0.2725	-0.11	-0.602	-1.0675	0.18775	0.343	0.06275	-0.33125	-0.599	0.7395	-0.7325	0.062	-1.6605	-0.74225	-0.4935
GENE113X	AF056972	Gnaz	guanine nucleotide binding protein, alpha z subunit	1	0.737	-0.213	0.2675	-0.001	-0.066	-1.3105	0.5345	-0.2525	2.04	-0.37225	-0.289	0.892	1.537	1.512	-0.29475	1.253	1.629	0.12025	1.201	0.3945	-0.7805	-0.701	-0.36	0.034	-0.23575	-1.32475	0.20225	-1.453	-0.83425	-0.6595	-0.7505	-1.026	-0.212	0.3745	0.10875	0.131	-0.5235	0.66375	0.57775	-0.104	-0.1335	-0.8275	-0.883	-1.4675	-0.52525
GENE338X	NM_019653	Wsb1	WD repeat and SOCS box-containing 1	1	0.681	0.732	-0.1665	0.642	-0.641	0.3335	0.8485	-0.4395	0.539	-1.21625	0.432	0.597	0.885	-0.256	0.48525	0.489	0.835	-0.06875	3.423	-0.0665	-0.2475	-0.758	-0.834	0.126	-0.11275	-1.21775	-0.98775	-0.778	-0.50325	-0.3955	-0.4285	0.24	0.709	0.2695	0.10075	-1.085	-0.491	-0.6825	-0.54725	-1.72425	0.271	0.1845	0.0195	-0.42	-1.3935
GENE229X	NM_008778	Pak3	p21 (CDKN1A)-activated kinase 3	1	1.2515	0.2605	0.48	-0.3905	0.5035	0.684	1.282	0.117	0.2505	1.60325	0.5975	1.7715	1.1725	1.0895	-0.01025	0.2045	1.3355	0.00075	2.3155	0.556	-0.453	0.1935	-0.0835	1.1715	0.44175	-0.32625	-0.77725	-0.1235	-0.00575	-0.373	-0.361	-0.4025	-0.5455	-0.343	0.37925	-1.0745	-0.2235	-0.894	-1.12775	-0.04175	-0.0485	0.613	0.248	0.5385	-1.003
GENE137X	AK040753	Atp7a	ATPase, Cu++ transporting, alpha polypeptide	1	0.434	0.159	0.2035	-0.387	-0.42	-0.2315	-0.5135	-0.2295	0.005	0.01275	-0.047	-0.282	-0.729	-0.665	-0.02975	0.127	-0.7	0.12725	-0.759	-0.5745	0.0545	-0.538	-0.474	-0.06	-0.15575	0.41925	-0.36575	0.625	0.34375	-0.4025	0.0075	0.295	-0.682	-3.0025	-0.91325	-1.795	-1.543	-1.0615	-0.73125	-2.08625	-0.935	0.0175	-0.0755	3.815	-1.8725
GENE306X	BC006682	Eif2s3x	eukaryotic translation initiation factor 2, subunit 3, structural gene X-linked	1	0.2835	-0.8535	-0.18	0.1325	-0.4115	-0.594	0.39	0.469	-0.5445	-0.12975	-0.3455	0.3655	0.0575	-0.5845	-0.42725	-0.0025	0.5115	-0.04425	0.4675	0.172	-0.101	0.3565	0.2075	-0.4265	-0.13125	-0.63525	-0.79525	0.1015	0.32125	-0.178	-0.611	-0.5465	-0.0385	-0.222	0.40325	-1.6015	-2.1055	-0.4	-2.60575	-2.69975	-0.6815	-0.972	-0.969	-0.7755	-0.359
GENE177X	NM_025859	Arl1	ADP-ribosylation factor-like 1	1	-0.406	0.209	0.0985	0.131	-0.137	0.6535	-0.8545	-1.5705	-0.196	-0.25125	-0.101	0.413	-0.315	-0.389	-0.77675	-0.901	-0.114	-0.34375	-0.991	-0.5795	0.0765	-0.486	-0.942	0.104	0.28225	0.59825	-1.23375	0.478	0.02775	-0.0405	0.0695	0.017	0.072	-0.7125	-0.80025	0.695	0.997	-1.8685	-2.03725	-2.44625	0.036	-0.1965	-0.0865	-1.438	-0.7045
GENE332X	NM_025356	Ube2d3	ubiquitin-conjugating enzyme E2D 3 (UBC4/5 homolog, yeast)	1	-0.137	0.046	0.1285	-0.047	-0.107	-0.1605	0.2545	-0.5605	-0.282	0.01975	0.132	0.123	0.046	-0.313	0.13725	-0.797	0.033	0.10625	-0.894	-0.7575	0.1105	0.262	-0.595	0.517	-0.13875	-0.11175	-0.63775	0.12	-0.11625	-0.3045	-0.1625	-0.213	-0.344	-0.7785	-1.03525	-0.137	0	-0.8845	-1.98925	-2.39925	0.313	-0.1145	-0.0045	-1.958	-0.9335
GENE169X	NM_134054	1110002B05Rik	RIKEN cDNA 1110002B05 gene	1	-0.3245	-0.4525	-0.007	-0.0465	-0.4055	-0.205	-0.867	-1.428	-0.3395	-0.62175	-0.3645	0.0155	-0.0545	-0.3675	-0.66625	0.3115	0.1145	-0.03925	-0.1835	-0.203	0.289	-0.7745	-0.4145	-0.2875	0.56575	0.05975	-0.78525	0.4315	0.52525	0.29	0.582	0.0595	0.2145	-0.98	0.24725	-0.2745	-0.4305	-0.577	-1.52875	-2.51875	-0.1105	0.601	1.022	0.2445	-1.255
GENE55X	NM_025541	Asf1a	ASF1 anti-silencing function 1 homolog A (S. cerevisiae)	1	-0.036	0.129	-0.0645	0.271	-0.627	-0.4375	0.3665	-0.9245	-0.131	-0.39325	-0.106	0.567	0.172	-0.7	0.95325	1.06	1.019	1.40625	1.517	-0.2535	0.3865	-0.125	0.241	0.511	-0.21875	-0.13275	0.00925	0.392	0.28575	0.2225	-0.2855	-0.468	0.126	-0.4835	-0.85825	-0.048	0.149	0.1565	0.02875	-0.89425	-0.173	-0.0155	-0.0025	-1.104	-1.4075
GENE171X	BC027173	Gtf2f2	general transcription factor IIF, polypeptide 2	1	-0.18	0.249	0.0835	0.107	-0.52	-0.5165	0.2095	-1.0535	0.671	0.46475	-0.25	-0.21	1.389	-0.107	-0.72575	0.572	1.181	0.66425	-0.384	-0.3935	-0.0245	-0.246	-0.561	-0.3	-0.43475	-0.33375	-0.47275	0.197	0.36775	0.0775	0.1955	0.091	-0.262	-0.3065	-0.39725	0.354	-0.358	-0.3485	0.31575	-0.43325	-1.175	0.1055	-0.3525	-0.857	-2.2135
GENE591X	NM_026746	1110014D18Rik	RIKEN cDNA 1110014D18 gene	1	0.341	0.335	-0.1395	0.027	-0.168	-0.0265	0.6185	-0.2615	1.492	0.31375	-0.244	0.222	0.624	-0.571	-0.53975	0.383	1.275	-0.04875	-0.012	-0.3835	-0.3465	-0.285	-0.568	0.589	-0.26875	-0.49275	-0.07075	-0.018	0.03975	-0.1355	-0.1245	-0.038	-0.006	-0.7515	-0.86725	0.149	-0.965	-1.9335	-0.29625	-0.18925	-0.279	0.0165	-0.8695	-0.832	-2.2455
GENE39X	NM_019562	Uchl5	ubiquitin carboxyl-terminal esterase L5	1	0.599	-0.106	0.0675	0.365	-0.583	0.4105	0.2085	-0.8645	0.356	-0.02225	-0.075	-0.673	-0.138	-0.487	-0.85675	0.07	0.167	0.25225	-0.499	-0.7275	0.0245	-0.794	-1.171	0.808	-0.16975	0.01625	-1.03675	0.463	0.20375	0.4925	0.0995	0.133	0.32	-0.9735	-1.31225	0.431	-0.213	-0.6105	-2.31425	0.679	-0.3465	0.2085	-2.199	-1.1735	-1.47225
GENE292X	BC027547	2810410A08Rik	RIKEN cDNA 2810410A08 gene	1	0.099	-0.43	-0.1025	-0.718	-0.502	-0.8605	-0.2985	-0.7425	0.453	-0.52025	-1.118	-0.781	-0.019	-0.087	-0.35175	-0.821	-0.083	0.25725	-0.609	-0.8245	0.5155	-0.251	-0.876	0.504	-0.47775	0.43425	-0.25375	0.533	0.42375	0.3745	0.0895	0.353	0.047	-0.5265	-0.86925	0.481	-0.142	-0.7595	0.09775	-0.21525	-0.222	0.3705	0.1505	-0.18	-1.2965
GENE284X	NM_007839	Dhx15	DEAH (Asp-Glu-Ala-His) box polypeptide 15	1	0.1065	0.0355	-0.37	-0.3255	-0.6735	-0.256	-0.253	0.214	0.7425	-0.22875	0.1095	0.5415	-0.0945	1.3295	-0.12425	-0.1495	1.6665	0.32075	0.3605	0.048	-0.025	0.1595	-0.5715	0.2475	-0.19725	-0.33425	-0.72525	0.2345	-0.14775	-0.017	-0.265	-0.2385	-0.1745	-1.152	-0.45875	-1.2965	-1.7035	-0.923	-1.83475	-2.84575	-1.1865	0.245	-0.007	-0.5985	-1.996
GENE170X	NM_025443	1810003N24Rik	RIKEN cDNA 1810003N24 gene	1	0.5075	0.6425	0.157	0.3855	-0.4975	-0.721	0.192	-1.591	-0.2565	-0.12975	-1.0215	-0.6605	-0.9435	-0.3615	0.40175	0.0385	0.2275	0.80175	0.5095	-0.748	0.16	-0.6135	-0.9715	0.3395	-0.73425	0.01475	-0.98625	0.2175	-0.05175	-0.103	-0.297	-0.3775	-0.4835	-1.384	-0.86175	-0.7495	-1.4655	-0.488	-1.09775	-2.15875	-0.6305	0.407	0.444	-0.9585	-1.35
GENE376X	NM_025706	Tbc1d15	TBC1 domain family, member 15	1	-1.747	-1.121	-0.4285	-0.667	-0.755	-0.5375	-1.4075	-0.9815	-0.409	-0.89225	-0.736	0.227	-0.25	-0.222	-1.10175	-0.826	0.641	0.11825	-0.095	-0.7825	0.4765	0.036	-0.015	0.193	0.05625	0.50725	-0.12075	0.899	0.28975	0.0755	-0.0335	0.208	-0.24	-1.6785	-0.75025	-1.142	-1.908	0.9875	-1.05325	-2.36625	-1.111	-0.4735	-0.2985	-0.908	-1.8405
GENE173X	NM_016796	Vamp4	vesicle-associated membrane protein 4	1	0.232	-0.584	0.0985	0.016	-0.565	0.3575	0.1145	-0.8745	-0.206	-0.44325	-0.292	-0.077	-0.396	-0.806	-1.32175	-0.521	-0.669	0.75225	0.07	-0.7765	-0.0705	0.142	-0.583	0.384	-0.02375	0.12925	-1.09975	0.266	-0.03325	-0.2585	0.1075	-0.503	-0.249	-1.5735	-1.01825	-0.175	-0.938	0.1395	-0.40125	-1.35525	-0.555	0.5595	-0.3295	-0.382	-2.0395
GENE364X	BC019550	Arl6ip6	ADP-ribosylation factor-like 6 interacting protein 6	1	-0.402	-0.564	-0.1675	-0.717	-0.757	-0.5405	-0.6365	-0.4345	0.85	-0.24925	-0.142	0.013	0.108	0.26	-0.57975	-0.12	0.68	0.58225	0.334	-0.5865	0.4595	0.287	0.089	1.043	0.02225	0.17025	-0.59975	0.222	-0.13525	0.0145	-0.1515	0.011	-0.363	-0.3355	-0.85725	-1.013	-0.599	0.1315	-2.26525	-1.13725	-1.122	0.3945	0.5445	0.079	-2.1325
GENE603X	NM_024254	2410042D21Rik	RIKEN cDNA 2410042D21 gene	1	0.141	0.536	0.0975	-0.388	-0.371	-0.6585	0.1865	-0.7715	0.515	0.20875	0.059	-0.39	0.443	-0.188	-0.59375	0.445	0.444	0.59625	0.208	-1.2005	-0.3345	-0.283	-0.965	0.635	-0.08875	-0.23175	-0.34975	0.314	0.35975	-0.2545	-0.4995	-0.331	-0.324	-1.2015	-0.60225	-1.491	-0.859	0.1895	-0.83825	-1.47525	-1.023	-0.4545	-0.9765	-0.558	-2.0045
GENE508X	AK077673	4921532K09Rik	RIKEN cDNA 4921532K09 gene	1	0.46	0.459	0.1685	0.666	-0.391	0.1945	-0.1135	-0.5585	0.284	0.79375	-0.418	0.549	-0.525	0.257	-0.24875	-0.574	-0.106	0.53425	0.192	-1.0625	0.3465	-0.626	-0.765	0.981	-0.41475	0.03925	-0.22075	-0.051	-0.31625	-0.3055	-0.0435	0.093	-0.696	-1.7665	-0.61925	-0.148	-0.0785	-0.58025	-1.87725	-0.972	0.1785	-0.6475	0.065	-2.1135	-1.72225
GENE811X	NM_022997	Vps35	vacuolar protein sorting 35	1	-0.023	0.074	-0.0405	-0.107	-0.483	0.0275	-0.3005	-0.5315	-0.21	-0.78225	-0.696	-0.644	-0.534	-0.763	-0.58575	-0.25	0.046	-0.38075	-0.431	-0.4585	-0.3025	-0.147	0.014	-0.554	-0.09875	-0.01375	-0.64775	0.444	0.08475	-0.2525	-0.538	-0.159	-0.9285	-0.51825	-0.93	-1.215	0.7385	-0.27625	-1.72325	0.087	-0.2925	-0.3875	-0.074	-1.2365	-1.85425
GENE592X	NM_009455	Ube2e1	ubiquitin-conjugating enzyme E2E 1, UBC4/5 homolog (yeast)	1	0.184	-0.673	-0.3785	-0.791	-0.316	0.0735	-0.6785	-0.6605	-0.314	-0.50825	-0.122	-0.399	0.076	-0.227	-0.53475	-0.355	-0.606	0.08325	-0.414	-0.5995	0.7025	-0.321	-0.519	0.054	0.16525	0.77625	-0.41875	0.801	0.49675	0.3055	0.5995	0.972	0.13	-1.2785	-0.77225	0.12	-0.894	-0.6395	-1.37325	-2.26725	0.248	0.0415	-0.2885	-2.09	-1.5105
GENE449X	NM_025901	Polr3k	polymerase (RNA) III (DNA directed) polypeptide K	1	-0.771	-0.404	0.1415	-0.224	-0.369	0.3405	0.3255	-0.3245	0.248	0.00275	-0.149	-0.02	-0.05	-0.717	0.64	-0.511	0.86625	0.562	-0.6555	0.3745	0.506	-0.981	0.089	0.39425	0.41125	-1.19675	0.335	0.22075	0.0555	0.1295	0.41	-0.088	-1.2175	-1.03425	-0.207	0.0235	-1.14625	-1.24825	0.047	0.1855	-0.7845	-0.411	-1.4085	-1.51425	-0.1775
GENE235X	BC016226	BC016226	cDNA sequence BC016226	1	-0.986	-0.942	-1.0965	-0.916	-1.137	-0.7155	-0.7555	-1.5345	-1.289	-0.49425	-0.416	0.021	-0.811	-1.015	-1.01675	-0.494	-0.317	-0.05575	-0.452	-0.3615	0.4115	-0.105	-0.297	-0.371	0.22025	0.23325	-0.30475	0.447	0.20075	0.2655	0.1045	0.319	-0.046	-0.5495	-0.28625	0.35	-0.596	-0.2585	-1.97825	-1.37825	0.222	0.5605	0.4895	0.137	-0.0105
GENE224X	NM_021529	4930511A21Rik	RIKEN cDNA 4930511A21 gene	1	-0.29	-0.537	-0.2485	-0.713	-0.711	0.2895	-1.3325	-1.8165	-1.339	-0.50125	-0.843	-0.404	-0.842	-2.037	-0.86175	-1.441	-1.176	-0.34075	-0.992	-0.5115	-0.0005	-0.867	-0.718	-0.522	0.32025	0.69425	-0.36675	0.416	0.22375	0.2735	0.2665	0.03	0.086	-1.9655	-0.67025	0.994	1.154	-0.6515	-0.09725	-1.38525	0.664	-0.6635	-0.5805	-0.203	-1.2135
GENE615X	NM_007530	Bcap29	B-cell receptor-associated protein 29	1	-0.6525	-0.4265	-0.479	-0.8625	-0.4025	-0.045	-1.155	-1.746	-1.4055	-0.62175	0.1655	-0.6595	-0.4655	-1.3055	-0.35325	-0.2755	0.3985	0.77675	-0.4235	0.235	0.804	0.3535	-0.1675	0.2645	0.13475	0.89975	0.58075	0.8315	0.79025	0.606	0.632	0.1175	-0.1445	-1.135	-0.30875	0.7275	-0.1835	0.799	0.22525	-1.97175	-0.5885	1.112	0.619	0.4425	-0.872
GENE605X	NM_033607	Uchl4	ubiquitin carboxyl-terminal esterase L4	1	-0.25	-0.256	-0.2345	-0.632	-1.03	0.1345	-1.2095	-2.5275	0.314	-0.86025	-0.779	-0.549	0.125	-0.482	-0.96075	-0.702	-0.234	0.32325	-1.512	-0.6385	0.3835	-0.427	-1.055	-0.913	0.11425	0.37425	-0.18075	0.826	0.56075	0.3825	0.4155	0.625	0.174	-0.9155	-0.87225	1.309	-0.023	0.0825	0.22575	-0.60625	0.43	-0.0835	0.2785	0.204	-1.4815
GENE656X	BC025555	4933435A13Rik	RIKEN cDNA 4933435A13 gene	1	-0.345	0.39	-0.0855	-0.039	-0.274	-0.6335	-0.1195	-0.9235	-0.943	-0.41025	-0.503	-0.944	-1.15	-1.313	-0.05175	1.627	-0.693	0.21825	0.007	-0.2955	-0.1475	-0.449	-0.765	0.23	-0.90875	-0.11175	-0.24175	0.22	0.23175	-0.1095	0.0015	-0.003	-0.033	-1.5815	-0.50225	-0.095	-0.169	0.5695	-0.55425	-1.55025	0.742	0.3045	-0.0415	-0.087	-0.7315
GENE357X	AV009642	D8Wsu49e	DNA segment, Chr 8, Wayne State University 49, expressed	1	-1.077	-0.176	-0.0795	0.043	-0.496	1.0645	-0.8915	-0.5555	-0.237	-0.74225	-0.389	0.163	0.598	0.027	-0.64075	-0.079	-0.375	-0.38675	-0.58	0.1515	0.8475	0.481	0.38	-0.38	0.74925	1.66225	-0.39275	0.727	0.50675	0.0575	-0.0985	-0.156	0.237	-1.4755	-0.42125	0.09	-0.54	0.0875	-1.48325	-2.07625	-0.175	0.1245	0.4735	-0.1225	-0.23125
GENE183X	AK088800	5330414D10Rik	RIKEN cDNA 5330414D10 gene	1	-0.8015	-0.6245	0.26	0.1035	0.1285	-0.123	-0.569	0.642	0.5435	-0.49975	-0.3185	0.0255	-0.0795	0.1955	-0.50625	-0.0675	0.3095	0.05475	0.9395	0.141	0.464	1.0095	1.1105	0.3055	0.20975	0.32075	-0.23525	0.5665	0.40425	-0.214	-0.116	-0.3445	0.4305	-1.456	0.24225	-1.2765	-1.2045	-0.127	-2.35275	-1.72475	-1.6345	0.356	-0.453	-0.3815	-1.148
GENE550X	Z11664	Sos2	Son of sevenless homolog 2 (Drosophila)	1	-0.893	-0.114	-0.1945	-0.974	-0.504	0.3865	-1.1175	-0.6035	-0.176	-0.50025	-0.614	-0.813	-0.007	-0.255	-0.49175	-0.037	0.51	0.63525	-0.792	0.7065	-0.191	0.648	0.178	-0.26875	0.07525	-1.00475	0.163	-0.07025	0.0215	-0.2315	-0.26	0.238	-0.8675	-0.55225	-1.066	-0.365	-0.5835	-2.24425	-1.87225	-0.624	0.6775	-0.0425	0.208	-0.4085	-1.05125
GENE375X	AK077277	1810036I24Rik	RIKEN cDNA 1810036I24 gene	1	-0.3575	-1.3975	0.246	0.0475	-0.4075	-0.255	-0.883	-1.519	-0.5055	-0.07775	-1.2235	-0.9055	-0.7505	-0.8005	-0.91925	-1.1155	-0.9095	-0.79325	-0.8695	-0.932	0.634	0.2795	0.1345	-0.3015	0.01075	1.25275	-1.21925	0.7545	0.32825	0.172	0.6555	-0.0565	-0.415	-0.82875	-0.8355	-1.3355	0.026	-2.30775	-1.88575	-0.6695	0.074	-1.174	-1.1605	-1.376	-1.47975
GENE828X	NM_134017	Mat2b	methionine adenosyltransferase II, beta	1	-0.4785	-0.4505	-0.162	-0.0055	-0.1575	-0.772	-0.16	-0.702	-1.0195	-0.05375	-1.3865	-0.7035	-0.8685	-1.0435	-1.42425	-0.7155	-0.1155	-0.28225	-0.3885	0.112	-0.206	0.0985	0.6225	0.1715	-0.61725	0.07975	-0.64625	0.4465	0.12525	-0.198	-0.139	-0.5635	-0.1775	-0.423	0.00725	-0.9225	-1.4785	0.346	-2.00375	-2.11775	-0.4835	0.268	0.229	-0.0785	-0.335
GENE572X	AK008532	2610318G18Rik	RIKEN cDNA 2610318G18 gene	1	-0.372	-0.563	-0.0045	-0.471	0.075	0.1685	-0.6735	-0.3885	-0.129	-0.71725	-0.391	-1.107	-0.436	-0.336	-0.51475	-0.823	-0.302	-0.56475	-0.878	-0.9795	-0.2815	-0.108	-0.362	-0.075	0.01725	0.65025	-0.89775	0.391	0.15375	-0.1415	-0.0085	0.008	-0.137	-1.8715	-1.04125	-0.628	-0.756	-0.3285	-1.16625	-1.18025	-0.115	0.7415	1.0325	0.513	-0.5175
GENE404X	NM_013507	Eif4g2	eukaryotic translation initiation factor 4, gamma 2	1	0.317	0.193	0.0865	-0.324	0	-0.0545	-0.0055	0.7755	-0.644	-0.28225	0.245	1.035	-0.463	-0.869	0.16325	-0.331	0.102	0.14825	-0.288	0.4015	-0.2635	0	-0.417	0.675	0.03425	-0.23175	-0.04475	-0.045	-0.08325	-0.1225	-0.1075	-0.443	-0.246	-1.3915	-0.04225	-0.438	-1.347	0.8625	-0.77725	-2.86925	0.112	-0.3815	-0.1095	0.271	-1.5555
GENE587X	BC010304	BC010304	cDNA sequence BC010304	1	0.268	-0.103	0.1115	-0.208	-0.047	-0.5605	0.4235	-0.1255	-0.579	-0.00625	0.182	0.526	0.394	-0.062	0.06125	-0.332	0.471	-0.35975	0.933	-0.2735	-0.0845	0.468	0.074	0.368	-0.37175	-0.15575	-0.79775	-0.286	-0.53125	-0.1575	-0.0865	0.684	-0.229	-0.0615	-1.27025	-0.622	-1.603	-1.6665	-1.77825	-1.47725	-0.374	0.0605	0.1285	0.477	-1.8815
GENE834X	AK049678	Ndfip2	Nedd4 family interacting protein 2	1	-0.928	-0.388	-0.0725	-0.6	-0.159	-0.3345	-1.9145	-0.8005	-0.269	-0.76625	-1.006	-0.917	-0.942	-0.827	-0.94775	-0.69	-1.045	-0.03475	-1.284	-0.8145	-0.1225	-0.582	-0.225	-1.535	-0.41775	0.39325	-1.09475	-0.076	-0.10925	-0.1905	-0.1075	0.031	-1.264	-1.5025	-0.47125	-0.425	-1.214	0.2115	-1.56525	-1.65525	-1.456	0.2875	0.2555	-1.5975	-1.82525
GENE176X	NM_009190	Vps4b	vacuolar protein sorting 4b (yeast)	1	0.2775	0.1135	-0.035	0.1695	0.1335	0.448	0.293	0.157	0.2115	-0.24775	0.1135	0.1145	0.1415	-0.2415	-0.15325	0.4945	0.0615	0.89075	0.6025	-0.356	-0.139	0.0885	-0.0675	1.6345	-0.13225	-0.06625	-0.97725	0.2745	0.20125	-0.117	-0.292	0.0615	-0.1455	-1.864	-0.30275	-0.8355	-0.9265	-0.694	-1.89275	-1.90775	-0.6035	0.398	0.262	-1.2775	-1.069
GENE160X	NM_007589	Calm2	calmodulin 2	1	0.3395	0.0205	0.175	-0.4645	0.1785	-0.437	0.573	-0.534	0.5655	0.50425	-0.0105	-0.0105	0.3065	-0.1995	0.41275	1.0025	0.6675	0.03375	-0.4515	-0.412	-0.311	-0.8725	-0.8965	0.3625	0.93475	0.04575	-1.61425	-0.1625	0.18025	0.06	0.272	0.0125	-0.0995	-1.188	-0.93175	-0.9245	-1.6455	-0.621	0.06925	-2.46575	0.7125	0.63	-0.741	-2.4945	-1.93
GENE668X	NM_138314	Nme7	non-metastatic cells 7, protein expressed in	1	0.8315	0.0725	0.487	0.9185	0.0735	-0.493	1	-0.363	0.6305	0.10625	1.0615	0.5625	0.4035	-0.0095	-0.76925	1.3805	0.6175	-0.48725	-0.1655	0.522	-0.14	-0.6875	-0.8855	0.0035	-0.04525	0.12475	-0.82325	0.2775	0.05825	0.11	0.382	0.2335	-0.5375	-1.504	-0.11675	-0.9485	-1.8865	-1.301	-0.89175	-1.95175	-1.4925	0.176	-0.68	-0.8555	-1.628
GENE28X	NM_025887	Rab5a	RAB5A, member RAS oncogene family	1	0.073	-0.138	0.2665	0.494	-0.12	0.4075	-0.2165	-0.2185	0.059	-0.02525	-0.027	0.023	0.13	0.278	-0.33875	0.069	0.239	0.34125	-0.505	-0.1815	-0.0125	-0.174	-0.088	0.8	0.06125	0.25225	-0.31075	0.089	0.13375	-0.2015	-0.2835	-0.462	-0.105	-1.6075	-0.28725	-0.17	-0.555	-0.3175	-1.23725	-2.10825	-0.323	0.6625	0.4505	0.523	-0.9805
GENE114X	NM_011992	Rcn2	reticulocalbin 2	1	0.5725	-0.6765	0.502	0.0045	0.0275	0.656	0.158	0.386	0.9465	-0.75575	0.9355	0.9945	1.8315	1.2705	-1.03525	1.1905	0.5765	-0.33125	0.0495	0.922	-0.236	0.0795	0.4265	0.5575	1.04475	0.22875	-0.75725	0.1225	0.00225	-0.194	-0.272	-0.4815	-0.2105	-0.602	-0.66275	-0.8085	-0.5875	-1.326	-1.64475	-1.72975	-1.5225	0.721	0.306	0.2105	-1.347
GENE824X	NM_019734	Asah1	N-acylsphingosine amidohydrolase 1	1	0.378	-0.19	0.3865	0.047	-0.128	1.1695	0.7745	0.3425	-0.126	-0.82325	-0.279	-0.117	2.253	0.212	-0.56275	-0.425	0.011	-0.03675	-0.204	-0.1895	-0.9595	-1.062	-0.608	0.009	0.43025	0.09325	-1.75675	-0.267	-0.24725	-0.3545	0.0195	-0.575	-0.967	-1.7755	-0.66725	-1.439	-1.461	-0.8585	-1.00925	-1.21925	-1.627	0.6165	-0.0425	0.918	-1.6285
GENE228X	AK004554	Actr3	ARP3 actin-related protein 3 homolog (yeast)	1	0.5305	0.5255	0.723	0.7385	0.6095	-0.525	-0.102	-0.346	-0.8135	0.26525	0.1975	-0.2395	-0.1505	-0.8955	0.14275	0.1315	0.0455	0.57275	-0.2655	-0.031	0.872	-0.5155	-0.7925	0.8845	0.13275	0.52475	-0.25825	0.3795	0.29125	0.164	0.338	-0.2445	-0.1085	-0.468	0.21425	-2.0595	-2.2195	-1.049	-2.61675	-2.98475	-1.8155	0.306	0.695	-1.4335	-1.305
GENE463X	AK075914	D19Ertd737e	DNA segment, Chr 19, ERATO Doi 737, expressed	1	0.519	-0.114	0.2235	0.134	0.359	-0.7895	-0.0025	-0.3305	-0.109	-0.18225	0.677	0.336	0.311	-0.454	-0.31575	-0.034	0.481	-0.06275	0.604	-0.3765	0.5065	0.622	0.395	-0.011	-0.11375	0.60325	-0.35375	0.364	0.08975	-0.0955	-0.3785	0.073	-0.346	-0.8225	-0.20925	-1.495	-1.912	-1.0475	-1.59125	-1.51525	-1.368	0.2515	0.5825	-0.429	-0.9775
GENE715X	AK081494	2610208M17Rik	RIKEN cDNA 2610208M17 gene	1	0.523	0.907	0.4925	0.47	0.299	-0.1525	0.3965	-0.0185	0.484	-0.05025	-0.001	-0.191	0.414	-0.691	-0.36775	0.769	0.823	0.02325	0.774	-0.5275	0.0465	-0.215	-0.651	0.426	-0.14275	-0.25375	-0.46175	-0.515	-0.54625	-0.3015	-0.3475	-0.597	-0.401	-1.1455	-0.49325	-1.23	-0.2	-1.0895	-1.69125	-1.32025	-1.508	0.4545	0.8545	0.174	-0.1675
GENE297X	NM_026883	1500011H22Rik	RIKEN cDNA 1500011H22 gene	1	0.295	0.301	-0.4995	-0.341	-0.083	0.5165	1.7665	0.1895	1.205	0.90975	0.771	1.668	1.791	0.621	1.03625	1.671	1.162	1.50025	0.132	0.5895	0.7625	0.483	0.673	0.621	0.46625	0.64625	0.17525	0.327	-0.07525	-0.1015	-0.2455	0.226	0.23	0.0305	-0.71325	0.842	0.238	-0.7805	-1.72625	-1.32825	0.055	-0.6535	-0.8895	-1.718	-0.6005
GENE75X	NM_019665	Arl6	ADP-ribosylation factor-like 6	1	0.189	-0.849	-0.0045	-0.084	-0.329	-0.7315	1.4155	-0.4015	1.77	0.38175	0.109	0.912	1.603	0.939	-0.86175	0.142	2.199	1.05525	0.654	-0.1505	0.0775	0.616	0.336	0.387	0.10925	0.26125	-0.70575	0.28	0.09175	-0.4295	-0.4235	-0.319	-0.678	-0.7405	-0.59325	-1.082	-0.74	-0.3775	-1.76625	-1.48725	-1.11	1.0015	-0.0525	-0.233	-1.7885
GENE833X	NM_028680	Esrrbl1	estrogen-related receptor beta like 1	1	0.842	0.139	0.4245	0.391	0.285	-0.1285	1.8545	0.4155	2.339	1.06175	0.193	0.496	2.561	1.135	0.73925	1.634	1.785	1.31325	1.276	0.1535	-0.0855	0.208	0.778	1.864	-0.20575	-0.94975	-0.46075	-0.357	-0.03225	-0.3655	-0.4635	-0.498	-0.312	-0.3145	-0.96125	-0.523	-0.328	-1.2975	-0.42025	-1.04825	-0.754	0.7875	-0.3905	-0.488	-1.2215
GENE29X	BC004805	Skil	SKI-like	1	0.378	0.484	0.5315	1.279	0.923	-0.7775	0.2165	0.1235	1.188	0.73175	-0.192	-0.707	0.375	0.773	-0.64775	-0.279	0.94	0.58725	1.482	-0.3635	-0.3065	0.589	0.941	0.388	-0.39275	-1.39375	-1.34075	-0.258	-0.68825	-0.8835	-1.0225	-0.58	-0.365	-0.8525	0.48975	-1.622	-0.066	-1.68625	-2.58425	-1.401	-0.2405	-1.4695	-0.603	-2.0425	-1.95425
GENE141X	NM_019643	Tera	teratocarcinoma expressed, serine rich	1	2.7035	0.3735	0.213	0.3455	0.0895	-0.033	0.362	0.316	0.4915	0.53325	0.3685	0.5685	0.7175	0.6395	-0.90225	0.7875	2.1075	0.86175	0.8265	0.443	-0.32	0.6095	0.7295	0.9595	-0.58125	-1.31425	-1.14025	-0.0415	-0.02375	-0.275	-0.651	-0.1145	0.0505	0.201	0.55925	-1.3565	-1.6345	-1.03	-3.01675	-3.34275	-0.1275	-1.024	-2.313	-1.5115	-1.77
GENE850X	AK052288	Stk38l	serine/threonine kinase 38 like	1	4.3105	0.1125	0.58	0.5425	0.5045	0.559	1.125	0.461	0.6975	0.45725	-0.2125	0.6265	0.7565	0.8105	-0.12925	1.1565	1.7375	1.26375	0.8935	0.665	0.196	0.8815	1.1325	1.3295	-0.14525	-0.08025	-1.10025	-0.2505	-0.39275	-0.301	-0.565	-0.4945	-0.4945	-0.131	0.20525	-0.9255	-1.3435	-0.687	-1.20275	-2.92075	-0.4195	-0.899	-1.677	-0.7435	-0.943
GENE379X	NM_030732	Tbl1xr1	transducin (beta)-like 1X-linked receptor 1	1	-0.02	0.622	0.0615	-0.213	0.33	0.1855	1.3435	-0.0865	1.046	0.63075	0.538	1.053	1.201	2.208	-0.07775	1.193	2.242	0.77825	0.205	-0.1615	-0.2735	-0.147	0.098	0.594	-0.24375	-0.65475	-0.82975	-0.327	-0.27725	-0.3075	-0.9395	-0.556	0.004	-0.2425	-0.09025	-0.515	-0.325	-0.0395	-1.20425	-3.08125	0.156	-0.3065	-0.4775	-0.448	-0.7775
GENE479X	NM_009770	Btg3	B-cell translocation gene 3	1	0.784	0.182	0.6625	0.875	-0.315	-0.5085	1.4835	-0.1725	1.913	0.05975	0.236	0.645	1.556	1.276	-0.48175	0.86	2.13	1.44725	1.177	0.2115	-0.2125	0.695	0.349	0.694	-0.38875	-0.24375	-0.69275	0.37	0.11975	-0.2345	-0.4765	-0.901	0	0.4165	-0.59225	0.593	-0.625	-0.0735	-0.53625	-0.83825	-0.12	0.0645	-0.6725	-1.452	-1.1985
GENE801X	NM_026106	Dr1	down-regulator of transcription 1	1	0.255	-0.141	0.0865	-0.089	-0.379	-1.0175	1.2825	-0.1165	0.197	-0.12325	0.1	0.103	0.167	1.072	-0.92375	1.134	1.229	1.09825	0.739	-0.4545	0.0445	-0.052	-0.001	-0.192	-0.69275	-0.30275	-0.49775	-0.612	-0.36725	-0.0245	-0.3305	-0.161	-0.942	-0.9545	-0.68225	-0.37	-0.376	0.3545	-1.29625	-1.30725	-0.532	-0.7235	-1.0215	-0.377	-1.2045
GENE451X	AK031141	Usp3	ubiquitin specific protease 3	1	0.489	-0.27	-0.5265	-0.427	-0.854	0.7855	0.1295	-0.4045	0.674	-0.61425	-0.252	0.443	2.004	-0.033	-0.93975	0.158	0.123	-0.47675	0.434	0.0135	-0.1065	0.635	0.562	0.516	0.68525	0.64725	-0.08275	0.215	0.02275	0.0555	-0.4255	-0.015	0.303	0.7655	0.20075	-1.665	-1.373	0.2395	-0.91725	0.55475	0.813	-0.3065	-1.0235	-0.313	-0.9385
GENE384X	AK079062	2310057D15Rik	RIKEN cDNA 2310057D15 gene	1	0.815	0.53	0.0215	-0.149	0.126	0.1355	0.9645	0.5115	1.062	1.41775	0.549	1.461	0.77	0.605	-0.28375	1.039	2.238	0.82025	1.067	0.3085	0.0525	0.305	-0.102	0.604	0.19425	-0.95575	-0.19975	-0.636	-0.16225	0.2355	-0.2595	0.096	-0.171	0.8335	0.23875	-1.923	-0.532	0.0365	-1.03525	0.20375	-0.621	-0.0025	-0.5835	-1.2555	-2.37725
GENE411X	NM_011274	C80913	expressed sequence C80913	1	0.3	-0.613	0.0185	-0.488	-0.213	0.4575	1.3695	-0.2295	0.19	0.49475	0.891	1.388	1.013	1.371	-0.23975	0.261	2.023	1.33925	0.732	0.7135	0.6315	0.716	1.528	1.083	0.31925	-0.54875	0.05325	-0.386	0.08575	0.5025	-0.0435	0.178	0.276	-0.4005	1.03975	-1.652	-0.794	-1.3135	-1.29325	-0.64925	-1.699	-0.5445	-0.5125	0.048	-0.6025
GENE663X	NM_021788	Sap30	sin3 associated polypeptide	1	-0.04	0.828	0.2525	0.922	-0.706	-0.0855	0.4585	-0.6355	-0.53	-0.04325	-0.443	0.802	-0.123	0.26	-0.09275	1.513	1.617	1.43025	1.332	0.6935	0.5795	0.763	0.385	0.844	-0.37275	-0.58375	0.48025	-0.181	-0.11025	-0.3975	-0.5495	0.089	-0.014	0.5025	0.48675	-1.502	-1.086	-0.2955	-0.98225	-0.41225	-0.808	-0.2295	-0.3955	-0.213	-2.5715
GENE566X	NM_020615	Atp5c1	ATP synthase, H+ transporting, mitochondrial F1 complex, gamma polypeptide 1	1	-0.5145	-0.7085	-0.174	-0.5515	-0.3275	0	2.439	-0.577	0.8905	-0.16575	-0.3575	-0.5855	0.7215	0.5945	-1.03325	0.3855	0.3295	0.10475	-0.4225	-0.388	0.079	0.1835	0.3365	0.2335	-0.25625	-0.27125	-1.06325	-0.1585	-0.20175	0.023	-0.461	-0.4495	0.0215	-0.016	-0.21375	0.4705	-0.2115	-0.937	-1.82675	-1.87675	-0.1335	-0.394	0.277	-1.8295	-0.014
GENE712X	AK029405	Atp6ap2	ATPase, H+ transporting, lysosomal accessory protein 2	1	0.4115	0.3465	-0.465	-0.7405	0.3005	0.737	0.15	0.686	0.3435	0.82225	-0.0275	-1.2675	0.0825	0.2155	-0.40225	-0.3605	0.0225	0.19475	0.5325	-0.898	-0.52	-0.1785	-0.3475	0.5965	0.05375	-0.30425	-1.14225	0.3525	0.29225	-0.404	-0.338	-0.4205	-0.4905	-0.928	-1.40475	-0.1165	-0.6485	0.689	-2.02175	-2.67775	-0.6165	0.352	-0.754	-0.4265	-0.793
GENE460X	NM_016898	Cd164	CD164 antigen	1	-0.654	-0.062	0.1935	0.319	0.267	-0.6485	-0.1345	2.5995	-0.67	-1.10025	0.14	0.242	0.895	-0.75	0.69525	0.03	-0.344	0.649	-0.1785	-0.9385	-0.44	-0.662	-1.303	0.42625	1.69225	-1.32375	0.491	0.13575	0.5325	0.0285	-0.405	0.099	-1.5745	-0.02425	-2.014	-2.642	-0.0115	-2.04325	-3.08225	-1.283	0.1475	-0.0015	0.265	0.0935	-0.74125
GENE391X	NM_013506	Eif4a2	eukaryotic translation initiation factor 4A2	1	-0.185	-1.04	0.6805	0.539	0.209	-0.5915	0.1755	0.5985	-0.253	-0.08625	-0.647	0.179	-0.56	-0.913	-0.09975	-0.811	-0.44	-0.58775	0.299	0.0335	-0.0265	0.408	0.448	0.036	0.78025	0.21025	-2.12475	0.547	0.42075	-0.3165	-0.1115	0.067	-0.051	-1.2835	-0.03025	-0.721	-0.89	-1.0645	-2.27525	-2.87425	-0.015	0.6235	0.4765	-0.038	0.3795
GENE245X	NM_028774	Rnf6	ring finger protein (C3H2C3 type) 6	1	-0.038	-0.144	-0.3085	-0.623	0.02	0.4395	0.0785	0.2225	-0.733	0.37175	-0.034	0.117	-0.723	-0.648	0.12825	-0.747	-0.414	0.38725	0.801	-1.0075	0.3115	-0.341	-0.584	0.378	0.25825	0.41725	-0.75575	0.409	0.35575	0.0255	-0.0315	-0.161	0.188	-1.2155	-0.37325	-1.373	-2.056	-0.0875	-2.16725	-2.13625	-0.063	-0.5835	-1.1605	-1.106	-0.6275
GENE788X	NM_053076	Rtn3	reticulon 3	1	0.331	-0.281	0.3605	0.44	0.358	-0.8215	-0.7655	-0.1895	-0.296	-0.28325	-0.286	-0.582	-0.982	-0.826	-0.41075	-0.942	-0.971	-1.09675	-0.232	-0.7845	0.0145	-0.551	-0.589	-0.906	-0.05875	-0.15675	-1.66475	-0.18	-0.19125	0.0735	-0.1165	0.277	0.195	-0.1955	0.15975	-2.187	-1.902	-1.0535	-2.68725	-1.57225	-0.079	-0.3455	0.3495	0.639	0.0755
GENE262X	AK049484	Slc35a3	solute carrier family 35 (UDP-N-acetylglucosamine (UDP-GlcNAc) transporter), member 3	1	-0.559	-0.919	0.0115	0.029	0.379	-0.2645	0.2065	-0.5955	-0.407	0.03675	0.046	-0.13	-0.65	-0.144	-0.65875	-0.185	-0.655	-0.81175	-0.606	0.1755	-0.5955	-0.564	-0.074	-0.034	-1.86875	-1.28275	-0.94975	-0.961	-0.97925	0.3735	0.1665	0.784	-0.445	-2.1335	0.41775	-0.20525	-0.93025	-1.816	0.6415	-0.1035	0.035	-1.2475	-1.01325	-0.0465	-0.266
GENE406X	NM_011738	Ywhah	tyrosine 3-monooxygenase/tryptophan 5-monooxygenase activation protein, eta polypeptide	1	0.2625	0.4755	1.014	0.6085	0.9115	-0.181	-1.165	-0.647	-1.7955	0.83625	0.0985	0.1055	-0.3855	-0.1015	-0.24225	0.5355	-0.9505	-0.08525	1.0245	-0.616	-0.303	-1.1525	-1.3415	0.1425	0.09375	-0.36225	-1.36925	-1.3895	-0.44775	-0.04	0.231	0.2485	-0.7025	-0.575	0.10725	-2.1145	-1.1235	-1.297	-1.73675	-1.29175	-0.9535	1.642	1.14	-1.8425	-1.479
GENE588X	NM_013915	Zfp238	zinc finger protein 238	1	-0.089	0.686	0.0815	0.981	0.099	0.0015	0.2385	-0.4695	-0.121	0.78775	0.898	-1.558	-0.983	-0.755	-0.34475	-0.246	0.02	0.61925	1.396	-1.1565	0.2575	-0.278	-0.763	1.609	-0.27075	-0.46875	-1.29375	-0.68	-0.55325	0.0225	-0.4315	-0.004	-0.447	-0.5305	0.48275	-1.926	-1.598	-1.0285	-2.72625	-2.21925	-1.334	1.1855	1.4425	0.455	-0.9195
GENE537X	NM_013562	Ifrd1	interferon-related developmental regulator 1	1	0.075	0.649	-0.1155	0.014	-0.589	-0.2665	-1.8295	-0.8575	-1.034	0.31875	-0.571	-1.028	-1.718	-0.375	-0.71475	-0.791	0.472	-0.00075	-1.051	-1.0865	-0.7595	-1.257	-1.107	-0.093	-1.10875	-1.05675	-1.82175	0.015	0.02975	-0.3225	-0.3585	-0.367	-0.522	-0.9725	-0.97425	-1.166	-2.485	-1.1035	-2.65525	-2.74225	-0.367	0.9225	0.6475	-1.485	0.1785
GENE351X	NM_138587	D6Wsu176e	DNA segment, Chr 6, Wayne State University 176, expressed	1	1.6305	0.6285	2.125	0.7595	1.2225	0.209	-1.074	-0.95	-0.0395	-2.17575	-0.1895	0.0355	0.9125	-0.7525	-1.16825	-0.3225	-0.5505	-2.52825	-1.1315	-1.302	-1.533	-2.0095	-2.2795	-0.4305	0.11275	-1.18925	-1.91125	-0.7275	0.40325	0.239	1.348	0.5305	-0.4255	0.751	-1.66475	-0.8245	-0.9045	-0.397	0.05125	-0.87175	0.6955	-0.557	-0.67	-1.1965	-1.852
GENE329X	NM_019477	Acsl4	acyl-CoA synthetase long-chain family member 4	1	0.85	0.033	1.0215	-0.332	-1.214	-1.2275	1.6285	-1.6895	0.284	-0.35025	-1.107	-1.922	-1.638	-1.598	-1.76375	-0.507	-0.417	0.16525	0.05	-1.9295	-0.7235	-0.715	-1.25	-1.134	-0.85975	-1.04975	-1.83375	-1.665	-1.58725	-1.4085	-1.3925	-1.073	-1.183	-1.3975	-3.10425	-0.487	1.457	-1.4035	-1.47325	-2.05725	1.439	-1.8795	-2.2445	-1.934	-1.7805
GENE453X	BC012955	Trib3	tribbles homolog 3 (Drosophila)	1	1.152	1.966	1.6315	1.772	0.562	-0.7655	-0.6275	0.2605	0.211	0.74075	-0.192	-0.962	-0.64	0.913	-1.32675	-0.761	-0.826	-0.65375	-0.817	-0.8075	-1.5645	-1.471	-1.888	-0.781	-1.07975	-2.05175	-1.06075	-2.902	-2.28125	-1.2645	-1.2825	-0.94	-2.238	-1.8575	-1.64725	-2.132	-0.413	-0.4385	0.26975	0.62275	-0.968	-1.0885	-1.5625	-0.984	-1.2635
GENE681X	NM_018811	Abhd2	abhydrolase domain containing 2	1	1.487	0.669	1.3445	0.298	0.55	-0.9755	1.3555	0.2415	1.353	0.58975	0.097	1.109	-0.144	1.724	-0.81475	-0.009	1.488	1.41925	0.375	-0.1275	-0.6805	-0.835	-0.728	-0.344	-0.24875	-0.60575	-0.28875	-0.343	-0.51325	-0.4345	-0.7145	-0.249	-0.304	-0.5945	-0.67625	-0.189	0.707	-0.4505	-0.96625	-2.10925	-0.664	-0.9705	-0.9865	-1.995	-1.3945
GENE837X	NM_011895	Slc35a1	solute carrier family 35 (CMP-sialic acid transporter), member 1	1	0.594	-0.288	0.0985	0.206	-0.544	-0.5605	1.4155	-1.0595	0.402	-1.30225	-0.116	-0.143	0.35	0.061	-0.45375	-0.095	-0.287	-1.12275	-0.984	-0.7135	-0.8685	-0.812	-0.979	-0.819	-0.16775	0.03325	-1.47975	-1.453	-0.40225	-0.0585	0.2995	0.074	-0.744	-1.0055	-0.14625	-0.182	0.844	-0.9505	-0.92225	-1.98825	-0.659	0.4335	-0.8775	0.155	-1.7215
GENE628X	BC007484	Galnt7	UDP-N-acetyl-alpha-D-galactosamine: polypeptide N-acetylgalactosaminyltransferase 7	1	0.0165	1.1025	0.907	0.1915	-0.2585	1.122	-0.695	-0.191	-2.5515	-0.69875	-0.5415	0.0815	-1.5645	-0.6405	-0.57325	-0.7165	-0.9965	-0.39025	0.3075	-0.182	-0.776	-0.2605	-0.1405	-0.1185	-0.70925	-0.85725	-0.91625	-0.6825	-0.39675	-0.986	-0.662	-0.1955	-1.0025	-1.202	-0.13975	-1.9025	-1.6535	0.02	-1.50475	-2.15275	-0.5715	-0.259	-0.876	-0.9245	-1.948
GENE574X	NM_009810	Casp3	caspase 3, apoptosis related cysteine protease	1	-0.401	0.972	0.3105	0.861	-0.542	-1.2775	-0.6305	-0.4885	-1.599	-0.53225	-0.802	-0.387	-0.983	-0.762	-0.15575	-0.529	-1.128	-0.66675	-0.884	-0.3405	-0.5835	-1.686	-1.285	-0.946	-0.70375	-1.30175	-0.98375	-0.771	-0.81025	0.0275	-0.1345	-0.017	-0.863	-1.5795	0.08375	0.0925	-0.62025	-1.12525	-2.162	0.2145	-0.3595	0.517	-2.0275	-0.68225	-0.3475
GENE295X	NM_016748	Ctps	cytidine 5'-triphosphate synthase	1	0.581	0.833	0.3775	1.078	-0.115	0.6325	0.0495	-0.0855	-0.674	-0.19725	-0.453	0.351	0.194	0.266	0.89225	0.005	-0.716	-0.03875	0.024	-0.0055	0.6205	-0.37	-0.606	1.417	0.08925	-0.24875	0.31125	0.778	0.84375	-0.3665	-0.2555	-0.241	-0.337	0.1295	0.44275	-1.631	-1.249	-0.6075	-1.82725	-0.86625	-0.566	-0.0885	0.2615	-0.56	-1.3805
GENE56X	NM_009361	Tfdp1	transcription factor Dp 1	1	2.435	0.327	-0.1605	0.261	1.773	-0.8555	1.2895	1.3625	-0.985	0.51175	-0.563	1.256	-0.081	-0.512	-0.32975	0.479	0.673	0.16525	0.49	0.4805	-0.3205	-0.434	-0.59	0.994	-0.45575	-0.92775	-0.94175	-0.942	-0.50725	-0.0125	-0.1495	-0.175	-0.393	-0.1925	0.52775	-1.049	-1.029	-1.4435	-1.37525	-0.76825	-0.465	0.1565	-0.0275	-0.526	-1.6935
GENE511X	NM_010344	Gsr	glutathione reductase 1	1	0.892	0.557	0.7485	1.213	0.209	-0.2745	0.9005	-0.7835	-0.615	-0.36525	-0.188	0.245	-0.004	-1.132	-0.88275	-0.082	-1.227	-0.37775	0.336	0.4455	-0.5355	-0.641	-0.498	-0.428	-0.93175	-0.90475	-0.60975	-0.89	-0.86025	-0.1805	-0.3805	-0.393	-0.092	-0.2775	1.21375	-1.072	-0.464	-0.4695	0.59375	0.56375	-0.534	0.1265	0.2835	1.055	-0.7955
GENE480X	BC003858	Mtap	methylthioadenosine phosphorylase	1	1.084	0.6445	0.604	-0.347	-0.3385	-0.6095	-0.0405	0.778	-0.42225	0.081	0.629	0.09	0.155	-0.40075	1.283	-0.207	-0.72375	0.688	0.7035	-0.4505	0.049	-0.88	-0.828	0.41125	-0.78775	-0.57875	-1.637	-0.48025	-0.3085	0.0475	-0.191	-0.697	-1.1715	0.27175	-1.759	-0.864	-0.7205	-1.49825	-0.10025	-0.783	0.0365	-0.2505	-0.014	-0.6525	-0.91125
GENE263X	NM_025979	Mastl	microtubule associated serine/threonine kinase-like	1	-0.0365	-0.068	-0.2785	-0.4925	0.2	-0.611	-0.249	-1.1645	0.26925	0.1455	-0.0645	0.8425	0.0605	-0.37825	0.0395	0.5205	0.13775	-0.315	0.107	-0.1225	0.9545	0.8255	-0.17625	-0.61125	0.17875	-0.29075	0.043	-0.501	0.0725	-0.1955	-0.40375	0.0225	-0.21775	0.08825	0.3905	0.083	-0.54	-0.441	-0.30675	-0.239	-0.5925	-0.5555	0.382	-0.8345	1.7175
GENE382X	AK052323	D330028D13Rik	RIKEN cDNA D330028D13 gene	1	0.279	-0.228	0.5375	-0.95	-0.582	-0.8825	0.5615	-0.2135	0.256	-1.15725	-0.708	-0.734	-1.429	-0.555	0.31925	0.189	0.218	-0.47075	0.545	-0.2105	-1.8545	-2.43	-0.293	0.126	-0.99175	-0.63875	-0.55475	-1.001	-1.24425	-1.4215	-0.6165	-0.518	-1.106	-2.1315	-0.06825	-0.895	0	0.66875	-0.02425	-0.958	0.0775	0.0015	0.18	-1.2345	-0.04325
GENE190X	NM_016764	Prdx4	peroxiredoxin 4	1	-0.3905	-1.2565	-0.944	-0.9405	-0.8025	0.345	0.531	-0.482	0.0905	-1.35275	-0.2735	-0.8525	0.0925	0.3665	-1.59525	-0.0965	0.2255	-0.80925	0.0665	-0.416	-1.077	-0.0825	-0.5255	-0.1405	-0.40125	-0.45525	0.58675	-0.4075	-0.52075	0.227	-0.132	-0.6695	0.0945	0.102	-0.87975	0.6705	0.6635	1.385	-0.19775	-0.68375	-0.4645	-0.549	-0.799	0.3315	-1.569
GENE417X	NM_026613	2810027O19Rik	RIKEN cDNA 2810027O19 gene	1	-0.76	0.348	-0.0095	-0.034	-0.558	-0.2835	-0.6195	-0.4345	0.115	0.05975	-0.492	-0.135	0.242	-0.515	-0.09275	0.504	-0.839	0.26125	-0.601	-1.0985	0.0605	-0.483	-1.19	0.59	-0.39775	-0.25775	-1.22275	-0.724	-0.18225	0.3795	0.2555	0.602	-0.518	-0.3605	-0.63925	-0.048	-0.932	-1.2915	-1.58125	-0.63425	-0.004	-0.2515	-1.0985	0.574	-2.2195
GENE218X	BC003922	D11Ertd530e	DNA segment, Chr 11, ERATO Doi 530, expressed	1	-0.316	-0.042	-0.0745	-0.104	-0.243	0.0855	0.2485	-0.4765	-0.732	0.16575	-0.242	-0.257	-0.368	-0.12	-0.78975	0.046	0.147	-0.31675	-0.31	0.1215	0.1635	-0.182	-0.513	-0.545	-1.17275	-0.16675	-0.93975	-0.087	-0.27125	0.3095	-0.1125	0.05	-0.254	-1.4985	-0.11525	-1.506	-0.129	-0.1755	-1.98825	-1.63325	-0.919	0.2355	-0.7885	-0.023	-1.1155
GENE430X	AK042059	BC034753	cDNA sequence BC034753	1	-1.869	-0.546	-1.3315	-1.105	-1.6	0.0675	0.6445	-0.0265	-1.646	-0.18025	-0.788	-0.537	-1.031	-0.396	-0.23475	-0.494	-1.009	0.80825	-0.166	-0.6715	0.7305	0.133	0.734	0.57	-0.27475	-0.97875	-0.74075	-1.317	-0.52825	1.2535	-0.0365	0.996	-0.203	-0.9475	0.66075	-0.244	-0.373	-0.7565	-0.85525	-0.14325	-1.568	0.8975	-0.3145	0.519	-1.4095
GENE424X	NM_016662	Mxd3	Max dimerization protein 3	1	0.396	-0.014	-0.3605	-0.029	-0.21	-0.2115	0.4555	0.2355	0.686	-0.04225	0.107	1.077	0.303	0.569	0.05325	0.644	1.802	0.02725	0.358	0.1815	0.1145	0.165	-0.809	0.556	0.08325	-0.98775	0.36925	-0.773	-0.24725	0.2115	-0.7385	-0.506	0.177	0.4545	-0.34325	-0.874	-0.707	-0.5375	0.79575	1.55575	0.069	-0.1615	-0.3545	-0.393	-0.9485
GENE290X	NM_029621	2410004L22Rik	RIKEN cDNA 2410004L22 gene	1	-0.3415	0.0205	-0.262	-0.0155	-0.7845	-0.231	0.282	0.142	0.1765	-0.26475	-0.6485	0.1115	-1.1195	0.0695	-0.64725	-0.2405	-0.1655	-0.30925	-0.0745	-0.484	-0.385	-0.5095	-1.2615	-0.2755	-0.18425	-0.76325	-0.53625	-0.3295	-0.41275	-0.323	-0.687	-0.2515	-0.1155	0.612	-0.64275	0.2565	0.0065	0.317	-0.12675	0.43325	0.1765	-0.314	0.079	0.0475	0.08
GENE368X	NM_010715	Lig1	ligase I, DNA, ATP-dependent	1	-0.188	-0.104	-0.4605	-0.199	0.034	-0.3755	0.9775	0.2725	0.531	0.28175	-0.238	0.359	-0.203	0.294	-0.30475	-0.409	0.351	-0.31975	0.269	0.1455	-0.1265	-0.577	-0.855	-0.122	-0.62175	-1.14575	0.05425	-0.333	-0.49525	0.3855	-0.2615	-0.123	0.381	0.9285	0.56275	-0.335	-0.63	0.2265	0.07875	0.78775	0.145	-0.0385	0.5025	0.298	0.0075
GENE334X	AF036898	Pole2	polymerase (DNA directed), epsilon 2 (p59 subunit)	1	-0.8575	0.2635	-0.248	-0.4615	-0.7725	-0.435	0.448	-1.396	0.0815	-0.31675	-1.1065	-0.9995	-0.7845	-0.2035	-1.28025	0.2575	0.7515	-0.24125	-0.2735	-0.639	0.048	-0.4235	-0.9655	-0.1085	-0.33225	-0.56425	-0.90425	0.1005	-0.10175	0.738	0.014	0.0535	-0.0835	-0.257	-0.03375	-1.4145	-1.3945	-1.076	-2.67675	-0.79775	-0.8265	-0.113	-1.374	-0.3735	-2.124
GENE343X	NM_027954	1700013H19Rik	RIKEN cDNA 1700013H19 gene	1	-0.653	-0.671	-0.6165	-0.795	-1.541	-2.1035	0.2375	-1.1525	0.952	0.39175	-0.677	0.036	-0.579	0.461	-0.03575	0.584	1.212	1.65225	0.457	0.3165	0.3985	0.572	-0.928	0.421	-1.17075	-0.53875	0.22125	-0.107	-0.43025	0.0705	-0.5705	-0.269	0.168	-0.0095	-0.87525	0.948	0.347	0.1205	0.75175	-0.58925	-1.442	-0.6165	-0.6825	-0.404	-1.7585
GENE249X	NM_019499	Mad2l1	MAD2 (mitotic arrest deficient, homolog)-like 1 (yeast)	1	0.218	-0.887	-0.5425	-0.485	-0.68	-0.3675	0.8975	-0.7935	1.085	0.21375	-0.22	0.129	1.112	0.629	-0.81275	1.192	2.055	0.72825	0.468	-0.8485	0.1865	-0.738	-0.944	0.427	-0.47075	-0.50975	-0.40975	-0.101	-0.13225	0.1705	-0.2835	0.147	-0.176	-0.7175	-1.40525	0.945	-0.949	-0.2645	-0.41325	-1.72725	-0.328	0.0215	-1.1505	-1.276	-2.9575
GENE455X	BC016095	Kif18a	kinesin family member 18A	1	-0.69	0.176	-0.5495	-0.704	-0.738	-0.1405	-0.2415	-0.3025	1.507	0.13575	0.159	0.54	1.239	1.407	-0.53075	1.222	1.912	1.19125	0.526	-0.3835	0.7985	0.591	0.077	1.615	0.05225	-0.33075	-0.16775	0.256	0.03275	0.3165	-0.5285	0.555	-0.079	-1.7205	-0.82125	-0.619	-1.273	-0.0655	-0.54725	-0.93525	-0.827	-0.6185	-1.2275	-1.046	-2.3055
GENE395X	NM_025979	Mastl	microtubule associated serine/threonine kinase-like	1	-0.425	0.134	-0.0235	-0.506	-0.114	-0.3895	-0.0635	-0.6715	1.058	0.26275	0.177	0.316	0.401	0.944	-0.64275	0.301	1.307	0.47525	0.237	-0.5955	0.2315	-0.06	-0.722	0.821	-0.29475	-0.41875	-0.53775	-0.316	-0.23725	0.1755	-0.4765	0.009	-0.68	-1.6385	-0.61025	-0.727	-0.715	-0.65325	-0.31625	-0.707	-0.5465	-1.2715	-0.208	-1.9935	-0.78625
GENE148X	AK087493	E130306D19Rik	RIKEN cDNA E130306D19 gene	1	-0.039	-0.407	-0.6745	-0.396	-0.58	-0.5175	1.8065	0.1435	0.768	0.048	0.586	-0.395	2.042	-0.45475	0.665	1.046	0.22925	0.715	-0.2985	-0.4705	-0.166	-0.404	0.616	-1.40375	-1.86275	-0.12575	-0.961	-1.01725	-0.4615	-1.1325	-1.127	-0.187	0.7275	-0.05225	-1.498	-1.096	-0.2455	-0.14525	1.56675	0.296	-0.5715	-0.4185	-0.976	-1.3375	-1.80825
GENE246X	NM_023209	Pbk	PDZ binding kinase	1	-0.5955	-0.5105	-0.759	-1.1025	-0.9045	-0.681	-0.358	-1.985	0.3885	-0.27975	-0.6015	-0.5685	0.3585	-0.6315	-0.94725	1.0495	-0.2165	-0.05325	-0.2515	-0.33	-0.322	-0.4755	-1.4395	-0.5745	-1.16625	-0.86925	-0.94425	-1.2035	-0.84775	0.143	0.005	0.2225	-0.2725	-0.936	-0.60675	0.2065	-1.0985	-0.367	-1.14975	-0.84875	0.1925	0.712	-0.257	-0.1135	-3.284
GENE127X	AK089063	Prim1	DNA primase, p49 subunit	1	-1.007	0.087	-0.6745	-0.325	-0.912	-0.8605	0.4165	-1.8485	0.351	-0.32225	-0.461	0.084	-0.782	-0.6	-0.98175	-0.296	0.424	-0.65175	-0.06	-0.7115	0.4465	-0.04	-1.349	0.304	-0.51275	-0.35175	-0.62075	0.26175	0.7165	0.1165	0.898	0.358	-0.4965	-0.48125	1.495	0.495	-0.3465	-0.17125	-1.16925	0.332	0.4315	0.4545	-0.866	-1.3135	-2.25525
GENE466X	AK013116	2810418N01Rik	RIKEN cDNA 2810418N01 gene	1	-0.7875	0.5335	-0.582	-0.1665	-1.2035	-0.724	0.385	-0.793	0.1765	-0.20475	-0.5965	0.1385	0.0615	-0.3565	-0.46525	0.4325	-0.1425	0.22975	-0.7965	-0.379	0.482	-0.2755	-0.7875	0.5225	-0.71225	-0.86325	-0.31625	-0.0635	-0.17575	0.375	0.062	0.4765	0.1275	-0.006	-0.67675	0.8615	0.0385	-0.517	-0.06975	-0.62975	0.4165	-0.283	-0.804	-0.9145	-1.803
GENE94X	NM_009013	Rad51ap1	RAD51 associated protein 1	1	0.047	-0.238	-0.2955	-0.535	-0.289	-0.9805	0.5635	-0.7475	0.018	-0.14725	-0.155	2.361	-0.229	0.201	-0.32175	0.72	0.819	-0.51175	0.201	-0.2875	-0.5645	-0.987	-0.83	0.683	-0.28075	-0.63175	-0.60875	-0.585	-0.46125	-0.2755	0.0995	0.086	-0.551	-0.6805	0.21975	0.037	-0.554	-0.5545	-0.89825	-0.68125	-0.441	0.5775	-0.2935	0.244	-0.8715
GENE118X	NM_008568	Mcm7	minichromosome maintenance deficient 7 (S. cerevisiae)	1	0.073	-0.028	-0.8075	-0.269	-0.638	-0.5735	0.9065	-0.7895	-0.23	0.68875	-0.213	0.744	-0.838	0.093	0.14125	-0.028	0.024	0.10825	0.862	0.5445	0.1015	0	-0.575	0.65	-0.61675	-1.24875	0.37525	-0.222	-0.51825	0.0755	-0.0315	-0.767	-0.092	0.3155	0.53375	-0.855	-1.717	-0.2165	-0.53525	0.89575	-0.789	-0.1905	-0.0345	-1.454	-0.8135
GENE17X	BC021308	Gpsm2	G-protein signalling modulator 2 (AGS3-like, C. elegans)	1	-1.101	-0.72	-0.1435	0.047	-0.183	-0.3655	0.7295	0.0185	-0.68	0.15075	0.134	0.401	0.07	1.18	0.15825	1.149	0.326	0.23325	0.438	0.5145	0.0685	-0.152	-0.288	0.815	-0.38875	-0.04075	0.51625	-0.894	-0.40925	-0.2975	-0.5065	-0.068	-0.523	-0.8075	-0.17325	0.246	-0.422	-1.3325	-1.42925	-1.16825	-1.235	0.8785	0.7725	-0.51	-0.9705
GENE102X	NM_008564	Mcm2	minichromosome maintenance deficient 2 mitotin (S. cerevisiae)	1	-0.483	-0.06	-0.7125	-0.294	-0.707	-0.4005	0.9275	-0.8135	0.405	-0.61025	0.161	0.158	-0.967	0.838	-0.49275	0.279	0.939	0.02525	1.33	-0.2395	0.1745	-0.091	-1.324	-0.128	-1.00475	-1.38175	0.07225	-0.77	-0.91825	0.0865	-0.5575	0.069	-0.536	0.4285	0.42375	-1.424	-1.831	-0.0845	0.75975	1.25175	-1.699	0.0535	-0.2065	0.448	-1.2445
GENE10X	AK010336	Trip13	thyroid hormone receptor interactor 13	1	-0.09	-0.185	-0.6335	-0.533	-0.718	-0.6565	0.0215	-0.7945	0.121	0.72275	0.198	0.76	0.689	-0.07	-0.09075	0.24	1.382	0.80625	1.165	-0.1755	0.2045	-0.494	-1.241	1.347	-0.60775	-0.73875	-0.01775	-0.303	-0.50725	-0.6185	0.06	-0.463	-0.1925	-0.81525	-0.272	-1.423	-0.9705	-1.75925	-1.24025	-0.487	-0.3335	0.1055	-1.355	-1.8145	-2.78925
GENE184X	AK031594	MGC65590	similar to hypothetical protein FLJ10706	1	-0.395	0.47	-0.5875	0.145	-0.747	0.5205	0.9585	-0.2185	1.511	0.51775	0.02	0.961	0.251	0.294	-0.47275	1.398	0.813	0.82625	0.353	-0.3845	0.2915	-0.017	-0.761	0.942	-0.41975	-0.30675	-0.35175	0.089	-0.17125	-0.0625	-0.3795	0.04	-0.207	-0.3465	-0.92925	0.411	-0.199	-0.3415	-1.16325	-0.72625	-0.232	-1.1375	-1.1255	-1.363	-1.6565
GENE238X	NM_080850	Pask	PAS domain containing serine/threonine kinase	1	-0.1715	-0.0415	-0.638	-0.1985	-0.4445	-0.773	1.135	-1.229	0.1095	0.18625	0.0395	0.4105	-0.2395	-0.3075	-1.02625	0.1355	0.3705	-0.24425	1.0315	-0.367	0.551	-0.3395	-0.9285	0.6965	-0.98625	-0.44925	0.10075	-0.1495	-0.47375	0.569	0.021	0.8155	-0.2095	0.336	0.24325	0.5275	-0.7355	-0.185	0.08225	1.59125	-0.5435	0.141	-0.283	-0.6925	-1.025
GENE93X	NM_011132	Pole	polymerase (DNA directed), epsilon	1	-0.304	0.522	-0.9665	-0.798	-1.082	-0.4125	0.9545	-1.3575	-0.122	0.38375	-0.12	1.039	-0.064	0.426	0.28925	0.531	-0.112	0.36525	0.56	-0.1045	0.4585	-0.111	-1.781	0.386	-0.78975	-1.02175	-0.69475	-0.502	-0.62725	0.6195	0.1585	0.417	0.181	0.2915	-0.25625	0.346	0.204	-1.7935	-1.04125	-0.50725	-0.19	0.1315	-0.2045	-0.673	-1.5035
GENE281X	AF194970	Cenpf	centromere autoantigen F	1	-0.1375	0.4155	-0.696	-0.2445	-0.1405	0.184	0.039	-0.169	-0.6705	0.65825	0.4695	-0.0365	0.4955	-0.7475	0.32475	1.1625	-0.5605	0.56675	1.5535	-0.415	0.244	-0.4115	-0.9165	1.3485	-0.17825	-0.35425	-0.48125	-0.8825	-0.19175	0.121	-0.086	0.3715	-0.6635	-1.005	-0.45075	0.4505	-0.1625	-0.884	-1.87875	-1.77175	-0.3655	0.999	-0.484	0.2705	-2.442
GENE301X	NM_008446	Kif4	kinesin family member 4	1	-0.06	0.4	-0.8715	-0.882	-0.534	-0.5865	1.0885	0.2145	0.943	0.97675	0.195	0.284	0.578	0.665	0.27525	0.872	1.032	0.23925	1.367	-0.3685	-0.999	-0.29	0.692	-0.63575	-0.98575	-0.54175	-0.769	-1.19825	-0.1205	-0.7585	0	-0.652	-0.6515	-0.37925	-0.443	-0.814	-0.8585	-0.76425	-1.41025	-0.512	0.2955	-0.2685	-0.666	-2.0055	-1.98525
GENE247X	NM_009689	Birc5	baculoviral IAP repeat-containing 5	1	-0.737	0.714	-0.6645	-0.56	-0.175	-0.7995	0.7045	-0.1135	1.107	1.32975	2.048	-0.505	-0.759	-0.113	-0.23275	0.427	0.136	0.74625	-0.047	-0.4645	-0.2795	-0.777	-1.418	0.449	-1.28375	-1.09975	-0.90175	-0.633	-0.75825	-0.0755	-0.7735	-0.027	-0.511	0.3375	-0.79625	-0.407	-0.732	-1.4575	-1.43225	-0.22225	0.013	0.2875	0.1475	-1.726	-2.8205
GENE355X	NM_009860	Cdc25c	cell division cycle 25 homolog C (S. cerevisiae)	1	-0.893	0.402	-0.9835	-0.253	-0.659	-0.5085	1.1035	-0.5075	0.671	0.59175	-0.037	0.708	0.469	0.421	-0.90175	0.427	0.202	0.07625	0.45	-0.4225	-0.1255	0.22	-0.728	0.073	-0.74675	-0.89675	-0.52875	-0.447	-0.75725	-0.0145	-0.8665	-0.279	-0.154	0.1115	-0.70825	-0.16	0.188	-2.1505	-1.90125	-0.97925	0.164	-1.1175	-1.1835	-1.6	-2.9265
GENE276X	NM_012025	Racgap1	Rac GTPase-activating protein 1	1	-0.345	0.535	-0.6365	-0.306	-0.511	-1.0045	0.8155	-0.0115	0.802	-0.00325	0.293	0.696	0.155	0.274	0.18525	0.96	1.017	0.36825	0.946	-0.1585	0.1785	-0.109	-1.131	1.043	-1.20275	-1.05975	0.22125	-0.871	-1.09625	0.0425	-0.5865	0.158	-0.26	0.5005	0.20575	-1.458	-2.331	-1.8755	-2.22025	-0.22725	-0.722	0.7705	-0.3685	-0.994	-2.3145
GENE518X	NM_010790	Melk	maternal embryonic leucine zipper kinase	1	-0.1195	0.2775	-0.952	-0.7675	-1.0865	-0.949	1.595	-0.009	1.2005	-0.10175	0.0705	0.3655	0.0895	1.3645	-0.54425	1.0555	1.5585	0.18375	1.1695	-0.302	-0.376	-0.1065	-1.8405	0.9085	-0.90925	-1.05825	-0.58625	-0.7235	-1.00975	0.091	-0.669	0.2445	-0.5335	-0.111	-0.43175	-1.5125	-2.5045	-0.874	-2.12775	-0.89675	-0.0055	-0.128	-0.184	-1.2025	-2.078
GENE740X	U36475	Brca1	breast cancer 1	1	-0.616	0.605	-0.3115	-0.151	-0.135	-0.5035	1.5645	0.0055	0.489	0.87275	-0.541	0.075	-0.009	0.56	-0.67875	0.435	0.707	-0.16775	1.404	0.4835	-0.3405	-0.189	-0.881	0.591	-0.88675	-1.03275	-0.96175	-0.42	-0.53425	0.0995	-0.5435	-0.299	-0.476	-0.5725	-0.456	-1.251	-0.4025	-1.72525	-2.02325	-0.823	-0.2765	-1.2435	-0.613	-1.2455	-2.05325
GENE625X	AK032639	Arhgap11a	Rho GTPase activating protein 11A	1	-0.866	0.037	-0.5405	-0.903	-0.535	-1.5765	1.1885	-0.1515	0.194	0.31375	-0.172	0.237	0.371	0.497	0.649	0.508	0.15425	0.571	-0.5875	-0.2905	-0.814	-1.804	0.848	-0.05675	-0.80475	-0.83375	-0.191	-0.49325	0.2345	-0.2945	0.232	-0.486	-1.2355	-0.67425	-1.849	-1.29	-1.3215	-1.43425	-1.18025	-1.375	0.9085	-0.8525	-0.796	-2.5755	-2.19625
GENE505X	M30774	Tyms-ps	thymidylate synthase, pseudogene	1	-0.209	0.332	-0.9195	-0.774	-0.923	-0.6755	0.3465	-0.6775	0.975	0.49975	0.17	0.628	-0.068	0.665	-0.21375	0.626	1.049	-0.28775	0.141	-0.3315	-0.0955	-0.483	-1.379	0.555	-0.05475	-0.67875	-0.39775	-0.392	-0.40225	0.2705	-0.3705	-0.143	-0.112	0.4935	-0.14325	0.439	0.016	-0.7265	-0.31325	-1.00725	-0.207	-0.3805	0.0445	-1.014	-2.0075
GENE541X	NM_028083	Chaf1b	chromatin assembly factor 1, subunit B (p60)	1	-0.3955	0.0245	-0.804	-0.3925	-1.0045	-1.123	1.823	-0.806	0.3845	0.10525	0.2405	0.1155	0.9255	-0.0985	-0.96725	0.2455	0.8395	0.55775	0.0255	-0.274	0.439	-0.4735	-0.5795	0.6525	-1.23825	-1.16125	0.52175	-0.4205	-0.61875	0.373	-0.54	0.4285	-0.2035	0.272	-0.45275	0.3345	0.7815	-0.922	-0.60875	0.74525	-0.5885	-0.65	-0.398	-1.9075	-0.841
GENE374X	NM_007629	NM_007629	NM_007629	1	-0.67	-0.308	-0.7575	-0.631	-0.899	-1.4505	-0.1165	-0.5045	-0.314	-0.15225	-0.07	1.026	0.149	-0.519	-0.09375	0.639	0.678	0.59325	0.719	-0.3175	-0.2075	-0.151	-1.109	1.18	-0.41075	-0.56175	-0.28375	0.023	-0.30125	-0.0985	-0.2805	-0.299	-0.351	-0.3315	-0.30525	-0.554	-0.901	-0.1085	-2.55925	-1.19125	-0.946	0.3595	-0.3115	0.19	-2.6715
GENE802X	AK049356	C330027C09Rik	RIKEN cDNA C330027C09 gene	1	-0.513	0.011	-0.4585	-0.24	-0.693	-0.7235	0.4665	-0.5085	0.531	0.26975	-0.191	0.706	0.241	-0.238	-0.21275	0.145	0.166	1.49325	0.865	-1.1945	-0.1965	-0.801	-1.116	0.755	-0.52975	-0.39575	-0.42775	-0.001	-0.48325	-0.2945	-0.3215	0.25	-0.44	-2.0475	-1.61425	0.141	-0.495	-0.1555	-0.91825	-1.71825	0.178	0.0045	-0.5835	-0.715	-2.4495
GENE809X	NM_010892	Nek2	NIMA (never in mitosis gene a)-related expressed kinase 2	1	0.417	0.544	0.2865	0.665	0.342	-0.4595	1.2725	-0.2645	0.921	0.73875	0.236	-0.188	-0.031	0.059	-0.34375	1.749	0.54	0.20525	0.618	0.6575	-0.6085	0.134	-0.083	0.974	-0.70175	-0.98675	-0.60275	-1.264	-0.97825	-0.4925	-0.3755	-0.38	-1.347	-0.2085	0.00875	-1.319	-1.834	-0.8475	-1.49225	-0.30025	-1.048	0.2135	0.3545	-0.859	-2.6485
GENE753X	AK034534	Ckap2	cytoskeleton associated protein 2	1	0.049	-0.748	-0.4185	-0.39	-0.742	-0.3975	1.7825	-0.3495	0.611	-0.26225	-0.448	1.054	0.809	1.015	-0.65775	1.35	2.222	0.51525	2.146	0.1885	-0.0395	0.062	0.329	0.951	0.13025	-0.76175	-0.28775	-0.213	-0.32625	0.2845	-0.2395	0	-0.315	-1.2375	-0.03825	-0.098	-0.796	-0.3125	-0.52825	-0.81125	-0.1	0.4055	-0.7205	-0.998	-1.6975
GENE181X	NM_013733	Chaf1a	chromatin assembly factor 1, subunit A (p150)	1	0.088	0.289	-0.3875	0.104	-0.531	-0.5665	0.9615	-0.3895	1.795	0.76675	-0.1	0.417	0.938	0.95	-0.57075	1.024	1.505	0.08725	-0.701	-0.2155	-0.6325	-0.431	-0.465	0.851	-1.08275	-1.92675	-0.40975	-1.117	-1.22825	-0.2565	-0.6245	-0.179	-0.285	0.6365	-0.65525	-0.099	-1.012	-0.2185	1.04675	1.30875	0.421	-0.6135	-1.3395	-1.066	-1.5285
GENE416X	NM_023058	AW209059	expressed sequence AW209059	1	-0.208	0.279	-0.0935	0.449	-0.585	-0.3325	0.7285	-0.2855	0.034	0.72675	-0.126	-0.009	-0.648	0.282	0.38725	0.133	0.047	-0.07875	0.214	-0.0235	0.2845	-0.657	-1.018	0.531	-1.13575	-1.16575	-0.06675	-0.762	-0.89625	0.2975	0.1425	0.749	-0.649	-0.3195	0.50675	0.419	0.054	-0.0265	1.38475	1.58175	-0.675	-0.0225	0.1305	-0.106	-0.6145
GENE58X	AF477481	Ris2	retroviral integration site 2	1	-0.728	0.387	-0.5825	-0.305	-1.188	-0.2335	-0.0435	-1.8345	-0.407	-0.38225	-1.038	-0.692	-0.864	-0.189	-1.20375	0.459	-0.146	-0.63675	0.152	-0.0705	0.0965	0.029	-0.852	-0.15	-1.77875	-1.39175	0.35825	-0.854	-0.93325	0.0555	-0.1985	0.079	-0.159	0.4295	-0.11225	0.45	-0.257	0.5195	2.01575	-0.354	0.3265	0.1425	-1.663	-0.7535	-1.76525
GENE676X	NM_011589	Timeless	timeless homolog (Drosophila)	1	-0.2305	0.5365	-0.268	-0.0225	-0.1615	-0.636	-0.586	-1.78	-0.3655	0.63225	-0.1705	0.3665	0.0395	-0.4755	-0.48625	0.2785	0.1055	-0.48025	-0.4845	-0.018	-0.222	0.3975	-0.7555	-0.3345	-0.45725	-0.95725	-0.63625	-0.6275	-0.71875	0.056	0.073	0.5835	-0.4225	0.365	-0.25175	0.2825	0.0285	-1.28	0.10025	1.14425	-1.0865	0.242	-0.381	-0.2905	-1.273
GENE735X	BC018168	E130303B06Rik	RIKEN cDNA E130303B06 gene	1	-0.139	0.754	0.1385	0.817	-0.565	0.5665	0.0785	-1.3235	-0.251	0.70975	-0.499	0.047	-0.606	0.233	-0.29575	-0.147	-0.151	0.08825	0.412	0.1035	0.3095	-0.381	-0.785	-0.325	-1.16475	-1.08475	0.23725	-0.683	-0.74025	-0.1175	-0.7225	-0.328	-0.006	0.1725	-0.25125	0.741	0.88	-0.8965	0.83575	1.74375	-0.297	-0.5485	-0.7115	-1.34	-0.4935
GENE539X	NM_011131	Pold1	polymerase (DNA directed), delta 1, catalytic subunit	1	0.0555	0.0965	-0.152	0.3395	-0.3505	-0.407	0.821	-0.379	0.5395	1.64625	0.0055	0.8665	-0.2605	0.5785	-0.43725	0.1095	0.6505	-0.28825	0.3545	0.335	-0.038	-0.1045	-1.0265	0.6385	-1.02925	-1.50025	0.57775	-0.8665	-1.00975	0.187	-0.233	-0.4165	0.0835	0.457	0.42025	-0.2575	-0.6285	0.077	1.60725	1.86825	-0.6785	-0.129	-0.253	-0.6355	-0.419
GENE797X	AK013272	2810439M11Rik	RIKEN cDNA 2810439M11 gene	1	-0.282	0.515	-0.5335	-0.152	-0.374	0.2255	0.8915	-0.0885	0.353	1.17575	-0.002	0.147	-1.608	0.795	-0.45175	-0.171	0.31	0.08925	0.861	-0.1995	-0.2835	-0.548	-0.934	0.514	-1.29875	-1.64275	-0.00175	-1.31	-1.23425	0.1005	-0.5775	-0.598	-0.245	0.3375	-0.22225	-0.318	-0.769	-0.7975	0.92875	1.31875	-1.442	-0.3315	0.2645	-0.481	-0.9315
GENE616X	NM_009862	Cdc45l	cell division cycle 45 homolog (S. cerevisiae)-like	1	0.3645	-0.1595	0.001	-0.3045	-0.5225	-1.267	1.217	-1.063	2.7725	0.87625	0.4695	0.9485	0.7945	0.8855	-0.76425	0.6875	2.4115	-0.65025	0.7235	-0.514	-0.987	-0.1025	-0.7135	1.0045	-0.25325	-1.68225	-0.58225	-0.4495	-0.57875	0.107	-0.621	0.0635	-0.5825	0.204	-0.23475	-0.9925	-0.6815	-1.039	-0.96975	-0.26475	-1.2685	-0.135	-1.778	-0.8405	-1.898
GENE851X	NM_011799	Cdc6	cell division cycle 6 homolog (S. cerevisiae)	1	-0.9435	0.4375	-0.223	-0.2685	-0.6605	-0.804	0.366	-0.266	-0.3965	0.21625	-0.4555	-0.2255	-0.1805	0.1185	-0.26025	0.9545	0.3845	-0.61925	0.0325	-0.099	0.118	-0.2605	-0.9135	-0.2385	-1.02225	-0.73225	-0.70825	-0.2445	-0.37375	0.388	-0.198	0.6225	-0.5275	-0.444	-0.38275	0.4125	-0.3105	-0.589	-0.77975	-0.45575	-1.3985	0.295	-0.65	-0.1075	-1.489
GENE439X	NM_007691	Chek1	checkpoint kinase 1 homolog (S. pombe)	1	-0.013	-0.622	-0.2845	-0.44	-0.696	-0.7725	0.3505	-0.6705	-1.228	-0.91225	-0.346	0.514	-1.206	0.071	-0.89975	1.327	-0.799	-0.29675	0.567	-0.4845	-0.4145	-0.64	-0.984	0.949	-0.68575	-0.93775	-0.96375	-0.648	-0.56525	-0.0665	0.0635	-0.13	-1.237	-1.9025	-0.09625	-1.197	-1.761	0.2065	-0.79625	-2.03225	-1.858	-0.1845	-0.4915	-0.725	-1.8135
GENE849X	AK089223	F630043A04Rik	RIKEN cDNA F630043A04 gene	1	-0.389	0.171	-0.4855	-0.368	-0.431	-0.8105	0.7165	-0.6155	1.239	0.68675	-0.065	0.262	0.81	0.93	-0.86675	2.198	2.339	0.05625	1.126	0.0325	-0.3375	-0.534	-0.489	0.994	-0.70575	-1.41775	-0.57575	-0.939	-1.16625	-0.0115	-0.7535	-0.194	-0.255	0.2585	-0.35925	-0.341	0.554	0.0885	-1.12525	0.40175	0.252	-1.1715	-0.8335	-2.103	-1.1985
GENE816X	BC018792	Donson	downstream neighbor of SON	1	-0.4295	-0.0115	0.087	0.1215	-0.4495	-0.577	0.359	-0.313	0.5525	0.05925	-0.2975	-0.0505	-0.9175	0.1415	-0.24425	-0.9295	0.3785	0.15075	-0.2215	-0.817	-0.404	-0.7115	-1.6445	1.0855	-0.58125	-0.93525	-1.01125	-0.5875	-0.60875	-0.027	-0.165	0.0865	0.1235	-0.02	-0.83175	-0.1615	-0.6245	-0.593	-1.76075	-1.02275	-0.1445	-0.027	-0.459	-0.5425	-1.364
GENE241X	NM_016904	Cks1b	CDC28 protein kinase 1b	1	-0.4875	0.5355	0.441	0.2015	0.2895	-1.256	-0.005	-1.289	0.4945	0.26225	-0.0285	0.1895	1.0175	0.8925	-0.53625	1.0285	0.5335	0.12375	0.4805	0.157	-0.002	-0.8815	-0.8985	0.5425	0.22875	-0.40325	0.23375	-1.1085	-0.22275	0	-0.032	-0.0435	-0.5555	-0.479	-0.32575	-0.5505	-1.2015	-1.553	0.05225	-0.00775	-0.7265	0.177	0.4	-1.0495	-2.398
GENE728X	NM_009028	Rasl2-9	RAS-like, family 2, locus 9	1	0.171	0.277	-0.2175	-0.265	-0.163	0.0125	0.7735	-0.2805	0.802	0.55275	-0.184	0.794	0.18	0.868	0.19025	0.759	1.414	1.12625	0.382	0.0395	-0.0675	0.134	-0.902	0.371	-0.16475	-0.68475	-0.26975	-0.062	-0.40225	0.0205	-0.3925	-0.119	-0.146	0.4365	-0.46625	-0.813	-1.925	-0.3495	-0.91225	-0.05225	0.193	-0.2595	-0.5295	-1.949	-1.4235
GENE736X	AK082752	2610207P08Rik	RIKEN cDNA 2610207P08 gene	1	-0.373	-0.567	-0.7995	-1.02	-1.044	0.4825	-0.1285	-1.6115	0.622	-0.14125	-0.858	-0.859	0.96	-0.068	-0.84275	1.289	0.531	0.10825	-1.193	-0.9015	-0.3345	-0.292	-0.352	-0.031	-0.64175	-0.13975	-1.16575	0.168	-0.25725	0.3075	-0.1375	0.232	0.276	-0.7485	-1.02425	0.662	0.091	-1.0885	-0.28625	-1.39325	0.08	0.1415	-0.8855	-0.691	-1.4875
GENE243X	AK006234	1700022C02Rik	RIKEN cDNA 1700022C02 gene	1	-0.613	-0.432	-0.7545	-1.394	-1.25	-0.9115	0.2885	-0.7075	0.178	-0.86425	-0.436	0.819	1.033	-0.114	-0.02675	0.734	0.992	0.01625	0.363	-0.4795	0.7385	-0.523	-0.858	0.917	-0.46975	-0.32975	0.50725	0.256	0.00075	0.5205	0.0495	0.805	0.092	0.0475	-0.72525	1.328	-0.087	1.5565	1.04875	-0.14325	-0.07	0.3685	-0.1305	-0.803	-2.8905
GENE693X	NM_007659	Cdc2a	cell division cycle 2 homolog A (S. pombe)	1	-0.2485	0.5915	-0.105	-0.1965	-0.7345	-1.775	-0.096	1.038	1.2105	0.14125	0.0255	0.9835	0.9675	0.1145	0.28675	0.4535	0.5765	-0.42325	0.0995	-0.53	-0.067	-1.3635	-1.8095	0.0245	0.05975	-0.60925	0.08275	-0.3845	-0.37675	-0.016	-0.022	0.2175	-0.4355	0.361	-0.50275	-0.1895	-0.7895	0.852	-0.13675	0.06025	0.2765	-0.232	-1.035	0.0825	-2.895
GENE792X	AK012231	Stmn1	stathmin 1	1	-0.5185	-0.0405	-0.591	-0.4835	-0.5035	-1.757	0.115	1.234	0.5425	-0.53475	0.5915	0.7755	0.1215	0.0605	-0.02725	0.8485	1.2555	0.22975	0.6675	0.95	0.011	0.8125	0.1845	0.2205	-0.30825	-1.62925	0.25075	-0.1565	0.18825	0.273	-0.102	-0.3715	0.2965	1.36	0.86625	-1.2395	-1.9185	0.139	-0.29575	0.16425	0.2005	1.125	0.083	-1.6445	-1.736
GENE568X	BC003335	Rfc4	replication factor C (activator 1) 4	1	-0.291	-0.759	-0.2615	-0.183	-0.783	-0.9065	0.0245	-1.3275	0.506	-0.17325	-0.386	0.335	-0.504	-0.743	-0.58475	-0.597	-0.704	0.09625	-0.13	-0.8335	0.2595	-0.446	-1.005	0.492	-0.61575	-0.27175	-0.28575	0.189	0.01175	0.5665	0.2635	0.03	0.079	-1.1775	-0.34425	1.687	1.436	-0.0545	-0.40725	-1.38125	-0.276	0.0735	0.0415	0.33	-1.1255
GENE836X	AK076619	Spag5	sperm associated antigen 5	1	-0.7505	-0.0555	-0.073	-0.0445	-1.0065	-0.742	0.543	-1.337	-0.6965	0.29525	1.4175	-0.0225	-0.2565	-0.4345	-0.60025	-0.1825	-0.1635	-0.96325	0.0125	-0.579	-0.601	-0.2175	-1.6675	-0.7215	-0.98325	-1.07425	-0.95025	-0.7585	-0.92275	-0.195	-0.711	-0.2905	-0.5285	-0.076	-1.00475	0.4105	0.2365	-1.91	-1.78475	-1.55875	-0.4955	0.189	-0.359	0.1535	-2.837
GENE770X	AK011939	2610209N15Rik	RIKEN cDNA 2610209N15 gene	1	-0.126	-0.402	-0.4345	-0.518	-0.177	-0.1365	1.8265	-0.7125	-0.972	0.50375	1.192	-0.468	-0.255	-0.385	-0.76275	0.197	0.243	-1.30675	-0.186	0.4535	-0.4645	-0.587	0.246	-0.977	-1.60875	0.19025	-1.269	-0.90925	-0.0135	-0.8555	-0.579	-0.039	0.0635	0.35875	0.04	0.058	0.6375	1.40775	1.77875	-0.935	0.2235	0.0825	0.198	-0.5585	-0.97925
GENE510X	NM_026515	2810417H13Rik	RIKEN cDNA 2810417H13 gene	1	-0.702	-0.8185	-0.226	-0.86	-0.8505	0.1765	-0.1535	-0.308	-1.01825	-0.23	0.605	-1.243	0.155	-0.10975	0.078	-0.808	-0.93675	1.085	-0.0525	-0.2025	0.32	-0.688	-0.689	-0.55575	-1.46175	-0.18675	-0.894	-0.44425	0.2875	-0.1805	0.575	-0.24	-0.8155	0.10475	-0.471	-0.75525	0.09375	0.514	-0.1495	0.1665	0.018	-1.3085	-0.40725	-0.7655	-1.584
GENE268X	AK029815	4930579C12Rik	RIKEN cDNA 4930579C12 gene	1	0.567	0.898	0.4995	0.314	0.163	0.6765	-0.0715	-0.2845	-1.052	1.50975	-0.676	0.09	-0.29	-0.902	-0.35175	0.376	-0.792	-0.24675	-0.691	-0.2595	-0.1055	-0.03	-0.591	0.144	-0.44775	-0.12675	-0.27375	-0.475	-0.06425	-0.6735	0.0155	-0.493	-0.77	0.0205	-0.03825	-0.214	0.56	-0.1125	-0.58425	0.18175	0.023	-0.4725	-0.6445	-0.09	0.1235
GENE165X	U70139	Ccrn4l	CCR4 carbon catabolite repression 4-like (S. cerevisiae)	1	0.1575	2.0375	-0.131	0.7485	0.5295	0.117	1.144	-0.448	-0.9615	0.72725	-0.8425	-1.4905	-1.0035	-0.5105	0.56875	-0.7095	-0.4545	0.53075	-2.1155	-1.317	-1.061	-1.2925	-1.3155	-1.1435	-1.70625	-0.76225	-1.18025	-0.8615	-1.23375	-1.178	-1.068	-0.4915	-1.6405	-0.512	-0.95675	0.5105	1.3605	-0.059	0.11025	0.73925	-1.6535	1.011	0.293	1.1605	-0.61
GENE450X	NM_007918	Eif4ebp1	eukaryotic translation initiation factor 4E binding protein 1	1	-0.012	0.48	-0.0735	-0.078	-0.882	-0.4275	4.1715	-0.5525	-0.52	-0.39025	-0.574	-0.261	0.036	0.139	-0.74375	-0.354	-0.14	0.64525	0.492	-0.8155	-1.3295	-1.045	-0.288	-0.31	-0.75875	-1.18075	-0.15475	-0.63	-0.63625	-0.7765	-0.7415	-1.267	-0.258	0.1875	-0.43725	-0.87	-0.296	-0.3655	-0.28725	0.03375	-0.135	-0.1725	0.0565	-0.373	0.7085
GENE755X	NM_009505	Vegfa	vascular endothelial growth factor A	1	0.934	0.037	-0.1695	-0.934	-1.278	0.7095	1.6305	0.9875	0.765	1.62275	-0.63	0.652	-0.722	1.154	1.25925	-0.599	-1.283	1.11525	-0.228	-0.2175	-0.5795	-1.14	-2.441	-1.039	-1.59475	-0.10875	-0.93475	-0.848	-0.50325	-1.1315	-2.0305	-1.301	-1.723	-1.6665	-1.45425	-1.474	0.293	-1.3275	-0.91125	0.52575	1.012	-0.6235	-0.5535	0.235	0.0625
GENE840X	AK049359	4933424M23Rik	RIKEN cDNA 4933424M23 gene	1	0.4045	1.3195	0.374	0.7635	0.0075	0.03	0.855	0.413	0.1835	1.07625	1.7485	-0.5395	-0.5585	0.0275	-0.08425	-0.1385	-0.1235	0.60975	-0.3035	0.127	-0.193	0.2185	-0.1715	-0.0385	-0.87125	-1.09925	-0.11025	-0.4815	-0.53475	-0.551	-0.504	-0.9035	-0.0505	0.197	0.21425	-0.4685	0.7875	-0.341	0.50725	0.23525	-0.1605	-1.339	-0.765	0.0795	-0.491
GENE593X	X99143	Krt2-10	keratin complex 2, basic, gene 10	1	0.032	1.329	-0.1115	0.21	-0.282	0.2875	0.2565	-0.0535	0.999	0.11675	-0.395	-0.38	-0.646	0.217	-0.73975	0.241	1.222	0.82025	0.923	-0.0875	-0.3785	0.223	-0.82	0.807	-0.85075	-0.93475	-0.11275	3.426	2.76875	-0.7725	-1.1525	-0.591	-0.459	0.1685	-0.80325	-1.326	-2.106	0.0085	-0.24225	0.71675	0.398	-1.7875	-1.0045	-0.442	-0.1835
GENE769X	NM_016753	Lxn	latexin	1	-0.251	1.437	0.2335	0.191	0.38	0.3485	-0.0995	-0.422	2.39775	0.365	-1.048	-0.131	0.1	1.36625	0.721	-0.357	0.61425	0.043	0.0335	0.1375	-0.48	-0.568	1.066	0.08025	0.41625	1.14625	-1.067	-0.20125	-0.2405	0.4105	-0.159	-0.07	-0.9765	-0.78525	0.455	1.38	-0.3645	-0.09725	0.01475	0.64	-0.1455	0.2015	-0.492	-1.4775	-1.86725
GENE138X	AF378831	Gprc5b	G protein-coupled receptor, family C, group 5, member B	1	0.097	-0.699	-0.5115	-1.371	0.336	0.6505	-0.0005	0.4615	0.914	0.13775	0.02	-0.226	-0.176	0.626	-0.15775	-0.293	0.224	-0.83375	0.836	0.2715	0.3285	0.939	0.863	1.304	0.43025	-0.05575	0.04625	-0.197	-0.43025	0.0355	-0.4235	-0.26	-0.125	0.2535	-0.01725	0.218	-0.934	0.1225	-0.00325	0.32475	-1.499	-0.4385	-0.4765	-0.894	0.9745
GENE285X	NM_008483	Lamb2	laminin, beta 2	1	0.4335	-1.1655	-0.274	-0.3135	0.3355	-0.033	-0.336	0.826	0.2205	-1.11775	-0.2035	1.1615	0.3145	0.3645	0.10275	-0.5665	-0.8455	-0.76725	0.4045	0.801	-0.239	-0.0285	0.1365	0.4805	0.08175	-0.37225	-1.25825	-0.2525	-0.39475	-0.447	-0.36	-1.0125	0.3275	0.504	0.80525	-0.3415	0.6205	-0.212	1.13525	1.28825	0.1005	0.056	-0.347	-1.1055	0.945
GENE307X	AK080841	BC026432	cDNA sequence BC026432	1	0.3715	-0.1775	0.024	-0.3265	0.1185	1.07	1.224	0.686	1.4265	0.40925	-0.2895	0.1485	0.5905	0.9015	0.18675	-0.2275	0.9545	0.75275	0.2815	-0.293	0.019	0.1515	0.2115	1.2745	0.02075	-0.22825	0.80375	-0.5515	-0.43175	-0.011	-0.949	-0.5245	0.5405	0.755	-1.04875	1.3615	1.9965	0.582	0.84625	1.43725	1.7825	-1.678	-1.983	-3.1295	0.757
GENE806X	Z71173	Itpr5	inositol 1,4,5-triphosphate receptor 5	1	3.933	0.499	0.0835	-0.009	0.235	3.0775	-1.0955	-0.054	0.32475	-0.44	-0.284	-1.251	-0.518	-0.23375	-0.948	-1.608	-1.02475	-1.132	-0.1765	-0.0675	-0.295	0.542	-0.095	0.03625	0.08625	-1.30775	-0.459	-0.56925	-0.2485	-0.1255	-0.049	-0.223	-1.2635	-0.09725	0.408	0.662	-1.6875	-2.00125	-1.37625	0.529	-0.4865	-2.0955	-2.554	0.4005	0.68375
GENE153X	NM_011212	Ptpre	protein tyrosine phosphatase, receptor type, E	1	0.916	0.034	0.4975	-0.021	0.725	0.3105	-1.0435	-0.7745	-0.547	0.38675	0.411	1.12	0.245	-0.317	0.29125	0.573	-0.593	0.78025	0.093	1.1155	1.2855	0.809	0.663	1.038	0.47725	0.82625	0.61625	0.309	-0.00025	-0.0035	0.4225	-0.04	0.306	-0.8685	0.10275	0.347	0.143	-1.4985	-0.43825	-1.22125	-0.568	0.2775	-0.0225	0.261	-0.1575
GENE149X	NM_028341	2810439F02Rik	RIKEN cDNA 2810439F02 gene	1	0.246	1.346	-0.5795	-0.701	-0.819	1.8925	-0.9815	-0.7615	0.267	0.23275	-0.128	0.648	0.571	0.444	-0.05575	0.547	-0.578	0.35725	0.949	-0.1095	0.5405	-0.394	-0.163	-0.717	-0.35575	-0.20475	0.69425	0.084	0.00975	-0.9095	-1.2155	-0.587	-0.905	0.0015	-0.22525	-0.205	-0.427	-1.9165	-0.40925	-1.08325	-0.827	0.0385	0.4935	0.067	0.4515
GENE345X	NM_026470	Spata6	spermatogenesis associated 6	1	1.315	1.05	0.6345	0.57	0.314	-0.2165	0.0235	-0.4525	-0.074	1.648	0.315	0.822	1.106	-0.15275	-0.256	-0.111	-0.88175	-0.567	0.0645	-0.4235	-0.566	-0.741	-0.015	-0.34175	0.12025	0.00125	-0.611	-0.49225	-0.6815	-0.3845	-0.471	-0.769	-1.8505	-0.22625	0.541	0.933	-0.9145	-1.25425	0.13175	0.355	0.4665	-0.1245	-0.016	-0.6315	-0.66625
GENE80X	NM_010684	Lamp1	lysosomal membrane glycoprotein 1	1	1.897	0.344	0.3295	0.801	1.58	0.3905	0.2825	3.0315	-0.968	0.85575	-0.627	-0.295	-0.401	-0.303	-0.08375	-0.261	-0.097	-0.13975	-1.202	0.4055	-1.0875	-0.655	-0.372	-0.496	-0.46975	-0.63075	-1.43275	-0.236	-0.52525	-0.7075	-0.3985	-1.094	-1.095	-1.1525	0.13975	-1.23	-1.384	-0.7435	-1.55725	-0.97125	-0.425	-0.0245	-0.0175	-0.239	0.2935
GENE215X	J05479	Ppp3ca	protein phosphatase 3, catalytic subunit, alpha isoform	1	-0.952	-0.813	0.1885	-0.216	0.161	0.1165	0.0415	-0.2065	0.801	1.76075	-0.248	0.273	0.239	0.55	-0.21875	-0.588	0.278	0.13625	-0.992	0.0125	-0.8865	0.428	0.443	-0.887	-0.09775	0.16625	-1.24975	-0.331	-0.68725	-0.5215	-0.7155	-0.674	-0.231	-1.3165	-0.49925	-1.717	-2.098	-2.5855	-2.06825	-2.81425	-0.265	0.0975	-0.5085	-0.716	0.7615
GENE265X	NM_008536	Tm4sf1	transmembrane 4 superfamily member 1	1	0.1815	0.8385	1.001	0.7895	0.5885	0.995	0	0.597	1.5215	-0.81575	0.6645	-1.9035	-0.1835	1.4885	0.24175	-0.7655	0.2515	-0.15325	-0.6035	-0.058	-0.069	-0.5595	-0.5875	0.4995	0.38575	-0.54125	-1.29125	-0.0485	-0.31975	-0.909	-1.604	-2.1635	-1.4905	-1.324	0.12225	-1.7255	0.8495	-2.524	-2.56275	-0.94775	-2.1385	-0.389	-2.105	-2.9435	-2.587
GENE443X	BC003959	Flnb	filamin, beta	1	0.094	0.04	-0.3695	-0.343	-0.049	0.8545	0.2795	0.1255	0.272	0.49975	0.278	-0.15	0.226	0.488	0.18025	-0.941	0.127	0.77025	0.285	-0.4855	0.1005	-0.368	-0.473	0.161	-0.31475	-0.47575	-0.99675	-0.76	-0.93625	-0.5185	-0.7435	-0.247	0.203	0.2305	-1.13025	-1.169	0.72	-1.4845	-1.79425	-0.59925	1.318	-1.8705	-1.9675	-2.578	-0.9355
GENE240X	BC023701	Tpm4	tropomyosin 4	1	-0.148	0.769	0.3985	0.272	-0.147	0.3105	0.0895	0.1535	0.236	-0.25525	-0.256	-0.294	0.407	-0.336	0.20425	0.13	0.155	0.33425	0.361	-0.3645	0.4115	-0.226	-0.09	0.361	0.70925	0.56425	-0.26075	0.591	0.35575	-0.1795	-0.2445	-0.301	0.024	-0.1125	-0.41625	-1.071	0.112	-1.2155	-1.85025	-2.37525	0.005	-0.5655	-0.3815	-2.328	-0.8085
GENE434X	NM_009818	Catna1	catenin alpha 1	1	0.158	0.881	0.1265	0.457	0.632	0.2515	0.6105	0.5755	-0.443	0.62775	0.004	0.088	-0.103	-0.921	-0.58375	-0.385	-0.336	0.12125	-0.336	0.2605	-0.4495	0.074	0.424	-0.238	-0.25375	-0.04175	-0.36675	0.06	-0.17625	-0.5145	-0.5995	-1.012	-0.037	-0.3935	0.06775	-2.294	-2.177	-0.6985	-2.28625	-2.23725	-0.23	-0.1605	-0.3205	-2.311	-0.0845
GENE848X	BC010603	Cast	calpastatin	1	0.7175	0.5275	0.304	-0.3915	0.0935	-0.51	-0.245	0.17	-0.0685	0.41225	0.0645	-0.6835	-0.4825	-0.8105	0.09275	-0.1405	0.4175	0.46675	0.9285	-1.294	-0.701	-0.1945	-1.0505	0.1495	-0.87525	-0.72625	-1.38625	0.8545	1.03725	-1.139	-1.204	-0.6885	-0.8345	-1.712	-0.53275	-1.2465	-0.3195	-1.451	-1.78175	-2.48175	0.4985	0.018	-0.207	-0.6875	-0.519
GENE360X	NM_007484	Rhoc	ras homolog gene family, member C	1	0.994	0.687	0.6325	0.449	0.675	-0.1855	0.2095	0.9885	-0.69	-0.05125	0.407	-0.723	0.168	0.542	0.18525	-0.827	-0.221	-1.14975	-0.601	-0.1775	0.0925	-0.443	0	-0.673	0.25625	-0.16375	0.45325	-0.586	-0.18025	-0.6185	-1.3605	-0.686	-0.594	0.0255	0.68975	-1.326	0.746	-1.2035	-0.35625	0.37375	-1.269	-0.2415	0.5205	-0.999	0.0735
GENE675X	AK077260	Emp2	epithelial membrane protein 2	1	0.9985	0.4075	0.793	0.8895	0.4375	-1.408	-0.356	1.698	-0.1765	1.99725	0.3745	0.2665	1.2365	0.0965	1.17875	-0.4335	-0.3635	-0.06325	0.7035	-0.46	-0.859	-0.8715	-0.6005	-0.7025	-0.07625	0.03175	-0.70825	-0.6955	0.45925	-0.798	-0.473	0.2165	-0.8855	-0.296	0.34425	0.0085	1.2095	-0.581	-0.94975	0.10225	0.5795	1.45	1.132	-0.0345	0.216
GENE791X	NM_008556	Pea15	phosphoprotein enriched in astrocytes 15	1	0.741	0.732	0.6795	0.98	1.023	0.7665	-0.7085	-0.0435	-0.178	0.80575	-0.154	-0.958	-1.065	-0.569	0.31525	-0.824	-0.522	-0.56475	-0.131	-0.3045	-1.0115	-0.631	-0.081	-0.461	-0.01375	-0.33475	-0.60675	-0.261	-0.45425	-0.8385	-0.4365	-0.957	-0.444	-0.9215	-0.56025	0.326	2.602	-1.1155	-0.51825	-0.29725	-0.126	-0.6505	-0.7235	0.19	0.4975
GENE759X	AK011015	Snx7	sorting nexin 7	1	-0.063	0.05	0.0235	-0.105	0.356	-0.1735	0.4155	-0.3255	-1.317	1.09075	-0.132	-0.247	-0.051	0.165	0.72825	-0.34	-0.792	-0.34875	0.017	-1.0335	0.1625	-0.392	-0.797	0.611	-0.42375	0.68425	-0.83175	0.307	-0.05725	0.3025	-0.0995	0.254	-0.553	-0.3965	-0.40125	-1.301	-0.152	-0.4125	-1.03825	-0.82825	-0.283	0.9615	0.2655	0.574	-0.1615
GENE829X	BC004841	B230114J08Rik	RIKEN cDNA B230114J08 gene	1	0.116	-0.046	0.4435	0.774	-0.144	-0.4225	0.3305	0.6055	0.373	0.69775	0.427	0.388	-0.194	-0.151	0.03525	-1.279	0.184	0.93925	0.207	-1.2545	-0.8465	-1.201	-1.874	0.497	0.46025	0.32625	-1.41775	-0.075	-0.15125	-0.2575	-0.3595	-0.132	-0.086	-0.4145	-1.35725	-0.375	0.924	-0.5835	-1.41425	-0.98225	0.27	0.2965	0.0805	-0.474	0.0535
GENE758X	AK085015	Arid5a	AT rich interactive domain 5A (Mrf1 like)	1	1.003	0.009	0.6935	1.021	1.184	-0.5625	1.6925	-0.4685	-1.137	0.74175	-0.562	-0.695	-0.182	0.206	0.00625	2.71	0.397	-0.14975	1.498	0.9145	-0.3765	-0.076	0.488	0.19	-0.42375	-1.44075	-0.69775	-1.143	-0.75325	-0.9955	-0.2595	-0.627	-0.373	-0.3905	0.71875	-1.467	-0.62	-0.5295	0.40775	-0.11825	-1.703	-0.0095	0.1805	-0.071	-0.2045
GENE325X	NM_030601	Clca2	chloride channel calcium activated 2	1	-2.109	0.94	1.8855	2.356	0.508	1.3805	0.8475	-2.1735	-1.112	0.86375	-0.622	-0.603	-1.796	-1.87775	-0.654	-0.925	-1.70975	-1.235	-2.5775	-1.896	-3.449	-2.822	-0.45275	0.53625	-1.44275	0.638	0.40975	1.8365	1.6665	0.464	1.265	-2.5995	-2.70525	-1.013	-1.271	-1.5155	-0.57725	-0.83425	2.906	0.4645	-0.0595	-1.039	-0.0885	-1.22225	0.2215
GENE790X	AK006504	1700029K01Rik	RIKEN cDNA 1700029K01 gene	1	-0.317	0.942	-0.6805	-0.787	-0.3	0.6035	-0.1865	-0.7965	-0.716	-0.89025	-0.858	-0.718	0.063	-0.184	-0.01075	0.548	-0.753	-1.22575	-1.258	-0.0665	-0.2595	-0.034	-0.478	1.121	-0.47075	-0.03975	0.17125	0.205	0.10175	0.1545	0.569	0.073	-0.6935	-0.05925	0.182	0.076	0.3225	-0.26325	-0.05525	0.698	0.6995	0.5285	0.117	0.0245	-0.12625
GENE418X	NM_008428	Kcnj8	potassium inwardly-rectifying channel, subfamily J, member 8	1	0.694	0.397	-0.1715	0.312	0.862	1.1785	0.1855	-1.0105	-0.624	-0.28425	-0.202	-0.871	-0.269	-0.228	0.51325	-1.349	-0.595	0.40325	0.5	-0.1455	-0.2985	-0.504	-0.164	1.129	-0.82875	1.40725	1.12225	0.565	0.51175	-0.3005	-0.1565	-0.225	0.528	-0.9565	-2.18325	1.312	2.229	-0.5535	-0.26125	-0.57225	-0.536	-1.8425	-0.1515	-0.693	0.5515
GENE203X	AK018090	Etohi1	ethanol induced 1	1	0.213	-0.538	0.8395	-0.249	0.205	1.8755	0.9515	0.5065	1.545	-0.97525	0.344	0.529	1.242	1.316	-0.19275	1.232	0.462	1.49625	0.715	0.1565	-0.2055	-1.003	-0.397	2.648	0.16525	-0.09675	1.31725	-0.118	-0.25625	-0.7795	-0.7005	-0.62	-0.488	-1.7235	-2.03125	1.05	1.288	1.8955	0.32475	-0.90025	-1.311	0.3345	0.9215	1.251	-0.9455
GENE435X	AK012776	AK012776	AK012776	1	0.37	-0.487	1.0345	-0.132	0.256	1.4115	0.9285	0.5685	1.733	-0.88325	0.494	0.629	0.672	1.343	0.00325	0.949	0.396	1.48825	1.197	0.2875	-0.3625	-0.191	-0.981	2.573	0.11225	-0.19275	1.25825	-0.187	-0.24725	-0.8025	-0.5955	-0.279	-0.586	-1.8125	-1.99925	1.234	1.23	1.7335	0.39075	-0.46025	-1.033	0.2905	0.8005	-0.7405	0.23175
GENE830X	AK013921	AK013921	AK013921	1	0.5555	-0.3445	1.178	0.0695	0.3185	1.479	1.048	0.373	1.3225	-0.62675	0.7195	0.8195	0.9835	1.2825	0.17675	0.8535	0.4255	1.25075	1.4945	0.31	-0.391	-0.7445	-1.7305	2.6565	-0.07125	-0.24625	1.14975	-0.3735	-0.41375	-0.814	-0.807	-0.4365	-0.7345	-2.116	-2.07475	1.5605	1.5725	1.807	0.28325	-0.52675	-1.2305	0.64	1.15	0.8155	-0.522
GENE64X	NM_015772	Sall2	sal-like 2 (Drosophila)	1	0.4225	-0.5205	-0.037	-0.5425	0.4145	-0.093	-0.369	0.342	-0.4265	0.52325	-0.2465	0.3745	-0.0365	0.0555	-0.15725	0.8575	-0.3295	0.02575	0.8855	1.196	0.982	1.1455	0.1215	1.9405	0.69075	-0.16425	0.35775	-0.8775	-0.08075	0.332	0.433	0.4895	-0.1055	0.231	0.90025	-1.5895	0.3045	-0.991	-0.20975	2.15025	-1.5515	0.087	-0.049	0.8655	-0.566
GENE211X	NM_010287	Gpr83	G protein-coupled receptor 83	1	0.1665	-0.1645	0.266	0.1445	-0.0775	0.186	-1.074	2.402	0.5505	0.04825	1.5625	0.6365	1.8445	2.9585	2.31475	2.3435	3.6025	1.01975	-1.2435	3.332	0.051	0.0605	-0.5585	-0.0605	1.02675	-0.49925	0.07675	-0.6255	-0.12875	-0.172	-0.105	0.1535	-0.9965	-0.925	-0.29975	-0.2705	0.6865	0.026	0.17525	1.08225	0.3185	0.271	0.16	1.0205	0.493
GENE415X	AK044270	A930004K21Rik	RIKEN cDNA A930004K21 gene	1	1.4025	0.4275	0.052	-0.4545	-0.3205	1.897	-0.23	1.155	-0.4345	0.92825	0.4895	0.2125	-0.3275	-0.9235	1.64675	3.2865	1.6565	-0.00025	0.2135	0.641	0.588	0.6855	0.7985	-0.6295	-0.48325	-0.41225	0.84275	-0.2815	-0.48675	-0.543	-0.844	-0.0825	-0.0305	0.244	0.48125	-0.8305	0.6905	0.944	0.17725	1.70925	2.0345	0.682	0.814	1.2295	0.199
GENE619X	NM_008499	Lhx5	LIM homeobox protein 5	1	2.718	0.0465	0.406	-0.675	0.2615	-0.0195	0.2065	1.341	0.02175	0.048	0.235	-1.069	2.573	0.54125	-0.781	0.201	-1.36275	0.13	-0.0235	-0.7225	-0.579	0.317	-0.815	0.30625	-0.14775	0.60125	-0.66	-0.17725	-0.0305	-0.0805	0.609	-0.442	-2.2545	0.18975	0.016	1.112	-0.49925	0.86075	1.908	1.2675	1.5035	1.406	0.0665	0.26375	-0.0645
GENE140X	NM_013761	Srr	serine racemase	1	-0.4475	0.1945	-0.524	-1.0165	-0.4115	1.634	0.612	0.152	0.6735	-0.36275	-0.9475	-0.4015	0.1245	0.4845	0.23575	-0.7955	0.2815	0.47375	0.2335	0.157	0.074	1.6585	2.0495	0.6095	0.19375	0.04375	-0.58725	-0.2185	0.10525	-0.089	-0.189	0.1735	0.2155	1.095	-0.36675	0.0775	0.9485	0.318	0.51525	-0.72275	1.6935	-2.194	-0.576	-0.1455	0.029
GENE440X	AF022770	Acbd3	acyl-Coenzyme A binding domain containing 3	1	0.39	0.17	0.2455	0.218	0.419	0.7035	-0.0395	-0.0445	-0.294	-0.25325	0.043	-0.222	-1.114	0.576	0.07125	0.202	-0.324	-0.04475	0.122	-0.0655	-0.4045	-0.007	0.266	0.199	-0.14575	-0.18875	-0.25275	-1.003	-0.40525	-0.5345	-0.5685	-0.286	-0.647	-0.0395	-0.37725	0.5	0.94	-0.4795	0.99475	0.50175	-0.372	-0.4115	-0.7285	-0.428	-0.0405
GENE51X	BC024868	BC024868	cDNA sequence BC024868	1	0.273	0.087	0.4675	0.718	0.421	-0.5995	0.1605	1.3815	-0.058	0.60875	0.169	0.613	-0.323	0.836	-0.19875	-0.658	-0.389	-0.92675	-0.279	0.8465	-0.2955	0.004	0.316	-1.533	-0.41675	-0.92475	0.86325	-0.68	-0.02825	-0.1825	-0.3085	-0.324	0.229	-0.0275	1.82875	-1.554	-1.527	0.9155	2.30275	1.85475	-0.039	0.4085	0.1915	0.307	0.4015
GENE353X	AK090200	BC026370	cDNA sequence BC026370	1	0.625	0.985	0.4475	0.75	0.107	-0.0805	0.3315	1.5595	-0.349	0.68575	0.205	0.153	0.313	0.322	0.51825	-0.167	0.357	-0.55475	0.385	-0.1895	-0.4665	0.812	0.591	0.044	-0.95175	-1.61975	0.84925	-1.938	-1.03225	-0.7495	-0.7485	-0.105	-0.391	1.2705	0.66475	-1.151	-0.29	0.8895	1.80675	2.15975	0.56	-0.6745	-0.1735	-0.874	-0.3885
GENE821X	AK010990	2510022D24Rik	RIKEN cDNA 2510022D24 gene	1	0.3015	0.2285	0.363	0.1835	0.0285	-0.477	0.682	-0.024	-0.9215	-0.01275	-0.2585	0.1045	0.0045	-0.0695	0.32875	0.0425	-0.6555	-1.92925	-0.5565	0.15	-0.323	0.1205	0.0655	-1.3585	0.15575	-1.06325	1.67175	-0.9905	-0.54175	-0.623	-0.628	-0.5615	0.2755	0.383	-0.61375	1.0845	2.2915	0.881	1.91925	2.15625	1.0935	-0.428	-1.394	-0.4165	-0.022
GENE220X	AF380423	Dleu2	deleted in lymphocytic leukemia, 2	1	-0.386	0.268	0.2635	0.245	-0.263	0.9715	-2.2055	-1.3095	-0.711	-0.02625	-1.579	-0.826	-1.581	-1.261	0.30025	-0.19	-2.382	-1.22175	-0.446	-0.8215	-0.2395	-0.487	-0.103	-0.17	-0.26775	0.29725	-0.59475	-0.282	-0.70125	-1.1595	-0.1365	0.321	-0.037	-1.6825	-1.39525	0.714	0.761	0.7355	0.73875	0.315	0.2285	0.2705	0.362	0.1255	-0.08425
GENE371X	NM_010425	Foxd3	forkhead box D3	1	0.277	0.1935	0.021	-0.219	2.8945	-1.9395	0.0905	-1.241	0.10775	-0.435	-0.763	-1.768	-2.051	0.24925	-2.599	-0.703	-1.21075	-1.265	2.6375	3.5935	2.654	2.692	0.014	-0.27475	-0.07175	0.43625	-0.399	-0.50725	-0.3865	-0.1675	0.335	-1.069	-0.1725	-0.62825	1.486	0.81675	0.85975	0.857	0.5135	0.7475	1.013	0.3835	0.62075	0.3215	0.254
GENE23X	NM_021423	Shank3	SH3/ankyrin domain gene 3	1	-0.063	0.079	-0.0855	0.171	0.641	0.1705	-0.2555	-0.0915	-1.67	-0.03625	-0.02	0.033	-1.245	-1.616	-0.21675	-0.367	-2.14	-0.17875	-0.152	0.4465	0.0635	-0.315	-0.036	-1.431	0.33425	0.10625	0.36625	-0.236	0.17075	-0.3215	0.2765	-0.389	-0.11	0.7925	0.09675	-0.083	0.648	1.0925	1.04475	1.23075	0.437	-0.3475	0.3415	0.9	1.2685
GENE125X	AK007939	AK007939	AK007939	1	-0.164	0.631	-0.3335	-1.25	-0.5	0.3995	-2.4755	0.7655	-1.494	0.08375	-0.107	0.411	-1.236	-1.917	-0.73375	-1.448	-2.164	0.09125	-1.429	0.2535	-0.1005	-1.501	-1.981	-0.594	-0.28375	-0.20375	-0.45475	0.151	0.39175	-0.0005	0.4385	0.913	0.566	0.0895	-0.91525	-0.084	-0.046	1.3685	-0.17525	-0.16725	0.108	-0.2495	-0.3265	-0.256	1.2555
GENE522X	AK005483	AK005483	AK005483	1	-1.3805	-1.0565	-1.842	-1.6395	-1.1395	-1.018	-2.867	-0.917	-1.5845	-0.81375	-0.6325	0.0635	-1.1915	-2.6355	-0.52025	-1.7135	-2.1475	-1.50525	-1.8625	-0.626	0.709	0.0395	0.2745	-1.8725	0.03875	-0.15125	-0.38125	0.2415	0.33425	0.207	0.36	0.6415	0.2555	-0.134	-0.35275	0.2495	0.1995	0.608	0.51925	0.62625	0.1575	-0.249	-0.153	0.9765	0.114
GENE275X	AY050217	AI315037	expressed sequence AI315037	1	-0.59	-0.831	-0.4325	-0.692	-0.175	0.6785	0.0275	0.2005	-0.069	-0.16325	-0.632	-0.548	-0.694	-1.596	-0.43775	-0.65	-0.497	0.88525	0.333	-0.5835	0.0405	0.762	0.303	0.182	0.07525	-0.68575	-0.72975	0.097	0.15975	0.0165	-0.2365	-0.163	0.585	-0.0015	-1.60525	-0.698	-0.025	1.3255	1.12375	2.17175	0.564	-1.8115	-1.5365	0.121	1.6235
GENE134X	AI849526	Txndc4	thioredoxin domain containing 4 (endoplasmic reticulum)	1	0.0645	0.1355	-0.087	-0.1855	-0.3755	1.123	-0.067	0.148	-0.3675	-0.00275	-0.4635	-0.1745	-0.2205	-0.6715	-0.09825	-0.5925	-0.1365	0.09275	0.0745	-0.009	-0.097	0.0115	-0.3865	0.1345	-0.43325	-0.34425	-0.07525	-0.1615	-0.11275	-0.07	-0.366	-0.5805	0.6545	0.494	-1.14775	0.7295	1.9225	1.112	1.27325	2.08725	1.9115	-2.218	-1.692	-1.3455	0.794
GENE79X	NM_031378	Mlze	melanoma-derived leucine zipper, extra-nuclear factor	1	-0.4965	0.1905	-0.258	-0.4845	-1.0245	0.534	-0.456	0.28	0.9785	-0.39275	-0.6985	-0.3555	0.1805	-0.6505	-0.57625	-0.9895	-0.8215	0.00075	0.0925	-0.14	-0.145	-0.5345	-0.0785	0.1285	0.16175	-0.29425	0.01275	0.2875	0.12625	-0.347	-0.124	-0.2285	0.5835	0.23	-0.75775	2.2475	2.9505	1.298	1.50625	1.78525	2.3845	-3.065	-1.141	-0.8535	1.544
GENE191X	AK044299	A930006D11	hypothetical protein A930006D11	1	-0.354	-0.253	0.0725	0.013	-0.358	0.4605	-0.7545	0.0125	0.281	-0.26425	-0.367	-0.229	-0.37	-1.261	-0.67475	-1.155	-1.052	0.18225	-0.294	-0.2685	0.1275	-0.447	0.004	0.402	-0.35575	-0.48375	0.12225	0.047	-0.00125	-0.1775	0.2885	-0.408	0.721	0.6765	-1.05225	2.488	3.753	1.1045	1.51875	2.01575	1.391	-2.2915	-1.6515	-1.439	1.1395
GENE274X	NM_011195	Ptcra	pre T-cell antigen receptor alpha	1	0.0765	0.3175	-0.071	-0.0325	-0.2025	-0.003	-0.248	0.78	0.2015	-0.06375	-0.3945	0.0385	-0.7805	-0.2485	-0.56625	-0.7455	-0.7915	0.39075	-0.3525	-0.048	0.11	-0.8745	-0.0835	-0.2775	-0.22825	-0.14825	-0.12825	0.5645	0.00825	-0.301	-0.314	0.0485	0.3245	-0.266	-0.24875	-0.7215	-0.1145	0.942	0.25225	-0.00475	0.1335	-1.941	-0.309	1.1455	1.587
GENE43X	Z47205	Zbtb16	zinc finger and BTB domain containing 16	1	0.2575	-0.1135	-0.416	0.0565	-0.3445	0.688	-1.766	1.134	-1.4045	-0.20575	-0.6425	0.0235	-1.7165	-1.7895	0.14575	-0.8325	-3.7225	0.83875	0.4885	-0.731	0.039	0.0325	-0.3915	-0.3045	0.76775	0.45475	0.44775	0.6615	0.66625	-0.29	-0.281	-0.5055	1.2675	2.721	-0.59775	-0.0565	0.2145	3.269	1.29825	0.92325	1.4185	-1.341	-1.861	0.4555	2.247
GENE126X	AJ428064	Tmem7	transmembrane protein 7	1	0.06	-0.802	0.0595	-0.263	-0.163	1.0395	-0.1755	1.5535	-0.892	-0.16825	-0.395	-0.05	-0.618	-0.956	-0.04875	-0.407	-1.693	0.80125	-0.485	-0.5875	-0.1145	-0.524	-0.372	-0.336	0.44525	0.38425	0.61125	1.131	0.79375	-0.8525	-0.3335	-0.683	0.638	1.2635	-0.35125	-0.205	0.354	2.6115	1.11375	0.62975	0.753	-0.7265	0.0375	0.755	2.8045
GENE344X	BC019987	4930438O03Rik	RIKEN cDNA 4930438O03 gene	1	0.0655	-0.0895	-0.272	-0.4795	-0.5105	0.399	-1.578	0.463	-0.5115	-0.09675	-0.5155	-0.2805	-1.2615	-2.1435	-0.11025	-1.0355	-2.2575	0.51775	-0.6305	-0.9	-0.345	-0.7235	-0.9945	-0.5525	0.73475	0.29675	0.15175	0.6995	0.83025	-0.598	0.099	-0.2285	0.8345	1.209	-1.29275	0.2085	0.5445	2.173	1.31125	1.52225	0.9345	-2.386	-1.034	-0.0175	2.559
GENE671X	AK015889	4930524N10Rik	RIKEN cDNA 4930524N10 gene	1	-0.107	0	-0.0955	-0.15	-0.263	0.6595	-0.4985	0.6095	-0.244	-0.04325	-0.457	-0.198	-0.981	-1.292	-0.24275	-0.901	-0.993	0.39225	-0.313	-0.1895	-0.2285	-0.446	-0.471	-0.297	0.58025	-0.05775	0.12125	0.744	0.80275	-0.3045	-0.0675	-0.218	0.657	0.9545	-0.87725	0.765	1.32	1.6585	1.76475	0.89675	1.149	-1.9945	-0.1965	1.119	2.0615
GENE708X	NM_011697	Vegfb	vascular endothelial growth factor B	1	-0.626	-0.402	-0.5435	-0.446	-0.339	1.4035	-0.3325	1.6715	-0.312	-0.26125	-0.274	0.061	-1.246	-1.47	1.09925	-0.634	-2.052	1.16325	0.094	-0.5955	0.1305	-0.174	0.101	0.072	1.05525	-0.18475	-0.50475	0.075	0.87375	-0.1695	-0.0665	-0.244	1.177	1.9495	-0.27725	-0.382	0.249	3.0225	1.64575	1.07475	2.072	-2.5325	-1.0325	1.561	3.1615
GENE352X	BG075831	Ttbk1	tau tubulin kinase 1	1	-0.738	-0.002	-0.5805	-1.074	-1.106	1.5105	-0.5785	1.6185	0.12	-0.33025	-0.719	-0.131	-0.97	-1.299	-0.22875	-1.527	-2.736	1.71125	0.198	-1.1805	0.2515	0.332	-0.298	0.561	0.96725	0.26525	-0.19675	1.42	1.12975	-0.1235	-0.5055	0.193	2.059	2.6865	-0.99225	-0.193	0.562	3.6605	1.19175	1.60775	2.776	-1.9445	-1.0925	0.019	2.6975
GENE847X	AK046850	B830028P19Rik	RIKEN cDNA B830028P19 gene	1	-0.0295	-0.5495	-0.093	-0.1185	-0.4125	1.875	0.422	1.696	0.2875	0.21925	-1.3745	0.3675	-0.5645	-1.3235	0.52175	-0.0825	-2.0885	0.40075	0.2685	-0.2	0.323	0.0385	-0.1115	-0.0815	1.09575	0.17375	0.28475	1.4965	0.96925	0.128	-0.309	-0.1325	2.2815	2.477	0.27525	-0.5055	0.5975	2.988	1.55325	1.49725	3.2245	-0.366	0.018	0.2175	2.236
GENE546X	NM_027157	2310043L02Rik	RIKEN cDNA 2310043L02 gene	1	-0.657	-0.29	-0.2695	-0.331	-0.74	0.5275	-0.1675	0.4625	-0.929	-0.18825	-0.186	0.082	-0.369	-1.117	-0.10275	0.047	0.656	-0.05175	-0.39	-0.0605	0.2355	0.629	-0.096	0.049	-0.14775	-0.07275	0.02225	2.54	2.91975	-0.3605	-0.2215	-0.335	0.013	0.7585	0.21575	1.38	2.067	0.9035	1.00175	1.29875	1.684	-0.8265	-0.8495	-0.047	1.2925
GENE798X	AK040991	A530057A03Rik	RIKEN cDNA A530057A03 gene	1	2.623	-0.349	-0.1315	-0.039	-0.152	0.2775	-0.7955	0.7175	-0.263	0.14675	-0.219	0	0.745	-0.861	-0.12375	1.469	-0.299	0.92825	-0.681	0.5025	-0.1795	0.171	0.826	3.286	-0.34275	-0.24775	0.07625	-0.06	-0.16125	0.6595	-0.2015	-0.383	-0.067	0.7295	-0.38925	2.428	0.95	1.3475	0.50475	0.80675	0.561	-0.3025	-0.3335	0.453	0.7685
GENE272X	NM_009885	Cel	carboxyl ester lipase	1	-0.14	-0.35	0.0635	1.15	0.227	0.2265	-0.0105	0.1695	-0.191	-0.26125	0.535	-0.049	-0.504	-0.446	-0.54075	-0.133	-0.621	-0.21875	-0.361	-0.0855	-0.3215	0.43	0.025	-0.338	-0.32275	-0.30575	-0.06475	1.342	1.34875	2.6445	2.5905	2.012	2.853	2.4735	-0.34125	4.069	0.259	2.6905	4.08675	2.46275	0.528	-1.6055	-0.5085	0.075	0.9075
GENE614X	AK054485	Slc38a5	solute carrier family 38, member 5	1	-0.6795	0.4095	-0.803	0.4605	-0.9315	0.439	-0.862	1.058	0.2875	0.20825	4.0115	0.4025	3.5975	0.5015	1.44075	-0.9615	0.6415	-0.63725	0.0955	-1.054	0.226	0.2965	0.0155	0.8905	0.18775	-0.08025	2.42975	2.9315	2.75025	5.849	4.747	5.0965	4.4055	3.258	0.58825	0.5545	1.1055	2.615	4.01725	1.80325	1.3035	0.753	2.827	2.9815	-0.002
GENE674X	AK004614	Arrb1	arrestin, beta 1	1	-0.696	-0.272	-0.3825	-0.315	-0.273	0.9385	-0.0355	-0.0485	-0.349	0.35275	0.629	0.236	-0.325	-0.353	0.00225	-1.209	-0.25	-0.45375	-0.391	0.1875	-0.7925	0.091	0.453	-0.61	0.11525	-0.00075	-0.07775	0.107	0.16975	1.2685	0.7455	0.217	1.661	1.4615	1.48375	0.901	-0.017	0.8855	2.25075	2.18775	0.138	-1.2535	-0.1565	0.019	1.2335
GENE516X	AK013342	2410104I19Rik	RIKEN cDNA 2410104I19 gene	1	-0.4455	0.1895	-0.547	-0.6205	-0.2375	0.727	-0.609	-0.171	-0.6705	0.75925	-0.0625	0.4185	-0.0635	0.2125	0.36775	-1.5465	0.1395	0.14775	0.3745	-0.086	0.55	-0.0895	0.5465	-0.0285	0.55675	-0.81825	1.42675	-0.2945	0.05825	0.223	-0.018	0.1855	-0.3295	-0.248	0.59625	0.6175	0.4545	0.307	1.91125	2.01725	-0.6385	-0.177	0.501	-0.3265	0.072
GENE442X	AK077332	Nebl	nebulette	1	-0.268	0.0945	-0.726	-0.168	3.2865	-1.8715	0.0095	-0.8	-0.93925	0.025	0.783	-0.475	-2.221	1.15825	0.36	-2.087	0.63025	0.915	1.2765	2.7395	2.851	3.171	1.267	-0.09975	0.17625	0.76625	0.745	2.22775	-0.0255	0.9255	1.443	-0.134	1.0165	2.88875	1.716	1.328	-0.5645	0.53875	0.73175	-0.307	1.0415	2.1365	1.224	0.0565	0.71575
GENE252X	AK032328	Crtac1	cartilage acidic protein 1	1	0.05	-0.1865	-0.276	-0.4	0.8895	-0.8175	-0.1245	0.076	-0.52125	-0.248	-0.089	-0.707	-0.265	-0.05675	-0.725	-1.13675	-0.196	0.4025	0.1085	0.249	-0.013	-0.761	-0.62875	-0.15875	0.07725	-0.324	-0.4635	-0.2445	0.123	-0.585	-2.0515	-0.07425	0.473	0.417	-0.2205	0.10875	1.00775	0.235	0.3685	0.6815	0.644	0.0535	1.11675	0.2105	0.6
GENE650X	U25739	Slc23a3	solute carrier family 23 (nucleobase transporters), member 3	1	1.261	0.27	-0.5465	0.201	-0.518	1.2485	0.1495	2.1495	-1.315	0.40075	-0.107	-0.243	-0.136	-1.762	0.01225	-0.049	1.12	0.72925	0.421	-0.2935	-0.1335	0.477	0.409	-0.212	-0.29775	-0.10175	0.33525	0.301	1.15775	-0.5395	-0.6715	-0.291	-0.552	-0.1935	-0.29725	-1.112	0.556	1.1485	0.54375	1.22175	1.209	0.6505	0.6525	1.467	0.6515
GENE407X	AK018943	Cst8	cystatin 8 (cystatin-related epididymal spermatogenic)	1	0.212	0.516	-0.0175	-0.332	-0.919	-0.9535	-1.2625	-0.3495	-0.71225	-0.871	-0.429	-0.407	-0.66	1.30125	-0.814	-0.50775	-1.574	0.1715	-0.9295	0.503	0.372	-0.427	-0.26575	-0.35775	0.77925	-0.82525	-0.4895	-0.2375	0.032	-0.712	-0.6235	0.81075	-0.688	1.012	1.58775	1.63975	-0.348	0.7765	0.8545	1.364	0.3325	1.14875	0.2725	-0.669	0.527
GENE585X	NM_011472	Sprr2f	small proline-rich protein 2F	1	-0.246	-0.255	0.3735	1.482	-0.058	-0.2645	-1.0665	0.6725	-0.01925	-0.079	0.962	1.134	-0.169	-0.32575	-0.768	-0.688	2.20625	-0.672	0.0335	0.1575	-0.22	0.03	-0.419	2.27325	2.89925	0.29525	0.545	0.96775	-0.0855	1.2465	1.098	0.633	0.2155	-0.56625	-0.771	-0.21	0.8275	-0.15525	1.03275	0.457	-0.0155	0.0815	0.95	1.0205	2.57175
GENE213X	AK013326	2810451E09Rik	RIKEN cDNA 2810451E09 gene	1	1.717	-0.7025	-0.124	0.125	0.4595	-0.0195	1.3925	-1.746	0.63875	-0.464	1.402	-1.633	0.392	0.53825	-0.244	0.35225	1.746	0.3775	0.4385	1.849	1.818	2.242	1.26725	0.11025	0.37125	-0.37	-0.01825	-0.6225	-0.1705	0.172	0.437	0.5585	1.13375	0.107	0.676	0.2925	0.51475	1.51675	0.865	0.9445	0.7515	1.072	0.6265	0.89475	1.3255
GENE63X	AK046740	Ttc7b	tetratricopeptide repeat domain 7B	1	-0.1	0.362	-0.1445	-0.413	-0.262	-0.2015	-1.9435	-0.3265	-0.428	0.06775	0.008	0.597	-1.1	-0.331	0.07225	-0.235	0.64	0.71825	-0.018	0.1785	-0.1015	-0.764	-0.813	-0.015	-0.18975	-0.38275	0.33425	-0.237	-0.13125	-0.4715	-0.2465	-0.754	-0.307	0.3905	0.21175	-0.229	-0.6	-0.2365	-0.41125	0.50975	0.446	-0.7965	0.8215	0.151	0.4885
GENE44X	AK003718	Hipk2	homeodomain interacting protein kinase 2	1	0.225	-0.047	0.3145	-0.228	-0.133	1.0915	-0.3975	0.4215	0.728	0.79075	0.26	-0.155	-0.242	0.359	0.02725	-0.499	-0.152	-1.35875	-0.503	-0.1055	0.2825	0.225	-0.241	0.161	0.13225	1.10425	-0.63075	-0.279	-0.25125	0.5835	0.2935	0.211	0.395	0.0865	-0.27725	0.117	0.499	-1.2035	-1.66825	-1.26925	-0.056	0.1305	0.5745	0.312	1.6505
GENE180X	AF316872	Pink1	PTEN induced putative kinase 1	1	0.059	-0.047	-0.2805	-0.355	-0.227	-0.8125	-0.2545	0.6535	-0.539	-1.30725	0.204	-0.716	-0.397	-0.201	-0.08775	-0.927	-0.8	-2.32675	-2.145	0.3545	-0.1165	0.182	0.528	-1.516	-0.34875	-0.06175	0.77425	-0.032	-0.16125	0.3085	-0.0425	0.055	0.433	0.3165	0.51475	1.385	0.467	0.4625	1.02475	0.42775	0.07	0.7895	0.0985	0.148	1.0295
GENE474X	NM_009228	Snta1	syntrophin, acidic 1	1	0.202	0	0.1765	0.739	0.067	-0.8885	-0.1075	0.8905	-0.447	-0.66325	0.876	-0.082	-0.644	-0.029	0.76625	-0.399	-1.371	-1.29175	-1.264	0.7855	-0.6035	0.386	0.229	-1.41	-0.20675	-0.29575	0.83325	-1.067	-0.06125	0.4575	0.2625	-0.959	-0.26	0.6125	1.44175	0.122	-0.239	1.0645	2.23275	0.937	0.5715	0.8415	1.19	0.9535	0.90375
GENE470X	BC024133	Aldh4a1	aldehyde dehydrogenase 4 family, member A1	1	0.7345	-0.6285	-0.265	-0.4295	-0.1635	-1.129	0.358	0.323	-0.1955	-0.80975	-0.0155	0.9985	0.0465	-0.6455	0.16675	0.8295	0.6265	0.25475	-0.8065	2.026	1.021	1.4435	1.3395	-1.7845	0.41975	0.07475	1.54075	0.0715	0.35325	0.329	-0.005	-0.0955	0.3835	1.62	2.09925	0.9975	-0.3105	2.464	1.92725	1.92325	1.4385	-0.114	-0.199	0.5875	1.768
GENE92X	AK013284	Etfb	electron transferring flavoprotein, beta polypeptide	1	-0.518	-0.669	-0.3965	-0.387	-0.18	0.5835	0.9965	-0.3865	0.505	-0.08225	-0.208	0.182	0.609	0.149	-0.55075	0.047	-0.126	-0.00375	-0.785	0.0115	0.0305	0.138	-0.016	-0.095	0.02925	0.20825	0.29825	-0.216	-0.16625	0.0875	-0.5395	-0.219	0.303	0.2665	-0.09325	0.539	0.562	0.2725	-0.00925	0.17775	0.455	-1.9875	-1.6125	-3.625	2.2545
GENE219X	NM_134104	Ndufs5	NADH dehydrogenase (ubiquinone) Fe-S protein 5	1	0.1815	0.2645	0.134	0.1725	0.1105	0.195	-1.04	0.266	-0.1195	-0.10075	-0.6345	-0.2335	-0.2595	0.4375	0.46175	-0.3235	-1.1885	-0.64325	-1.2645	-0.524	-0.048	-0.2655	-0.4095	-0.6805	0.16975	0.21075	-0.52525	-0.1745	-0.11675	-0.165	-0.241	-0.0455	-0.1755	-0.924	-0.30575	0.8885	1.1555	-0.018	-0.00375	-0.18475	0.5035	-1.271	-1.097	-3.6685	1.074
GENE67X	NM_011844	Mgll	monoglyceride lipase	1	-1.156	0.049	0.1915	0.129	0.697	0.3895	0.6205	-0.4995	-1.308	-0.67125	0.107	-0.995	-1.072	-0.581	-0.12375	-0.444	-0.354	-0.59675	-0.339	0.0975	-0.8335	-0.823	-0.87	-0.966	0.06825	-0.62075	-0.04275	-0.746	-0.45625	0.0615	0.0555	-0.918	-0.23	-0.7425	-0.35425	0.717	-0.115	0.9065	1.21475	-0.44125	1.028	-0.7895	0.0535	0.535	2.7505
GENE283X	NM_019516	Lgals12	lectin, galactose binding, soluble 12	1	0.3145	-1.0335	-0.276	-0.3775	0.6265	-0.871	-0.837	-0.107	-0.9245	-0.75475	0.1435	-0.4575	-1.3335	-0.8795	-0.21025	0.3975	-1.9625	-0.29725	0.2775	0.021	0.071	0.1585	-0.0225	-0.1945	0.08675	0.32175	-0.28325	-0.4445	0.00025	-0.037	0.625	0.7105	-0.8165	-0.256	0.66425	-0.1085	-0.5515	-0.234	-0.20575	-0.86375	-0.0815	0.324	0.177	0.6155	2.915
GENE31X	NM_008059	G0s2	G0/G1 switch gene 2	1	-1.0535	-1.3295	-1.254	-0.8385	-0.8645	-1.642	-1.76	-0.36	0.0085	-1.47975	-0.4755	-0.9855	-0.3905	0.5665	-1.55125	-1.6775	0.7155	-1.72225	-1.9425	-2.445	-1.922	-0.8635	-1.3885	-2.0325	0.02775	0.06075	0.06775	0.6585	0.77125	0.991	0.24	0.2135	1.0065	1.846	0.47325	1.6335	-0.9695	4.194	0.17925	0.14725	1.9155	0.531	2.555	-0.9845	1.226
GENE175X	NM_009381	Thrsp	thyroid hormone responsive SPOT14 homolog (Rattus)	1	-0.7485	-1.3645	0.354	-0.4625	-0.0785	-1.737	-2.021	-0.688	-0.2965	-2.22675	-0.7955	-0.8535	-0.5585	-1.1715	-0.07425	-0.7865	-1.2175	-1.99925	-1.7305	-1.783	-2.578	-2.4165	-1.9335	-2.6835	0.24175	-0.01325	-0.94125	-0.1195	-0.21875	-0.457	0.215	-0.0595	-0.4835	0.812	-1.04475	0.3365	-0.6585	2.044	0.74425	-0.77375	2.7425	0.536	0.453	-0.3015	1.504
GENE448X	AK052421	D430015B01Rik	RIKEN cDNA D430015B01 gene	1	-1.761	-1.592	-0.2765	-0.617	-0.718	-1.0025	-1.4335	-0.5615	-0.737	-2.19425	-0.612	-0.656	0.256	0.161	-0.72075	0.238	-0.458	-1.97975	-0.2	0.4265	-0.3525	0.483	1.158	-2.425	-0.06375	1.81325	1.05825	0.521	0.21975	0.3265	0.6375	0.296	0.822	-0.4205	-0.34425	0.875	-1.307	-0.2185	-0.32025	-0.32925	0.649	1.4815	1.2065	0.718	2.6235
GENE582X	AK085947	5330420D20Rik	RIKEN cDNA 5330420D20 gene	1	-0.24	-0.923	0.0895	0.48	-0.156	-0.8685	-1.1175	1.4285	0.715	-1.12825	0.151	-0.931	-0.44	-0.745	0.14425	-0.948	-1.727	-1.70575	-0.027	-1.2815	-1.5135	-0.145	-0.002	-1.229	-0.76975	-0.84675	-1.19675	-0.61	-0.45625	0.0895	-0.1145	0.366	-0.167	0.0505	-0.02625	-0.237	-0.674	0.3445	-0.60225	-2.35625	0.838	0.1765	-0.3665	-1.092	0.5105
GENE234X	AK081805	Prkar2b	protein kinase, cAMP dependent regulatory, type II beta	1	-0.973	-0.646	-0.9315	-0.855	-1.257	-0.5225	-1.5445	-1.0695	1.063	0.72775	0.542	0.416	0.574	0.569	-0.34375	-0.018	0.778	0.23125	-0.109	-0.3405	0.1925	-1.021	-1.005	-1.856	0.18325	1.10125	-0.09575	0.126	-0.15925	0.4915	0.0005	0.064	0.489	-0.5055	-0.88925	0.01	-1.059	-1.2425	-1.54125	-1.19925	-0.888	0.6605	1.6595	-0.155	2.7255
GENE36X	NM_025855	Echdc1	enoyl Coenzyme A hydratase domain containing 1	1	-0.602	-1.081	0.0665	-0.836	-0.657	-0.2675	0.1925	-1.6025	-0.985	-0.91925	-0.782	0.326	-0.275	-1.313	-0.71375	0.06	-1	0.26425	0.728	-0.4065	0.2095	0.749	0.193	0.671	0.30625	-1.10775	-0.554	0.10975	-0.1445	0.1125	0.238	-0.542	-1.6015	0.02375	-0.253	-0.329	-1.4845	-1.72525	-2.62025	0.385	0.0005	-0.2845	-0.218	0.9695	0.24275
GENE174X	NM_008650	Mut	methylmalonyl-Coenzyme A mutase	1	-0.3365	-0.7675	0.062	-0.2095	-0.4845	-0.649	-0.85	-0.824	-1.1535	-0.67175	-0.2015	0.2255	-0.5615	-0.2005	-0.94925	0.2235	-1.4365	-0.66025	-1.6705	-0.03	-0.302	-0.3305	-0.7255	-0.3295	0.01275	0.33275	-1.25025	-0.1775	0.20125	0.234	0.494	0.0525	-0.3675	-1.809	0.08225	0.0155	-0.6285	-0.933	-2.70675	-2.50275	-0.1235	0.248	1.385	0.9915	0.665
GENE5X	NM_027430	2610205H19Rik	RIKEN cDNA 2610205H19 gene	1	-0.4355	-0.9225	0.338	0.3975	-0.0225	-0.021	-0.751	-1.32	-0.6805	-0.93475	1.5145	-0.6875	-0.9895	-1.3485	-0.89025	-0.1765	-1.0115	-0.67225	-1.1975	-0.581	-0.243	-0.5745	-0.3825	-0.9585	-0.15025	0.25075	-0.91225	-1.0535	-0.30875	0.13	0.045	-0.4665	-0.2205	-1.192	0.29525	0.5785	-0.0185	-0.613	-0.50375	-0.98075	-0.8985	0.757	1.809	1.5315	0.544
GENE147X	BC026437	Hibch	3-hydroxyisobutyryl-Coenzyme A hydrolase	1	-0.189	-0.94	-0.1205	-0.56	-0.212	0.3185	-0.0305	-1.6535	0.795	-0.70125	-1.306	-0.992	-0.593	-0.489	-1.15075	0.664	-0.764	-0.53075	-0.494	-0.3925	-0.5225	-0.013	-0.18	-0.398	-0.01475	0.79525	-0.48875	0.069	0.14575	0.1195	0.5935	-0.338	0.27	-1.8625	-0.10225	1.12	-0.879	0.0895	-0.60025	-1.49025	0.312	1.0575	0.8585	0.676	0.7855
GENE471X	NM_134042	Aldh6a1	aldehyde dehydrogenase family 6, subfamily A1	1	-1.527	-1.596	-0.7355	-0.628	-0.687	-1.3995	-1.6445	-1.5925	-1.653	-2.22625	-0.799	-1.319	-1.393	-1.04175	-1.212	-2.052	-1.73275	-1.649	-1.2345	0.4545	-0.56	0.053	-2.012	-0.17675	1.15825	-0.47975	0.947	0.46275	0.4775	0.6725	0.314	-0.069	-1.9465	0.01275	-0.267	-1.699	1.4475	-1.31425	-1.46525	-0.398	1.5585	1.6485	1.63	2.2335	1.43975
GENE730X	NM_008149	Gpam	glycerol-3-phosphate acyltransferase, mitochondrial	1	-0.6795	-1.1545	-0.548	-0.2425	-0.0765	-0.962	-0.307	-0.474	0.1355	-0.20575	0.0025	0.0665	0.3475	-0.1925	-0.18725	0.1605	0.4245	-0.66625	-0.2635	-0.187	0.11	-0.3735	-0.4305	-0.3865	-0.33325	0.82275	-1.01825	0.2535	-0.24275	-0.068	0.116	0.4555	0.0165	-0.273	-0.76575	0.0925	-0.7465	-0.558	-1.67275	-0.41675	0.4225	0.612	1.608	1.0385	2.548
GENE686X	BC018384	Scp2	sterol carrier protein 2, liver	1	0.162	-0.46	0.4805	0.36	0.472	-0.2875	-0.9805	-0.3065	-1.331	-0.75125	0.472	-0.468	-0.207	-0.094	-0.26875	-0.413	-1.305	-0.72775	-0.182	-0.1045	0.3645	-0.124	-0.125	-0.872	0.69425	1.08825	-0.62675	0.199	0.47175	0.2845	0.6025	0.369	-0.42	-1.7055	0.43275	-0.487	-1.457	-0.5845	-1.15325	-2.13925	-0.52	1.5525	1.1235	0.509	1.5895
GENE157X	NM_007861	Dld	dihydrolipoamide dehydrogenase	1	-0.419	-0.43	-0.3845	-0.432	-0.922	0.0335	-1.5785	-1.1295	-1.439	-0.93125	0.219	-0.524	-0.805	-0.484	-0.52875	-0.563	-0.34	0.03525	-0.688	-0.4705	-0.0055	-0.631	-0.777	-0.76	0.23725	0.11925	-0.66375	-0.825	0.27575	0.3325	0.4205	-0.406	-0.518	-2.8335	-0.03825	0.203	-0.641	0.3775	-1.31925	-1.70925	-0.409	1.4455	1.5995	1.39	-0.6325
GENE524X	NM_025710	Uqcrfs1	ubiquinol-cytochrome c reductase, Rieske iron-sulfur polypeptide 1	1	-0.634	-1.238	-0.2875	-0.532	-0.957	-1.0005	-1.2715	-0.8845	-0.127	-0.42025	-0.35	-0.571	-1.152	-1.057	-0.89175	-0.372	-0.109	-0.08875	-0.675	-0.4625	0.3155	-0.538	-1.048	-0.095	-0.78375	0.11225	-0.43975	0.216	-0.02225	0.1535	0.0025	0.471	-0.252	-0.5445	-0.39925	0.419	0.291	0.1605	-1.05825	-0.17825	-0.443	0.0655	1.5355	-0.392	-0.2735
GENE359X	NM_024255	2610207I16Rik	RIKEN cDNA 2610207I16 gene	1	-0.2575	-1.0615	-0.263	-0.5805	-0.8725	-1.379	-0.589	-0.303	-0.1755	-1.95175	0.7805	-0.0215	0.1465	0.0745	0.21275	-0.3125	-0.1995	-0.00025	-0.5105	-0.759	-0.19	-0.3225	-0.4055	-1.0245	0.32375	0.46675	-0.31325	0.9655	0.87625	0.471	0.477	0.7435	0.1845	-1.401	0.06325	1.0515	-0.4155	-0.112	-0.38775	-1.71775	0.7865	0.846	0.471	0.3405	0.344
GENE120X	NM_020573	Osbpl1a	oxysterol binding protein-like 1A	1	-1.892	-0.335	-0.4825	-0.344	-1.066	-0.2525	-0.2955	-1.1185	-0.683	-1.53325	-0.405	-0.366	-0.205	-0.683	-1.05175	-0.415	-1.055	-0.39075	0.335	-0.8665	-0.2835	-0.913	-0.589	0.297	-0.55975	-0.41975	-0.64975	-0.157	-0.41925	-0.1615	-0.1315	-0.309	-0.297	-0.7065	-1.43025	0.247	-0.056	-0.0625	-2.15125	-2.91525	0.14	1.2355	0.9035	-0.247	0.1315
GENE602X	NM_027464	5730469M10Rik	RIKEN cDNA 5730469M10 gene	1	-0.5285	-1.0265	0.165	0.6395	-0.6015	-0.818	-0.924	-2.006	-0.8895	-1.89275	-0.1915	-1.2685	-1.2365	-2.1855	-1.24325	-0.4195	-1.3315	-1.02525	-0.8505	-1.521	-0.767	-1.2135	-1.2855	0.9215	-1.79425	-1.03525	-2.15125	-0.6865	-0.76675	0.019	0.335	0.7205	0.3965	-1.388	-0.99475	-0.7815	-0.0425	-0.833	-2.28175	-2.59875	2.3655	1.223	1.39	-1.2365	1.757
GENE613X	NM_007830	Dbi	diazepam binding inhibitor	1	-0.9395	0.0865	0.251	-0.2535	0.3085	1.102	-0.567	-1.203	-0.6365	-0.92775	-0.8205	-0.5595	-0.6135	-1.4875	-1.86225	-0.7995	-0.5785	-0.19325	-2.3235	-0.8	-1.335	-1.1335	-1.7075	-0.4345	0.00575	0.02775	-1.74225	-0.0975	-0.12875	0.222	0.172	-0.0715	-0.0745	-0.834	-1.11475	0.4665	-0.5875	0.16	0.19525	-1.52175	1.2795	-0.304	-0.262	-2.3555	1.582
GENE844X	NM_007639	Cd1d1	CD1d1 antigen	1	-1.062	0.514	0.4025	-0.285	0.052	-1.4005	-3.1215	-2.1125	-3.945	-1.86625	-1.115	-1.924	-1.681	-2.65	-1.05975	-0.381	-3.887	-2.70875	-3.146	-1.6145	-0.2685	-1.096	-0.24	-2.864	-0.11475	0.52925	-1.24175	-1.005	-0.17625	0.2725	1.4725	0.843	-0.172	-0.1255	-0.04525	-0.954	-0.277	-2.2105	-1.97425	-0.79625	-0.011	1.5065	1.4225	0.55	2.7015
GENE414X	AK013210	Cyb5	cytochrome b-5	1	-0.616	-0.764	0.0005	-0.317	0.037	-0.9565	-0.3435	-0.2675	-0.382	-0.266	0.414	0.175	-0.431	-0.45175	-0.376	-0.965	-0.48875	-0.796	-0.8335	-0.7365	-1.061	-1.121	0.299	1.09525	0.93525	-0.93375	0.411	0.47175	-0.4865	0.5695	-0.308	0.561	-0.7975	-0.98625	0.475	-0.802	-0.2735	0.13775	-1.31825	0.415	1.1805	0.3755	-1.766	1.3105	1.25675
GENE217X	AK077810	2610019F03Rik	RIKEN cDNA 2610019F03 gene	1	2.2245	-0.6105	0.325	0.4605	2.3795	0.602	0.963	3.072	1.1805	-0.95275	0.2285	0.2225	0.6175	-0.2195	0.93675	0.4815	0.4755	0.04575	-0.2025	-0.274	-0.832	0.3025	0.4095	-0.8895	0.45775	-0.42225	0.63275	0.1925	-0.12275	-0.164	0.096	-0.5035	0.3545	0.537	0.14025	-0.4315	-0.7945	0.901	1.52925	0.74325	1.7795	0.88	0.616	1.8455	2.455
GENE254X	BB282142	BB282142	BB282142	1	0.3745	0.1745	-0.259	-0.2555	-0.0115	-0.509	-0.696	-0.119	-0.2995	0.80225	-0.5175	0.0275	-0.9645	0.0135	-0.40825	-0.9305	-0.3325	-0.62425	-0.7375	-0.51	-0.438	0.2965	-0.2545	-0.8625	-0.37725	-0.13525	0.04875	-0.1215	-0.33375	-0.183	-0.266	-0.1535	-0.1025	0.352	-0.40775	0.6595	0.5775	0.91	0.31025	1.18425	0.7405	-0.544	-0.309	0.5245	1.372
GENE478X	NM_021304	Abhd1	abhydrolase domain containing 1	1	0.3205	0.0725	-0.364	-0.3035	-0.1335	-0.404	-0.274	-0.17	0.3845	0.79725	-0.5745	-0.0225	-1.1035	0.6165	-0.26125	-1.0985	0.2625	-0.35325	-0.0515	-0.186	-0.366	-0.0815	-0.7905	-0.5485	-0.31425	-0.20325	0.08675	-0.1785	-0.25775	-0.173	-0.552	-0.4495	0.0105	0.216	-0.31675	0.1455	0.6755	0.582	0.36825	0.95225	0.9405	-1.284	-0.259	0.0915	1.476
GENE144X	BC019570	Gpr43	G protein-coupled receptor 43	1	0.4215	-0.1575	0.348	-0.0475	0.8925	0.502	-0.858	-0.492	-0.1705	2.38025	0.6515	-0.0625	0.7045	-1.1375	0.61275	2.0395	1.4025	0.67675	-0.8185	0.168	-0.215	-0.3355	-0.5335	-0.8985	0.79375	0.73575	0.26175	0.0825	-0.80975	-0.29	-0.178	-0.8995	-0.3395	-0.198	-1.54075	0.1445	3.0065	0.665	0.03425	2.77825	0.7495	-1.561	-0.884	-0.5025	4.128
GENE347X	NM_010726	Phyh	phytanoyl-CoA hydroxylase	1	0.249	0.519	0.7305	0.854	0.997	2.2835	-1.0865	0.4115	-1.591	0.63675	-0.186	-0.289	1.319	-0.977	0.76825	0.237	-1.255	-0.24475	-0.289	0.4735	0.5775	0.73	-0.277	2.314	1.59925	3.42825	-1.04875	-0.292	0.26175	0.2755	1.0905	1.621	0.297	-0.0685	-0.14825	0.381	-0.006	-1.2695	-0.96625	-0.89525	0.3	1.9495	1.1935	-1.072	3.3325
GENE100X	NM_023850	Chst1	carbohydrate (keratan sulfate Gal-6) sulfotransferase 1	1	-0.223	0.283	0.0905	0.51	0.789	-0.2255	-0.0625	3.1065	-0.575	0.48075	-0.143	0.01	-1.09	0.102	0.68525	-0.039	-0.346	0.88425	0.483	-0.5675	-1.1755	-1.074	-0.412	-0.585	-0.34175	-0.22575	0.53225	-0.16125	-0.0765	-0.2005	-0.551	-0.817	-0.8625	-0.26825	0.265	0.777	-0.4495	0.39475	0.83075	-0.73	0.5985	0.4875	-0.033	4.1415	4.63675
GENE168X	U12147	Lama2	laminin, alpha 2	1	-0.5915	-0.6705	0.274	0.2155	0.6345	-0.712	-0.989	0.596	-0.1775	-0.29275	0.2475	-0.4085	-0.3725	-0.7755	1.09875	0.2055	-0.1965	-0.82125	0.3125	0.639	0.252	0.7115	0.9035	0.9095	2.79475	0.85375	0.58075	1.9805	1.81925	-0.077	1.027	0.4145	-0.0605	-0.215	2.19425	1.3225	0.2735	1.323	1.44825	1.61925	1.3975	2.319	1.741	2.7105	1.981
GENE321X	NM_027789	5430416O09Rik	RIKEN cDNA 5430416O09 gene	1	-0.0615	0.3755	0.39	0.2375	1.0585	-0.459	1.437	0.027	-0.7125	-0.17775	0.1325	-0.6915	0.0345	0.1305	0.25075	-0.6095	-0.9685	-0.49425	-0.2745	-0.653	-0.635	-1.2475	-0.0395	0.2045	0.85375	1.58375	0.78875	1.0505	0.65225	0.976	0.685	0.7535	0.1145	-0.316	-0.72375	1.1245	0.8955	0.757	0.02025	-0.02975	-0.3715	0.771	0.834	0.7635	2.736
GENE96X	AK034382	Gpr116	G protein-coupled receptor 116	1	-0.0075	0.2985	-0.052	0.4185	0.8285	-0.476	-0.11	0.652	-0.5595	0.70225	0.2545	0.1025	0.0585	-0.1165	1.31575	-0.7085	-1.0485	-0.43925	-0.3575	0.018	-0.338	-0.5155	0.8135	-0.4395	1.10475	1.00275	1.02375	0.2575	0.11525	0.134	0.203	0.1815	0.0175	-0.971	0.22625	0.1685	1.2625	0.004	0.94725	0.71025	0.6495	1.327	1.463	1.4205	3.089
GENE227X	NM_009204	Slc2a4	solute carrier family 2 (facilitated glucose transporter), member 4	1	-0.328	-1.781	-0.2615	0.52	0.544	0.2615	0.2315	0.6735	1.749	1.71275	1.625	1.85	0.476	1.501	2.79325	1.408	1.599	1.20325	0.897	3.0865	2.8845	2.37	2.26	0.433	2.30525	2.59825	4.53725	1.932	2.28875	2.5735	2.5605	2.483	2.624	1.3195	2.70775	3.684	0.894	2.6315	3.46875	0.42075	-0.087	0.3785	1.7075	0.555	5.0165
GENE77X	NM_024437	Nudt7	nudix (nucleoside diphosphate linked moiety X)-type motif 7	1	1.079	0.21	0.5875	0.309	-0.449	0.4575	-0.9235	-0.1075	-0.525	0.10875	-0.395	-0.54	-0.959	-0.832	-0.67975	-0.522	0.351	0.17625	-0.531	-0.1685	-0.0785	-0.414	-0.072	-0.266	-0.00575	0.04025	-0.09775	0.756	0.59075	1.1115	0.5385	0.175	0.402	-0.0045	-0.46425	0.701	0.493	0.6145	0.10275	-0.29425	0.605	0.0265	0.4035	1.109	1.6015
GENE298X	NM_009166	Sorbs1	sorbin and SH3 domain containing 1	1	-1.6025	-0.2095	0.571	-0.3245	0.4805	2.72	0.472	-0.235	-0.4675	-0.79275	0.6475	1.8715	0.7165	0.7865	0.88275	0.1685	0.6805	0.67775	0.3025	1.142	1.348	0.4345	1.0175	-0.0675	0.75475	0.76375	0.10075	0.2635	0.43825	-0.053	0.537	0.3915	-0.5455	-0.953	-0.00075	1.2125	-0.0565	-0.529	-1.09075	-1.33075	-0.7175	0.191	1.751	0.8445	4.02
GENE333X	NM_010363	Gstz1	glutathione transferase zeta 1 (maleylacetoacetate isomerase)	1	-0.333	-0.723	-0.2385	-0.187	-0.123	0.0605	-0.5365	-1.1265	-0.235	-0.80625	-0.384	-0.323	-0.274	-0.345	-0.19275	-0.463	-0.329	-0.38575	-0.768	0.1215	-0.1135	-0.237	0.066	-0.959	-0.34575	-0.06775	1.40425	-0.178	-0.49725	-0.4255	-0.3785	-0.713	0.061	0.2825	-0.53525	0.787	0.03	0.0215	-0.44025	0.12275	0.819	0.2535	0.3525	0.537	2.3275
GENE299X	NM_021456	Ces1	carboxylesterase 1	1	-0.68	0.708	-0.2615	-0.538	-0.495	-0.0685	0.5555	0.1675	2.346	-0.72525	-0.068	-0.039	0.559	-0.36	0.16725	-0.018	-0.064	-0.30375	0.233	0.1055	-0.3155	-0.44	0.342	-0.671	0.04225	-0.07575	0.13725	-0.038	-0.28125	-0.6405	-0.5355	-0.314	0.253	0.2535	-0.23125	2.922	3.598	0.5775	1.09875	1.37375	3.081	-0.2395	-0.0515	0.939	2.8895
GENE91X	NM_010231	Fmo1	flavin containing monooxygenase 1	1	0.603	-1.091	0.0215	0.193	0.473	0.3005	0.1145	0.3285	-0.48	1.29275	0.503	0.969	-0.505	-1.059	-0.26475	-0.496	-1.924	-0.47175	0.306	0.0195	0.5805	0.016	0.365	-0.785	1.72925	0.81925	0.36825	-0.105	0.86875	0.3815	1.1865	0.779	0.159	-0.1165	0.90475	-0.007	0.025	0.6705	-0.09425	1.02075	0.918	1.7785	2.2985	2.211	2.4585
GENE106X	NM_032002	Nrg4	neuregulin 4	1	-0.1365	-0.1415	-0.069	-0.5955	-0.4135	0.132	-0.478	0.773	-0.4525	0.24925	0.2355	0.0265	-0.3525	-1.0695	-1.03825	-0.2595	-0.6195	-0.24825	-0.1555	0.029	0.159	0.3515	0.0475	-0.3395	0.43375	0.68775	0.10875	0.7265	0.14825	-0.095	-0.279	-0.3185	-0.2845	0.575	-0.91375	0.2345	0.3125	0.796	-0.27175	0.67725	0.9205	-0.193	0.039	0.6075	2.087
GENE413X	NM_153779	Amid	apoptosis-inducing factor (AIF)-like mitochondrion-associated inducer of death	1	-0.0265	1.1235	0.04	0.1775	0.2355	-0.433	0.63	0.194	-0.1415	-0.58875	-0.0005	0.2485	0.3585	-1.2565	-0.69325	-0.1205	-0.7515	-1.12625	-1.5175	-0.995	-0.725	-1.1335	-0.1885	-0.6265	0.39275	0.83175	0.29675	-0.1715	-0.47475	-0.315	-0.435	-0.2395	-0.3115	-0.166	-0.88975	0.9685	1.0115	-0.405	0.10825	-0.03375	0.1125	-0.204	0.345	-0.5715	3.592
GENE73X	NM_008452	Klf2	Kruppel-like factor 2 (lung)	1	-0.5135	1.3085	2.175	2.1795	2.0455	0.104	-1.805	0.165	-0.9895	0.08125	-0.8385	-1.0415	-0.6725	-0.4665	0.08475	0.2255	-1.8395	-1.28525	-0.7145	-0.194	-0.111	-0.7355	-0.2435	-0.6435	-0.06725	-0.27825	-0.41725	-1.1335	-0.31075	-0.869	0.704	0.0455	-1.0455	-0.18	0.37925	-1.6555	-0.0635	0.232	0.86525	0.11625	-0.8735	1.173	1.679	1.7345	3.77
GENE267X	AK076156	Gsn	gelsolin	1	-0.612	0.367	0.0645	0.496	0.918	0.4825	-0.5955	-0.0365	0.976	0.89375	0.374	0.769	0.038	0.681	0.26425	0.289	-0.909	-0.42375	-0.36	-0.3665	-0.3495	-0.66	-0.037	-0.097	1.34725	0.60725	0.30225	0.128	0.19175	-0.4575	-0.1465	-1.324	-0.23	-0.4565	1.41275	-2.177	-2.051	-1.3005	0.16175	-0.59025	-1.649	0.1235	0.4635	-2.018	3.9475
GENE14X	NM_030127	Htra3	serine protease HTRA3	1	-0.472	-0.195	-0.0675	0.261	0.015	1.3015	-1.2835	-1.0695	-1.229	0.43875	-0.331	-0.909	-1.42	-0.346	0.37025	-0.705	-1.94	-0.60175	-1.162	-0.8685	-0.3695	-0.869	-0.513	-0.422	-0.01275	-0.47975	-0.43175	-0.891	-0.37925	-0.3455	0.1575	-1.324	-0.47	-0.1555	-0.71925	-0.701	1.313	-0.2525	1.39875	0.43675	0.01	0.1035	0.7845	1.305	3.1305
GENE555X	NM_008344	Igfbp6	insulin-like growth factor binding protein 6	1	1.9245	-0.6165	0.456	0.3975	0.2145	0.364	-0.645	-0.32	-0.2155	0.13725	-0.4975	-0.5685	-1.0435	-0.9505	0.69475	0.0525	-1.3135	-0.71425	-0.6585	-0.226	-0.264	-0.5955	-0.0485	-1.0305	0.80375	-0.31125	0.52675	-0.4625	-0.36775	-0.227	0.148	-0.9155	-0.0895	0.096	-0.23875	0.2885	1.0395	0.458	1.28125	0.68125	1.0705	0.818	0.804	1.5285	3.413
GENE287X	AB075019	2610001E17Rik	RIKEN cDNA 2610001E17 gene	1	-0.546	-1.224	0.4755	0.442	0.291	0.4295	-1.7315	-1.8255	-0.649	-0.31225	-0.399	-0.721	-0.965	-0.839	0.73625	-0.152	-1.938	-1.00475	-0.92	0.0415	0.6465	-0.192	-0.309	-0.765	1.40125	1.09925	-0.81175	-0.278	0.30975	0.2155	1.6525	0.421	0.472	-0.4945	0.57675	-0.101	0.619	-0.0355	-0.23525	-1.40225	0.735	-0.2875	0.6205	0.837	2.8785
GENE311X	NM_008885	Pmp22	peripheral myelin protein	1	0.3445	-0.2585	-0.569	0.1335	0.7295	0.957	-1.522	-0.801	-0.8735	1.18625	0.2005	0.2615	-0.7455	-0.5285	0.19675	-0.7085	-2.1345	-0.71525	-0.5405	-0.421	-0.061	-0.3815	0.0175	-1.0805	0.98775	0.74275	-0.18225	0.2685	0.28625	-0.094	0.256	-0.8965	0.1445	-1.107	0.37425	-0.2765	-0.2655	0.081	-0.92675	-1.27375	0.2475	-0.051	0.444	1.4905	2.509
GENE662X	NM_026178	Mmd	monocyte to macrophage differentiation-associated	1	-0.2345	0.5705	0.155	-0.2015	0.0165	-0.498	-1.828	0.967	-1.0685	0.42725	-0.6015	0.3305	-0.3375	-0.4685	0.45475	0.3435	-0.7765	-0.21025	-0.1905	0.695	0.156	0.0875	0.4925	-0.5475	0.53075	0.37675	0.64075	-0.1005	0.34425	0.102	0.671	0.6515	-1.0755	-0.253	-0.32575	-0.3125	-0.3455	1.543	0.69725	0.87125	0.1865	0.19	0.862	1.2445	3.082
GENE111X	NM_007934	Enpep	glutamyl aminopeptidase	1	-0.829	0.0725	-0.36	0.42	-1.2025	-1.6135	-0.7635	-1.639	-0.44425	-0.244	-0.597	-0.474	-0.484	1.31225	1.035	-0.749	0.22325	0.292	-0.2645	-0.0675	0.502	0.911	0.696	1.05325	1.84025	1.07025	0.055	0.47975	0.0425	1.3175	0.721	-1.089	-0.9015	0.87575	-0.672	0.70375	0.71275	-0.328	2.8445	4.2295	4.168	3.3605	2.03775	3.3445	3.993
GENE381X	NM_021391	Ppp1r1a	protein phosphatase 1, regulatory (inhibitor) subunit 1A	1	0.167	0.077	0.0215	1.231	-0.306	0.2105	-1.1655	0.1605	2.073	0.46175	0.21	0.018	0.638	-0.732	1.41225	-0.112	-0.228	-0.10775	-0.689	-0.6825	-0.4455	-0.164	0.175	-0.178	0.44925	-0.00275	0.46625	-0.25	-0.05425	-1.1415	-0.8265	-0.971	0.835	0.4775	-0.17925	0.705	1.984	1.0615	1.39175	0.82675	2.62	0.4675	0.2665	2.132	4.3225
GENE6X	AK033400	BC038479	cDNA sequence BC038479	1	0.217	-0.363	0.0565	-0.325	0.461	-0.0815	0.0445	0.1485	-0.269	0.78575	0.495	0.17	0.909	-0.308	0.53925	1.753	-0.255	-0.38775	0.778	-0.1455	0.1035	-0.409	-0.061	-0.97	0.72525	0.52525	0.05825	0.356	0.79575	0.8475	1.5395	0.647	-0.308	-0.1925	-0.09625	0.372	0.478	0.8935	0.87875	0.80675	0.934	0.1905	0.8495	0.935	4.5075
GENE317X	NM_008509	Lpl	lipoprotein lipase	1	-1.388	-2.271	-0.1815	-0.484	0.456	-0.5105	-1.7675	-0.2535	0.54	-1.83425	0.329	-1.922	-0.075	-1.189	0.70125	0.496	-1.398	0.23925	-0.291	-1.9515	-0.8105	-0.382	-0.072	0.09	0.95025	0.68525	-0.99775	1.314	1.06775	0.1085	1.3235	-0.456	0.396	-0.7105	-0.98225	0.322	0.835	1.3975	-0.04625	-1.26725	0.459	-0.9635	0.0115	0.97	4.5315
GENE85X	BC010816	Lims2	LIM and senescent cell antigen like domains 2	1	-0.894	-0.547	-0.1455	-0.397	-0.082	1.0815	-0.8435	-1.4565	-0.449	-0.40225	-0.019	-0.217	-0.409	-0.938	0.83125	-1.319	-1.373	-0.48275	-0.779	-1.0965	-0.1445	0.198	0.61	-0.04	0.47025	0.53525	0.06825	-0.392	-0.33525	-0.6365	0.0105	-0.783	-1.054	0.1635	-0.26725	0.192	0.992	-0.1715	1.17775	1.22575	0.172	0.4945	1.7515	1.173	3.8035
GENE15X	NM_011146	Pparg	peroxisome proliferator activated receptor gamma	1	-0.015	-0.441	-0.0465	-0.211	0.742	0.1465	-1.0205	-0.1735	-0.363	-0.68125	-0.109	-0.41	-0.481	-0.54	-0.30275	-0.536	-1.533	-0.46475	-0.291	-0.1355	-0.4745	-0.444	-0.333	-0.381	0.73225	0.86525	0.69925	0.542	0.13575	-0.3685	-0.0505	-0.522	0.428	-0.7455	-1.02125	0.238	0.171	0.9025	0.44275	0.50975	0.626	0.3105	0.7005	1.717	3.1355
GENE26X	NM_007940	Ephx2	epoxide hydrolase 2, cytoplasmic	1	-1.073	-0.994	-0.4765	-0.634	-0.083	0.0995	-0.5665	0.0445	0.598	0.68675	0.456	-0.507	0.502	-0.686	-0.27375	0.896	-0.335	0.13625	-0.182	-0.7785	-0.6595	-0.318	-0.106	-0.64	0.49625	0.56225	-0.46475	0.109	0.03375	-0.4615	-0.5135	-0.762	0.454	0.2385	-0.07625	-0.214	0.297	1.1425	0.18575	0.27175	1.467	0.5735	0.8425	2.73	4.3335
GENE431X	NM_133670	Sult1a1	sulfotransferase family 1A, phenol-preferring, member 1	1	-0.097	-0.803	-0.2655	-0.266	0.529	1.4665	-0.4825	0.0075	0.741	-0.04025	-0.711	-0.86	1.195	-0.887	1.37125	0.473	-0.334	-0.24875	0.048	0.3125	-0.9995	0.675	2.098	1.139	1.28325	0.25725	0.41925	0.422	0.56975	-0.3445	0.3795	-0.761	0.438	-0.1925	0.15275	0.941	0.305	-0.3735	1.40675	0.02175	-0.067	1.5835	0.2815	2.646	4.3535
GENE330X	NM_017394	Slc7a10	solute carrier family 7 (cationic amino acid transporter, y+ system), member 10	1	-0.518	0.7925	1.137	1.243	-0.4125	-1.9695	-0.4245	-0.34225	0.905	-0.477	0.13	-0.534	1.10625	1.361	-0.312	-0.59675	-0.042	0.1995	-0.8415	-0.686	-1.14	-0.367	0.40525	-0.47275	-1.281	-0.72225	-0.3425	0.3195	-0.119	-0.84	-1.1625	0.92575	0.659	1.334	0.7555	0.80175	1.04975	-0.959	1.7225	2.0865	2.592	5.7485	5.86275	5.1325	5.885
GENE257X	BB609634	Retn	resistin	1	-0.225	-0.056	0.8965	0.37	0.46	0.0785	-0.2415	0.5765	1.223	-0.31725	0.554	-0.845	0.585	-0.591	0.78625	2.434	-0.984	-0.98675	-0.812	0.0335	-1.1815	-0.912	0.161	-0.864	1.01825	1.15625	0.76925	-1.343	-1.54925	-0.3695	0.7845	0.18	-1.475	-0.7415	0.19275	0.181	0.35	1.76675	1.62975	1.245	1.0565	1.0185	2.329	4.8265	5.10475
GENE363X	NM_021282	Cyp2e1	cytochrome P450, family 2, subfamily e, polypeptide 1	1	-0.219	-0.189	1.3895	0.714	0.675	-0.1525	-2.1405	1.0595	-0.124	-0.03625	1.317	-0.592	1.836	-0.731	1.96025	2.45	-3.285	-0.66975	-0.9925	-0.113	-0.96	-1.328	0.73925	0.51325	0.76925	-1.507	-0.80025	-0.2365	0.7595	-0.005	-1.072	0.0655	0.70575	0.634	2.172	0.3755	3.16475	2.06675	1.472	3.1875	3.8805	5.003	7.5055	6.27975	6.8855
GENE559X	NM_053200	Ces3	carboxylesterase 3	1	-0.725	0.037	-0.1355	-0.365	-0.021	-0.2865	-1.3485	0.4875	1.161	-1.17525	0.853	-0.976	1.259	-0.93	1.68725	1.627	-1.121	-1.06475	-0.284	-0.2665	-1.7185	-0.593	-1.302	-1.714	0.65225	0.74525	1.52025	-1.87	-1.39125	-1.5395	-0.2455	0.192	-0.334	-0.4835	0.30675	1.279	2.476	1.4285	1.47275	1.40575	2.291	2.0135	1.7045	2.629	5.8215
GENE498X	BC027543	1110025G12Rik	RIKEN cDNA 1110025G12 gene	1	-0.549	-0.552	0.4275	-0.158	0.303	-0.2645	-1.8975	0.3065	-1.024	-0.11625	0.547	-0.878	0.189	-0.727	1.39725	1.951	-0.077	0.58325	-0.27	-1.1195	-1.0135	0.281	0.442	-0.762	1.18625	1.28925	0.19425	-0.769	-0.80225	0.1015	0.6055	-0.551	-0.461	-0.1895	-0.22725	0.055	0.661	0.9975	1.78675	1.39875	0.133	1.6925	1.5965	3.044	5.1265
GENE535X	AK041041	Slc36a2	solute carrier family 36 (proton/amino acid symporter), member 2	1	-0.12	-0.635	0.3575	0.153	0.433	0.2165	-0.8205	0.2005	0.186	2.01975	0.879	-0.091	-0.145	-0.768	0.70025	0.818	-0.552	-0.18175	-0.137	-1.3695	0.1415	-0.475	0.351	0.8	1.24625	1.17125	1.11425	-0.291	-0.18325	-0.5605	0.3445	-0.711	-0.657	0.6005	-0.12425	-0.672	-0.352	0.7215	0.77175	1.32375	0.848	2.2615	1.9115	2.693	5.3335
GENE661X	NM_007606	Car3	carbonic anhydrase 3	1	-1.0985	-1.3915	1.203	0.5935	2.4515	-0.415	-1.799	-0.49	1.7845	-0.26675	1.9985	-0.9655	1.0135	0.4205	0.96875	2.4605	-0.2245	0.10075	0.4215	-0.908	-0.779	0.4495	0.1785	-0.5035	2.57575	2.38575	-0.89525	-1.0715	-0.44575	0.633	1.596	-0.4255	-0.7655	-0.09	0.41925	-0.3485	0.7765	-0.497	-0.29075	-0.79175	0.1265	1.179	-0.808	-0.0995	7.088
GENE709X	NM_009605	Acdc	adipocyte, C1Q and collagen domain containing	1	-0.158	-1.155	1.1925	0.392	1.752	-0.2785	-1.4045	-0.3395	0.172	0.06375	1.759	-0.9	0.935	-1.328	1.02925	2.36	-0.983	-0.12975	0.228	-1.7855	-0.7395	0.043	-0.669	-0.69	2.61325	2.51425	-0.55275	-1.353	-0.38725	0.6495	1.9125	-0.572	-0.599	0.2345	-0.26325	0.827	1.982	0.1035	1.48275	-0.31025	0.886	-0.0155	-0.4775	1.599	7.0695
GENE778X	M61737	Cidec	cell death-inducing DFFA-like effector c	1	-1.188	-1.124	1.8195	1.472	2.104	-0.2935	-2.3115	0.9615	-0.046	0.93075	-0.819	1.304	-1.238	1.79425	3.252	-1.305	0.00325	0.221	-1.0775	-0.6565	-1.424	-1.019	-1.524	2.10425	2.00725	-0.59475	-1.228	-0.87425	1.0315	1.7375	-0.801	-1.256	-0.7655	0.08875	0.231	1.733	0.0365	2.00675	-0.13325	0.877	0.6485	-0.0345	2	8.0845	7.96775
GENE793X	NM_020568	S3-12	plasma membrane associated protein, S3-12	1	-0.807	-0.775	0.9485	0.945	1.956	-0.2975	-1.8995	0.2985	0.492	0.16775	1.872	-0.252	-0.237	-1.033	1.28625	1.663	-1.79	-0.35275	-0.553	-0.2645	-0.2995	-1.035	-1.114	-1.862	1.25425	1.36625	-0.01175	-0.806	-0.77925	0.3775	1.8795	-0.264	-1.323	-0.6675	-0.39925	-0.164	1.498	1.0495	2.16075	0.33375	0.001	0.5825	0.6605	2.376	7.1795
GENE745X	NM_010924	Nnmt	nicotinamide N-methyltransferase	1	-0.544	-1.139	0.3795	0.25	0.533	-0.1255	-1.0435	-0.8015	-0.567	-0.31725	0.369	-0.774	0.163	-1.116	1.01725	1.878	-1.053	-1.08675	-0.812	-0.2825	-0.5415	-0.795	0.324	-0.792	1.20525	1.12825	0.29125	-0.878	-0.27425	-0.0565	1.2635	-0.289	-0.728	-0.4045	0.22875	0.324	1.453	0.0985	1.52975	0.82875	0.295	1.4965	1.6795	2.638	5.0305
GENE606X	NM_026384	Dgat2	diacylglycerol O-acyltransferase 2	1	-0.0015	-0.3025	-0.02	0.0355	0.1205	-0.097	0.55	0.215	0.5605	0.42925	0.7095	0.3305	0.5125	-0.6285	0.27275	0.4335	0.2025	0.73275	-1.0815	-0.608	-0.651	-0.1105	-1.0035	-0.5835	1.26375	0.73075	1.13575	1.2545	1.65025	0.375	-0.247	-0.4225	0.0385	0.788	-0.26375	-0.0285	0.1505	0.414	1.10725	0.77125	0.3255	1.442	2.097	2.4645	3.938
GENE564X	NM_009675	Aoc3	amine oxidase, copper containing 3	1	-0.73	-0.734	-0.0345	-0.152	0.662	0.3775	0.2485	0.1995	0.387	0.29475	0.045	-0.905	-0.349	-0.435	0.97325	0.752	0.566	0.61425	1.305	0.1355	-0.6675	0.113	0.119	0.951	-0.16275	0.85025	0.22225	0.154	0.10375	-0.6735	0.2565	-0.408	-0.57	0.1775	-0.87925	-0.954	1.281	-0.6945	0.29875	0.63375	0.17	0.2015	0.8805	1.324	4.3155
GENE630X	AK010233	2310079P10Rik	RIKEN cDNA 2310079P10 gene	1	-0.779	-0.1665	0.519	0.181	-0.4985	-2.6645	-1.7895	2.021	-1.06325	0.337	-0.577	-0.276	-0.402	2.67425	0.671	-1.265	-0.93175	-0.441	1.6685	-0.9285	0.071	1.6	-0.611	1.13625	1.15525	0.32925	-0.482	-0.00625	-0.6695	0.5595	-1.155	-1.173	-0.2835	0.56375	-0.617	-0.354	1.5645	0.87075	0.77375	0.983	4.0245	3.8785	5.885	4.7895	4.66175
GENE747X	AK084418	Cmya4	cardiomyopathy associated 4	1	0.0445	-0.0235	0.147	0.1715	0.7965	-0.319	-0.986	-0.355	1.2785	0.18125	0.2345	-0.2545	0.2765	0.1105	1.70575	0.0305	-0.2545	-0.48525	-0.5795	0.609	-0.38	0.0145	-0.3185	-1.3315	0.60875	0.82075	0.64975	-0.1025	0.27225	-0.201	0.318	-0.1705	-0.7805	-0.195	0.45425	-0.2695	-0.8805	0.768	1.91925	1.93025	0.4725	2.415	1.389	2.8885	3.266
GENE465X	NM_024406	Fabp4	fatty acid binding protein 4, adipocyte	1	-0.652	-1.267	1.3895	0.946	3.287	-0.6795	-1.0295	-0.0565	1.001	1.00275	1.904	-0.805	0.61	-0.268	0.94225	2.74	-0.435	1.18925	1.646	-2.3235	0.1995	-1.174	-1.451	-0.117	3.10425	2.09525	-0.48575	2.096	2.77375	0.2045	0.6145	-1.048	-2.01	-1.9685	-0.55525	-1.274	-1.343	-0.5835	0.08075	-1.80025	0.16	-1.8335	-1.9335	-2.611	5.1085
GENE520X	X98848	Pfkfb1	6-phosphofructo-2-kinase/fructose-2,6-biphosphatase 1	1	-0.3475	-0.1735	-0.254	-0.1105	-0.1755	0.085	-0.147	-0.781	0.2875	0.38625	-0.0215	-0.4575	-0.9975	-0.8205	0.43175	-0.4945	-1.1405	-0.49225	-0.0215	-0.674	-0.157	-0.5335	0.2425	-0.2405	-0.12425	-0.14725	0.03475	-0.4865	-0.65875	-0.136	-0.294	-0.4935	-0.1795	-0.183	-0.34275	0.2425	0.6735	0.078	-0.57475	0.59225	0.6095	1.298	0.988	2.1915	2.348
GENE766X	NM_011606	Tna	tetranectin (plasminogen binding protein)	1	2.165	-0.929	0.6655	0.892	0.435	-0.3265	-1.6455	2.3725	0.626	-0.21825	-0.802	-0.979	-0.858	-0.847	0.78525	0.776	-1.341	-0.48175	-1.21	-0.7255	-0.9245	-0.623	0.036	-1.122	0.58925	0.25625	-0.21375	0.101	-0.43125	-0.4905	0.2925	-1.694	-0.411	-0.6515	-1.12725	-0.202	0.084	0.6705	0.60475	0.16375	0.346	-1.3535	-0.9055	-0.701	4.8345
GENE578X	AK016257	Art3	ADP-ribosyltransferase 3	1	2.7135	-0.6665	0.754	0.3045	0.9315	-1.048	-1.143	0.536	0.4175	0.73925	1.8605	1.3975	1.1455	1.8515	1.05075	1.4025	1.1835	0.72975	1.3725	0.814	0.321	-0.0905	0.1995	1.0775	1.91975	1.35875	1.37175	0.0755	0.31725	-0.231	0.317	-0.6355	-0.6185	-1.222	-0.33275	0.9375	1.0975	-0.522	0.43025	0.04225	-0.2245	2.236	2.038	3.0295	3.444
GENE182X	BC019188	Pnpla2	patatin-like phospholipase domain containing 2	1	-0.0965	-0.3655	-0.264	-0.1765	-0.0405	-0.902	0.231	-0.081	-0.4565	-0.68775	0.1655	-1.1605	-0.6165	-0.4855	-0.16425	-1.1605	-1.0325	-1.20325	-0.2465	-0.909	-0.727	-0.8765	-0.6025	-0.1445	-0.45925	-0.65925	-0.32325	-0.9525	-0.72775	-0.153	0.056	-0.2585	0.4245	0.404	0.74325	-0.2245	-0.2975	0.74	0.91525	1.22825	0.2745	0.307	1.352	-0.6915	3.333
GENE751X	NM_008797	Pcx	pyruvate carboxylase	1	-0.043	-0.154	-0.4145	-0.133	-0.395	0.1435	0.8195	0.6935	-0.298	-0.24225	-0.079	-0.109	-0.454	-0.166	-0.13775	-0.371	-0.248	-0.17975	-0.263	0.4795	-0.1905	-0.173	0.251	-0.604	-0.25475	-0.49775	0.02725	-0.251	-0.42225	-0.0635	-0.4785	-0.97	0.478	0.1345	-0.12925	-0.316	-0.025	0.8445	0.75375	0.83075	0.3	-1.3045	-0.4285	0.353	2.3085
GENE531X	AK003780	Tns	tensin	1	-0.581	0.032	-0.4505	-0.092	-0.165	0.5455	0.1835	0.6295	-0.332	-0.34925	0.069	0.092	-0.63	0.03	0.69825	-0.615	-0.218	0.49125	0.065	0.6915	-0.2105	-0.561	-0.119	-0.132	-0.02675	0.12025	0.52825	-0.009	-0.23325	-0.3295	-0.0615	-1.013	0.545	-0.0445	0.44075	-0.215	-0.002	1.0675	1.03375	0.57175	0.894	-0.9825	0.0685	0.989	1.8965
GENE775X	NM_031401	Usmg4	upregulated during skeletal muscle growth 4	1	-0.103	2.071	-0.8725	1.455	-0.963	-0.2045	-2.6275	-1.0955	4.026	2.47875	-1.354	-1.607	-1.937	0.429	3.45025	-0.033	-1.856	-0.48675	-2.193	1.7375	-1.7825	-2.5	-1.473	0.156	-0.58875	0.81825	0.13325	-1.308	-0.95025	-2.0185	-1.3845	-0.996	-1.193	-1.0045	1.02675	0.073	0.388	-0.0455	0.06575	0.92175	1.402	1.7015	1.1085	-0.168	4.6025
GENE565X	NM_007473	Aqp7	aquaporin 7	1	-0.492	-0.075	-0.1425	-0.259	-0.626	-0.2065	-1.2605	0.7505	-0.57425	-0.044	-0.272	-1.499	-1.449	0.47225	-0.931	-1.815	-0.88975	-1.009	-0.4005	-0.3955	-0.279	-0.173	-0.889	-0.19275	0.59725	0.74325	0.51	-0.05325	-0.3235	-0.4035	-0.59	0.023	0.4135	0.09775	0.242	1.834	1.5975	0.64375	0.36675	0.241	0.6735	0.8485	2.046	2.6475	3.60275
GENE621X	AK010208	2310076O14Rik	RIKEN cDNA 2310076O14 gene	1	-0.514	1.052	0.3275	0.45	0.555	-0.3095	-0.8325	-0.4185	-0.265	-0.64125	-0.535	-1.023	-0.686	-0.856	-0.56175	0.776	-1.138	-0.42875	-0.744	-0.9745	-1.172	-0.904	-0.931	-0.14675	-0.44275	-0.02975	-1.156	-0.90525	-0.0055	0.5345	-1.01	-0.824	-0.9375	-1.24025	0.203	1.519	0.3415	-0.15325	0.35075	0.206	0.6805	0.2725	0.029	3.1995	4.94375
GENE556X	NM_007643	Cd36	CD36 antigen	1	-1.603	-1.694	-0.1375	0.155	1.674	-0.0145	-2.1005	-0.0845	1.031	-1.24525	0.437	-1.545	0.677	-1.496	0.78925	1.323	-1.107	0.61525	-0.278	-1.5135	-0.5995	-0.99	-0.586	-1.798	1.31525	1.22025	-0.51675	0.186	0.27075	-0.4215	0.6865	0.098	-1.016	-1.3045	-0.46025	0.576	-0.3135	-0.08025	0.64775	-0.509	2.2835	2.3925	3.44	4.6725	4.35275
GENE716X	NM_007981	Acsl1	acyl-CoA synthetase long-chain family member 1	1	-0.543	-0.077	-0.4155	-0.155	-0.238	-0.0615	-0.2775	0.2445	0.381	-0.73125	0.121	-0.183	-0.285	-1.205	0.66325	-0.661	-0.58175	-0.853	-0.3575	-1.0465	-0.654	-0.41	-0.933	-0.34175	-1.07975	-0.49975	-0.103	0.29475	-0.4165	0.0245	-0.315	-0.455	0.1215	0.41675	0.1	0.176	0.9465	0.38075	-0.42625	0.172	1.6785	0.9865	1.876	3.4355	2.81475
GENE794X	BC006692	Acsl1	acyl-CoA synthetase long-chain family member 1	1	-1.601	-0.215	-0.5125	-0.249	-0.605	0.0935	-2.2275	-0.1895	-1.225	-1.63025	-0.032	-0.693	-0.997	-1.669	0.02625	-0.247	-2.336	-0.85675	-1.752	-1.6775	-0.2645	-1.192	0.75	-0.872	-0.15375	-0.10975	-1.40275	0.696	0.62275	0.0295	1.1755	0.497	-0.3	-0.8905	0.73275	-0.311	-1.08	1.3035	-2.13125	-1.62525	0.164	1.9455	2.5665	2.102	3.9715
GENE774X	AK004249	Cdo1	cysteine dioxygenase 1, cytosolic	1	-0.6585	-0.7215	0.694	0.6335	0.6035	1.167	3.508	0.773	1.1845	-0.66875	0.7495	2.3715	4.0775	0.2165	0.26375	1.2685	-1.0375	-0.60525	-0.7545	-0.01	0.378	1.2555	1.4815	-0.8515	3.15075	2.69975	0.49575	0.6445	1.57125	1.444	2.366	1.4375	0.9235	1.412	3.22025	-1.1805	-0.2535	0.104	1.68025	0.18525	-0.5615	3.031	2.175	2.0425	4.047
GENE609X	AK013631	2900041A09Rik	RIKEN cDNA 2900041A09 gene	1	-1.048	-1.289	-0.2125	-0.209	-0.222	-0.2505	-1.9925	-0.1925	-0.197	0.10475	0.554	0.502	0.313	0.133	0.51325	-0.41	-1.297	-1.74475	-1.077	-0.9005	-0.6655	-0.341	0.226	0.429	1.50525	2.14225	0.13125	1.156	0.42875	-0.8155	-0.5925	-0.773	-0.941	-0.5575	-1.23025	0.219	0	0.3385	-1.12425	1.124	1.9145	1.9315	2.604	3.0665	2.71875
GENE570X	AK031843	Abca8a	ATP-binding cassette, sub-family A (ABC1), member 8a	1	-0.625	-0.801	-0.1855	-0.13	0.122	0.0125	-0.1025	0.2945	-0.735	-0.60125	-0.044	-0.521	-1.113	-1.65	-0.43475	-0.573	-2.082	-0.17175	-0.322	-0.0425	-0.4425	0.198	0.78	0.243	0.74225	0.11725	0.679	0.77375	-0.7335	0.6175	-0.776	0.356	-0.6945	0.83475	-0.128	-0.131	0.7935	-0.74525	0.17375	0.67	1.6205	1.1465	2.719	1.7925	0.98575
GENE536X	NM_015729	Acox1	acyl-Coenzyme A oxidase 1, palmitoyl	1	0.1815	0.9605	0.901	1.3745	1.2845	-0.549	-0.031	0.731	-0.2795	1.64225	-0.1435	-0.5715	-0.6765	-0.1455	-0.00225	-0.0575	-0.6475	0.02575	-0.6175	0.189	-0.491	-0.7115	-0.3175	-0.2605	-0.38525	-0.42025	-0.83425	-0.3595	-0.27375	-0.424	-0.539	-0.7235	-0.3295	-0.74	0.38125	-0.7745	0.4085	-0.914	-1.63275	-0.97975	-0.1685	0.794	1.045	-0.2105	2.505
GENE497X	NM_029541	6530401D17Rik	RIKEN cDNA 6530401D17 gene	1	-0.6585	-0.6505	-1.064	-1.4495	-1.0635	-0.279	-1.164	1.389	0.7365	-1.03675	1.1385	3.5545	1.7715	1.7195	0.99375	0.5025	-0.3775	-0.93925	-0.4465	0.894	1.85	1.6955	1.2585	-1.9935	1.34375	1.34675	1.83675	1.1685	0.72425	0.705	0.328	1.2855	1.2295	0.961	0.46425	-0.1645	0.9195	0.005	0.18925	0.50025	0.7375	2.033	2.532	3.3935	3.119
GENE743X	NM_026972	Cd209b	CD209b antigen	1	-0.6335	-0.4815	0	1.6295	0.2835	0.675	-0.891	-0.347	2.3485	0.12725	-0.8205	-0.6145	1.1965	0.2605	-0.66425	1.7105	0.2155	0.38075	-0.0015	-0.521	0.456	1.1575	1.2395	-0.7445	0.57075	0.00575	-0.51425	-0.2905	-0.52675	0.946	1.214	0.0845	1.5845	0.739	-0.00975	0.5995	-0.2175	-0.004	0.37125	-0.90175	0.0015	-1.55	-1.168	-0.9985	2.669
GENE698X	BC023062	Ppp2r5a	protein phosphatase 2, regulatory subunit B (B56), alpha isoform	1	-0.2455	0.2715	-0.13	0.4545	-0.0305	0.132	0.937	-0.053	0.2765	0.32725	-0.0385	-0.3555	-0.1355	0.1585	-0.23525	0.6775	0.3775	-0.10725	0.1525	0.219	-0.325	-0.0805	0.7185	-0.3895	0.01275	-0.74225	-0.67425	-0.4255	-0.12075	-0.401	-0.744	-1.1445	0.1985	0.521	0.98125	-1.5245	-1.4985	-0.021	-1.52475	-1.39075	-0.5005	-0.055	0.59	-0.3895	1.958
GENE804X	NM_010284	Ghr	growth hormone receptor	1	-0.3225	0.1605	-0.196	0.5105	-0.1195	0.062	-0.38	-0.957	-0.2345	-0.71675	-0.4305	-1.1565	-1.4925	-0.2775	-1.04025	-1.2105	-3.7255	-2.62025	-0.1405	-0.467	-0.091	-0.1295	0.3875	-2.1065	0.42875	0.65075	-0.11925	0.1335	-0.25175	-0.087	-0.036	-0.3415	-0.5415	-2.586	0.93725	-1.4555	-1.2795	0.699	-0.31575	-1.34675	-0.2365	0.479	0.233	0.0495	3.508
GENE540X	BU554808	BU554808	BU554808	1	-0.526	-0.507	-0.2215	-0.155	0.175	0.4555	-1.3445	-0.9965	-1.828	0.64475	-0.491	-0.78	-0.277	-1.53	0.80425	0.297	-2.017	0.00725	-0.811	-0.3645	-0.3865	-0.783	-0.056	0.71	-0.17375	0.65725	0.00525	-0.54	-0.36325	-0.2615	0.8355	0.164	-0.326	0.2455	0.00075	0.504	0.196	0.3175	0.39175	0.16875	0.227	1.3145	1.3285	1.329	1.3315
GENE700X	NM_009201	Slc1a5	solute carrier family 1 (neutral amino acid transporter), member 5	1	0.4195	0.6275	0.016	0.4065	0.3065	-1.01	0.802	0.44	0.3995	0.16725	0.7685	0.8475	-0.1835	0.4785	0.09075	-0.2055	-0.4275	-0.77125	-1.1715	0.072	-0.388	-0.6275	-0.5425	-1.3805	-0.32625	-1.02025	0.28375	-1.0055	-0.97275	-0.654	-0.266	-0.7465	-0.6905	0.104	0.30125	-0.7775	-0.2605	-0.417	1.48825	1.06825	-0.7245	-0.148	1.32	0.6165	3.392
GENE725X	NM_010417	Heph	hephaestin	1	-1.134	-1.214	-0.6265	-0.297	1.281	-0.4255	1.5715	0.7995	0.073	-0.94625	0.562	-1.319	1.252	-0.96	1.72225	-0.147	-2.052	-0.81675	-1.868	0.0115	1.9765	1.733	1.794	1.241	1.36925	2.64425	1.05125	2.32	1.87775	2.1915	2.1155	2.318	2.171	-0.1495	-0.20425	1.674	1.06	1.3715	2.16175	0.86775	-0.753	1.2195	1.6835	2.515	3.0705
GENE843X	BC024933	1200015A22Rik	RIKEN cDNA 1200015A22 gene	1	-1.03	-0.996	-0.0775	-0.165	-0.054	0.2105	-0.9785	-0.7025	-1.964	-1.05525	-0.571	-0.469	-0.821	-1.391	-0.60675	-0.05	-1.628	-0.50075	-0.458	-0.0605	0.4925	-0.535	-0.331	-0.582	-0.26575	0.43125	-0.34475	0.13	-0.13925	-0.6595	-0.1425	-0.168	-1.129	-1.1145	0.30275	1.002	0.127	-0.4335	-1.34425	-1.00525	-0.913	1.0875	1.4395	-0.111	1.1715
GENE278X	AK012894	2810031P15Rik	RIKEN cDNA 2810031P15 gene	1	1.771	0.495	-0.4785	-0.823	0.188	2.5085	-2.3685	0.3955	-0.695	-1.02125	1.532	1.085	-0.353	0.241	0.77525	0	0.402	1.01625	0.387	1.7225	1.0245	0.303	0.191	2.271	0.28525	0.19625	0.99325	0.409	0.68175	0.9595	0.7605	1.065	0.778	-0.2005	0.98975	0.401	0.777	-0.4385	2.55175	-0.14225	-0.923	0.6175	1.3715	1.545	0.0575
GENE199X	AK076218	Mtmr6	myotubularin related protein 6	1	0.099	0.664	-0.1965	-0.682	-0.077	0.4205	-1.3735	-0.5355	0.664	0.66575	-0.799	-0.764	0.111	-1.268	1.10625	-0.092	-0.083	-0.07575	-1	-0.7955	-0.0515	0.878	0.717	0.735	0.59225	1.12025	-0.54275	0.69	0.16275	-0.5995	-0.3895	0.203	0.061	-1.2055	-1.79425	0.558	1.12	-0.8725	-1.46325	-2.08925	0.906	-1.0815	-0.7085	-0.144	0.0845
GENE188X	AK050387	Cd47	CD47 antigen (Rh-related antigen, integrin-associated signal transducer)	1	-0.387	0.527	0.0465	0.725	1.029	-0.3875	-0.2165	-0.2025	-0.32	1.67675	-0.343	-0.525	-0.269	-0.497	-0.00675	0.037	-0.718	1.16125	1.185	-0.2765	-0.3325	0.245	0.618	1.903	-0.54775	-0.21475	-0.86875	-0.614	-0.58525	-0.6485	-0.1885	-0.472	-0.633	-0.3635	0.07475	-2.103	-2.28	-1.1765	-1.34925	-1.31325	-1.386	0.5175	-0.0125	0.093	0.2815
GENE122X	AK083305	Ptpn7	protein tyrosine phosphatase, non-receptor type 7	1	0.82	0.481	0.7715	0.675	0.87	-0.1175	2.6715	-0.1015	0.072	0.95875	-0.18	-0.173	0.572	0.679	0.72525	2.969	3.735	3.03125	0.887	0.4465	-0.0455	1.105	0.817	0.46	-0.17775	-0.63075	-0.31175	-0.488	-0.44325	-0.5315	-0.7935	-0.92	0.066	0.1095	-0.21825	-1.255	0.141	0.3205	0.12575	-0.94525	0.67	-0.5915	-0.8265	-0.496	-0.2405
GENE441X	NM_021327	Tnip1	TNFAIP3 interacting protein 1	1	1.173	0.224	-0.1625	0.135	0.711	-0.4205	1.6665	-0.1465	-1.021	2.60575	-0.979	-1.054	0.062	0.203	0.66825	0.472	1.409	0.57925	0.951	0.4575	-0.5525	-0.306	0.615	1.942	-1.16275	-0.78575	-0.11975	-0.207	-0.35425	-1.0145	-0.7275	-1.067	-0.485	0.2165	0.20675	-0.873	0.069	-0.5425	0.58675	1.82575	-1.099	-0.2855	-0.1745	-0.945	0.1375
GENE38X	BY419221	Laptm4a	lysosomal-associated protein transmembrane 4A	1	-0.2075	-0.4205	0.004	-0.2265	0.1705	0.626	-1.022	0.848	-0.6555	-0.59775	0.0925	-0.3825	-0.3715	-0.2015	-0.58525	-1.4995	-0.4735	-0.35725	-0.4015	-0.232	0.451	0.0185	0.0935	-0.0115	1.22575	0.81075	-0.37225	0.5365	0.50325	0.6	0.052	0.5085	0.1805	-0.254	0.11425	1.3415	1.7245	-0.329	-2.34675	-1.89775	-0.4215	-0.849	-0.945	-2.1795	0.61
GENE83X	NM_008327	Ifi202b	interferon activated gene 202B	1	3.19	3.107	2.7895	1.746	1.988	1.8435	2.7255	0.1975	1.128	1.13975	-0.091	-1.498	0.25	-0.5	0.09525	0.296	0.14	0.76325	-1.042	-1.5285	-0.9225	-0.415	-0.898	0.983	0.99125	0.34325	-1.18475	0.211	-0.04525	-1.6085	-0.2555	-0.73	-0.981	-2.3515	-2.62025	0.399	0.658	0.4465	0.22375	-3.09025	-1.237	0.5135	-0.9215	-1.726	-0.3065
GENE305X	NM_011527	Tal1	T-cell acute lymphocytic leukemia 1	1	3.396	-0.246	-0.0535	0.179	0.765	-0.1325	-0.6485	-0.0275	-0.676	-0.11425	-0.564	-0.555	-1.126	-1.098	0.75625	-0.411	-0.57	-0.44275	-1.118	0.0925	-0.6395	-0.098	0.291	-0.795	0.50825	0.19325	0.51225	-0.252	-0.29625	-0.6845	0.2995	0.793	-0.341	0.1235	0.43075	-0.716	3.776	0.4245	1.18175	1.53075	-0.72	2.1795	2.3235	2.774	1.0345
GENE458X	AV241894	5730485H21Rik	RIKEN cDNA 5730485H21 gene	1	-0.3665	0.0795	-1.078	-1.3265	0.0395	0.27	-0.041	-0.013	0.4525	-0.37975	0.2875	2.5455	0.3495	1.3145	1.52075	-0.5735	-0.6405	-0.20425	0.1075	0.049	0.911	-0.2485	0.2635	-0.0485	2.89975	1.81575	1.20275	1.3085	0.73425	0.283	0.487	1.6465	0.2735	-0.065	-0.09075	0.4725	1.4355	1.154	1.03225	2.20025	-1.4205	1.551	1.689	3.1185	1.263
GENE331X	NM_023061	Mcam	melanoma cell adhesion molecule	1	0.1185	0.0005	-0.278	0.5195	0.1835	-0.473	0.775	0.064	-0.7505	0.28325	-0.0925	1.3025	-0.9575	-0.0285	0.69975	0.5865	-0.3585	0.42275	0.7225	1.206	0.012	0.6655	0.1675	1.3435	0.67275	0.46375	0.77675	-0.5695	-0.15375	-0.341	-0.045	-0.2845	-0.5505	-0.097	-0.15375	0.3115	0.1715	-1.055	0.57125	-0.01375	-0.1735	0.466	0.294	0.7005	1.076
GENE35X	AK034617	AW061290	expressed sequence AW061290	1	0.6975	-0.4665	0.248	-0.3285	-0.6155	0.255	-1.21	-0.473	-0.0995	0.53725	-0.1145	0.0815	-0.9505	-0.1335	1.16375	1.9295	2.3265	3.78375	0.9645	1.509	2.555	1.8585	0.5045	1.5285	0.74175	0.23775	-0.44325	0.9115	0.53125	0.794	0.425	0.3685	-0.2945	-0.433	-0.74475	0.8865	1.5915	-0.538	-0.35775	0.05825	-0.7985	0.656	0.527	0.5515	0.176
GENE575X	NM_133721	Itga9	integrin alpha 9	1	0.7575	1.1065	0.959	0.5875	1.0465	0.583	-0.291	0.127	0.2145	0.25625	0.7745	2.4315	0.7115	0.1755	1.90075	2.9065	2.1945	2.10175	1.8245	2.424	2.48	2.0135	1.9215	1.6615	0.73875	0.11475	1.71175	-0.2225	0.26025	1.482	1.343	1.4485	0.5755	0.321	-0.18775	0.2705	1.3715	-0.104	0.05625	-0.44375	-0.3095	0.789	0.842	1.2025	0.332
GENE342X	NM_008926	Prkg2	protein kinase, cGMP-dependent, type II	1	0.399	1.718	-0.1365	-0.056	-0.938	0.0145	2.0275	0.0435	1.935	0.98075	1.509	1.341	0.904	1.174	0.60025	-1.758	3.249	1.28025	-0.293	0.5245	0.3305	0.19	-0.021	0.763	0.96725	-0.49775	-0.26175	-0.259	0.23975	-0.9985	-0.4945	-0.072	-1.13	-1.5785	0.10175	0.253	0.6	0.0855	1.11675	-1.29025	-1.661	0.0225	-0.0985	-0.275	-1.2205
GENE37X	NM_013508	Elk3	ELK3, member of ETS oncogene family	1	-0.0705	0.2125	0.471	-0.0715	0.2505	-0.4	-0.76	-0.207	-0.5715	0.72725	-0.1495	0.4725	-0.5255	-0.1675	-0.34025	-0.8405	0.3025	-0.27225	-0.8195	0.802	0.309	0.2125	-0.3355	-0.0815	-0.02725	0.20775	0.49475	0.3805	0.06425	0.01	0.036	-0.4085	-0.1045	-0.6	-0.03775	-0.7635	-0.5045	0.253	-0.00075	0.41925	-0.8145	0.136	0.648	0.6895	0.252
GENE209X	NM_133685	1700093E07Rik	RIKEN cDNA 1700093E07 gene	1	1.05	0.981	0.5985	0.518	0.204	-1.1395	0.0635	-0.1435	1.06	0.58775	1.053	0.675	0.281	0.353	-0.17675	0.184	1.149	-0.80975	-1.171	0.7125	-1.3285	-0.687	-0.599	0.137	0.27325	0.08825	0.08725	-0.857	-0.12125	-0.4815	0.0075	-0.138	-0.633	-0.1625	-0.15525	-1.522	-1.138	-1.0275	-1.35525	-0.78925	-0.913	0.0205	-0.5305	0.168	-1.0445
GENE20X	NM_011175	Lgmn	legumain	1	0.753	1.524	1.1975	1.669	0.673	0.0665	-0.3505	-0.0175	-0.293	0.65175	0.07	-0.277	-0.481	0.166	1.16925	-0.534	0.107	0.71825	0.215	0.0645	-0.5475	-0.132	-0.707	0.613	0.52625	-0.66975	-0.05275	-0.279	-0.35925	-0.6835	0.0645	-1.093	0.134	0.1645	-0.29725	-1.733	-0.343	-0.2785	-0.74825	-0.45625	-0.331	0.4345	0.0775	-0.023	-0.3385
GENE30X	AK051656	2310014H01Rik	RIKEN cDNA 2310014H01 gene	1	0.648	1.114	0.5055	0.631	0.213	-0.2075	0.4975	0.2595	0.25	0.79775	-0.415	-0.436	0.392	0.757	0.12425	0.043	1.113	0.34125	0.144	-0.2735	-0.4835	-0.35	-0.538	0.312	-0.20975	-0.77675	0.44625	-0.822	-0.80325	-1.1095	-0.7665	-1.048	-0.514	-0.1665	-0.82325	-1.466	-0.413	-0.3365	0.74275	1.04775	-0.684	-0.7145	-0.3195	0.133	0.3755
GENE52X	NM_008012	Akr1b8	aldo-keto reductase family 1, member B8	1	0.134	0.9	0.9635	0.703	0.154	0.8295	1.1675	-0.7025	-0.09	1.07575	-1.315	-1.1	0.864	-0.456	0.51025	0.256	0.177	0.23125	-0.361	-0.1345	-0.0235	-0.664	-0.995	-0.174	-0.52175	0.04725	-1.16175	-0.046	-0.40625	-0.8665	-0.2735	-0.207	-0.75	-0.7945	-1.36225	0.844	2.069	-1.6585	-1.48725	-1.63825	-0.976	-0.5905	-0.8325	-0.916	0.3475
GENE214X	NM_009369	Tgfbi	transforming growth factor, beta induced	1	2.356	1.571	1.6345	1.401	1.822	-0.0455	-0.9595	0.0705	-1.399	1.98475	0.154	-0.581	-0.788	-0.386	1.82625	0.366	0.076	1.08525	-0.135	0.3805	-1.3395	-1.474	-0.954	1.314	0.05425	-0.50075	-0.65375	-1.424	-0.88125	-1.2205	0.1615	-1.047	-1.199	-0.5785	-0.16725	-1.183	0.992	-1.0745	-0.66725	-0.66325	-0.825	0.1365	0.7615	0.506	0.3455
GENE622X	NM_007899	Ecm1	extracellular matrix protein 1	1	2.2745	1.6125	0.727	0.9255	0.4025	2.08	-0.643	-0.013	-1.2345	0.13725	-0.8885	-0.9025	-0.4985	-1.1175	0.78275	-1.2395	-2.3295	-1.30325	-1.5315	-0.312	0.375	-0.2725	0.4815	0.4325	-0.50525	-0.37825	-0.27625	-1.0255	-0.45275	0.218	0.257	-0.8135	-0.2595	-0.179	1.18025	-0.7335	2.5615	-0.183	1.01925	0.39925	-0.0505	-1.275	-0.975	-0.8495	1.512
GENE115X	NM_011427	Snai1	snail homolog 1 (Drosophila)	1	0.27	1.722	1.3885	1.304	0.269	0.3995	-1.0305	0.8745	-0.665	-0.03425	-0.891	0.017	-2.009	0.899	0.29325	-0.956	-1.054	-0.42375	-0.758	0.0845	-0.5755	-0.265	-0.274	-0.156	-0.31575	-0.78975	0.24925	-0.876	-0.78825	-0.7505	-0.0735	-0.329	-1.253	-0.9435	0.44375	-0.485	1.397	-0.4925	0.58175	1.26075	0.235	0.3855	0.3705	-0.411	0.2005
GENE677X	AK046097	Arhgap22	Rho GTPase activating protein 22	1	0.2025	1.7325	1.107	0.8675	0.6275	0	-0.394	0.259	1.2455	1.06925	0.9415	-0.0805	0.1555	1.4965	-0.24025	0.0975	-0.3195	-0.21925	0.0765	-0.53	-1.453	-0.5955	-0.8955	0.5255	-0.16125	-0.89525	-0.04625	-0.9315	-0.82975	-0.706	-0.89	-1.1015	-0.9435	-1.415	-0.67075	0.7205	2.1605	-0.477	0.55525	0.13925	-0.0735	-0.559	-0.599	-0.5485	-0.495
GENE150X	NM_010415	Dtr	diphtheria toxin receptor	1	1.8575	2.1295	1.021	1.3925	0.0595	1.01	-0.09	-0.39	0.9015	1.34425	0.2305	0.3635	-0.6415	0.2835	-0.00825	-1.1785	-1.0915	1.19075	-2.6455	-1.445	-0.674	-0.7085	-0.5785	-0.9985	-1.66825	-0.90725	-0.36625	-0.0315	-0.15075	-1.852	-1.569	-1.5095	-1.1395	0.15	-2.21375	-0.6375	2.2755	-0.776	-0.19975	-0.19575	0.3665	-2.167	-0.766	0.4375	-1.678
GENE835X	NM_011593	Timp1	tissue inhibitor of metalloproteinase 1	1	1.55	2.047	0.7935	0.648	-0.224	-0.1875	0.3885	-0.7615	1.26	0.20475	-0.691	-1.778	-0.19	0.301	-0.06675	-0.02	1.385	-0.07975	0.036	0.2335	0.6385	0.079	-0.689	-0.19	-0.16075	-0.07775	-0.88575	-0.265	-0.51625	-0.5705	0.1035	-0.275	-0.572	0.7375	-0.38525	-0.977	-0.438	0.31975	-0.52325	-1.534	-0.4205	-1.2475	-0.021	-1.7245	-1.16925
GENE385X	AK035296	Slc39a13	solute carrier family 39 (metal ion transporter), member 13	1	-0.089	0.557	0.1035	0.168	-0.118	0.1105	-0.2305	-0.4225	0.341	0.99875	-0.449	0.113	-0.474	0.289	0.16725	-0.193	0.594	-0.24775	-0.037	0.1005	-0.2775	0.187	0.038	0.221	-0.45275	-1.13675	-0.42475	-1.153	-1.16725	-0.8975	-0.6825	-1.286	-0.377	-0.2125	-0.22525	-0.28	0.87	-0.5075	0.92075	0.75275	-0.181	0.3325	-0.2645	-0.137	0.6565
GENE425X	AK049196	C330012H03Rik	RIKEN cDNA C330012H03 gene	1	-0.132	2.199	-0.0465	2.599	-1.301	0.0945	1.8765	-0.4815	-1.031	-0.74125	-2.078	-1.834	0.138	-1.37	-0.65475	-1.482	-1.823	-0.77575	-1.538	-2.2355	-1.2455	-1.027	-0.69	-2.266	-2.13175	-2.01675	-1.65975	-1.926	-1.96625	-2.8355	-1.8405	-2.115	-1.759	-1.2615	-0.98625	-2.205	1.33	-0.5165	-0.82725	0.34575	0.037	1.6815	2.0135	2.328	0.2195
GENE503X	NM_016787	Bnip2	BCL2/adenovirus E1B 19kDa-interacting protein 1, NIP2	1	0.781	0.319	0.1095	0.146	0.082	0.0485	-0.4735	0.9665	0.12	0.11975	-0.056	0.602	-0.264	-0.373	0.48825	0.153	0.203	0.11425	0.161	0.3585	-0.5125	-0.146	-0.202	0.809	0.89225	0.16425	-0.69175	-0.014	0.07975	-0.6875	-0.6315	-1.128	-0.139	-0.4385	-0.55125	-0.458	-0.38	-0.9425	-2.17525	-2.62825	-0.539	-0.9175	0.1505	0.007	0.3675
GENE542X	NM_007594	Calu	calumenin	1	0.4065	0.1575	0.814	-0.6115	0.3535	0.601	0.386	0.381	1.8455	-0.10275	0.9005	1.5435	0.3915	1.2555	-0.08025	0.2135	1.1355	0.40575	0.7445	0.507	-0.515	-0.0225	-0.3445	1.0365	0.87375	-0.11125	-1.15125	-0.1975	-0.26875	-0.254	-0.753	-1.1975	-0.1775	-1.119	-0.25075	-1.4945	-1.5465	-1.384	-2.78675	-3.65075	-1.2205	0	-0.224	-0.7745	-0.134
GENE378X	NM_009614	Adam15	a disintegrin and metalloproteinase domain 15 (metargidin)	1	-0.578	1.111	0.0275	0.099	0.777	1.0485	1.3175	0.4315	0.147	0.41475	-0.099	-0.755	0.703	1.003	0.25425	0.394	0.3	0.01025	-0.154	0.2285	-0.5295	0.73	1.417	-0.242	-0.20175	-0.66675	0.29725	-0.649	-0.57525	-0.5485	-1.0765	-1.338	-0.12	0.5045	0.16975	0.013	2.148	-0.8035	1.35275	1.16875	-0.375	-2.2345	-1.8095	-1.843	1.2085
GENE493X	AK005139	Agpat4	1-acylglycerol-3-phosphate O-acyltransferase 1 (lysophosphatidic acid acyltransferase, delta)	1	0.1555	1.0585	-0.563	0.2705	0.1575	2	0.201	0.534	0.8755	0.67525	-0.1045	-0.9915	0.4485	0.5145	0.74675	-0.0805	-0.5425	-0.46925	-0.0785	-0.393	-0.064	0.3515	0.9915	0.4775	0.34775	-0.03625	0.85375	0.0555	-0.04475	-0.984	-0.683	-0.4225	-0.5175	0.34	-0.59575	0.0345	1.6835	-1.155	0.50725	-0.56475	0.1725	-3.381	-2.531	-0.8065	0.743
GENE738X	Z31362	Npn3	neoplastic progression 3	1	0.62	1.067	0.1935	-0.91	0.169	0.8485	-1.0255	-0.4285	0.284	-0.03025	-0.115	-1.036	0.306	-0.431	-0.37575	-1.233	-1.169	-0.79875	-2.395	-1.8365	-1.0085	-0.605	-0.568	-1.122	-0.57675	0.42525	-1.38975	0.568	0.18275	-0.9255	-0.2285	-0.366	-0.863	0.1815	-1.91025	-0.163	1.224	-0.8025	-0.64025	-0.69925	0.362	-0.1925	-0.8235	-0.55	-0.0455
GENE637X	NM_010162	Ext1	exostoses (multiple) 1	1	1.393	0.885	0.5945	0.961	0.079	0.0865	-0.1935	-0.1855	1.303	1.05375	0.282	0.872	0.004	0.767	0.38525	0.014	-0.307	-0.96075	-0.033	0.2795	-1.0325	-0.298	-0.253	0.192	0.04525	-0.58975	0.01825	-0.69	-0.40825	-0.8575	-0.1585	-0.321	-0.927	-0.6425	0.07175	-0.168	0.196	-2.0405	-0.00625	0.18475	-0.731	0.1305	0.0815	-0.63	-0.7055
GENE200X	BC019711	Mrgprf	MAS-related GPR, member F	1	-0.763	-0.053	-0.2845	-0.305	-0.49	3.1415	-1.2745	-0.0445	-0.12	0.00975	-0.313	-0.124	-1.323	-0.363	0.77525	-0.581	-1.521	-0.38675	-1.608	-0.7635	0.0535	-0.224	0.515	-0.092	-0.02675	0.48125	-0.09775	0.194	-0.76725	-0.3295	0.3115	0.279	-0.43	0.8845	0.34975	-0.088	0.624	1.4925	1.74675	2.42575	0.328	0.8715	1.6275	1.847	2.0145
GENE68X	AK017610	Snx24	sorting nexing 24	1	0.411	1.065	0.6625	-0.06	0.225	0.8225	-0.5575	-0.0295	-1.899	-0.13925	0.268	0.792	1.244	0.576	0.52725	0.139	-0.303	-0.45575	-0.611	0.4745	-0.4185	-0.144	-0.19	0.126	0.12725	0.34225	0.16325	-0.485	-0.16125	-0.2305	-0.0765	0.09	-0.705	-0.7985	0.47075	-0.495	0.547	0.2045	-0.26025	1.54375	-0.645	0.6355	0.3165	1.793	-0.2595
GENE280X	NM_011075	Abcb1b	ATP-binding cassette, sub-family B (MDR/TAP), member 1B	1	0.787	2.136	0.6525	0.083	0.838	-0.4875	-1.6105	-1.1585	0.087	0.61775	-0.266	0.94	0.112	0.714	0.04125	-0.348	-1.342	-0.66175	-1	-0.0705	-1.1195	-0.074	-0.272	-0.234	0.08825	0.53425	0.08225	-0.324	-0.16125	-0.1975	0.8245	0.494	-0.177	-0.6725	-0.19825	0.402	-0.012	-0.6615	-0.25825	-2.03025	-0.801	0.3485	1.4055	0.7	0.5905
GENE143X	NM_133237	NM_133237	NM_133237	1	0.272	0.074	0.1355	0.019	0.45	1.7645	-1.5805	1.3155	-1.705	0.15475	-1.082	2.319	0.524	-1.414	1.98725	2.242	-0.68	1.95125	-0.382	3.0515	3.2705	2.822	3.069	1.11	-0.45375	-0.21175	2.15725	2.272	2.16575	0.8365	1.4865	2.007	1.041	0.8185	1.43175	0.272	1.906	0.6455	1.56975	0.28675	3.211	-1.8595	-1.3365	-1.165	4.0525
GENE258X	AK003296	Sesn1	sestrin 1	1	-0.472	-0.231	-0.0105	0.277	0.212	-0.3215	0.5055	1.9405	0.299	-0.11125	-0.049	0.988	0.632	0	1.57925	0.344	0.829	0.92425	2.773	0.3245	0.2295	0.831	1.425	0.408	0.76825	0.67525	-0.02175	0.568	0.18575	-0.0525	-0.0145	-0.075	0.298	0.1385	0.26975	0.803	-0.396	-0.4135	-1.00625	-0.99525	-0.195	0.2785	0.1445	0.658	1.0595
GENE300X	AK048902	D12Ertd553e	DNA segment, Chr 12, ERATO Doi 553, expressed	1	0.3145	-0.2465	0.222	0.5135	0.9075	-1.708	0.136	0.889	0.3115	1.02325	0.9575	0.5385	0.1795	0.6335	0.81375	1.0225	2.3565	1.43275	1.5795	0.972	0.601	0.8675	1.2455	2.2645	1.38675	0.81975	0.84575	1.5145	1.34425	0.905	0.279	0.5725	0.7935	0.158	0.31025	0.3895	1.3525	0.932	-0.07775	-1.04075	-0.5625	0.619	1.124	2.0695	0.395
GENE373X	NM_009825	Serpinh1	serine (or cysteine) proteinase inhibitor, clade H, member 1	1	0.1795	0.1555	0.537	0.2415	0.3175	0.857	-1.336	1.143	0.5545	0.57325	0.8145	1.9215	-0.2255	0.5335	1.90575	-0.5675	-1.4155	-0.04325	0.4705	0.304	1.037	0.3345	-0.0355	0.7465	1.13775	1.32675	0.78675	-0.7855	0.10325	-0.416	0.214	1.1705	-0.0955	0.997	0.54925	-0.5505	-0.2555	-0.036	1.33325	1.03825	-0.1935	-0.807	0.504	0.6445	1.459
GENE210X	NM_011693	Vcam1	vascular cell adhesion molecule 1	1	1.416	0.546	1.0365	-0.177	1.822	0.3885	-0.7455	-0.1365	0.344	3.40975	-0.116	0.07	0.501	0.022	2.10825	0.172	1.754	3.13225	1.492	1.0585	-1.3845	-0.931	0.648	4.335	1.09125	0.41025	-0.21675	0.22	0.17975	-0.2225	0.5995	-1.077	0.114	-1.2025	-2.07025	-0.192	-0.372	-0.7125	-1.26925	-1.38025	-0.658	-0.5095	0.0445	-0.01	-0.0825
GENE337X	NM_011658	Twist1	twist gene homolog 1 (Drosophila)	1	1.89	0.421	1.4235	0.867	-0.004	1.6455	-2.2875	1.5065	0.333	0.17875	0.506	2.488	0.309	1.257	1.19225	0.379	-0.531	1.97825	1.084	1.0125	-0.7995	-0.582	-0.827	-1.115	1.99425	1.42125	1.09125	-1.863	-0.95925	-1.2135	0.0775	-0.509	-1.319	-0.1925	0.10575	0.059	2.867	-0.6825	0.41075	0.77575	-0.723	1.4085	1.4525	2.751	1.0875
GENE145X	AF279263	Fkbp9	FK506 binding protein 9	1	0.261	-0.102	-0.1785	-0.107	0.837	1.3965	-0.0265	0.8675	1.196	0.34375	1.835	2.826	1.294	2.198	1.25625	0.08	0.773	0.59125	0.93	0.8615	1.0955	-0.566	-0.448	1.363	1.67825	1.62925	0.80825	0.944	0.52975	0.4315	0.7375	1.162	0.659	0.9725	0.59675	-0.158	-1.401	-1.2845	-0.14425	-0.42425	-1.657	-1.3625	1.4545	-0.513	1.2245
GENE13X	NM_007463	Apeg1	aortic preferentially expressed gene 1	1	0.3715	1.4985	-0.149	0.0885	0.2955	-0.485	0.81	1.23	0.6565	-0.23375	1.4295	0.5125	0.0995	1.3335	1.47975	0.2005	-0.6285	-0.15825	0.3145	0.598	-0.017	1.1065	0.7315	1.4505	1.79075	1.65375	2.41175	0.3015	0.38925	1.003	0.601	0.4665	1.0655	1.228	0.69525	3.2655	1.3385	0.486	2.55225	0.62125	-0.9485	0.333	0.485	0.8025	1.27
GENE277X	M15525	Lamb1-1	laminin B1 subunit 1	1	-0.224	0.928	0.2085	0.651	-0.31	-0.0895	0.5475	0.8125	0.489	-0.09925	1.246	1.229	0.537	0.986	1.03425	0.38	0.148	0.56225	1.81	0.6985	-0.0485	0.303	-0.083	0.2	1.94225	1.11125	0.75325	-0.563	0.46975	0.4315	0.5925	1.348	0.256	-0.0245	-0.69425	2.203	1.969	-0.2075	0.86375	-0.16325	-0.123	-0.6045	0.7115	0.599	1.1705
GENE65X	NM_008122	Gja7	gap junction membrane channel protein alpha 7	1	0.9285	1.5725	-0.659	-0.8225	0.6435	0.067	0.893	2.451	0.9565	1.88425	1.5255	2.7195	0.7615	1.2885	2.50875	1.4035	1.9665	1.39875	2.9915	1.76	1.666	1.5885	1.3755	2.8355	0.68875	1.32175	1.05375	0.7175	0.66425	-0.165	-0.187	0.5835	0.5245	0.385	-0.19775	-0.3635	0.4295	-0.746	-0.05575	-0.89475	-0.3125	-0.195	1.264	1.0875	1.501
GENE163X	L43371	Ppap2a	phosphatidic acid phosphatase 2a	1	-0.141	-0.27	-0.1035	-0.221	0.31	0.6645	-0.4815	0.4995	0.477	2.08075	0.982	1.668	1.883	0.659	1.97725	1.174	1.935	1.11325	1.75	1.4685	1.6645	1.059	1.489	0.475	1.30525	1.48425	1.34325	1.095	0.86175	1.1625	0.6295	0.939	0.732	1.0335	1.06975	1.431	1.289	-0.3155	-0.37425	-0.23925	-0.416	0.8355	1.4885	1.188	1.3095
GENE42X	AK032881	Mest	mesoderm specific transcript	1	2.73	0.652	-0.0525	0.262	2.422	5.1835	1.7735	3.1835	2.399	0.44775	3.639	6.337	3.413	4.899	3.24525	1.093	3.809	2.56825	2.173	3.9085	4.7375	2.882	2.155	3.041	2.62325	3.44625	4.25625	1.82	2.14375	1.6235	2.4805	3.584	3.33	3.5475	1.36675	3.288	0.612	-0.1015	1.61775	-1.24025	-0.266	-2.0845	-0.3955	1.495	0.2895
GENE402X	NM_011415	Snai2	snail homolog 2 (Drosophila)	1	-0.6905	-1.7805	-0.814	0.0645	0.8925	-1.187	0.826	1.701	1.7545	2.71025	2.1975	3.2955	2.5185	1.8695	2.72575	2.2735	1.6985	2.70875	2.7435	2.422	3.355	2.3865	2.5255	1.9715	2.37975	3.02975	3.21275	2.2085	2.04625	2.162	2.455	2.7895	2.5835	0.855	1.24625	2.4405	0.2385	1.398	0.29325	-2.07075	0.5095	-1.357	1.059	-0.9265	1.488
GENE409X	AK007972	Myl9	myosin, light polypeptide 9, regulatory	1	-0.351	-1.234	-0.1925	0.195	0.779	0.4635	2.1655	1.2745	1.237	-0.11425	1.541	1.614	2.635	3.513	2.35925	1.58	1.297	1.28625	0.48	2.4215	1.1835	1.781	1.982	1.084	2.76025	3.23925	4.38925	2.122	1.96575	2.0995	1.8315	1.502	2.387	2.0485	1.57075	3.451	1.203	2.1575	1.65475	-0.79425	0.441	-1.8725	1.4585	1.126	2.5655
GENE410X	S64760	S64760	S64760	1	0.7845	0.0035	-0.596	-0.5485	-0.3235	-0.474	-1.237	-0.882	2.0965	0.81225	1.1785	1.6455	0.7245	1.2135	1.11475	0.9095	2.2415	2.03775	2.7055	1.422	2.433	1.9645	1.6835	1.3815	1.94575	2.51075	2.30875	1.8125	1.55625	1.969	1.81	2.1885	2.3625	1.389	0.31025	2.7355	0.6045	-0.147	0.20625	-0.84375	0.4195	-2.53	0.391	-0.4815	1.47
GENE678X	AK077362	5330439J01Rik	RIKEN cDNA 5330439J01 gene	1	-0.767	-0.625	-0.9565	-0.001	-0.302	2.0665	2.3215	5.0955	1.49	0.77475	0.681	4.027	1.816	1.11	3.96425	0.376	2.846	2.68825	0.785	2.9315	2.3185	2.365	2.875	0.093	2.19725	2.70125	3.16925	1.902	2.04075	2.2265	1.6675	2.271	2.686	2.4355	1.88375	2.137	0.995	0.4085	1.72875	-0.33025	-0.858	-0.7665	1.3715	0.885	2.7975
GENE761X	NM_016762	Matn2	matrilin 2	1	-1.2005	1.3555	0.396	-0.2445	1.0775	2.349	1.828	1.019	2.8085	0.25725	1.1415	1.5465	0.2905	2.4315	1.85875	0.3915	1.3915	0.69275	1.3975	2.362	2.097	2.0075	1.7395	-1.4155	1.62475	2.44175	3.22975	1.5405	1.42425	0.684	0.178	1.8095	1.7235	0.932	1.46425	3.9275	0.9545	2.118	1.07525	-0.49975	-0.2795	-1.29	2.009	2.0535	1.806
GENE533X	NM_009365	Tgfb1i1	transforming growth factor beta 1 induced transcript 1	1	0.0165	-0.6175	-0.321	0.3395	0.1245	-0.101	0.787	0.968	-0.8255	-0.04675	-0.3775	0.9375	-0.4805	0.3795	1.21675	-1.0055	-0.1165	-0.05925	0.3655	0.679	0.462	0.8125	0.8175	0.2535	1.55975	1.48275	3.86275	0.7915	0.86725	1.598	1.582	0.6445	1.5895	1.644	1.23225	1.3205	0.7195	1.362	2.86725	0.87125	0.3405	1.283	1.73	1.3295	1.527
GENE289X	AK020090	6230427J02Rik	RIKEN cDNA 6230427J02 gene	1	0.5325	-0.3695	0.134	0.1425	0.7325	-0.799	-0.4	0.853	0.8985	1.64325	1.1215	3.4165	1.7055	2.6335	1.04675	1.4095	2.1215	0.44375	1.4685	1.431	0.825	0.1675	-0.0635	0.4065	1.75575	1.08175	2.68675	-0.0435	0.41925	0.405	0.708	0.5225	-0.1855	0.481	1.38325	0.4605	0.0955	0.709	2.29725	0.90225	-0.6695	1.266	1.35	1.9085	0.9
GENE665X	NM_009829	Ccnd2	cyclin D2	1	4.3775	-1.1565	0.974	0.6675	1.1075	-0.12	1.457	1.252	1.9235	1.38925	1.5045	1.4875	2.1505	3.2795	2.10375	2.8185	2.8225	2.06375	3.1625	1.914	0.681	0.3885	-0.0755	1.9125	2.37875	0.64375	1.79975	-1.1385	0.35925	0.942	0.918	0.8245	0.1755	0.039	2.42625	1.3105	-0.6945	0.116	2.18925	0.27225	-0.3205	0.933	1.575	1.4195	0.934
GENE231X	AB033615	Plcl2	phospholipase C-like 2	1	0.4505	0.7035	0.725	0.9075	0.7425	-0.611	-1.4	-0.222	0.2835	0.59325	-0.0665	0.9065	-0.5965	-0.7615	0.63575	-0.9085	-1.3695	-0.22625	-1.6925	-0.291	0.01	-0.8895	-1.3665	-0.0705	0.11575	0.48675	-0.10425	0.0655	0.00025	0.143	0.555	0.4675	0.5455	-0.622	-0.99075	0.2075	1.6275	-0.365	-0.17975	-0.16975	-1.1675	-0.05	0.432	1.2285	1.688
GENE22X	NM_019707	Cdh13	cadherin 13	1	-0.276	0.692	-0.0365	-0.052	0.215	-0.0725	0.2285	0.4965	1.042	0.59975	-0.098	0.261	0.127	0.702	1.15125	1.793	0.827	0.15825	0.403	2.0195	-0.0135	0.783	0.889	-1.006	0.77525	1.07925	0.98025	1.268	1.21975	-0.1605	-0.2295	-1.053	0.603	0.5765	0.90175	-0.105	1.204	0.1895	0.00675	0.11475	1.034	-0.2915	-0.0595	0.795	1.3925
GENE366X	AK018518	9030418K01Rik	RIKEN cDNA 9030418K01 gene	1	1.1315	0.7505	0.941	1.1885	0.6765	0.331	0.948	0.118	0.0775	1.67625	0.7195	0.4725	-0.8195	0.9825	0.76075	0.3485	0.4305	0.38975	-0.5045	-0.378	-0.558	-0.3165	-0.5405	0.1025	-0.65225	-0.32025	0.06275	-0.5745	-0.92675	-1.009	-0.115	-0.3335	-0.8335	-0.5	-1.46775	0.0715	2.2065	0.142	-0.26075	-0.25675	-0.1655	1.01	1.316	1.6245	1.362
GENE264X	AK004226	Fndc1	fibronectin type III domain containing 1	1	-0.187	0.352	-0.0435	0.324	-0.11	0.1875	0.0935	0.1115	0.029	0.21475	-0.187	0.733	-0.46	-0.162	0.71125	-0.251	0.019	-0.14875	0.275	-0.3015	-1.1425	-0.464	-0.338	-0.73	0.47125	-0.11775	0.95925	-0.781	-0.13625	-0.5815	-0.4135	-0.292	-0.045	0.1225	0.94275	0.19	0.845	0.3125	2.10275	0.65175	0.467	1.1225	0.7605	1.963	1.9995
GENE390X	AK028482	Sh3tc1	SH3 domain and tetratricopeptide repeats 1	1	0.3595	0.5375	0.326	0.7275	1.5585	-0.555	-0.987	0.323	0.6785	1.32725	0.8185	-0.4685	-0.0295	-0.2005	0.92775	-0.0055	0.2505	-0.21825	-0.7915	-0.506	-0.424	-0.4005	-0.3305	0.3645	2.13275	0.70675	1.77575	-0.2965	-0.09775	0.108	0.763	1.0605	0.7765	0.589	-0.18975	1.3135	1.7285	-0.201	2.24525	0.76825	-0.9525	0.697	0.657	1.5095	2.128
GENE162X	NM_011242	LOC381240	similar to calcium and DAG-regulated guanine nucleotide exchange factor I	1	-0.0425	0.0315	1.813	1.2085	1.9755	0.032	1.632	-0.524	0.2385	-0.07275	0.0275	0.0605	-0.5655	0.0175	0.76975	0.5355	0.4845	0.81675	0.6985	-0.246	0.074	0.6495	0.8195	-0.0005	0.65375	0.20475	1.07675	0.0675	-0.17175	-0.165	-0.403	-0.2295	0.5555	0.068	-0.22075	1.5605	1.8845	0.429	0.92725	0.99725	1.1855	-1.225	0.197	1.1325	1.987
GENE549X	BC025872	A430105K13Rik	RIKEN cDNA A430105K13 gene	1	0.366	-0.163	0.6945	0.71	1.243	0.6215	1.1055	-0.3745	0.659	-0.04325	0.535	-0.324	-0.394	-0.249	0.84925	-0.378	0.435	-0.12875	0.697	0.6875	0.2195	0.357	0.674	1.524	0.33525	-0.66675	1.05925	-0.982	-0.14025	-0.2905	0.0455	-0.705	0.362	0.6925	1.08075	0.404	0.918	-0.3505	0.05875	-0.40425	0.314	0.4295	0.6675	1.219	1.8685
GENE473X	AK018504	Rassf2	Ras association (RalGDS/AF-6) domain family 2	1	0.502	0.458	0.8775	1.024	1.156	0.5455	-0.7265	0.6865	0.431	1.65775	-0.6	-0.043	-1.178	-0.134	0.69125	-0.266	-0.17	0.23725	0.494	-0.0605	-0.7805	-0.22	0.525	1.273	0.73325	-0.55075	-0.50375	0.857	1.06975	-0.9415	-0.0695	0.257	0.783	0.9175	0.63275	-0.317	-0.431	-0.8365	-0.87225	-0.84025	-0.165	0.4035	0.3585	0.493	2.2985
GENE426X	NM_178444	Egfl7	EGF-like domain 7	1	-0.046	-0.187	-0.0895	0.076	1.117	-0.1395	0.8575	-0.0635	0.479	0.38975	-0.446	-0.31	0.782	0.726	-0.14275	0.702	0.762	0.12025	0	0.2115	-0.2505	0.331	0.928	-0.066	1.07125	0.43825	1.01925	0.456	0.37975	-0.2625	-0.1805	-0.49	-0.106	0.5745	-0.01125	0.421	1.892	-0.2405	0.80975	-0.08825	-0.217	-1.7235	0.4555	-1.441	1.5675
GENE87X	NM_026166	1200009F10Rik	RIKEN cDNA 1200009F10 gene	1	-0.314	-0.096	0.0735	0.306	-0.062	0.7795	-0.2525	-0.8395	0.527	-0.01825	0.575	0.798	0.883	0.402	0.24325	-0.052	-0.257	-0.04975	0.333	0.6595	0.8325	0.58	-0.131	1.017	1.27525	1.43725	0.06825	0.517	0.26675	0.1085	0.1455	0.044	0.158	-1.3695	-0.05425	0.188	1.962	-1.9005	-2.16325	-1.91625	-0.685	-1.0825	-0.3115	0.559	0.2145
GENE146X	NM_009025	Rasa3	RAS p21 protein activator 3	1	-0.0675	0.1035	0.293	-0.1395	1.8045	0.33	0.579	1.143	0.1955	-0.25375	-0.3365	1.9265	1.6055	0.7125	0.44075	-0.0145	0.1065	0.02275	0.6215	0.784	0.133	-0.0825	0.6665	0.6135	0.86375	0.65975	0.69975	0.1725	0.07825	-0.218	0.14	-0.3165	-0.6465	-0.522	0.38425	0.8745	-0.0395	-0.92	-0.62575	-0.78875	-1.2445	0.019	0.742	0.5115	1.081
GENE225X	NM_010221	Fkbp10	FK506 binding protein 10	1	1.519	-0.187	0.3635	1.526	0.48	0.8895	0.0465	1.4685	0.303	0.23475	0.596	1.644	0.83	1.31	0.78825	-1.105	-0.897	-0.95575	0.265	0.4285	-0.1005	-1.568	-0.806	-0.205	0.56025	0.55325	1.73125	-0.461	-0.23525	0.2395	0.3105	0.109	0.441	-0.1595	0.97675	0.606	1.674	-0.4365	2.05875	1.61075	-1.251	-0.6015	-0.1935	-0.243	0.8685
GENE610X	BC005487	Rcn3	reticulocalbin 3, EF-hand calcium binding domain	1	0.1345	-0.9655	-0.218	0.3305	0.0685	0.388	0.809	0.806	0.5835	-0.25775	0.4575	2.5955	0.3845	1.8875	1.03575	-0.4095	-0.9105	-0.47525	1.5965	1.788	0.891	0.3255	0.3115	0.8335	1.76875	0.98175	1.89475	0.3795	0.40925	0.292	0.64	0.7195	0.7615	0.538	1.44125	0.8145	0.7015	0.262	1.72625	0.32125	-0.5825	-0.521	0.351	0.7665	1.757
GENE109X	NM_008908	Ppic	peptidylprolyl isomerase C	1	-0.1585	0.8675	0.132	-0.0375	0.5715	0.39	0.385	0.373	0.6355	0.04825	0.5485	1.7995	1.4945	0.6905	0.48075	1.4345	0.1365	-0.61025	0.8875	0.466	1.369	1.3505	0.8755	1.1485	1.99575	1.59475	1.29475	1.5265	1.47325	0.316	0.791	0.6265	1.0835	1.137	0.86525	-1.0055	0.1745	-0.698	-0.73375	-2.09275	-0.1875	-0.812	0.648	0.9185	0.511
GENE239X	NM_019564	Prss11	protease, serine, 11 (Igf binding)	1	-0.687	1.871	0.2865	-0.325	0.992	1.6575	-1.1295	1.6455	0.28	2.11675	-0.116	0.049	0.131	0.43	1.44725	0.461	-0.103	1.64125	1.85	0.2435	0.0405	-0.143	0.23	0.95	1.10425	1.71925	-0.13675	0.449	0.46975	1.2625	0.3545	0.152	0.076	0.9415	0.66875	0	-0.055	-0.0685	1.02175	-0.33225	-0.609	-0.7935	0.4815	-1.385	2.7375
GENE269X	NM_016919	Col5a3	procollagen, type V, alpha 3	1	0.9685	2.2535	0.827	1.2675	0.8385	0.504	0.85	0.129	-0.1695	1.29725	0.2775	-0.3985	-0.8225	0.0105	1.74475	1.0295	0.1785	0.77875	1.2885	1.161	0.512	-0.4895	-0.2225	1.3355	-0.42825	-0.59325	0.25475	-0.5685	-0.02775	-0.27	0.408	-0.8005	-0.5645	-0.239	0.72025	0.1035	2.9095	-0.311	2.15625	0.97125	-0.0845	0.074	0.715	1.5985	2.88
GENE197X	NM_133654	Cd34	CD34 antigen	1	0.179	-0.518	0.1415	0.254	0.862	-0.1355	-1.3715	-1.0735	-0.191	0.68975	-0.197	0.457	0.379	0.249	0.32025	0.525	-1.411	-0.31875	-0.131	-0.0055	0.3005	-0.158	-0.647	-1.593	1.42225	1.66025	0.50025	0.46	1.14875	0.1155	0.9485	0.955	-0.398	-0.2775	-0.06425	1.207	2.671	-0.3995	-0.72625	-1.21525	-0.485	-2.5395	1.0045	0.212	3.0895
GENE71X	BC003908	Antxr2	anthrax toxin receptor 2	1	0.237	2.165	-0.0285	-0.005	0.544	-0.6565	-1.0605	-0.6945	-0.101	0.95575	-0.078	0.758	-0.09	-0.161	1.26525	-0.297	-1.365	0.18825	-0.153	0.4955	-0.0635	-0.013	-0.106	0.282	1.11325	0.90325	0.06125	0.202	0.18775	0.2295	0.6935	0.397	0.17	-0.6645	-0.44625	0.026	0.733	-1.0355	-0.33725	-0.37225	0.288	0.2985	0.5385	1.56	1.7605
GENE279X	NM_011546	Zfhx1a	zinc finger homeobox 1a	1	-0.322	1.783	-0.0415	-0.329	0.374	-0.1725	-0.4425	-0.1385	0.616	0.09475	-0.127	0.545	-0.296	0.162	0.62925	0.159	-0.144	-0.28875	0.373	-0.0035	-0.1485	0.169	-0.386	0.072	1.40025	1.50325	0.20125	1.101	0.93275	-0.2705	0.6005	-0.769	0.005	-0.4935	0.34575	-0.344	0.022	-0.4215	-1.09725	-0.75625	0.334	0.8875	1.4395	1.607	1.3935
GENE475X	NM_010917	Nid1	nidogen 1	1	-0.01	0.35	0.0195	-0.001	0.165	0.2435	-0.8045	0.3645	-1.118	0.10075	0.908	1.07	0.321	0.484	1.58325	0.099	-0.329	0.28925	0.533	0.2445	0.6085	0.349	-0.008	1.088	1.18525	1.37625	-0.09275	-0.151	0.22175	-0.1525	0.9705	0.221	-0.276	-0.3335	0.15075	-0.237	0.863	-1.4785	-1.54225	-2.24725	-0.475	-0.4835	3.0105	1.392	2.6165
GENE654X	NM_024263	1200013A08Rik	RIKEN cDNA 1200013A08 gene	1	0.592	0.713	0.4155	1.005	0.57	0.9485	-0.8855	0.7015	-0.563	-0.05525	-0.977	-0.192	0.666	0.759	0.21625	-0.971	-1.784	-1.38375	-1.536	-0.1005	-0.7845	-1.052	-0.6	-0.764	0.88025	0.14825	-0.76675	0.049	-0.00425	-0.6125	0.2815	-0.758	-0.462	0.1575	0.46275	-0.292	1.746	-0.9085	0.61675	0.72475	-0.965	0.4505	0.1445	0.751	2.1835
GENE763X	NM_016846	Rgl1	ral guanine nucleotide dissociation stimulator,-like 1	1	0.505	0.184	0.2655	0.599	0.583	0.4465	-0.7795	0.8145	1.144	0.29875	0.368	-0.222	-0.102	-0.125	0.73325	0.226	-0.138	0.69825	0.22	0.4665	0.5685	0.036	0.5	0.131	0.55725	0.35625	0.07325	0.544	0.58575	-0.2865	0.3545	0.593	-0.209	0.3655	-0.41025	0.397	1.484	-0.3055	0.17975	0.69475	-0.034	-0.3195	0.1215	1.4295	1.79475
GENE691X	NM_010129	Emp3	epithelial membrane protein 3	1	1.179	1.249	0.8355	0.801	0.947	-0.0655	-0.4285	-0.0165	-0.235	1.45075	-0.176	-0.445	-0.328	0.945	0.48925	0.09	-0.288	-0.14875	-0.02	0.0335	-0.4805	-0.741	-0.724	0.45	0.40925	-0.08875	0.56025	-0.497	-0.50325	-0.6465	0.1195	-0.55	-0.001	-0.6475	0.94175	-0.824	-0.122	-0.4835	0.41675	-0.26925	-1.206	0.3225	0.9865	-0.394	0.7695
GENE722X	NM_008495	Lgals1	lectin, galactose binding, soluble 1	1	0.3715	1.6195	0.91	0.5975	0.3385	0.896	0.365	-0.067	0.1605	1.01725	-0.4285	-0.1785	-0.8315	0.1455	0.28075	0.1435	0.0955	0.23075	0.9105	0.138	-0.623	0.1685	0.2545	0.2515	0.45975	-0.11425	-0.72825	-0.5375	-0.61875	-0.895	-0.437	-1.6835	-0.6365	-0.449	-0.04675	-0.8555	1.2445	-0.959	-0.22575	-1.03175	-0.8715	-0.735	-2.123	-1.2135	0.893
GENE553X	NM_008788	Pcolce	procollagen C-proteinase enhancer protein	1	2.066	0.222	0.2725	0.641	0.668	2.3995	-0.6895	0.5495	-0.043	0.09775	0.349	2.85	0.724	2.051	0.47825	0.374	-1.841	-0.64175	0.365	0.9585	-0.2335	-0.538	-0.366	-0.09	2.02125	0.67125	0.47525	-0.573	-0.42425	-0.4095	0.6205	-1.044	-0.2	-0.0175	1.23775	-0.187	1.169	-0.1345	0.48675	0.82375	-0.298	-0.8345	-0.5085	-0.977	1.4075
GENE634X	NM_010222	Fkbp7	FK506 binding protein 7	1	-0.158	-0.007	0.7565	0.291	0.82	1.0945	-0.5195	-0.7215	-0.151	0.48475	-0.026	0.979	1.424	1.455	0.57125	0.797	-0.495	-0.17475	0.175	0.5355	0.7255	1.162	0.969	1.792	1.60725	1.91625	0.54825	0.376	0.81675	-0.0565	0.8585	-0.262	0.005	-0.8035	-0.33525	1.315	0.649	0.0985	1.42075	-0.20125	-0.598	1.2475	1.9135	1.736	0.9975
GENE492X	NM_011058	Pdgfra	platelet derived growth factor receptor, alpha polypeptide	1	-0.1925	-0.9565	0.262	-0.3365	0.5535	-0.148	-0.827	1.457	2.8675	-0.29875	0.9465	4.2995	1.7365	3.4075	0.54975	-1.6105	1.1115	-1.52225	-1.0705	2.371	1.75	1.4595	1.7215	-1.2635	1.89075	0.69675	-0.77725	0.4505	0.45825	1.153	0.747	-0.6845	-0.2525	-0.134	0.21925	-1.3695	-0.5575	-2.168	-1.30275	-0.55475	-0.9075	1.233	2.111	1.9185	2.359
GENE594X	NM_011701	Vim	vimentin	1	0.1225	0.9475	0.068	-0.2905	0.0935	0.508	2.146	0.023	-0.2085	0.83725	-0.4085	-0.3355	0.7085	0.8795	1.14375	0.0575	0.3055	-0.12325	0.3425	-0.207	0.498	-0.3625	0.3175	1.3655	0.67875	0.91075	-0.28925	-0.0215	-0.22075	-0.771	-0.286	-0.1035	-0.2885	-0.085	-1.08075	-0.2915	0.6975	-1.256	-0.73375	-0.37875	-1.2645	-1.8	0.15	1.5205	0.747
GENE294X	NM_009195	Slc12a4	solute carrier family 12, member 4	1	0.985	0.648	0.4195	0.95	0.421	1.2265	0.0035	-0.0715	-0.842	1.05975	-0.528	1.176	-0.386	0.656	0.73525	1.502	0.094	0.50225	1.703	1.6995	0.1345	0.099	0.597	1.02	-0.10175	-0.60275	0.19325	-1.484	-0.52025	-0.4155	-0.3375	-0.739	-0.74	-0.4445	1.41875	-0.053	0	-0.7525	2.02575	0.35175	-0.892	1.1235	0.7595	0.868	0.6535
GENE690X	NM_019813	Dbn1	drebrin 1	1	1.335	0.635	0.8105	0.35	0.595	-0.3495	-0.4075	1.4465	-0.414	-0.22225	0.327	0.984	-0.183	-0.125	0.74625	0.022	0.454	-0.80575	0.262	1.1785	0.6155	0.469	0.384	0.406	0.14125	-0.13875	1.50325	-1.063	-0.30325	-0.3625	-0.4125	-0.116	-0.602	-0.0095	1.17275	-0.634	0.123	-0.2175	1.74975	1.44075	-0.669	0.6545	0.9005	1.375	0.4275
GENE604X	BC025856	Phldb1	pleckstrin homology-like domain, family B, member 1	1	0.72	0.06	-0.0545	0.327	0.164	1.0605	-0.0965	0.6105	0.062	0.25175	0	1.416	0.201	0.489	1.00325	-0.683	0.048	-0.28275	1.182	0.3135	0.0165	0.652	-0.168	0.73	1.13425	-0.11875	1.45525	-0.521	-0.50625	-0.6655	-0.2805	-0.541	0.055	-0.2165	0.35975	0.396	1.225	-0.3505	2.07975	1.17375	-0.352	0.3145	0.3515	0.651	1.7315
GENE639X	NM_013837	Tpst1	protein-tyrosine sulfotransferase 1	1	0.273	0.082	-0.2925	0.052	0.217	0.1585	-0.2325	-0.3365	-0.128	-0.00025	0.774	2.583	0.116	0.481	0.68225	0.255	-1.021	-0.73175	0.075	0.4325	0.7525	0.374	0.128	-0.179	1.00225	0.82925	0.78825	0.348	0.24975	-0.1275	0.1265	-0.287	-0.326	-0.3655	0.35775	0.803	-0.688	-0.0665	-0.88125	-1.03825	-1.12	0.7165	1.1025	1.689	1.7095
GENE733X	NM_145978	Pdlim2	PDZ and LIM domain 2	1	0.3465	0.0625	-0.05	-0.1695	0.6655	1.291	-0.44	0.161	0.5405	0.03125	-0.5475	-0.9065	1.6275	-0.3295	0.27875	-0.1555	0.0545	0.12875	-0.2645	0.395	0.081	1.3875	1.3765	-0.1515	0.79675	0.90275	0.44275	1.1615	1.12825	-0.577	-0.29	-0.6985	-0.1575	0.897	1.24625	-0.0925	1.9455	-0.349	0.82425	1.11425	-0.4865	-1.756	-1.231	-0.5745	0.928
GENE377X	NM_009378	Thbd	thrombomodulin	1	-1.7115	-0.7255	-0.385	-0.0085	0.4485	-0.93	-2.31	-0.645	0.0255	-0.95075	-1.0255	-1.6035	-1.7765	-1.8325	0.13775	-0.2525	-0.6955	-0.84025	-0.9695	-0.837	-0.06	0.4175	0.2245	-1.1775	0.87475	0.41975	-0.62725	0.7875	0.13925	-0.379	0.723	-0.1825	0.0225	-0.043	0.19825	-0.9185	-0.448	-0.70075	0.66125	-0.3985	1.886	1.25	1.9975	1.452	1.27225
GENE469X	AK077302	Efemp1	epidermal growth factor-containing fibulin-like extracellular matrix protein 1	1	-0.302	-0.503	0.2575	0.253	-0.136	1.0635	-1.7975	-2.0035	0.047	0.50975	-2.096	-2.875	-0.794	-1.772	0.51125	0.59	-3.141	-1.03375	-1.239	-3.0875	-0.9565	-0.961	-0.087	-2.402	0.37225	0.12225	-0.81575	-1.494	-1.91125	-0.2285	1.1195	-0.691	-1.063	-0.4575	-2.23025	-1.505	-0.125	-0.6615	-0.16125	0.33775	-1.043	0.8905	1.3165	1.739	3.4135
GENE838X	NM_025422	1110055L24Rik	RIKEN cDNA 1110055L24 gene	1	0.1565	-0.1985	0.333	-0.0875	0.2835	-0.096	-1.985	-1.002	-0.1075	-0.19975	-0.2395	-1.5745	-0.0195	-0.2635	1.07275	-0.8065	-1.4025	0.14075	-1.0755	-0.774	0.022	-0.1175	0.1985	-0.0145	1.49975	1.39275	0.23375	1.1475	0.70725	-0.16	0.945	-0.0475	0.2915	-0.86	-1.23575	1.2235	1.1405	-0.01	0.11125	-1.00975	-0.4055	0.345	0.335	1.3245	1.348
GENE580X	NM_023143	C1r	complement component 1, r subcomponent	1	1.576	-0.723	0.0685	-0.415	0.99	-0.1495	-0.4105	0.0765	0.262	0.59375	-0.266	-1.229	0.537	-1.141	0.46225	0.41	-0.991	0.91225	0.477	-0.1445	-0.4195	-0.134	-0.05	1.407	0.34625	-0.25675	-1.90775	0.677	0.12875	-0.4745	0.5165	-0.546	0.399	-0.0935	-0.96525	0.069	0.075	-1.7515	-1.17225	-3.45925	-1.273	-1.3535	-1.1045	0.173	2.3215
GENE636X	BC027183	C1s	complement component 1, s subcomponent	1	1.676	-1.181	-0.1595	-0.2	1.343	0.3165	0.4765	0.8665	1.45	1.60775	-0.1	-0.296	1.473	0.67	2.10225	1.387	2.439	2.57725	2.246	0.6735	-0.4615	-0.184	0.961	2.996	0.89125	-0.13275	-0.61375	0.861	0.75575	-0.1865	0.1395	-1.507	0.854	0.4295	-0.67825	0.223	1.013	-0.1285	-1.40925	-0.65525	0.149	-0.3265	0.3665	1.038	1.6965
GENE724X	AK004179	Pdgfrl	platelet-derived growth factor receptor-like	1	-0.665	-0.342	0.1305	0.517	0.281	1.4815	-1.3345	-0.2645	-1.184	0.21775	-0.578	-0.486	2.36	-1.25	1.48525	-0.129	0.05	1.45025	0.073	1.2805	1.2905	-0.028	0.61	-0.136	1.30225	1.20825	-0.09075	1.169	0.84075	1.6615	0.9275	0.408	0.578	0.4945	-0.39325	0.997	2.472	1.54975	0.78875	0.637	0.0285	-0.4235	0.367	0.9665	1.05175
GENE687X	AK018226	Serpinb1b	serine (or cysteine) proteinase inhibitor, clade B, member 1b	1	0.865	-2.294	0.6415	0.381	0.95	-0.1455	-0.1685	-0.5385	1.149	4.71075	0.129	2.842	-0.341	0.348	1.68925	1.222	3.108	2.08525	3.068	1.0835	1.0705	0.791	0.859	0.149	0.45825	1.39425	1.67925	1.539	1.03675	0.3945	0.6205	1.72	0.545	0.3575	0.63675	5.997	1.336	-0.3025	0.67875	0.86375	-0.126	1.7275	3.2175	4.026	0.7365
GENE457X	NM_009676	Aox1	aldehyde oxidase 1	1	2.4915	-0.0715	1.005	1.0315	2.0515	0.31	-0.024	-0.378	-0.0715	1.99425	0.9415	1.5345	1.1545	0.1495	0.77475	1.7915	-0.8425	-0.19925	-0.8905	0.263	0.789	0.6095	0.3975	-2.3215	1.02275	1.66675	-0.38025	-0.5515	-0.62775	0.76	0.507	0.1085	-0.0915	-1.161	1.51725	2.2245	0.2045	-0.9	-1.01275	-1.22575	-0.5855	0.918	-0.004	1.6835	3.491
GENE781X	NM_019955	Ripk3	receptor-interacting serine-threonine kinase 3	1	-0.166	0.627	0.2495	0.284	0.242	0.0755	0.2045	-0.5015	0.723	0.24975	0.231	0.813	0.225	0.068	0.30225	0.487	-0.311	-0.01275	-0.109	1.0635	1.1955	0.297	-0.409	0.668	0.25025	0.35725	1.55925	0.466	0.41475	-0.4055	0.2395	0.374	-0.135	-0.0525	-0.26725	0.968	2.524	-0.7275	0.29075	0.28875	-1.375	-0.2965	-0.4335	1.04	-0.3475
GENE335X	NM_009113	S100a13	S100 calcium binding protein A13	1	-0.8025	0.0475	0.221	0.2515	0.5705	-0.57	0.372	-1.159	-1.2165	-0.33875	-1.0195	-1.5385	-0.8815	-1.3775	-0.91025	-0.7585	-1.1505	-1.13525	-1.2555	-0.798	-0.472	0.0235	-0.2025	-1.2545	-0.15125	0.51175	-0.89525	-0.1975	-0.24375	-0.283	-0.345	-0.4775	-0.1195	-0.395	-0.38375	-0.1395	1.2205	-0.634	0.54825	-1.20775	-0.1705	-0.057	0.502	-0.1665	0.47
GENE98X	NM_008304	Sdc2	syndecan 2	1	0.2715	0.3935	-0.134	0.0845	0.3805	-0.392	0.149	0.536	-0.4255	0.61025	-0.8185	0.5605	0.4185	0.4925	-0.09125	0.3335	-0.2035	-0.64925	-0.4895	0.578	-0.566	0.9335	0.4365	0.7105	0.31175	0.22575	-0.31625	0.0635	-0.11275	-0.07	-0.372	-0.4685	-0.1155	-1.052	0.29625	-1.0185	-1.5275	-1.241	-1.17075	-2.81075	-0.8965	-0.136	-0.402	0.5955	-0.104
GENE818X	NM_018755	Pgcp	plasma glutamate carboxypeptidase	1	0.1755	-0.1585	0.44	0.6575	0.9925	-0.05	0.052	0.434	-0.4475	-0.75975	-0.3735	-0.2175	0.3845	-0.4445	-0.42825	-1.2145	-0.9175	-1.40725	-2.2585	-1.198	-1.417	-0.6585	-1.0175	1.1605	0.69975	1.04475	-1.67425	0.4435	0.01225	0.135	0.406	-0.6475	-0.1725	-0.768	-1.16075	0.7655	-0.0355	-0.661	-1.42875	-1.71375	0.2335	-0.286	-0.226	0.6045	0.991
GENE46X	NM_008410	Itm2b	integral membrane protein 2B	1	-0.794	-0.359	0.3335	-0.39	1.01	-0.2095	-0.0635	-0.1455	-0.012	-0.47325	-0.672	-0.808	-0.259	0.756	-0.18475	0.3	0.784	0.33125	-0.236	0.4745	0.1855	0.368	0.526	-0.238	0.49025	0.35425	-1.07775	0.237	-0.11625	0.2165	0.2495	-0.536	0.19	-0.3565	-0.04825	-1.02	-2.061	-0.6505	-1.73825	-1.43225	-0.277	1.5195	0.2145	-1.499	0.1755
GENE696X	AK046561	Tgfbr2	transforming growth factor, beta receptor II	1	0.6295	-0.5785	0.553	0.1265	0.5115	0.083	-0.738	-0.791	-0.5255	-0.84175	-0.8855	-0.7045	0.3175	-0.6135	-0.52625	-0.4575	-0.2155	1.13375	-1.1975	-0.284	-0.563	-0.3955	-0.2475	-0.8915	0.09375	0.25275	-0.87325	-0.5555	-0.92875	-0.808	-0.132	-1.0275	-0.5955	-0.528	-0.58375	-1.8675	-1.4225	-1.151	-1.33475	-1.48575	-0.7335	0.386	0.394	-0.6825	0.181
GENE721X	AK083393	Ctsb	cathepsin B	1	0.555	0.46	0.4445	-0.264	0.133	-0.8825	-1.0955	-0.6945	0	-0.00425	0.038	-0.673	-0.665	-0.13	0.39525	-0.542	0.041	-0.21175	-0.759	-0.2445	-0.4265	-1.123	-0.887	-0.419	-0.00875	-0.17175	-1.23375	-0.011	-0.21025	-0.5235	-0.2205	-0.746	-0.409	-0.1245	-0.53625	-2.316	-1.638	-2.1315	-2.75225	-1.26225	-1.227	0.2235	0.0785	-1.87	0.2925
GENE530X	AK080076	AK080076	AK080076	1	1.06	0.61	1.4225	0.392	1.667	-0.7945	-1.2915	-0.2485	0.783	1.58975	0.083	-1.206	-0.349	-0.089	0.41725	0.478	-0.03	-0.04475	-0.67	-0.7965	-0.9095	-0.434	-0.257	0.494	1.25425	0.98225	-0.93675	0.636	0.18675	-0.7625	0.3315	-0.758	-0.299	-1.8845	-1.46525	-0.917	-0.397	-0.9605	-1.59725	-0.93325	-1.668	0.3445	-0.2265	0.078	1.8735
GENE291X	BE197189	BE197189	BE197189	1	-1.218	-0.651	-0.7575	-0.882	-0.12	0.0515	2.5245	-0.4265	0.429	-0.36325	0.372	-0.629	0.171	0.126	0.40225	-0.225	0.459	0.61425	0.793	-0.7075	-0.6435	0.342	0.788	-0.055	0.56725	0.88825	-0.26775	-0.064	-0.36025	-0.2085	-0.2555	-0.297	0.212	0.0015	-0.79625	-0.05	-0.238	-1.4895	-2.18925	-1.30725	0.044	0.4745	0.9345	-0.748	2.4105
GENE760X	NM_011170	Prnp	prion protein	1	0.5075	-0.1705	0.193	-0.1985	0.6095	0.34	0.029	1.171	-0.2405	1.54225	0.4375	1.5465	0.2235	-0.3085	0.27275	-0.4555	-1.0295	-0.02825	-0.6775	1.509	0.314	0.3845	0.6045	-0.8945	0.52075	0.48975	0.25175	0.9825	0.79125	-0.238	-0.219	-0.2925	0.4085	-0.168	0.19825	-0.5325	-1.6155	-0.79	-1.38075	-2.52875	-0.4715	0.099	0.329	-0.1225	2.579
GENE581X	NM_019454	Dll4	delta-like 4 (Drosophila)	1	-0.14	0.248	-0.1335	-0.16	0.152	-0.4045	-0.2375	-0.1265	-0.634	0.51975	-0.415	0.132	0.265	0.557	0.50825	-0.5	-0.354	0.32225	-0.497	-0.0165	0.3755	0.001	-0.006	-1.012	0.42425	1.29125	1.22025	0.6	0.30775	0.1735	0.2095	0.571	0.196	0.4665	0.16775	-0.366	0.195	0.3245	1.26675	1.05575	-0.57	0.7145	0.3405	0.334	-0.4115
GENE817X	AK034532	2810489O06Rik	RIKEN cDNA 2810489O06 gene	1	-0.592	-0.313	-0.0585	-0.491	-0.215	0.6825	-0.2815	-1.0035	0.414	-1.12025	-0.072	-1.072	0.435	0.633	0.16625	-0.326	0.114	-1.15375	-0.17	0.4935	0.9425	1.041	1.607	0.535	0.71625	0.90725	1.16425	0.584	0.63875	0.3735	1.2115	0.943	0.7	0.8275	0.48775	0.515	-0.12	0.0075	0.23775	-0.28325	-0.188	0.7375	0.6055	0.788	-1.1055
GENE611X	NM_010228	Flt1	FMS-like tyrosine kinase 1	1	0.087	0.675	-0.1475	-0.53	0.151	0.5665	-0.4255	-0.1865	0.671	0.65675	0.089	-0.181	0.487	0.13	0.81125	-0.186	0.123	0.47325	-0.464	-0.6495	-0.6935	0.254	0.174	0.164	0.76625	0.43825	-0.38375	-0.211	-0.29225	-0.7595	-0.8055	-0.139	-0.505	-0.1485	-1.60925	0.682	1.885	-0.9785	-0.85125	-0.73225	0.121	-1.9035	-0.5485	-0.629	1.6815
GENE389X	NM_026058	Lass4	longevity assurance homolog 4 (S. cerevisiae)	1	-0.031	-0.976	-0.1915	0.172	0.436	0.2345	1.4465	0.7665	-0.23	-0.49325	-1.047	-0.873	1.909	0.432	0.52925	0.999	0.158	0.45425	2.039	-0.1475	-0.4365	0.643	1.43	1.551	0.89625	-0.31375	1.10025	0.447	0.20775	0.5725	0.3785	0.175	0.633	0.4875	0.21675	1.524	1.538	0.6705	1.28975	1.21675	0.294	0.7375	0.4215	0.825	1.2945
GENE444X	NM_030206	Cygb	cytoglobin	1	-0.116	0.023	-0.2885	0.213	0.64	-0.0465	1.4405	0.3535	0.243	-0.10625	-0.028	-0.466	-0.45	0.366	0.06925	0.788	1.472	0.69925	0.929	1.4955	-0.0415	0.77	0.488	0.976	-0.18875	-1.10075	0.82125	-0.115	0.06875	-0.3395	-0.2175	-1.321	0.506	0.5245	0.93275	-0.427	0.25	0.0745	1.56175	0.47075	0.086	-0.8435	-0.5265	0.07	1.1805
GENE324X	NM_013685	Tcf4	transcription factor 4	1	-0.8215	0.2395	-0.162	0.4495	0.2885	0.102	-0.743	2.002	-0.7245	0.03025	0.0635	2.2855	0.4555	0.7155	0.41575	0.1205	0.3465	0.09375	-0.7655	2.962	1.531	1.4485	1.7545	0.9785	1.62875	0.44675	0.78875	0.8275	1.06025	1.022	0.969	0.9715	1.1435	-0.192	1.86325	-1.3475	-1.8265	-1.82	0.19425	-1.39575	-0.9255	0.82	1.687	1.5675	1.139
GENE717X	NM_010791	Meox1	mesenchyme homeobox 1	1	0.4175	-0.1545	0.358	0.1245	0.8595	-1.137	-0.324	1.957	-0.2995	-0.02575	0.5305	3.4485	0.6285	2.5265	0.87475	0.0775	2.0005	-0.57725	0.3005	1.366	1.714	2.0155	1.2015	-0.2915	1.81675	1.72575	0.94975	0.9875	0.87225	1.436	1.384	1.7635	2.1815	1.255	1.43325	-0.2825	-0.3505	-0.266	1.22125	-0.12175	0.1425	0.707	0.472	0.8375	0.083
GENE635X	AK084922	Sema6d	sema domain, transmembrane domain (TM), and cytoplasmic domain, (semaphorin) 6D	1	-0.7375	-0.7095	-0.623	-0.7435	-0.3245	0.142	1.903	-0.054	-5.8775	0.68125	1.9365	3.0275	1.1285	2.1425	0.18575	-0.6465	0.6685	0.60175	0.4315	1.042	2.103	2.9805	2.5245	-0.7465	2.80175	1.44075	1.46675	0.0075	1.34825	2.229	1.539	1.7225	1.4915	1.367	0.68025	1.4865	0.0045	0.177	0.39325	0.57125	-0.5405	0.762	0.669	-0.5995	0.231
GENE805X	AK004390	Sema6d	sema domain, transmembrane domain (TM), and cytoplasmic domain, (semaphorin) 6D	1	-0.0595	-0.1375	0.014	-0.2605	0.3495	-0.644	1.513	0.438	0.4255	0.70325	2.5735	3.4285	1.7335	1.8275	1.37675	-0.6325	1.6705	0.40775	0.1465	0.899	1.442	1.1955	1.1185	-0.0875	3.07275	2.57775	0.97175	1.1475	1.09925	1.751	1.527	1.1515	1.7035	-0.38	-0.91175	1.1085	-0.8295	-0.421	-0.23875	-0.05475	0.3015	0.388	0.051	1.2505	0.689
GENE779X	J04695	Col4a2	procollagen, type IV, alpha 2	1	1.3405	0.9145	0.562	0.8685	1.3745	-0.61	1.649	1.365	0.4275	1.43925	2.0125	2.7565	1.5455	1.7225	1.25175	0.7625	1.8625	0.61975	1.5125	2.263	0.657	0.4055	0.5425	0.7725	1.20375	-0.18525	1.32875	-0.5795	0.12325	0.649	0.812	-0.5715	1.2305	0.81	1.73125	0.5345	-0.6645	0.306	2.80825	0.34725	-0.0165	0.535	0.021	0.4985	0.282
GENE579X	NM_011129	40425	septin 4	1	-0.0065	-0.1545	-0.168	-0.1565	0.3395	-0.617	0.328	0.381	-0.6805	-0.14875	0.3065	-0.0615	-0.1525	-0.1535	0.78675	-0.5155	-0.0595	-0.87825	0.6045	0.897	0.054	0.7605	0.6595	0.5925	0.97975	0.91775	1.34675	0.9115	0.77825	0.22	0.771	0.3975	1.5225	-0.186	0.58325	1.4275	2.3515	1.338	1.33525	0.45125	0.1495	0.311	0.849	0.7265	0.819
GENE423X	NM_013813	Epb4.1l3	erythrocyte protein band 4.1-like 3	1	2.15	-0.391	-0.5245	0.021	-0.169	0.8835	-0.5275	1.1705	-3.391	0.45175	1.072	2.533	0.206	-0.163	1.19225	1.695	2.621	1.21825	1.791	2.7045	2.1525	2.699	1.527	3.151	0.19525	0.13825	1.69825	0.87	0.85475	1.1465	0.9235	1.244	1.181	0.9385	1.53575	-0.731	1.413	-0.3145	0.07775	1.30875	1.079	1.5615	1.7065	1.971	0.2875
GENE617X	NM_010656	Sspn	sarcospan	1	6.5865	-0.5675	0.573	0.3245	0.7035	1.62	-1.371	1.545	0.4125	-0.79175	0.8415	1.0455	1.3585	1.1115	0.94175	0.2285	-0.8175	-0.97825	1.0975	0.837	0.091	0.3505	0.7705	1.1505	1.21875	0.66775	0.18375	-0.5815	-0.01575	0.106	0.176	-0.2425	-0.3195	0.204	0.50925	0.7095	-0.2375	-0.108	-0.48075	-0.29275	-0.7575	1.344	0.881	1.6835	1.374
GENE152X	AK017277	Ptprg	protein tyrosine phosphatase, receptor type, G	1	0.1075	-0.5775	-0.259	-0.3515	0.2915	-0.781	-1.001	-0.399	-0.1305	1.04725	0.5975	0.6445	0.4115	0.3945	0.52575	0.2065	-0.6255	-0.45925	0.2005	0.779	0.471	0.5745	0.3735	1.3185	1.27275	1.00675	0.33575	0.3665	0.27725	0.932	0.884	0.5725	0.8455	-1.992	-0.53875	0.7305	-0.0495	-0.231	-0.11675	-1.02875	-0.1985	0.091	0.059	0.0545	0.754
GENE365X	NM_023122	Gpm6b	glycoprotein m6b	1	-0.014	-2.701	0.1595	-0.02	0.003	0.6205	1.4635	-0.6325	-0.208	-0.81225	0.754	3.116	0.952	1.972	0.35125	1.265	0.794	0.42425	1.243	1.9255	2.9875	1.922	1.645	1.004	1.24525	1.75025	1.66125	0.959	0.78975	1.0165	0.8995	0.92	0.909	-0.1935	1.70275	0.39	-1.205	0.1505	-0.95525	-0.49325	-1.567	-0.1175	1.0655	1.053	0.2075
GENE350X	NM_138741	Sdpr	serum deprivation response	1	-0.3285	-1.7655	-0.648	-0.2675	0.1125	-0.122	-0.958	0.38	1.7575	-1.82075	2.2175	0.4215	1.3355	0.0675	0.17275	-0.3605	0.6075	1.14575	0.4785	-1.267	-0.085	-0.2205	-1.0425	-0.3925	2.32475	1.81575	2.35575	1.6785	1.63625	1.446	1.159	1.4185	2.0195	-0.725	-2.10575	0.8955	1.5365	0.562	-0.26775	-1.70675	-0.2695	-4.53	-1.431	-2.1375	2.88
GENE340X	NM_016678	Reck	reversion-inducing-cysteine-rich protein with kazal motifs	1	-1.3395	-1.1285	-0.404	0.4065	0.4795	0.328	0.253	0.869	-0.9015	-0.92875	0.2325	1.0885	0.7995	1.8125	-0.04425	0.0675	-0.1305	0.07575	1.0205	2.558	1.001	2.2995	2.2285	-0.0005	0.43575	0.47475	1.45875	0.5375	0.31925	1.098	0.753	0.0155	0.8445	0.731	1.98825	-0.9075	-0.5645	0.59	-1.26475	-0.26575	0.5725	1.204	1.137	2.1645	0.953
GENE699X	AK003390	Ppap2b	phosphatidic acid phosphatase type 2B	1	0.854	-0.64	-0.6815	-0.689	-0.476	-1.9775	-2.1005	0.3195	-0.88	0.25075	0.656	1.714	0.901	1.53	-0.15675	1.67	0.811	-0.28675	-0.785	2.0105	1.5075	1.752	0.603	-1.087	0.91425	1.22625	1.90725	1.096	0.82275	1.9575	2.0625	2.559	1.634	0.1835	-0.10025	0.509	-1.958	-0.2525	-1.18425	-0.61325	-1.144	0.9035	0.4435	1.14	1.3935
GENE812X	NM_080555	Ppap2b	phosphatidic acid phosphatase type 2B	1	0.4065	-0.7355	-1.39	-1.1535	-0.5795	-1.378	-1.132	-0.858	-1.2215	-0.34775	0.2415	1.2305	-1.1195	0.7385	-0.79825	0.0875	0.3285	0.12675	-1.3115	1.739	1.415	2.1985	0.7895	-0.9695	1.03675	0.40575	2.44775	0.6435	0.86625	1.959	1.305	1.4565	1.6475	1	0.56625	-0.1435	-1.9835	0.298	0.71925	-0.36075	-1.3065	-0.326	1.14	-0.8025	1.44
GENE704X	AF296075	Wdr10	WD repeat domain 10	1	1.5525	0.4135	0.059	0.5315	0.6105	1.079	0.207	0.122	0.4035	2.91625	0.2175	0.9755	0.8405	0.5325	0.85775	0.1665	0.3355	-0.04025	0.4525	0.085	0.312	0.3155	0.5405	0.7575	-0.14725	0.64075	0.24575	-0.3445	-0.59075	-0.77	-0.669	-0.4765	-0.2375	0.434	-0.36375	0.8375	1.5805	-1.711	-0.70875	0.21025	-0.3795	0.139	-0.314	-0.9265	0.384
GENE187X	NM_021896	Gucy1a3	guanylate cyclase 1, soluble, alpha 3	1	-0.0445	0.7805	-0.067	-0.7055	1.6715	0.084	-1.626	1.547	0.7615	0.96925	0.9075	0.9465	1.2275	2.6295	0.97775	0.9975	1.3015	0.37675	-0.8075	1.826	0.424	0.4895	0.6615	0.0925	1.30575	1.49675	0.76175	0.9065	0.26125	0.542	-1.017	-0.6055	-0.0965	-0.533	0.29025	0.9875	0.5895	0.271	-0.97475	1.59725	-0.5145	0.904	0.623	1.7545	1.81
GENE178X	NM_010929	Notch4	Notch gene homolog 4 (Drosophila)	1	0.0215	0.0975	0.642	0.3875	0.4405	-0.779	-0.131	0.308	-0.6335	0.56625	-0.1445	0.1615	-0.3045	0.5425	0.35475	-0.9565	0.0015	-0.38525	0.2555	0.331	-0.223	-0.5165	-0.4685	-0.5625	-0.43125	-0.36625	0.57375	-1.5365	-0.33875	-0.508	-0.606	-1.0245	-0.6835	-0.822	-0.11975	0.2025	1.3365	-0.239	1.93425	7.12425	-0.4555	1.17	0.239	1.7175	0.279
GENE529X	NM_009396	Tnfaip2	tumor necrosis factor, alpha-induced protein 2	1	0.811	0.898	-0.9065	-0.58	-0.52	-0.1695	-0.6975	-1.0205	0.92	2.88075	0.604	-0.915	-0.946	1.371	1.31825	-1.304	2.447	2.73925	0.837	1.0715	0.1415	-0.065	-0.535	3.066	0.28825	0.95725	1.21225	0.962	0.79275	1.0315	0.4175	0.997	1.195	1.2275	-0.11125	0.1	-0.617	-0.5865	1.59075	3.67575	-2.305	-0.9195	0.3795	-1.239	-0.2095
GENE815X	NM_025980	Nrarp	Notch-regulated ankyrin repeat protein	1	-0.349	-0.356	-1.2195	-0.436	0.169	-0.3015	-0.2555	0.5625	1.792	0.31275	0.461	-0.507	1.351	1.905	0.68025	1.58	2.183	1.54525	-0.521	1.1205	1.4825	1.385	1.518	0.895	0.22625	0.40625	1.41825	0.837	0.63575	0.2455	-0.3505	0.496	0.66	1.8635	1.14675	0.042	-0.748	-0.8095	0.94775	4.19375	-1.833	0.3555	0.4075	-0.044	-1.3645
GENE495X	BC025879	AI448196	expressed sequence AI448196	1	-0.2885	-0.1475	-0.872	-0.3465	0.3055	0.091	-2.35	0.446	-0.4275	0.77725	1.5435	1.3845	0.2985	0.5675	0.71075	-1.3745	0.1815	-1.41325	0.9295	0.317	1.217	-0.0325	2.2095	-0.3875	1.16275	1.47475	1.23375	0.7785	0.69125	1.996	1.718	1.6325	1.6755	-0.958	0.30225	1.2725	0.7965	-0.603	0.53925	1.86025	-1.1575	0.548	1.264	2.2495	1.68
GENE192X	S56660	S56660	S56660	1	-0.91	0.251	0.4425	0.014	1.164	1.0465	-2.2605	-0.3935	-0.035	-0.22325	-0.758	0.165	-0.679	-0.873	0.08425	-1.179	-2.278	-1.43075	0.051	0.9245	1.5035	0.444	0.871	1.723	1.06425	0.25625	-0.12575	-0.042	-0.32125	-0.3555	-0.1785	-0.464	-1.409	-1.0155	1.66375	-2.129	-0.854	0.2635	-0.60325	-1.05825	-0.742	1.0185	0.9835	1.073	-0.3725
GENE670X	NM_009506	Vegfc	vascular endothelial growth factor C	1	-0.4085	0.9885	0.273	0.2695	0.0455	-0.467	-1.909	0.675	-0.0225	0.48025	-1.4945	-1.1845	-0.3145	0.6135	0.54075	-0.4905	-2.2855	0.60875	-0.3325	0.876	0.616	1.4295	1.0045	1.7565	1.10275	0.59175	1.32575	-0.2185	0.24425	0.397	1.019	0.6445	-0.2755	0.619	0.62725	-0.3255	0.1105	0.234	0.21525	0.11725	-1.1805	0.479	0.779	0.6395	-0.085
GENE538X	NM_011074	Pftk1	PFTAIRE protein kinase 1	1	0.611	-0.349	-0.0425	0.612	-0.559	0.4085	-1.8095	0.0445	-0.815	-0.64425	0.07	0.543	0.172	0.024	-0.19075	-1.897	-1.602	-1.00275	0.589	0.1645	0.2615	0.133	0.336	-1.129	0.52425	0.07925	0.25825	-0.57	0.16975	0.1045	0.0315	0.335	-0.01	-1.0225	0.29775	-0.965	0.011	0.1275	-0.06325	0.11675	-0.856	0.0285	0.3245	0.421	0.2955
GENE523X	BC019122	LOC229608	similar to Histone H2B 291B	1	1.793	0.292	0.8855	0.609	0.841	3.0515	1.0305	2.9455	0.517	2.22075	2.653	2.659	0.976	2.512	-0.19575	0.78	-0.267	0.36625	-0.66	0.7255	0.5925	0.661	1.673	1.443	1.11025	0.18825	-0.09575	0.773	0.28175	0.0695	-0.3275	-0.307	-0.08	-0.7985	0.59275	1.865	0.853	-0.1985	-0.40825	0.78775	-0.526	-0.1905	-0.5685	0.307	0.6415
GENE256X	AK018134	AK018134	AK018134	1	2.494	0.531	-0.8575	-0.385	-0.099	0.0345	-1.9375	0.6915	-0.373	-0.42225	-0.439	0.849	-0.063	0.532	1.03425	-1.177	-1.659	-1.08475	-0.428	-0.3865	-2.0445	-1.189	0.191	0.902	-0.35875	-0.68275	-0.01975	-1.203	-1.18325	-1.0795	-0.1745	0.517	-0.527	-0.9735	-0.40325	-1.111	0.331	-0.1635	0.84875	0.75875	0.601	0.5365	0.1275	0.566	0.4845
GENE820X	AK012596	Tdrkh	tudor and KH domain containing protein	1	3.543	-0.534	-1.0205	-1.1	-0.078	-0.8215	-1.1065	-0.2895	-0.176	-0.41825	1.209	1.897	0.264	1.606	0.17725	-0.321	-0.893	-1.58075	0.471	-1.7705	-1.3815	-1.221	-1.821	1.525	-0.03175	-0.32275	-0.97175	-0.636	-0.51325	-1.0505	-0.0955	0.902	-1.538	-2.3015	-1.71725	-0.354	0.524	-0.15525	-1.58825	0.37	0.7705	1.0835	0.548	-0.3485	0.13175
GENE24X	NM_025905	1600012K10Rik	RIKEN cDNA 1600012K10 gene	1	0.37	-0.148	0.5765	0.777	-0.199	-0.0405	0.4205	0.5885	0.364	0.71175	0.614	1.334	0.195	0.337	-0.17875	0.316	1.363	0.50625	0.095	1.5265	0.4455	0.619	0.477	0.307	-0.30275	-0.07175	-0.09575	0.094	0.00075	-0.0185	-0.2585	-0.507	0.083	0.0095	0.64475	0.75	-0.039	-0.0585	-0.74525	-0.43325	-0.744	0.0095	-0.3625	0.289	-0.1535
GENE112X	AK009575	Bdh	3-hydroxybutyrate dehydrogenase (heart, mitochondrial)	1	-0.376	-0.15	-0.4015	0.408	-0.05	-0.8845	1.9755	-0.7685	-1.019	1.23975	0.311	-1.659	-0.316	-0.46	0.33325	1.837	0.621	2.33025	1.878	0.2065	1.1395	1.416	0.649	1.441	-0.04975	1.09625	0.85625	0.29	1.02175	1.2925	1.0445	1.076	0.411	1.7365	1.12775	4.394	1.746	1.5225	0.78075	2.91175	1.445	-1.5255	2.0725	1.593	-0.4195
GENE61X	AK036136	Slc6a15	solute carrier family 6 (neurotransmitter transporter), member 15	1	0.0965	0.7475	1.843	1.5025	0.5115	0.381	-3.57	-0.052	0.7695	-0.63875	0.7595	3.8345	2.7815	1.6365	0.69275	1.4185	1.5035	0.77175	1.2675	1.331	1.522	1.7505	0.8025	-1.6285	0.78775	0.94275	2.28275	2.0655	2.28025	1.673	1.652	2.7445	1.9275	0.671	-0.18375	2.7085	1.9005	1.192	0.86425	-0.29275	0.3335	-0.305	0.652	0.1865	-0.512
GENE151X	BC024802	2410005H09Rik	RIKEN cDNA 2410005H09 gene	1	0.722	0.284	0.6575	0.178	-0.576	0.6405	1.1775	1.2395	0.752	0.10775	0.644	2.193	0.529	0.345	0.66325	0.43	0.387	-0.11075	-0.042	1.3555	1.0515	0.931	0.427	-0.406	-0.36175	-0.28475	2.42425	-0.424	-0.35425	0.0075	-0.2345	0.117	0.398	-0.2585	0.35275	1.35	2.19	0.8355	1.48675	1.69175	1.187	-2.9595	-1.6665	-1.573	0.1615
GENE703X	AK029490	Tgif2	TGFB-induced factor 2	1	1.033	1.006	0.5355	-0.001	0.114	-0.6125	0.9845	0.9135	0.839	1.37575	0.89	2.296	1.609	1.073	1.05925	1.001	1.504	1.80625	1.935	1.2795	1.7585	1.57	0.589	2.092	1.07725	0.61925	2.08925	0.521	0.22075	0.3465	0.3465	0.99	0.648	1.0405	0.26075	1.485	0.489	0.2665	1.77975	1.48975	-0.925	-1.8275	-0.6555	-0.253	-0.0325
GENE105X	NM_019487	Hebp2	heme binding protein 2	1	1.362	0.051	0.5325	0.79	0.368	0.3075	0.3395	0.7145	0.837	-0.39225	0.191	-0.059	0.83	0.402	0.00725	0.75	1.749	0.98125	0.868	0.9585	0.6885	0.959	1.271	-0.713	-0.43975	-0.08575	0.27025	1.199	0.74075	-0.4955	-0.3485	-0.828	-0.11	0.8945	0.86375	0.278	0.442	-0.4175	-1.05925	-0.48925	-0.63	-1.3015	-1.3465	-2.027	-1.3585
GENE692X	NM_013464	Ahr	aryl-hydrocarbon receptor	1	-0.153	0.438	-0.0345	-0.001	0.172	1.1925	-1.1985	1.3325	-0.402	-0.20125	-0.743	0.15	0.9	-0.106	-0.22375	-0.074	0.333	1.07025	0.096	0.7275	2.0765	1.87	1.847	-0.246	-0.41075	1.25125	-0.01475	2.089	1.79175	0.9035	1.0155	0.778	1.011	0.3525	0.95575	0.036	-0.465	1.3255	-0.11925	0.849	0.3745	-0.1935	-0.83	-1.4195	-2.19825
GENE142X	NM_008485	Lamc2	laminin, gamma 2	1	1.648	0.638	1.0995	0.913	0.574	0.1185	0.6835	0.5115	0.142	0.55975	0.97	0.988	1.286	-0.238	0.88725	1.404	1.181	1.45225	1.688	1.3785	1.4715	0.699	0.729	0.903	1.01825	0.43925	0.52325	-0.068	-0.09025	0.2205	0.1215	0.273	0.06	-0.3185	-0.10125	0.599	0.536	-0.8225	-0.45625	-0.80425	-0.51	-0.8535	-0.9205	-1.21	-0.3335
GENE237X	NM_008484	Lamb3	laminin, beta 3	1	-0.092	0.411	-0.2765	0.708	0.954	0.3825	2.1835	-0.4325	2.161	2.58275	0.261	-1.205	0.705	-0.269	-0.59675	1.738	1.802	1.25025	2.457	-0.9325	-0.5695	0.768	1.093	1.498	0.71525	-0.77275	-0.64175	-0.447	-0.23025	-0.0275	-0.8765	-0.367	1.012	1.4065	0.29475	-0.35	-0.735	0.1235	1.09675	2.10075	-1.052	-0.9805	-1.7275	-1.072	-1.0735
GENE19X	NM_026346	Fbxo32	F-box only protein 32	1	0.756	-0.298	0.3735	0.494	0.733	-0.7715	1.3655	0.6135	1.427	2.18375	1.255	1.516	1.142	1.098	0.70425	-0.086	2.338	1.95025	1.255	0.7765	0.7475	0.671	0.228	0.884	0.46325	0.22325	1.77625	0.589	0.61875	0.0885	-0.0155	0.425	0.58	-0.0405	-0.21325	0.379	-1.075	-1.0475	-0.92025	-2.65125	0.103	-1.6825	-1.8385	-2.162	-0.7135
GENE403X	NM_007865	Dll1	delta-like 1 (Drosophila)	1	0.098	0.1	0.5865	0.692	1.277	-1.9965	1.6995	2.5345	0.43	1.46875	0.936	0.523	0.83	1.192	2.11725	2.291	1.07	1.21225	2.613	2.0435	1.1365	2.078	1.179	-0.849	0.95925	0.40925	0.23225	-0.874	-0.50025	-0.7805	-0.3475	-0.454	-0.335	1.0625	1.71775	-1.201	-1.002	0.3395	0.99775	-0.12725	-0.793	-0.2455	-0.9335	-0.153	1.2625
GENE571X	BC012262	Arhgef3	Rho guanine nucleotide exchange factor (GEF) 3	1	0.554	0.628	1.2025	0.683	1.888	-0.9455	-2.2325	-0.1825	0.065	0.26375	0.453	1.306	0.726	-0.073	-0.04575	-0.002	0.162	0.19525	1.324	0.0875	-0.4425	-0.167	0.19	1.578	-0.16375	-0.03175	1.45525	1.131	0.94175	0.6895	1.0895	1.322	0.706	-0.7195	1.15775	0.334	-1.72	-0.5175	-0.33225	-0.73025	-1.499	-0.2085	-1.1175	-1.498	-0.5605
GENE50X	M15442	Plp1	proteolipid protein (myelin) 1	1	-0.5155	-0.479	-0.6265	-0.3955	2.627	-1.146	-0.3795	0.30825	0.2775	3.1745	0.1155	2.4095	1.11875	3.8865	4.2695	-0.17925	-0.7885	3.98	3.766	4.4685	3.9375	-0.1085	-0.12725	0.40875	0.79375	0.2325	-0.66575	-0.295	0.034	0.8695	-0.0925	0.276	0.06425	0.394	-1.06975	0.75225	-0.2715	1.557	1.394	1.9335	0.417	0.78025	0.483	1.3085	1.2585
GENE482X	NM_011746	Mkrn3	makorin, ring finger protein, 3	1	0.306	-0.343	-0.4085	-0.912	-0.085	0.4725	0.4405	1.2525	0.985	0.86375	1.092	1.887	1.33	1.77	0.06325	0.179	2.238	0.17125	1.078	1.6105	1.4415	1.928	1.169	2.137	0.72825	0.57425	0.22825	0.711	0.62375	0.5565	-0.0415	-0.018	0.337	0.4335	0.57875	-0.116	-0.199	0.7005	-2.04125	0.09975	0.867	1.0515	1.2815	1.768	0.0515
GENE723X	AK045412	2900002G04Rik	RIKEN cDNA 2900002G04 gene	1	0.4975	-0.2595	-0.341	-0.6375	-0.7425	0.982	-0.147	0.334	0.3535	0.25525	1.1405	3.1615	2.4195	2.7745	0.24175	0.5845	1.1615	-0.33725	0.9315	0.988	2.244	1.5875	1.6005	1.5335	0.31475	1.27475	1.33075	0.0965	0.03525	-0.209	-0.456	0.1895	0.3245	0.419	0.34825	0.3365	1.6035	0.384	0.00125	0.79825	-0.8995	0.82	0.274	1.6495	0.044
GENE358X	AK030097	Coro2a	coronin, actin binding protein 2A	1	0.774	-0.086	-0.0035	0.205	-0.153	-0.3075	0.1685	-0.6245	0.549	0.03175	0.245	0.319	0.418	0.204	-0.47875	1.009	1.196	-0.25675	0.773	0.8315	1.3735	1.5	1.224	0.755	-0.13675	0.67425	0.05125	-0.216	-0.67825	0.2195	0.1245	0.208	-0.12	0.2705	0.17975	-1.253	-0.669	-1.1755	-0.07825	0.39375	-0.147	-0.6985	-0.7155	-0.428	-0.7255
GENE95X	NM_033608	Igsf9	immunoglobulin superfamily, member 9	1	1.406	0.037	0.3465	0.458	0.215	-1.1675	1.6525	0.8895	1.411	1.87375	0.61	0.098	1.623	1.069	0.23025	1.543	2.93	1.05225	1.619	0.6815	0.1855	0.737	-0.071	1.649	-0.43175	-0.72775	0.33725	-0.466	-0.38725	-0.9115	-0.5905	-0.756	-0.118	0.5845	0.97675	-1.785	-0.352	0.60275	0.92875	0.246	-0.0665	-0.8215	-0.23	-0.9085	-0.00625
GENE156X	NM_019702	Hbs1l	Hbs1-like (S. cerevisiae)	1	-0.073	0.614	0.1755	0.596	0.108	-0.2535	1.7605	0.2465	0.826	0.95875	-0.29	0.246	-0.325	0.289	0.83225	0.918	1.997	1.76525	2.405	0.9925	0.0865	0.473	0.381	0.609	-0.43375	-0.84275	-0.36975	-0.183	-0.17025	-0.3415	-0.6235	-0.506	0.048	0.2665	0.18975	-1.099	-1.975	-0.9545	-1.42325	-0.34025	0.166	-0.2445	0.0585	-0.251	-0.0445
GENE589X	NM_019693	Bat1a	HLA-B-associated transcript 1A	1	0.158	-0.311	-0.3245	-0.009	-0.194	-0.2565	1.1395	0.8895	0.399	0.58975	0.385	1.224	-0.363	0.594	-0.27475	0.08	1.236	0.24325	0.697	1.4615	0.2625	0.858	0.401	0.387	-0.14175	-0.92775	0.73725	-0.234	-0.19825	0.2745	-0.1595	-0.981	0.669	0.6585	1.52675	-1.423	-1.658	-0.5035	0.51175	1.29275	-0.095	0.0585	0.0905	-0.943	-0.0155
GENE557X	NM_033597	Myb	myeloblastosis oncogene	1	-0.274	-0.858	-0.4065	1.252	-0.512	-0.3445	4.3435	0.5545	-0.869	1.53675	-0.108	-0.148	-0.044	-0.736	2.18325	3.727	3.49	4.67625	4.337	3.1635	2.9475	3.595	3.506	3.136	-0.58875	-0.76375	0.76025	-0.631	0.64875	-0.0495	-0.0205	0.456	0.494	0.0175	2.19975	-0.232	0.179	-0.6745	0.20075	0.34175	-1.998	1.2865	1.0215	1.413	-0.4945
GENE719X	NM_019583	Il17rb	interleukin 17 receptor B	1	0	-0.353	-0.4995	-0.039	0.282	0.4065	2.4795	0.8155	-0.163	1.16375	-0.106	-0.083	-0.86	-0.12	0.53525	0.897	1.706	0.84625	1.995	1.4595	1.6275	2.109	2.322	1.67	-0.48475	-0.22375	-0.15875	-0.047	-0.18825	0.8905	0.0885	-0.037	-0.464	1.2155	0.46275	-0.821	0.038	-0.3435	0.37975	-0.24525	-0.512	-0.0075	0.1755	0.437	0.3445
GENE560X	NM_009646	Aire	autoimmune regulator (autoimmune polyendocrinopathy candidiasis ectodermal dystrophy)	1	-0.67	-0.879	-0.9825	-1.093	0.853	2.5975	3.5965	0.4405	2.274	2.01875	-0.67	3.428	3.595	4.214	2.63825	3.527	3.624	0.81425	2.855	1.8315	2.9475	2.338	2.708	3.75	-1.21175	-0.75575	-0.51375	-0.805	-0.92925	0.5185	-1.0045	0.007	1.237	2.2645	-1.10725	0.041	-0.378	-0.5905	0.11475	2.78075	-0.433	-1.0925	-0.9345	-1.847	-1.0615
GENE548X	NM_146293	Olfr1143	olfactory receptor 1143	1	0.8975	0.3515	-0.259	-0.0895	-0.2015	0.194	1.928	0.273	1.9265	-0.48275	0.0325	0.7845	0.5665	1.9985	-0.45025	1.1925	3.4295	0.79575	0.9015	2.018	0.408	2.5255	3.0945	-0.4715	-0.45325	0.07375	-0.50025	-0.0255	-0.40875	0.222	-0.262	-0.4275	-0.1775	-0.481	0.45925	-0.3635	-0.6915	0.678	-0.71875	0.84725	-0.3305	-1.466	-1.116	-0.5045	-0.017
GENE216X	NM_010637	Klf4	Kruppel-like factor 4 (gut)	1	-0.851	0.622	-0.5065	-0.638	0.762	0.5415	-1.1365	-0.2715	0.425	-0.38025	-0.174	-1.382	-0.527	-0.238	1.41425	0.705	0	1.78825	0.249	0.5365	1.4285	2.199	2.564	1.383	-0.63075	-0.36075	1.20525	2.671	2.76975	-1.1315	-0.3915	0.256	0.68	2.0895	2.05475	-1.376	-0.416	-1.3465	-0.93125	-0.58525	0.428	-2.3295	-0.2495	-3.97	0.8675
GENE394X	AK037049	9930104E21Rik	RIKEN cDNA 9930104E21 gene	1	0.326	0.973	-0.4475	0.169	-0.075	0.1665	0.2135	-0.1545	-0.117	1.35675	0.569	1.219	0.579	0.43	0.37425	0.907	0.627	0.48625	1.438	1.0735	1.5905	0.87	0.282	0.824	0.70325	1.65925	1.13025	0.962	0.73175	0.2075	0.1065	0.546	0.517	-1.1095	-0.18425	0.72	0.387	-0.1165	-0.23525	-1.91925	0.231	-0.1115	-0.4145	-1.495	-0.4095
GENE270X	AK013199	5730528L13Rik	RIKEN cDNA 5730528L13 gene	1	1.608	0.241	-1.5895	-0.32	-0.391	-0.3645	3.3265	0.5685	0.103	0.57575	0.966	1.864	0.843	1.865	0.17125	1.142	1.369	0.24425	1.452	0.7435	0.2315	1.075	0.013	1.564	0.55325	0.00325	0.83525	0.053	0.19675	-0.1245	-0.3065	0.28	-0.031	0.7485	0.40375	-1.09	0.561	-0.6165	0.37675	0.89375	-0.468	-0.2175	-0.0155	0.255	-0.2735
GENE49X	BY451674	Enc1	ectodermal-neural cortex 1	1	1.195	0.197	0.7195	0.625	1.393	0.7735	0.0745	0.8405	-0.23	0.38175	0.382	0.659	-0.513	1.197	0.88425	2.178	2.354	0.70025	1.366	2.2535	1.7845	1.103	1.629	1.588	0.70325	-0.30675	0.79825	0.044	0.18475	-1.1965	-0.4015	-0.659	-0.142	0.3455	1.28575	-1.54	-1.323	-0.8345	-1.32625	-0.55225	-1.041	0.6075	0.8085	1.042	-0.8405
GENE194X	BC021879	2810022L02Rik	RIKEN cDNA 2810022L02 gene	1	0.745	-0.579	-0.2305	-0.144	0.257	2.3295	2.9535	0.2245	-2.838	1.18575	0.633	-0.432	-0.448	-0.756	1.54325	2.517	1.088	2.64625	2.118	2.1685	1.9995	0.952	0.885	2.639	0.49725	0.50825	1.39025	0.5	0.28775	0.6155	0.4485	-0.29	0.132	-0.7915	1.64575	-0.318	-0.53	0.1605	-0.61225	-0.41325	0.292	1.3815	0.9385	2.068	-0.2725
GENE777X	AK030810	AI504062	expressed sequence AI504062	1	-0.0735	0.6395	0.083	-0.1325	0.4955	1.522	1.948	-0.362	-0.8635	1.85725	-0.1355	-1.9255	-0.2965	0.3405	1.93375	2.0295	1.4565	2.43575	2.3245	2.099	1.971	1.4485	1.5135	1.9755	-0.73925	-1.23425	-1.02425	-0.2075	-0.13975	0.229	0.13	-0.0025	0.7235	-0.219	1.24825	-0.6725	-0.8255	-1.44	-2.20075	-1.30175	-0.4795	-1.111	-0.26	-0.2465	-0.251
GENE339X	AK005460	Cnn3	calponin 3, acidic	1	-0.0555	-0.2115	0.292	0.1835	0.3625	0.044	2.675	0.275	0.5975	0.16125	0.7515	2.1515	0.9535	0.4485	0.72275	0.0385	1.6235	1.02375	0.4535	0.614	-0.097	0.2035	0.0995	-0.1365	0.84775	0.59675	0.21775	0.4695	0.37525	0.056	0.028	-0.2745	0.3475	0.325	0.83225	-1.1165	-1.5315	-1.379	-1.73175	-1.97675	-0.2825	-0.785	-1.545	-0.1855	-0.051
GENE204X	AK045849	BC064033	cDNA sequence BC064033	1	0.0815	0.2065	-0.554	-0.1315	2.0945	3.945	2.328	2.119	0.1625	-0.52575	-0.2645	0.7205	1.5255	1.3965	1.27475	1.3955	1.2915	-0.57925	2.4335	3.005	2.954	4.2305	5.1875	-0.1615	0.38275	-0.08425	-0.24725	2.0855	1.63125	-0.925	-0.366	-0.4415	-0.9055	1.197	2.06825	-1.1705	0.1755	0.264	0.26425	1.16825	0.0235	0.68	0.987	1.2055	0.775
GENE328X	BU505032	Rhbdl4	rhomboid, veinlet-like 4 (Drosophila)	1	0.922	0.116	-0.7775	-0.216	1.309	-0.1305	0.8795	0.8515	0.688	2.72275	1.011	-0.674	0.262	0.687	2.341	1.961	0.58725	1.581	1.3325	0.3345	2.034	2.042	1.562	-0.36775	-0.64175	0.04025	0.758	0.36875	0.0115	0.2185	0.43	0.852	1.1275	0.76575	-0.205	-0.017	0.7095	1.44575	0.29975	1.525	-0.1915	-0.1875	0.518	1.0965	0.85375
GENE86X	NM_028770	NM_028770	NM_028770	1	0.155	-0.336	-0.7045	-0.176	0.287	-0.4235	0.4625	0.1565	-3.825	-0.098	-1.167	-1.026	-1.944	0.21425	1.539	-0.014	0.92025	-0.156	1.0065	1.6035	2.298	1.801	-0.523	-1.14575	-0.28975	1.62825	3.089	2.72675	-0.8365	-0.2005	-0.514	-0.872	1.3515	2.06575	1.141	0.28375	1.49075	1.058	0.6235	0.7795	1.094	-0.7755	0.08275	-0.6645	-0.769
GENE367X	NM_021351	Cryba4	crystallin, beta A4	1	0.0755	-0.6285	0.129	-0.0435	0.7505	1.743	-0.829	0.402	-0.0375	-0.03675	-0.0795	-0.3735	-0.6005	-1.1145	-0.47125	0.6585	-0.3105	-0.40725	-0.1565	1.282	1.983	2.1685	2.5535	-0.4045	-0.23925	-0.13425	2.30975	2.8005	2.72325	2.705	0.832	0.4615	0.4165	1.674	2.79925	0.1895	1.0125	4.08	2.56225	1.17325	1.6385	1.414	1.919	1.6145	0.359
GENE313X	NM_011177	Prss18	protease, serine, 18	1	0.712	0.908	-0.7095	0.731	-1.75	-0.8345	-0.3665	0.1085	1.559	-1.36625	0.447	-0.85	-1.48	-2.894	-0.85075	-1.311	2.7	2.09025	-1.796	-1.4685	-1.2835	-1.254	-1.285	-1.575	0.30325	1.22225	2.34125	2.426	2.16775	-1.0685	0.7355	0.354	2.987	3.2285	-1.38025	0.372	3.099	2.4225	-0.30125	-0.79225	3.069	-1.4255	-0.2905	-0.681	-1.0815
GENE48X	NM_010669	Krt2-6b	keratin complex 2, basic, gene 6b	1	0.073	0.646	0.0315	0.435	-0.145	1.0115	-0.3365	-0.0515	-0.293	0.39475	-0.152	0.223	-0.319	-0.356	0.11125	0.173	-0.555	1.32725	-0.377	0.9765	0.9275	0.769	1.455	-0.56	-0.34175	-0.20075	1.13125	1.288	1.33175	-0.2815	-0.2465	-0.575	0.405	0.4785	0.51675	-0.069	0.232	1.1525	0.27875	-0.23225	0.097	-0.1745	-0.0395	0.562	-0.0195
GENE318X	AK009604	Xrcc1	X-ray repair complementing defective repair in Chinese hamster cells 1	1	1.566	-0.3725	0.309	-0.565	-0.0385	0.3125	0.4945	1.824	0.87275	0.653	1.612	0.097	1.082	0.33325	0.145	2.49	1.50425	0.458	-0.1465	-0.7185	-0.615	-0.387	-0.942	1.31225	0.97825	1.45025	3.845	3.52775	-1.3315	-0.5795	-0.092	0.053	2.0865	0.44275	-0.333	-0.168	1.0085	0.59175	0.64275	2.02	0.1435	-0.1645	0.285	-0.1355	0.02275
GENE82X	NM_011872	Klk7	kallikrein 7 (chymotryptic, stratum corneum)	1	-0.7245	0.0795	-0.775	2.1165	-1.2445	0.227	-0.568	2.815	-0.0925	-0.90175	0.0375	-0.1815	-1.0555	-2.1765	1.31475	-0.4195	1.8425	4.94775	-2.0595	-0.834	-0.3415	-0.2985	-1.7125	2.59475	2.40975	4.12375	7.1385	6.84725	-1.395	1.098	2.6425	5.1335	5.253	-0.30675	0.0495	1.8095	3.731	1.02125	1.63225	4.8285	1.375	4.772	3.0935	-0.147	0.91725
GENE707X	NM_008470	Krt1-16	keratin complex 1, acidic, gene 16	1	-0.4055	0.2485	-0.844	1.3055	-0.8125	0.679	-0.899	0.882	-0.4565	1.94325	-0.2075	0.0915	-0.7685	-0.5975	2.38875	3.4135	-0.6565	2.42075	-0.0835	-0.437	-0.176	-0.8635	-0.2895	-0.2535	-0.04825	0.64975	2.35475	4.0055	4.46025	-0.717	0.325	0.0295	1.1265	2.94	-0.53175	-0.8305	0.1015	2.201	1.08325	0.55125	2.1975	-2.049	1.622	1.2525	1.411
GENE641X	NM_032399	Gpr87	G protein-coupled receptor 87	1	-0.4855	-0.462	-0.1595	-0.3095	-0.942	3.366	0.107	-1.6705	2.51225	0.3125	-0.0135	-0.9755	0.1225	0.11275	-0.0735	2.8985	1.45375	0.3415	-0.008	-0.07	-0.0915	0.0635	-0.7415	-0.08725	0.57975	0.32475	3.4795	3.38925	-0.762	-0.664	0.0815	0.0725	0.647	-0.09475	0.3875	0.01825	0.87225	1.3235	0.386	0.384	0.7925	0.23	0.15525	-0.552	-0.9325
GENE123X	X84014	Lama3	laminin, alpha 3	1	0.026	0.364	-0.1535	-0.055	0.383	0.5955	1.2345	0.5725	-0.322	1.51175	1.177	0.313	0.871	0.649	-0.03475	0.286	0.458	1.76425	1.707	0.4065	-0.2475	-0.012	0.15	-0.271	1.29325	0.96425	0.28425	0.927	0.56475	1.0025	0.7525	0.472	0.842	0.7415	0.56775	0.922	0.106	0.2225	-0.62525	-1.69525	0.37	0.1145	0.3015	0.721	-0.2525
GENE346X	AK081300	2310007B03Rik	RIKEN cDNA 2310007B03 gene	1	2.67	-0.25	0.7045	0.558	1.429	2.5475	-1.4525	0.5365	-2.084	1.84875	-0.196	-1.428	-1.087	-3.184	0.69825	1.372	-0.049	1.18925	1.151	1.2435	1.8905	1.798	1.625	1.886	-0.45375	-1.55175	1.38325	2.459	2.15875	-0.1765	0.6855	-0.073	-0.49	0.9975	2.34475	-0.382	2.315	0.3355	0.91475	0.09775	0.557	0.7515	1.0505	1.373	-0.3365
GENE486X	NM_010742	Ly6d	lymphocyte antigen 6 complex, locus D	1	-0.595	-3.348	-1.6745	0.836	-0.294	1.6065	2.8185	0.9715	-1.24	2.15175	-0.889	0.388	1.531	-0.348	0.90925	0.6	-0.514	2.57325	0.281	1.8385	3.1505	2.5	3.583	-1.332	2.33525	3.20825	3.70725	3.38	3.48175	-0.6605	-1.0025	-0.233	1.711	1.4985	3.92675	-1.677	-2.633	1.7295	0.95475	-1.43725	0.181	-0.5655	1.5145	-0.061	2.1035
GENE309X	NM_020047	Tacstd2	tumor-associated calcium signal transducer 2	1	0.836	-0.055	-0.0495	-0.072	-0.167	2.3265	2.5725	0.8565	0.03	1.02375	0.512	-0.538	2.317	0.867	0.22425	1.463	2.568	1.29425	0.888	0.3615	0.9275	1.802	3.028	0.423	-0.05275	-0.05975	-0.16375	1.873	1.85875	0.7965	-0.3875	-0.05	0.72	2.3485	0.94875	-2.293	-0.557	0.5045	1.11075	-0.27625	0.508	-0.4075	-1.0535	-0.762	-0.6595
GENE81X	NM_133743	2310061G07Rik	RIKEN cDNA 2310061G07 gene	1	0.891	-0.074	-0.2845	-0.205	-1.281	0.3815	1.4125	0.1155	2.404	-1.09925	0.321	-0.585	0.515	0.614	0.23225	1.394	2.241	2.11625	0.065	-0.5815	-0.5725	0.346	-0.121	-1.326	0.24625	0.66525	1.24525	2.354	2.18875	-1.1245	-1.2695	-0.496	0.322	2.1515	0.39875	-1.089	0.788	0.7375	0.86075	-0.18825	0.36	-0.3085	0.6135	-0.121	-0.9075
GENE831X	AK081976	C130090K23Rik	RIKEN cDNA C130090K23 gene	1	0.628	0.627	1.4485	0.44	1.075	2.7315	-0.7745	-0.0005	-0.279	-0.82825	-0.961	-0.883	-1.596	0.84825	1.121	-0.184	1.55825	1.116	0.7225	3.1315	2.918	2.804	-3.749	-1.58975	-1.06275	0.92525	2.964	3.47975	-0.8355	0.7385	0.093	-0.145	2.4415	2.65975	-0.329	2.493	0.1345	-0.53225	-1.86225	1.77	0.3925	0.4445	-0.094	-1.9885	-1.41525
GENE667X	NM_010663	Krt1-17	keratin complex 1, acidic, gene 17	1	0.7555	0.5905	0.023	1.2495	0.5625	-0.659	1.338	2.295	-0.0795	3.21525	0.5955	0.1335	-0.3245	-1.2375	2.80375	3.0135	1.0145	2.07775	0.7365	1.195	0.58	0.2935	0.1265	1.1855	0.36175	1.62975	2.94075	2.1015	2.46825	-0.584	0.047	-0.4415	0.7655	1.691	2.19025	-0.7075	-0.9965	1.682	1.13025	0.48125	0.6455	-2.342	1.389	0.7845	0.506
GENE819X	BC011074	Krt1-14	keratin complex 1, acidic, gene 14	1	0.0425	0.5845	-0.261	0.5715	0.8555	1.753	1.524	1.406	-0.5105	2.30425	0.0065	-0.8165	-1.1335	-2.2445	1.29375	1.0645	1.9435	1.58175	1.4685	1.369	1.386	1.8525	2.0835	0.1575	-0.98225	-0.83225	1.01175	1.6405	1.47425	-0.652	-0.121	-1.7065	0.2625	1.813	2.06925	-1.2145	-0.3755	1.53	1.60725	-1.65775	1.4165	-2.975	0.119	-1.8225	0.281
GENE512X	NM_010609	Kcnk7	potassium channel, subfamily K, member 7	1	0.185	0.182	1.0395	0.744	1.745	0.1995	1.2635	0.9585	-0.113	2.79775	0.264	0.349	1.222	-0.988	0.96125	3.365	0.401	-0.05475	1.09	0.6035	1.3395	1.563	0.773	-0.673	-0.22275	1.95225	0.87525	2.213	2.28075	0.0385	0.5585	0.808	-0.364	1.6505	1.67075	2.205	1.216	1.38875	0.82675	-1.478	0.1975	0.1685	0.352	-0.4615	0.17975
GENE436X	NM_025276	Evpl	envoplakin	1	-0.6455	-0.6875	-0.878	-0.0955	0.3275	1.087	-0.122	0.723	-0.8215	0.60825	0.6935	-0.6035	0.1685	-0.8805	0.47175	1.3535	-0.6075	1.38975	0.6235	0.839	1.412	2.1615	2.1725	0.7235	-0.64225	0.41975	0.75175	1.4125	1.45325	-0.15	-0.18	-0.2825	-0.1075	1.255	2.36225	-0.7925	-0.5395	0.48	1.76025	1.61925	0.7285	0.479	0.818	-0.0985	0.366
GENE383X	NM_028872	5730559C18Rik	RIKEN cDNA 5730559C18 gene	1	0.2795	0.5845	0.218	0.3935	-0.2215	1.156	0.002	-0.465	-0.2085	1.25525	-0.0165	-0.1065	-0.6635	0.6145	-0.74825	0.4445	1.1845	1.58775	1.0775	-0.29	1.487	1.2725	1.5915	0.4685	0.28475	-0.38425	-1.15225	0.4545	0.72125	0.727	-0.32	0.4495	-0.1565	0.211	0.89825	-0.3405	-0.2775	-1.697	0.16625	1.90825	-2.1995	-0.271	-1.392	-0.7875	-1.146
GENE711X	BY389845	Rai3	retinoic acid induced 3	1	1.0745	0.5015	-0.784	-0.2995	1.1525	2.418	1.216	0.655	-1.9915	-1.76675	-0.3065	-2.8745	-1.1115	-0.6595	1.13775	-0.2295	0.9095	1.00175	0.6255	1.6	2.484	2.2895	2.2085	2.5075	-2.12425	-1.21025	0.84675	1.0305	1.11125	-0.736	-1.567	-0.9855	-0.9945	1.841	2.84125	-1.2525	0.0945	-0.898	-0.10475	-0.60575	-1.1485	0.558	1.477	1.1285	-1.604
GENE491X	NM_028186	Nkd2	naked cuticle 2 homolog (Drosophila)	1	0.488	1.63	1.6585	1.146	1.526	2.0185	-0.0015	0.8315	1.882	0.88575	0.004	-1.149	2.314	-0.057	1.78025	1.102	1.127	1.31925	1.549	1.5415	2.0375	2.327	2.023	2.362	-1.70675	-2.29875	1.37025	0.591	0.21375	-0.5915	-0.3325	-0.397	0.109	1.7295	1.18475	-0.15	3.13	-1.1245	0.52275	-0.69425	-0.566	-2.3815	-1.7165	-1.77	-2.1915
GENE682X	NM_009886	Celsr1	cadherin EGF LAG seven-pass G-type receptor 1	1	1.721	1.322	-0.4425	-0.173	1.719	1.6725	0.7235	1.5465	0.938	2.03575	0.822	-0.195	0.152	0.194	2.36225	1.874	1.095	2.81225	2.425	1.5635	2.0335	1.234	1.243	1.895	-1.08975	-0.25575	1.17625	1.099	0.80975	-0.7405	-1.0025	-0.218	-0.422	1.2315	1.87575	-1.068	-0.803	-1.9935	0.06975	1.74575	-2.031	0.9205	0.7755	-1.016	-0.6945
GENE748X	NM_022413	Trpv6	transient receptor potential cation channel, subfamily V, member 6	1	1.801	0.001	1.1535	-0.51	1.241	0.7845	3.6015	0.5295	1.952	0.643	-0.33	1.251	2.102	0.12625	2.656	2.771	2.00825	2.949	1.4205	2.5665	2.284	1.759	2.863	1.41725	0.79425	1.76425	0.973	1.09175	0.8905	-0.6745	0.353	1.124	2.1345	0.50375	1.172	0.504	-0.0775	0.77275	2.68575	-1.746	-0.8065	-1.2665	-1.176	-0.6605	-0.96625
GENE41X	NM_027280	Nkd1	naked cuticle 1 homolog (Drosophila)	1	-0.568	-0.54	1.1195	0.463	-0.163	1.0095	-1.4515	0.4795	-1.682	-0.64925	-0.1	1.89	0.122	-0.664	2.20025	4.286	1.681	2.95525	2.705	2.8485	3.9235	3.108	2.403	-2.436	0.35025	0.51925	5.23425	1.542	1.53975	2.6395	2.8425	3.001	1.785	1.7955	2.40575	1.683	2.056	1.7895	3.89875	1.309	1.2535	2.9625	2.887	2.2345	1.68275
GENE658X	NM_010883	Ndph	Norrie disease homolog	1	-0.507	-0.595	0.0835	-0.547	-0.326	0.5965	1.0125	0.4205	-1.431	-0.76025	0.068	3.991	1.909	2.177	0.00825	-0.154	1.35	-0.83175	-0.423	2.7995	3.2515	2.522	3.327	-0.789	1.92325	2.03925	2.74525	2.134	2.37475	2.6065	2.1675	2.661	1.564	0.4805	1.82875	3.532	1.037	1.9045	1.57575	0.95775	-0.03	0.2765	1.2385	0.882	1.6755
GENE399X	AK034154	C030032C09Rik	RIKEN cDNA C030032C09 gene	1	-0.054	-0.2285	-0.275	-0.513	-0.2885	-2.6575	0.1415	-0.562	-0.79625	-0.765	3.59	1.178	-0.312	1.90525	1.934	-2.647	-0.92575	-1.604	3.7775	5.1925	4.268	3.486	-0.395	-0.19875	0.21925	4.30125	0.934	1.82075	3.3615	2.2225	3.328	2.14	0.1755	1.92675	1.424	1.7695	2.23575	1.01075	-2.928	2.8085	3.1725	3.986	0.3285	1.84575	0.0075
GENE679X	NM_025867	Serpinb11	serine (or cysteine) proteinase inhibitor, clade B (ovalbumin), member 11	1	-1.0455	-0.5305	-0.157	-0.3325	-0.2665	-1.026	-0.342	0.106	-0.6895	-0.83475	-0.1955	4.2985	-0.9325	-1.0135	-0.00625	1.0585	3.1415	4.15175	2.8345	1.714	3.341	3.7685	2.9125	-1.0545	-0.41325	-0.47325	5.47075	5.4325	5.07825	4.969	4.937	4.9195	5.6105	2.857	2.75225	4.5575	1.0695	3.027	5.13625	1.36525	0.3945	0.705	1.338	1.5575	1.604
GENE612X	NM_013869	Tnfrsf19	tumor necrosis factor receptor superfamily, member 19	1	-0.2835	0.9015	1.168	0.1685	0.0165	0.104	-0.975	-0.226	0.3975	2.31125	-0.1425	3.7055	2.0535	0.5935	2.92775	4.4535	4.1025	4.20075	2.3035	4.233	3.809	3.3725	3.1915	4.1935	0.26575	-1.26325	3.68875	3.1225	2.88425	2.602	1.98	2.6095	2.7355	2.204	1.63625	2.3485	0.0065	1.129	1.07125	-1.49775	1.6695	-0.723	1.909	0.5495	-0.231
GENE172X	BG921888	BG921888	BG921888	1	0.344	-0.83	-1.0405	0.35	0.198	0.0285	2.2355	0.5535	0.746	1.44875	-0.931	-0.859	1.953	0.90425	1.524	1.775	0.99425	2.222	2.0775	0.8855	2.761	3.381	1.416	0.33725	1.30425	0.28725	0.335	0.05775	0.0795	-0.5735	-0.62	0.394	-0.8465	2.02775	-0.029	-0.1865	-1.04425	-0.75625	-0.888	0.4795	-0.1505	0.684	0.3335	-0.21825	-0.0885
GENE108X	NM_031159	Apobec1	apolipoprotein B editing complex 1	1	1.6355	1.3765	1.044	0.8795	1.3935	-1.128	0.184	1.898	2.3395	2.45025	2.1805	3.2345	2.5575	3.3075	1.72675	1.8755	4.1065	1.44575	0.9975	2.823	0.822	1.3785	0.7125	1.1295	0.80175	0.58275	0.20875	0.2745	-0.05675	0.117	-0.169	-0.4605	0.0075	-0.576	-0.95975	1.7485	-0.1855	-1.639	-2.09675	-1.80075	-1.6225	-1.492	-1.344	-2.1195	0.342
GENE303X	NM_009994	Cyp1b1	cytochrome P450, family 1, subfamily b, polypeptide 1	1	2.4625	1.0275	-0.506	-0.1625	0.7235	-0.816	1.889	1.936	2.4275	0.08025	1.4085	-0.8565	2.0755	1.9165	1.04775	2.5575	3.3875	2.64675	1.5985	1.6	1.753	2.0675	2.3425	2.0275	0.19975	-0.34225	-0.67825	1.8235	1.19925	-0.283	0.738	-0.7745	0.4445	-0.278	-0.88675	-1.7545	-1.2635	0.258	-2.77375	-2.35875	-0.7945	-1.614	-1.426	-1.6585	-0.161
GENE489X	NM_053202	Foxp1	forkhead box P1	1	1.126	0	-0.1145	0.07	0.751	-0.4855	1.9305	0.9005	1.195	0.03675	0.315	1.593	0.994	1.699	0.43825	0.707	2.531	0.97625	1.176	1.1785	0.6645	0.701	1.334	0.035	0.33725	-0.19975	0.38225	0.049	0.28575	-0.4875	-0.3295	-0.387	-0.036	0.6645	1.15075	-0.643	0.264	-0.16925	-0.45425	-1.265	-0.1215	-0.6555	-0.046	-0.3365	-0.41825
GENE638X	NM_016768	Pbx3	pre B-cell leukemia transcription factor 3	1	0.2335	-0.0955	-0.586	-0.2845	-0.6305	-0.192	0.992	0.523	1.2335	1.11725	2.0015	1.2955	0.6145	1.2115	0.33575	1.4145	2.2695	1.62475	2.0205	2.166	1.055	1.6355	2.0525	0.5955	0.71575	0.08675	0.46275	0.5455	0.56525	-0.348	-0.714	-0.4785	0.0005	0.511	1.26225	-0.4275	-1.1575	-0.493	-1.72775	-0.51075	-0.4815	0.351	0.43	-0.0585	-0.926
GENE195X	AK004674	1200009I06Rik	RIKEN cDNA 1200009I06 gene	1	-0.086	0.37	-0.8985	-0.578	0.267	-0.2365	0.7755	0.6405	1.89	2.24075	0.798	1.403	2.488	2.95	0.96525	1.292	3.019	0.69025	0.51	2.2425	1.0065	1.508	1.777	1.537	1.94925	1.45425	3.24625	0.739	0.46875	0.9515	0.3815	0.802	1.337	1.9135	0.32675	1.741	2.386	0.4615	2.51175	1.90475	-0.066	-1.9375	-1.1435	-1.136	0.9715
GENE447X	NM_013750	Phlda3	pleckstrin homology-like domain, family A, member 3	1	0.3425	0.7095	-0.449	0.0065	-0.1845	0.876	0.244	1.014	0.3585	1.04025	0.5705	1.6965	0.8745	0.6055	1.50175	-0.1865	1.2005	1.54175	1.1905	1.534	0.609	0.1075	0.1845	-0.4435	0.18675	0.15575	2.97975	0.1495	0.40225	-0.123	-0.445	0.0205	0.2595	0.278	0.61225	2.4615	2.9665	0.793	1.38625	-0.85675	0.1245	-4.089	-1.105	-2.9815	1.397
GENE40X	BU515355	Synpo	synaptopodin	1	1.1055	1.5315	0.658	1.1555	0.8405	-0.383	1.199	0.808	1.0575	0.88425	-0.1285	1.8005	1.3575	2.2595	0.28075	0.0435	0.7695	-1.23125	0.2615	1.502	-0.395	0.3685	0.9445	0.0985	0.30875	-0.23525	0.51775	-1.2315	-0.86575	-0.172	-0.144	-0.7385	-0.4125	-0.106	0.43825	-0.2325	-0.0855	-1.25	1.96625	2.25625	-0.4005	-0.183	-0.944	-0.2825	-0.147
GENE841X	AK033091	Pdlim7	PDZ and LIM domain 7	1	1.316	0.669	0.9005	1.033	-0.052	-0.4805	0.1615	0.9015	-1.29	1.02175	0.864	1.511	-0.559	0.079	0.19125	-0.372	0.872	0.07425	0.219	1.0585	-0.0845	-0.006	-0.139	-0.138	0.17225	-0.40275	1.75025	-0.805	-0.61625	-0.4335	-0.3255	-1.341	-0.098	0.0925	0.83575	-0.359	-0.493	-0.6835	1.43675	1.03475	-0.442	0.0595	-0.3865	0.022	-0.7045
GENE47X	AK014569	Rgs12	regulator of G-protein signaling 12	1	0.13	0.15	-0.6805	0.026	0.69	-0.2945	0.7325	0.7875	-0.047	3.23475	0.961	1.049	0.464	0.332	2.69825	1.832	1.714	2.04025	2.21	2.0455	1.4545	0.659	0.674	2.315	0.08825	-0.22675	1.46425	0.452	0.59075	0.4215	0.2785	0.213	1.002	1.2035	1.24375	0.642	1.209	-0.0835	1.48675	0.30475	0.078	-0.7395	0.5535	0.126	0.2545
GENE422X	NM_007670	Cdkn2b	cyclin-dependent kinase inhibitor 2B (p15, inhibits CDK4)	1	2.6185	0.4835	0.96	0.4265	0.2345	-0.351	-0.367	0.691	0.4925	-0.02875	0.0775	-0.2685	0.0855	0.2875	-0.03825	1.1775	0.3295	0.03675	0.7375	0.165	0.677	0.8095	0.7725	0.6175	0.90775	-0.44525	-0.02325	-0.3465	0.27825	-0.998	-0.406	-0.8395	-0.7875	1.675	0.59525	-0.4745	0.3785	-0.172	0.26625	0.45425	-0.6015	-1.194	-1.296	-1.1115	-1.309
GENE552X	NM_011519	Sdc1	syndecan 1	1	1.586	0.266	0.2865	-0.404	0.315	-1.8875	1.2525	2.9455	1.834	0.45275	0.654	-0.3	0.671	0.51	-0.04575	0.604	2.204	-0.14775	1.34	-0.0555	0.233	0.456	-0.418	0.86725	-0.10275	0.67725	0.763	0.82175	-0.7245	-1.0815	-0.403	-0.343	1.2815	1.46275	-1.724	0.132	0.2085	1.18475	0.53075	-1.169	-1.1335	-0.5955	-0.808	-0.7685	-1.44825
GENE484X	NM_009112	S100a10	S100 calcium binding protein A10 (calpactin)	1	-0.859	0.887	0.1765	-0.002	0.297	0.9325	0.1265	-0.1305	-0.591	0.07475	-0.162	0.793	-0.25	-0.036	-0.23475	0.059	0.752	0.37925	0.093	0.5605	0.9265	0.908	0.689	-0.58	0.11725	0.04825	-0.23175	0.44	0.49375	-0.0245	-0.5575	-0.567	0.003	-0.1245	0.58675	0.266	0.077	-1.2545	-0.38925	-2.67925	-1.035	-1.0145	-0.3945	-0.789	-0.1115
GENE348X	NM_016696	Gpc1	glypican 1	1	1.1965	0.9955	0.124	0.6215	1.2395	2.102	1.083	2.031	0.0745	1.72225	0.3415	1.1685	1.8685	0.6895	-0.22625	1.1065	-0.4515	0.21375	0.7565	0.556	0.475	0.4805	1.0205	1.7005	0.31075	-0.64525	2.53275	-1.1065	-0.06875	0.536	-0.626	-0.4095	0.7985	0.695	1.17125	0.0835	1.2505	0.19	0.77825	-1.38275	-0.3715	-1.492	0.519	0.1725	0.029
GENE547X	NM_008808	Pdgfa	platelet derived growth factor, alpha	1	0.675	1.373	-0.7345	-0.128	1.475	1.0955	0.4465	2.0765	2.833	1.62975	1.029	3.588	2.677	2.356	1.55925	-0.176	1.189	1.07725	1.299	1.4775	0.6005	0.944	1.219	1.32	1.23525	0.92825	1.10425	0.587	0.41675	0.6075	0.2385	0.056	1.181	1.1265	1.00175	1.478	0.66	0.2645	1.03075	-0.42125	-0.26	-0.6695	-0.3955	-0.829	-0.2225
GENE167X	NM_009929	Col18a1	procollagen, type XVIII, alpha 1	1	2.2955	2.2845	2.073	1.9195	2.2815	0.128	-0.882	1.576	2.9805	2.18325	2.3605	3.2275	1.9295	2.2675	3.30275	1.2335	2.7725	1.94875	3.5025	2.042	1.167	1.1455	0.6505	0.1435	0.99975	0.37875	0.76775	-0.6725	-0.46775	0.67	-0.018	0.2095	0.8865	1.192	0.39525	1.3125	1.9635	-0.816	2.11625	-0.90275	-1.1335	-2.189	-1.284	-1.2355	0.039
GENE499X	NM_019389	NM_019389	NM_019389	1	-1.281	0.493	0.3525	0.683	-1.369	0.8985	-0.1655	1.0165	1.136	0.35475	1.257	2.581	0.721	0.488	0.33325	0.911	1.92	1.21825	1.635	1.2605	1.0235	1.041	0.999	2.273	1.65025	1.80325	0.82525	1.263	1.05275	0.4025	0.1665	0.868	1.196	-0.4615	-0.50425	2.222	1.387	-0.9595	0.88475	-2.69925	-0.523	-0.2845	0.0635	0.76	-1.0725
GENE786X	NM_021509	Moxd1	monooxygenase, DBH-like 1	1	0.266	0.963	0.7855	1.581	1.506	1.7145	0.5975	0.7615	2.613	0.91675	1.394	2.603	1.513	2.24	2.16725	2.357	2.777	3.04425	3.202	2.5625	2.6295	1.629	2.062	0.154	1.76025	0.52725	1.49825	1.773	1.83775	1.7515	1.1515	0.91	2.282	1.5805	1.46775	2.119	1.805	-0.1825	-0.36825	-1.77925	-0.919	-1.7085	0.2335	-1.172	0.2775
GENE655X	NM_007725	Cnn2	calponin 2	1	1.0645	0.8315	1.037	1.2815	1.1055	-0.086	1.518	1.319	0.3985	0.80725	0.3055	1.4375	0.6115	1.2845	0.71975	0.5275	2.0495	0.63175	1.0725	2.08	0.357	1.3275	1.5985	0.8705	0.70775	-0.52725	2.20275	-0.2475	-0.00575	0.288	-0.18	-0.3495	1.0355	1.387	1.58425	-0.4305	-0.2365	0.132	2.00625	0.19125	-0.7435	-0.52	-0.007	-0.8255	-0.339
GENE573X	NM_008046	Fst	follistatin	1	1.663	-0.889	-0.0555	0.587	2.014	0.3555	3.1825	1.1995	1.586	1.43275	1.353	0.156	0.924	0.645	2.06125	2.587	2.834	3.82225	3.075	2.3715	0.2925	0.852	1.163	0.938	0.73325	0.61925	1.38225	0.908	1.01075	0.3965	0.6795	0.884	0.201	0.9525	2.17975	0.749	-0.947	-0.7775	0.36575	0.02275	-0.3	0.4375	0.3335	0.357	-0.3485
GENE701X	NM_011204	Ptpn13	protein tyrosine phosphatase, non-receptor type 13	1	1.372	-0.57	0.0665	-0.486	0.599	0.7195	0.6295	0.3645	0.911	1.03975	1.249	1.422	1.007	0.523	1.79025	2.01	2.678	3.06725	1.653	0.9785	2.1925	0.959	0.985	1.744	0.45225	0.85325	0.28625	1.545	1.18875	-0.6445	-0.5695	0.233	-0.19	0.6535	1.53575	-0.342	-1.197	-1.3935	-2.33325	-1.70925	-1.402	-0.5055	1.3045	-0.357	-0.7525
GENE554X	NM_016778	Bok	Bcl-2-related ovarian killer protein	1	0.629	0.402	-1.3325	-0.345	-0.138	0.4175	1.4615	0.3855	0.462	1.75675	-0.335	0.469	0.294	0.017	0.83425	1.562	2.062	1.70525	1.586	0.6495	0.6925	0.492	-0.434	1.622	0.01725	-0.16175	3.23925	1.023	0.94575	-0.2355	-0.7215	0.191	0.164	1.0535	0.02175	1.118	1.856	0.6125	1.65275	1.39575	-0.036	-3.1405	-0.6935	-1.694	0.0085
GENE644X	D28530	Ptprs	protein tyrosine phosphatase, receptor type, S	1	0.1015	0.3585	0.006	0.4385	0.1535	1.606	0.918	0.903	0.5025	0.85325	0.2925	1.3215	-0.0205	0.9155	1.06475	-0.3255	0.4045	0.73075	1.0495	1.105	1.404	1.2975	1.0525	1.2705	0.26175	-0.01725	0.56475	-0.1885	0.02525	0.017	-0.537	-0.2625	0.2235	0.345	1.61925	-0.6195	0.6765	-0.914	0.79625	0.20825	-0.8565	-0.957	-0.58	-2.4675	1.12
GENE771X	AK088319	E430012K20Rik	RIKEN cDNA E430012K20 gene	1	-0.513	0.359	-0.2975	-0.261	0.389	0.3675	0.5845	-0.0765	0.288	0.56575	0.01	-0.241	0.675	0.73025	1.058	0.941	0.43425	0.844	1.3505	0.8	0.518	1.066	-0.01775	0.64925	0.74025	0.611	0.46875	-0.0655	-0.3095	0.296	0.038	-0.0905	0.34075	0.187	0.568	-0.2405	-0.99825	-1.39525	-0.499	0.5615	0.3365	0.143	-0.1825	-0.10725	0.2945
GENE166X	AK008856	Ralgps2	Ral GEF with PH domain and SH3 binding motif 2	1	-0.693	-1.009	-0.4245	0.044	0.564	1.0075	0.7245	0.3565	-1.606	0.43875	-0.105	1.304	0.887	-0.358	0.49625	2.11	0.407	1.57225	1.674	1.0225	2.0125	2.231	2.76	1.511	1.17825	1.33425	1.65525	2.323	1.83975	0.6315	0.1925	0.557	1.763	1.3015	0.46575	-2.053	-0.837	1.6315	0.27375	-1.37725	-0.043	0.0775	0.3245	1.247	1.0725
GENE8X	NM_027990	2310010M24Rik	RIKEN cDNA 2310010M24 gene	1	1.841	0.3865	0.495	1.118	1.6945	-2.1615	1.8195	0.336	3.06775	1.158	1.068	1.87	1.629	1.44625	1.146	0.901	1.96125	1.386	2.3335	2.9145	2.582	2.631	3.274	-0.45075	-0.76575	2.29825	3.97	3.79875	-0.3445	0.1145	-0.017	0.135	1.5495	3.06775	0.411	0.172	0.0485	0.09075	0.33175	1.131	1.1625	0.7315	1.948	-0.0085	-0.06125
GENE223X	AK037507	A130022J15Rik	RIKEN cDNA A130022J15 gene	1	0.0215	0.285	0.1395	0.3615	-0.278	0.963	1.058	1.4355	0.38725	1.5355	2.5635	1.7905	0.8975	0.66075	1.1035	2.0635	2.59975	2.3005	1.431	1.888	1.6835	1.4395	1.0615	1.18975	1.69975	3.20475	1.6235	1.46925	1.624	1.409	1.7705	1.7025	1.198	-0.16675	2.5865	-0.4975	0.745	-0.59575	-0.67475	-0.0755	-0.777	-0.865	-1.8685	-0.033	-0.88275
GENE154X	NM_025953	1700019N12Rik	RIKEN cDNA 1700019N12 gene	1	0.4345	-0.1835	-1.096	-0.5915	-0.5395	-0.171	0.605	2.232	2.8705	1.26625	2.0545	3.1695	2.1165	3.2085	2.16075	0.2365	2.1405	2.62575	1.5015	2.663	1.716	1.5095	0.7055	0.2665	1.56375	1.45575	2.76375	1.4815	1.59025	1.21	0.815	1.7555	2.3005	2.439	0.85725	2.7465	0.9045	0.986	2.20225	0.68625	0.8355	-0.646	-0.498	1.0195	0.638
GENE319X	NM_007540	Bdnf	brain derived neurotrophic factor	1	1.198	-0.498	0.0375	0.356	-0.017	-1.5585	-2.7025	0.5305	2.733	-0.29925	1.68	2.904	3.307	3.877	0.57025	1.441	3.984	0.57525	1.031	2.2835	2.5705	3.147	2.641	-0.795	2.18425	1.38225	1.96225	2.765	2.64375	1.6085	1.0015	1.783	2.651	2.2795	0.93075	2.76	0.075	0.6105	0.77475	0.72475	-1.42	0.0245	-0.1765	0.002	1.9185
GENE302X	NM_007709	Cited1	Cbp/p300-interacting transactivator with Glu/Asp-rich carboxy-terminal domain 1	1	0.188	-0.147	-0.1455	0.363	-0.364	1.2055	0.7895	1.1505	1.099	1.69875	0.639	1.068	2.228	2.302	-0.44475	0.297	0.153	0.26925	0.217	0.1245	0.4265	0.659	-0.127	-0.401	1.91725	2.42525	0.89925	1.314	1.19575	2.2435	1.6425	1.449	1.898	2.0245	-0.29125	-0.42	-0.545	0.9905	2.52475	0.84875	0.44	-1.3205	-0.6565	0.781	2.9555
GENE323X	NM_016669	Crym	crystallin, mu	1	2.2355	1.1535	1.978	2.5185	1.9615	-0.377	-3.037	3.957	3.1645	0.93825	2.0125	3.2445	4.8935	3.9995	2.04875	2.2805	0.9145	2.52275	-1.0425	2.724	2.663	2.3705	1.4615	-0.0765	3.30475	5.70475	2.66475	4.9515	5.68325	4.604	4.866	6.5475	4.1045	5.116	2.05925	0.5815	1.3515	0.726	5.38025	0.80425	3.8775	3.034	3.077	3.6485	5.739
GENE259X	NM_011328	Sct	secretin	1	4.3995	-0.4275	-0.243	-0.4795	-0.1225	0.124	-0.152	2.63	4.4115	0.62225	3.0615	3.4465	3.0725	2.9175	2.10175	0.2495	2.0715	0.86375	2.0555	-0.095	0.364	0.3595	-0.4685	-0.6785	3.48875	1.87075	1.86875	0.9475	0.69725	0.972	0.467	1.1705	0.3035	0.612	-0.62675	4.0945	0.7475	0.592	1.44425	1.49625	0.8195	0.446	0.927	1.7495	0.822
GENE695X	NM_011060	Padi3	peptidyl arginine deiminase, type III	1	3.8265	1.2125	-0.392	1.0875	1.0255	-0.49	0.571	3.603	3.3695	-0.41575	4.1405	4.2915	3.3485	4.2145	3.28775	1.6375	3.9475	-0.69625	-1.3725	2.115	1.515	2.3525	0.9195	-0.8965	2.93675	4.38675	5.06275	4.5005	4.54225	3.129	2.748	3.5205	4.0615	4.229	0.16125	5.6095	1.8525	2.629	5.19325	0.98925	5.2215	-0.828	-0.9	0.5605	1.41
GENE412X	NM_009153	Sema3b	sema domain, immunoglobulin domain (Ig), short basic domain, secreted, (semaphorin) 3B	1	3.2815	0.4975	3.176	2.2285	2.4125	0.233	2.214	3.657	4.4915	1.64225	3.2975	4.4005	3.5715	3.4925	3.74975	4.2775	4.0885	4.04575	3.9615	4.065	3.125	2.7665	1.9115	3.6675	1.10075	-1.30625	2.48175	0.9685	0.97625	-0.869	-0.145	0.9975	2.4375	2.325	1.06025	2.9965	3.5265	-1.598	1.45325	-1.53775	0.8185	-2.252	1.269	-0.6435	0.461
GENE461X	NM_013467	Aldh1a1	aldehyde dehydrogenase family 1, subfamily A1	1	-0.4125	-0.4525	-0.095	0.1685	1.1235	4.982	4.618	0.321	0.5485	1.31825	0.3965	2.5965	0.4905	-1.0405	2.59575	1.2585	4.6405	2.58475	3.4995	3.539	4.455	4.7795	4.3095	-0.0045	0.38775	0.23875	2.85775	2.1685	1.95425	3.641	2.353	2.1145	2.1535	1.174	-0.72875	2.1045	-0.1875	1.063	1.62225	0.18825	0.8555	0.704	0.827	1.6225	1.566
GENE207X	AK031136	AU040377	expressed sequence AU040377	1	1.695	0.62	0.7465	0.068	0.482	-0.2245	0.0225	1.5705	2.631	0.68575	1.24	0.931	3.301	2.589	0.74025	2.608	3.086	2.51025	2.912	2.5525	1.4205	3.351	2.863	2.468	2.42725	1.45125	1.88325	0.697	0.59575	1.6645	1.2015	1.464	1.409	1.5175	1.19275	0.366	0.558	0.43375	0.94375	0.416	0.8785	0.4585	1.118	1.6345	1.14175
GENE70X	AK044619	A930027K05Rik	RIKEN cDNA A930027K05 gene	1	-0.038	-0.599	-0.9235	0.04	-0.473	0.9345	1.7965	1.1725	1.105	1.57075	0.399	0.795	1.374	1.97	1.11225	1.64	3.041	2.04925	2.492	1.3965	0.9375	1.67	1.792	0.845	0.18125	-0.28575	1.81025	0.559	0.62575	0.6945	0.2795	-0.422	1.409	2.0365	1.61875	0.628	-0.05	0.2665	2.06875	-0.09425	0.294	-1.4015	-0.1245	0.059	0.6245
GENE222X	NM_011641	Trp63	transformation related protein 63	1	0.442	-1.58	-1.6075	0.585	0.422	-2.3745	1.4355	2.9055	2.982	2.31775	2.931	3.531	3.206	3.045	2.45325	2.971	3.592	2.92225	3.57	2.6515	2.6665	3.191	3.272	0.689	2.50725	2.36725	3.33625	3.325	3.03075	2.1465	2.0375	2.791	3.072	2.1915	1.67475	1.258	-1.283	2.5465	0.55075	-2.18625	1.197	-1.0175	1.3285	-0.286	1.3625
GENE161X	BC006780	Krt2-5	keratin complex 2, basic, gene 5	1	-0.145	-0.746	-0.6635	1.259	2.293	-0.1725	1.6215	2.3975	1.813	3.64875	3.314	2.905	1.589	2.574	3.84325	2.05	2.659	3.63225	0.902	3.4685	3.5465	2.304	2.644	-0.171	-0.05675	2.67525	4.05525	2.523	2.43075	2.2465	1.9915	1.693	2.502	2.9365	3.41275	2.011	-1.09	2.2285	3.00675	-0.17225	2.061	-2.4755	2.3065	-1.202	2.4265
GENE517X	NM_007732	Col17a1	procollagen, type XVII, alpha 1	1	0.659	-0.141	-0.5255	-0.009	1.451	0.2525	2.2015	1.4405	3.063	1.65075	1.891	1.96	2.566	2.626	1.46625	2.343	3.835	2.40825	3.062	1.8395	2.1275	2.856	2.854	0.879	2.09225	1.93225	2.08925	1.733	1.62075	1.6705	1.0025	1.974	2.373	2.8785	1.58575	0.766	-0.205	0.9305	1.86575	-0.67125	0.759	0.3055	-0.0595	1.122	0.1345
GENE624X	BC027353	Trim29	tripartite motif protein 29	1	2.1255	-1.8925	-1.66	0.5805	1.6275	1.27	3.007	3.252	2.4425	2.57425	0.6765	1.8945	2.8605	1.9555	2.07775	2.9935	2.4135	2.82175	3.1135	2.899	2.242	3.6725	3.5055	2.1085	2.31575	2.29275	3.17675	3.1135	2.39425	1.194	0.531	1.0335	1.5535	2.634	2.97625	1.6985	-0.6005	2.097	2.84825	0.57725	0.7695	0.194	0.797	0.5275	1.738
GENE110X	NM_010100	Edar	ectodysplasin-A receptor	1	0.4165	-0.6645	0.411	0.8165	1.1205	-0.48	2.111	0.947	1.6945	1.82025	0.3765	0.9225	1.7425	2.3285	2.99475	3.3935	4.3575	4.45475	3.1965	3.499	3.201	3.4025	3.9605	0.7015	0.20975	-0.07325	2.52975	1.4655	1.15525	1.1	0.693	0.8155	2.2215	2.071	2.17725	0.6235	0.1285	0.16	0.30325	0.04225	0.5805	-0.154	-0.359	0.2005	0.504
GENE787X	NM_031166	Idb4	inhibitor of DNA binding 4	1	0.3895	-1.6965	0.082	-0.4445	2.1265	0.336	3.356	3.323	1.2165	1.93525	2.5765	4.7425	3.5955	2.9665	2.71275	4.2895	4.6795	3.66975	4.4875	4.493	4.441	5.1565	4.8835	2.8635	2.43475	3.10475	3.07975	3.5385	3.16125	3.08	2.72	2.7725	3.5385	3.244	4.09325	2.2655	0.3725	1.377	1.47925	-1.57975	-1.6005	0.586	1.654	0.8575	1.869
GENE694X	AK019467	Art4	ADP-ribosyltransferase 4	1	-0.195	-0.6155	-0.591	0.229	-0.6495	1.8845	1.3465	2.442	1.33475	1.668	3.282	2.48	3.125	2.17825	2.761	4.663	4.74025	3.797	3.8135	4.4615	3.63	4.701	3.211	2.22025	2.92125	2.699	2.40675	2.4205	1.6745	2.331	2.308	2.1425	1.46575	2.892	-0.45	0.0815	0.55875	-1.49125	0.584	-0.2485	1.2725	0.44	0.8555	0.41475	1.7335
GENE782X	NM_007557	Bmp7	bone morphogenetic protein 7	1	2.041	-1.791	-1.6465	-0.296	0.619	0.8885	3.3555	2.8325	4.186	2.92075	2.964	3.891	4.214	4.529	2.21925	4.038	3.878	3.59525	2.518	3.8145	2.8935	2.823	2.894	3.3	2.27925	1.53925	3.26325	2.277	1.99275	1.4055	0.9295	1.011	2.019	2.5135	1.35675	2.09	-1.034	1.1725	2.93175	-0.02925	0.602	-0.0635	0.6365	0.018	0.6385
GENE697X	AF038572	Jag2	jagged 2	1	0.987	-0.578	-0.7785	0.086	0.141	-1.3545	0.9575	1.3635	2.353	2.30075	2.41	3.624	2.529	1.102	1.98625	1.573	2.176	2.77125	3.156	2.4255	2.4575	1.573	0.465	1.183	1.27825	1.03725	2.88925	0.901	0.80675	1.0585	1.1825	1.942	1.467	1.8065	2.19375	2.204	-0.705	0.6335	3.01475	0.38975	0.056	0.6795	0.8165	0.589	1.4985
GENE629X	NM_018885	Irx4	Iroquois related homeobox 4 (Drosophila)	1	1.2165	-0.4545	-0.941	0.4915	0.7045	-0.364	0.91	1.841	0.5545	2.66825	1.0575	3.7385	2.4555	0.0885	1.98975	3.4065	5.0445	2.50675	2.9825	3.35	2.392	2.8035	2.3575	-0.0195	0.74675	0.25875	2.90675	1.4675	1.50825	1.823	0.98	1.0715	1.8925	2.686	1.58125	0.6375	0.8375	1.491	2.99125	0.00325	1.0135	-0.141	-1.171	0.0225	1.439
GENE669X	NG_001368	NG_001368	NG_001368	1	-0.461	-0.607	-0.9585	-0.128	-0.358	0.0935	3.3525	0.3945	2.181	2.46375	0.814	2.922	2.246	3.607	0.90725	-0.646	4.428	3.81325	2.93	1.6815	4.0725	4.425	4.418	1.624	3.03725	3.16525	2.36025	3.495	3.73675	3.6725	2.8965	3.152	4.615	5.3105	1.66575	1.744	-1.286	4.3395	3.79675	-0.04925	0.733	-1.1745	-1.1205	-0.012	0.9425
GENE762X	NM_011915	Wif1	Wnt inhibitory factor 1	1	-0.782	1.142	0.1265	2.243	2.488	-0.6975	-0.8835	2.1745	-0.701	1.13175	0.011	0.692	0.541	-0.593	3.08825	5.336	5.788	5.15125	4.743	5.5505	4.3945	4.638	4.89	1.241	1.25425	-0.68275	5.81725	4.009	4.70475	5.9205	4.9075	3.862	4.58	4.8805	6.45775	-1.178	-0.039	3.4555	3.71675	-2.35125	0.099	2.2855	2.8075	2.826	1.7895
GENE597X	NM_025312	Sostdc1	sclerostin domain containing 1	1	-0.975	-2.8995	-1.875	2.143	4.7255	2.0705	-0.4825	2.071	3.14875	1.884	3.205	4.264	3.257	2.73925	4.726	4.679	4.88425	5.221	4.5265	5.5325	4.473	4.608	1.788	2.98925	4.85725	3.61225	3.612	3.04275	2.3595	1.6765	2.3	2.159	2.0595	4.73375	1.978	2.1815	1.61275	2.53975	0.475	1.5975	2.6785	1.44	-0.0455	-0.66925	0.0975
GENE757X	NM_019789	Csen	calsenilin, presenilin binding protein, EF hand transcription factor	1	0.352	-1.039	-1.3795	-0.755	0.727	0.0825	0.2475	0.8865	2.286	-0.17025	1.046	1.765	2.158	2.724	1.09525	1.071	1.574	-0.14075	1.241	1.9505	2.3645	2.405	2.581	-0.761	1.56825	1.11625	2.87625	1.234	1.25275	1.6625	1.2505	1.506	1.752	2.4225	2.31575	2.581	0.875	0.8745	1.79475	1.00175	0.028	0.3155	0.9395	0.833	1.4425
GENE705X	NM_021365	Xlr4	X-linked lymphocyte-regulated 4	1	0.859	-0.548	0.2495	0.742	2.297	-0.0385	3.4885	3.0505	3.824	-0.52525	1.797	-1.921	3.062	-1.103	3.69325	2.159	4.433	4.40325	4.67	4.0025	4.8565	3.972	5.215	5.216	1.07425	1.90425	3.41325	2.325	2.29175	2.4365	2.2665	3.625	3.501	3.5725	2.97975	3.449	0.762	-0.1995	3.32875	-0.45125	-0.417	0.3655	0.2315	1.643	0.1725
GENE664X	AK008957	Bcas1	breast carcinoma amplified sequence 1	1	0.357	0.037	0.1535	1.778	0.876	0.6445	3.5095	1.9975	2.197	1.87275	2.448	-0.052	2.398	2.145	2.37025	3.857	4.524	2.28325	3.551	3.7175	2.6265	3.753	3.996	2.73	3.02425	0.09825	1.92725	-0.459	-0.16325	0.9515	1.0375	0.799	0.192	0.8895	0.47775	-0.38	-0.331	0.2365	1.82775	-0.72025	0.414	0.1205	0.4715	0.868	0.5765
GENE666X	X06340	Cdh3	cadherin 3	1	1.1305	0.5425	0.138	0.1985	0.0785	-0.68	1.074	0.581	1.0915	0.47725	0.7445	1.6385	0.9015	2.5125	0.24575	2.1975	2.3535	0.80475	1.5045	2.083	1.589	1.6495	1.7665	0.4855	0.52175	0.00075	1.33975	0.3105	0.25625	0.896	0.652	1.1905	1.2535	2.113	0.57725	0.3435	0.5005	1.309	1.95225	0.32925	0.4565	-0.303	-0.513	0.3325	0.074
GENE714X	BC019649	Gpr125	G protein-coupled receptor 125	1	0.164	-0.194	0.4745	0.541	0.641	0.7515	1.2805	1.6515	0.979	1.05675	1.219	1.899	1.39	1.62	1.37325	2.232	1.031	1.10325	1.685	1.9925	1.7195	1.787	1.495	-0.535	1.02725	0.47025	0.84725	0.303	1.07575	0.5185	0.7645	0.621	1.115	1.6245	1.45975	0.805	0.078	-0.6685	-0.01825	-0.77725	0.066	-0.7485	-0.2885	0	0.0835
GENE756X	NM_009526	Wnt6	wingless-related MMTV integration site 6	1	0.2205	0.1165	-0.432	0.7725	0.7975	0.515	0.634	2.187	1.5365	2.11925	2.1095	2.3795	1.2855	1.3355	1.21475	1.7315	3.0915	2.45775	3.1065	1.309	0.441	0.0605	-0.7925	1.7815	0.31375	0.88875	3.20275	0.6265	0.63025	1.342	1.394	1.4275	1.5845	1.632	1.17325	1.8095	0.6455	1.785	3.53125	0.28225	0.5365	0.04	-0.051	0.5645	0.29
GENE652X	BU592545	BU592545	BU592545	1	0.353	-1.424	-1.0315	-0.67	1.613	0.4495	0.9275	1.3565	0.328	2.86275	1.561	2.534	1.979	1.524	0.83825	1.196	0.618	1.32725	1.786	1.4955	0.4955	0.788	0.875	1.779	0.71525	0.62525	0.97425	-0.195	0.60275	0.2865	0.5225	0.737	-0.219	0.8885	1.39275	-0.043	-0.952	0.7555	0.46475	0.74275	-0.103	0.7845	0.8645	0.986	0.3445
GENE776X	AB041591	Slc16a11	solute carrier family 16 (monocarboxylic acid transporters), member 11	1	0.2735	-0.9425	-0.813	-1.1655	-0.0875	1.098	-0.049	0.334	1.9715	0.40125	-0.2875	-0.4345	0.5865	0.0305	-0.49725	-0.1145	2.3925	0.06775	0.1235	1.061	3.425	3.5605	3.6545	-0.9255	-0.07525	0.08575	2.12275	0.8715	1.10825	0.619	-0.181	0.6265	0.7795	2.08	3.21725	2.4345	0.4465	0.615	2.18025	0.29425	0.3085	-0.96	0.501	-0.0755	0.381
GENE803X	AK028506	Galnt6	UDP-N-acetyl-alpha-D-galactosamine:polypeptide N-acetylgalactosaminyltransferase 6	1	0.558	0.464	0.2585	0.281	0.24	2.0985	3.2885	0.9335	2.695	2.22375	0.002	-0.806	0.099	-0.553	3.29925	3.703	4.436	4.56925	5.015	3.1515	2.6075	2.342	1.388	2.139	0.00925	1.16325	0.71725	1.332	1.25375	-1.1335	0.0005	-0.07	0.526	0.7265	1.07575	3.875	1.719	-0.6765	1.01575	0.79975	0.694	-1.5955	-1.1225	-0.017	-0.0965
GENE488X	AK012407	1500009L16Rik	RIKEN cDNA 1500009L16 gene	1	0.228	-0.622	-0.9825	-0.93	-0.751	0.0325	0.0365	0.0005	2.267	-0.27625	1.134	0.523	1.157	1.485	0.87225	1.271	0.523	0.08625	0.442	0.9185	1.6185	1.724	1.135	0.56	2.22925	2.29425	1.67925	1.392	1.16875	0.4905	1.0135	1.661	1.389	1.0225	0.56275	2.66	0.761	0.5865	-0.22525	0.33575	-0.285	1.3635	2.1475	1.597	-0.4635
GENE519X	AK032446	Nalp10	NACHT, leucine rich repeat and PYD containing 10	1	0.882	1.325	-0.4995	-0.603	0.406	-0.3765	0.4305	1.4075	2.388	1.57275	0.787	1.327	1.833	2.452	2.05025	2.037	2.067	1.60025	1.101	1.1635	2.4025	1.951	2.473	-0.017	-0.07975	-0.51275	0.67925	1.635	1.70375	0.2345	-0.3305	0.274	1.629	2.0115	-1.14125	-0.699	0.568	0.0675	-1.05425	-0.05725	2.036	-0.7745	-0.5285	0.138	-0.5625
GENE501X	AK036799	Cd109	CD109 antigen	1	2.188	0.029	-0.7555	-0.485	-1.032	-0.0705	1.8705	1.5215	3.387	0.44575	2.172	0.16	2.491	2.088	-0.001	1.756	0.86025	1.81	1.0255	2.0705	1.846	1.762	0.738	1.70625	1.76925	0.65525	1.892	1.67975	-1.1485	-1.0385	0.024	0.037	0.3955	0.42475	-0.843	0	-1.1245	-1.29225	-0.95525	-0.466	1.3835	0.7575	1.43	-0.6265	-0.06525
GENE754X	NM_008469	Krt1-15	keratin complex 1, acidic, gene 15	1	0.7415	-0.5585	0.101	1.4285	1.0265	0.531	1.479	0.535	0.0795	0.67225	0.9545	0.1875	-0.5825	-0.8855	0.79475	2.3945	1.7145	2.03975	0.4765	1.17	0.738	1.7945	1.3695	-0.5575	0.04075	2.78475	1.25875	1.3575	1.29725	-0.34	-0.317	-0.9845	0.4225	0.867	3.83625	1.6395	-0.5905	0.693	0.77225	0.59425	2.3595	0.054	1.422	1.8005	2.685
GENE506X	AK034123	Sema6a	sema domain, transmembrane domain (TM), and cytoplasmic domain, (semaphorin) 6A	1	-0.771	0.361	-0.3305	0.609	0.829	-0.5845	2.1465	0.7215	0.78	1.14775	0.381	1.834	0.77	0.352	-0.14775	2.299	1.942	1.06825	1.7	1.6345	2.4175	2.933	2.227	0.783	-0.42475	-0.08475	0.52825	0.394	0.32675	0.8245	0.0515	0.799	1.158	0.4595	0.78975	1.517	0.057	-0.74325	-0.00925	0.095	-0.6705	-0.0815	0.766	0.4325	0.43675
GENE53X	NM_008970	Pthlh	parathyroid hormone-like peptide	1	4.097	0.678	-0.0775	-0.393	0.353	1.7175	2.9525	0.1515	-1.285	4.11675	0.52	2.46	0.821	1.508	0.15925	0.285	3.573	1.86025	1.696	0.9285	0.6585	1.412	0.034	4.111	-0.37975	0.32525	-0.46675	-0.031	-0.33025	-0.0495	0.0175	-0.244	0.594	0.4385	-0.56825	-1.172	-0.447	-0.1895	-0.35725	0.07275	-0.347	-0.7555	-0.5515	-0.005	-0.4755
GENE398X	NM_029588	NM_029588	NM_029588	1	0.899	0.901	1.3545	1.57	0.359	0.9335	3.7405	0.0435	2.415	0.85175	0.124	-0.721	1.043	1.783	0.24925	2.683	2.203	1.82425	1.767	2.1835	0.4635	2.115	1.799	2.127	0.04625	-0.33575	-0.41775	-0.707	-0.99025	-0.9685	0.0905	-0.491	-0.53	-0.0775	-0.23125	0.206	-0.369	-0.3615	0.30275	0.29975	-0.773	-0.7115	-1.4565	0.343	-0.9845
GENE392X	NM_146937	NM_146937	NM_146937	1	0.8635	0.6655	1.18	1.5315	0.2185	0.709	3.307	0.051	2.2525	0.87025	-0.2755	-0.3685	0.5835	1.5355	0.21475	1.9085	2.5255	1.59875	1.4305	1.556	0.491	0.8965	1.3825	2.0535	-0.22725	-0.16925	-0.47025	-0.1755	-0.52175	-0.414	-0.026	-0.3975	-0.4495	-0.791	0.69325	0.2905	0.4775	-0.157	-0.73575	0.23525	-0.5835	-0.582	-0.545	0.4455	-0.536
GENE826X	AK031361	6030413G23Rik	RIKEN cDNA 6030413G23 gene	1	0.229	0.044	0.7355	1.051	-0.246	1.0115	3.3085	0.0135	2.283	0.22275	-0.268	-0.572	0.091	1.285	-0.07975	2.402	1.946	1.46025	2.269	1.4555	-0.1745	1.763	0.868	2.482	-0.42075	-0.23275	-0.21175	-0.561	-0.72425	-1.2435	-0.3495	-0.59	-0.498	0.0175	0.25975	0.167	0.092	0.1405	-0.31325	-0.04025	-0.522	-0.4095	-0.9335	0.085	-0.3295
GENE764X	NM_010048	Dgcr2	DiGeorge syndrome critical region gene 2	1	0.513	0.087	0.3435	0.313	0.115	0.2115	3.3445	0.1485	2.269	0.57075	-0.068	0.06	0.482	1.295	-0.25975	2.093	1.903	1.18625	1.283	0.5435	0.0585	0.157	0.467	1.292	-0.20075	-1.28675	-0.41275	-1.051	-0.82625	-0.7125	-0.4325	-0.578	-0.39	0.3305	0.29675	-0.152	-0.02	0.0565	0.02275	0.81275	-0.26	-1.0885	-0.7355	-0.256	-0.5085
GENE767X	NM_030677	Gpx2	glutathione peroxidase 2	1	3.622	2.725	2.2105	2.557	2.285	3.4615	2.0675	1.3315	2.308	2.87275	2.588	2.452	0.084	2.439	2.04225	1.408	3.222	2.29925	1.244	1.8315	-1.5295	-1.359	-1.241	0.987	-0.54775	-1.15575	0.20425	-0.778	-0.25025	-1.7325	-1.7715	-1.802	-1.169	-0.6485	-0.44025	2.316	1.239	0.1705	-0.52825	-0.29225	-0.95	-1.2995	0.8675	-0.507	-1.3925
GENE813X	NM_018790	Arc	activity regulated cytoskeletal-associated protein	1	3.661	-0.261	0.6765	1.572	-0.135	-0.6415	2.0975	-0.1405	1.448	2.46375	0.039	0.296	-1.781	1.096	1.24925	0.092	2.018	2.03125	-0.21	0.4925	0.0115	-0.752	-1.016	0.547	-0.21175	0.36825	-0.17475	-0.388	0.64475	-1.0705	-0.2535	-0.335	-0.715	0.4705	-1.36125	3.132	2.323	-0.2145	1.18075	1.02275	-0.991	-1.5715	-0.6885	0.214	-0.68625
GENE737X	AK087668	A330103N21Rik	RIKEN cDNA A330103N21 gene	1	-1.461	-0.115	-0.1755	-0.059	-0.275	-0.9175	0.5375	0.3845	0.718	0.10175	1.03	-0.267	0.968	1.53	-0.20475	-0.146	1.49	-0.24775	0.939	1.4845	0.3725	1.525	2.493	-0.335	0.21625	-0.53975	0.45525	0.029	0.15075	0.0735	-0.4385	0.104	0.287	0.1325	1.67875	-2.082	-1.629	-1.7825	-2.34825	0.23775	-2.337	1.0075	1.0215	0.605	-0.3385
GENE468X	AK049598	Galnt14	UDP-N-acetyl-alpha-D-galactosamine:polypeptide N-acetylgalactosaminyltransferase 14	1	1.946	0.1905	0.419	-0.344	-0.4295	-0.9025	1.5685	0.049	1.13275	1.429	3.156	2.222	1.444	3.88225	3.731	3.397	5.35525	-0.27	0.7755	-0.4795	-1.415	-1.008	-0.646	-0.32175	2.98725	0.88825	0.007	-0.70725	-1.1355	0.1545	0.491	-1.143	0.0215	0.08675	2.747	1.287	1.54775	0.46975	0.435	1.7525	2.2245	2.296	-0.2275	1.07175	0.2525
GENE789X	NM_016964	Stag3	stromal antigen 3	1	3.696	0.534	-0.0045	0.076	1.118	0.3505	-0.0695	1.5305	5.021	2.20675	0.127	0.793	-0.461	6.03	3.82625	4.5	1.159	-0.23375	6.483	0.8525	0.4675	0.31	0.129	2.863	2.22425	0.69125	0.70025	0.284	0.14575	-0.4635	-0.5055	-0.544	-0.461	-0.7885	-0.37825	-0.356	0.488	1.1755	-0.07125	-0.07325	0.652	0.9005	1.3185	1.243	0.7165
GENE561X	NM_008818	Pem	placentae and embryos oncofetal gene	1	0.5985	0.6995	0.266	0.2205	0.2255	0.164	-0.474	4.242	5.2565	-0.08475	0.6695	0.2895	2.8605	0.6595	0.74675	-1.0525	-1.5595	-0.13825	-1.3635	0.338	0.243	-0.9985	-0.9205	2.2775	4.72775	0.43975	3.13175	-0.2725	-0.24175	-0.129	0.048	1.7035	1.4955	-0.331	0.31025	5.8045	2.8055	0.274	1.02925	0.72525	-0.0325	0.677	0.21	0.4505	0.029
GENE472X	NM_007548	Prdm1	PR domain containing 1, with ZNF domain	1	0.079	-0.325	0.7645	0.72	0.157	-0.4205	-1.1705	0.6225	-1.686	0.60275	-0.27	1.934	-0.875	-0.388	0.54125	0.622	-0.576	-0.02275	-0.959	1.0025	0.3055	2.011	1.374	-0.02	0.65025	0.75625	1.14225	1.671	2.06175	-0.3285	0.5825	0.084	-0.159	-0.0655	1.74975	-0.792	0.794	-0.4195	0.00775	-0.46925	-0.165	1.0105	1.2215	0.814	-0.4435
GENE623X	NM_016960	Ccl20	chemokine (C-C motif) ligand 20	1	0.8595	-0.7215	0.76	0.4445	0.8765	0.097	1.795	-0.404	-2.9425	7.33325	-0.8025	-1.0575	-2.4245	-1.5435	0.14975	3.3435	3.9275	3.93575	2.5795	0.514	-0.439	0.3815	-0.0115	5.6485	0.96675	-0.07525	-0.00125	1.1905	2.02125	-1.09	-0.137	-0.5585	-0.6855	-0.287	-0.54375	0.9105	0.6405	0.053	-0.38375	0.86725	0.9955	-1.34	-0.759	0.0345	-0.756
GENE255X	AK082655	C230078M08Rik	RIKEN cDNA C230078M08 gene	1	0.0615	-1.3125	-0.635	-0.4095	0.3125	0.21	2.006	-0.477	0.1135	1.08125	-0.1385	-0.9085	0.3665	-0.5515	0.40075	1.2465	0.2095	0.18875	1.1905	-0.645	-0.069	-0.0015	-1.2635	0.7825	-0.18225	-0.48325	-0.12225	-0.6545	-0.54375	0.235	-0.16	-0.7535	0.1505	0.619	0.88425	2.2395	1.5595	0.519	0.88125	1.41725	0.1075	1.03	0.711	0.6705	-0.467
GENE185X	NM_025838	1110004B13Rik	RIKEN cDNA 1110004B13 gene	1	0.216	-0.614	-0.1435	0.377	-0.135	-0.0555	-0.0775	-0.7115	-0.082	0.13575	-1.189	0.524	-1.045	1.259	0.33625	-0.841	-0.294	-0.91775	0.805	0.1355	0.3475	-0.036	-0.003	-0.8	-0.99575	-0.56475	0.25125	-0.751	-0.68325	0.1325	-0.5185	-0.131	-0.112	0.7085	0.42275	0.235	-0.838	0.2635	1.19575	2.85775	-0.748	0.1445	-0.3715	-0.402	-0.3215
GENE577X	AK014261	3110079O15Rik	RIKEN cDNA 3110079O15 gene	1	2.8875	-1.6525	0.01	0.0525	0.5815	4.071	5.149	3.191	4.0875	-0.26375	1.4425	2.5575	1.9245	2.0735	2.31075	0.3075	3.1885	2.00275	4.6465	3.702	2.879	3.3745	3.7755	-0.0145	-1.19525	-0.75625	4.90575	-0.2365	-0.33275	-0.393	-1.783	-1.2485	0.7425	1.818	3.11925	-1.3525	3.6505	-0.569	1.58225	2.87825	-0.5305	-0.329	0.044	0.0405	-0.998
GENE584X	NM_025830	Wwp2	WW domain containing E3 ubiquitin protein ligase 2	1	-0.0635	0.4085	1.564	2.7735	1.3475	3.538	2.748	-0.392	-1.6975	0.02525	-1.1265	-1.2365	-1.5985	-1.6385	1.25275	0.4435	-1.3045	0.90175	1.3945	-0.007	0.839	1.0335	0.6545	0.5085	-1.12425	-0.33125	-0.06625	-0.5015	-0.21575	-0.563	-0.589	-0.6485	-0.7235	0.91	1.85425	-0.9995	1.7845	-1.113	-0.47775	2.34025	-0.2665	0.963	0.372	-0.2405	-0.664
GENE433X	NM_013900	Mfi2	antigen p97 (melanoma associated) identified by monoclonal antibodies 133.2 and 96.5	1	-1.2195	-1.8445	-0.208	0.0585	-0.1845	2.826	-1.502	-1.708	-0.8105	-0.77975	-1.1075	-1.1645	-1.6485	-2.2585	-1.18525	-2.2595	-2.9325	-1.47425	-1.6365	-2.937	-1.521	-1.8315	0.3945	-1.6355	0.56175	0.36575	-0.96625	-1.1775	-0.96575	1.283	0.678	0.4475	0.8845	-0.183	-1.24975	-0.7285	1.2225	0.879	1.76325	2.57925	1.9305	0.803	-0.714	1.4475	0.544
GENE304X	AK008705	2210011C24Rik	RIKEN cDNA 2210011C24 gene	1	0.0735	0.0065	-0.213	-0.1385	-0.3355	0.188	-0.216	0.16	-0.6285	0.03825	-0.0515	0.0485	-0.5115	-0.9105	-0.27625	-0.4875	-0.8135	-0.34325	-0.5455	-0.262	-0.003	-0.2225	-0.5035	-0.6375	-0.05125	-0.13225	-0.04525	0.1115	-0.20775	-0.31	-0.417	-0.5795	-0.1655	0.135	-0.12675	-0.5685	0.1275	0.414	-0.32975	-0.51675	0.4915	0.589	-0.224	1.0185	0.38
GENE643X	AK020278	9130211I03Rik	RIKEN cDNA 9130211I03 gene	1	0.936	1.415	0.9395	1.352	0.071	0.5645	-0.9585	-0.6835	-0.382	0.05975	0.213	0.469	-1.034	-0.455	-0.08075	-0.752	-1.409	-0.66275	-1.177	-0.8555	-0.6715	-1.191	-0.702	-1.265	0.22325	-0.25375	0.71225	-0.764	-0.78125	-0.6735	0.0745	-0.316	-0.377	-0.7145	-0.09825	0.11	1.101	-0.2545	0.30475	-0.64425	-1.233	0.8805	0.6425	0.783	0.3975
GENE795X	AK039485	A330049M08Rik	RIKEN cDNA A330049M08 gene	1	0.9575	0.5355	0.783	1.4275	-0.1155	1.964	-0.179	-0.498	1.1265	-1.16875	0.0125	-0.3095	0.1925	-0.0295	-0.72825	-1.2755	-1.4605	-0.40125	-2.7105	-0.317	-0.755	-2.0025	-1.2645	-2.1605	-0.28525	0.37975	-0.45225	-0.8885	-1.04275	-0.246	-0.228	-0.0725	-0.364	-0.91975	-0.7955	0.2885	-0.62275	-0.24575	-0.2565	-0.423	-0.5	-0.1735	0.115	-0.37575	-0.191
GENE713X	AK032023	Ppp2r2c	protein phosphatase 2 (formerly 2A), regulatory subunit B (PR 52), gamma isoform	1	2.2815	-1.0735	0.154	-0.0605	0.0595	3.681	-1.306	0.379	-0.7905	0.25025	0.4365	0.5045	-1.3885	0.3415	-0.40625	-1.3575	-1.9425	-0.88325	-0.9385	-0.611	-0.138	-0.5385	0.1225	-0.9905	0.41175	0.71675	0.29075	0.6555	-0.19575	-0.99	-0.509	-0.7885	0.0885	-0.386	-0.42875	0.9075	0.6605	1.703	0.84125	1.10025	1.7055	1.761	2.607	3.1905	0.624
GENE261X	NM_133687	Cxxc5	CXXC finger 5	1	1.043	-0.257	0.7815	1.337	0.287	-0.1925	0.0355	1.0505	0.264	-0.21825	0.883	2.148	0.675	0.533	-0.41275	-0.938	-1.237	-1.83975	-0.834	0.4855	-0.4515	-0.258	-0.707	-1.333	0.68125	0.33725	1.34825	-0.938	-0.11325	0.3235	0.1325	-0.121	0.109	0.4865	0.84175	0.536	0.398	0.0935	1.61675	0.67575	-0.953	0.2595	-0.0345	-0.049	0.4505
GENE598X	NM_008260	Foxa3	forkhead box A3	1	1.612	-1.011	2.6075	3.403	0.453	1.6805	0.7195	0.0305	2.094	2.30075	0.022	0.138	-0.528	2.363	0.67425	-0.115	-0.106	1.27025	1.49	0.1245	0.2025	0.387	0.345	0.905	1.00825	-0.30075	2.02825	-0.402	0.14475	0.3125	0.3665	-0.255	1.156	0.9655	1.62675	1.909	2.851	0.6245	1.80275	1.01075	0.904	1.1785	1.3585	2.402	0.1325
GENE595X	AK076770	4930443F05Rik	RIKEN cDNA 4930443F05 gene	1	0.144	-0.922	0.3745	0.93	-0.7	1.2015	-0.4695	1.8335	6.449	-1.20825	5.314	3.764	2.503	6.438	2.83425	2.248	3.937	-0.69975	-1.68	1.8975	1.6595	1.171	0.36	1.089	2.50525	4.46225	5.00325	0.317	0.06875	-1.4155	0.5425	2.331	4.628	4.3375	1.81275	1.046	1.405	0.1535	0.48175	1.52475	0.466	1.2785	1.3725	1.892	2.1575
GENE500X	NM_010777	Mbp	myelin basic protein	1	0.161	0.961	-0.2805	0.175	0.796	2.1865	0.8355	1.4045	2.719	-0.04825	3.004	4.502	2.999	3.426	1.07325	-1.021	1.713	-1.04475	-0.203	-0.1975	-1.1055	0.186	-0.407	0.323	-0.09575	2.21525	0.37925	0	0.25075	-0.9915	-0.9225	-0.507	-0.114	0.2355	-0.50325	4.319	1.487	-0.2515	1.05375	1.21475	-0.202	1.9655	2.5035	2.545	3.4365
GENE810X	BC024961	Plekha4	pleckstrin homology domain containing, family A (phosphoinositide binding specific) member 4	1	0.716	-0.881	-0.8065	1.286	-0.497	0.2585	-0.1295	0.9885	1.078	-0.93525	2.176	3.734	1.472	1.502	0.85025	-0.891	0.001	-1.24175	-0.808	-0.9095	-0.2545	-0.548	-0.379	-0.732	0.71325	1.63025	0.91825	-0.359	0.18375	0.3545	0.6515	0.863	-0.055	-0.1805	-0.04325	2.961	1.066	-0.2325	1.32975	1.08275	-0.945	0.5865	1.5795	1.387	1.7095
GENE785X	AK030678	Kazald1	Kazal-type serine protease inhibitor domain 1	1	2.6485	-0.6525	-0.448	-0.9035	-0.2855	0.134	2.163	2.5	1.9615	-0.60675	0.8135	0.9225	1.3915	2.9745	1.06375	0.3805	-0.1115	-1.54525	2.0855	-0.558	0.023	0.7635	0.7995	-1.1645	2.70475	0.63075	0.69575	0.6085	0.95525	-0.557	-1.102	-0.6095	0.0515	1.144	0.00725	1.1455	0.8945	-0.156	0.53525	0.91425	0.8975	-0.09	0.661	1.1625	0.633
GENE832X	NM_011141	Pou3f1	POU domain, class 3, transcription factor 1	1	1.8045	0.7165	-0.531	0.2575	0.4395	-0.229	-0.103	1.805	0.6565	2.49525	-0.4455	0.6415	-0.9225	2.7445	0.35375	-0.5255	-0.5295	0.45975	0.7475	-1.858	0.588	1.3475	1.7655	-0.0965	1.00675	-0.51825	1.15575	1.4185	1.47325	-0.69	-0.748	-0.5125	0.7595	0.824	4.13225	0.4945	0.1755	0.986	1.33225	1.32925	1.7255	2.378	3.355	3.2375	0.381
[truncated: 107 more columns]
