# Supplementary material for: Cooperativity of Rb, Brca1, and p53 in Malignant Breast Cancer Evolution
Source: PLoS Genet. 2012 Nov 15;8(11):e1003027. doi: 10.1371/journal.pgen.1003027 (PMC3500050; doi:10.1371/journal.pgen.1003027)
Supplement: File S3 — JavaTreeview data files of the mouse tumor clustering analysis shown in Figure 6. (ZIP) [file pgen.1003027.s004.zip › mouse treeview files/Cluster Analysis Treeview file.gtr]

NODE1X	GENE435X	GENE830X	0.980928
NODE2X	GENE203X	NODE1X	0.973927
NODE3X	GENE778X	GENE793X	0.966982
NODE4X	GENE661X	GENE709X	0.959818
NODE5X	GENE139X	GENE372X	0.950260
NODE6X	NODE4X	NODE3X	0.945969
NODE7X	NODE5X	GENE545X	0.944851
NODE8X	GENE498X	GENE535X	0.926644
NODE9X	NODE8X	NODE6X	0.926644
NODE10X	GENE121X	GENE326X	0.925920
NODE11X	NODE10X	GENE206X	0.925920
NODE12X	GENE62X	GENE562X	0.924178
NODE13X	GENE254X	GENE478X	0.920856
NODE14X	NODE7X	GENE236X	0.917806
NODE15X	NODE14X	GENE314X	0.915081
NODE16X	GENE117X	GENE361X	0.908795
NODE17X	GENE392X	GENE826X	0.907526
NODE18X	NODE17X	GENE398X	0.907526
NODE19X	GENE257X	GENE363X	0.899596
NODE20X	NODE19X	GENE559X	0.899596
NODE21X	NODE20X	NODE9X	0.899596
NODE22X	NODE21X	GENE330X	0.899596
NODE23X	NODE11X	NODE15X	0.897167
NODE24X	GENE101X	NODE16X	0.896865
NODE25X	NODE24X	GENE734X	0.896865
NODE26X	NODE25X	GENE796X	0.893632
NODE27X	GENE485X	GENE590X	0.887143
NODE28X	NODE26X	GENE521X	0.886928
NODE29X	NODE22X	GENE745X	0.886707
NODE30X	NODE29X	GENE606X	0.886319
NODE31X	NODE23X	GENE481X	0.878483
NODE32X	NODE30X	GENE431X	0.878150
NODE33X	GENE716X	GENE794X	0.874218
NODE34X	GENE26X	NODE32X	0.873194
NODE35X	GENE630X	GENE747X	0.872538
NODE36X	NODE12X	GENE266X	0.872460
NODE37X	NODE28X	GENE544X	0.866104
NODE38X	NODE37X	GENE525X	0.866104
NODE39X	GENE517X	GENE624X	0.865128
NODE40X	GENE15X	NODE34X	0.865016
NODE41X	NODE40X	GENE85X	0.865016
NODE42X	NODE41X	GENE564X	0.865016
NODE43X	NODE42X	NODE35X	0.862957
NODE44X	NODE38X	GENE388X	0.862465
NODE45X	NODE44X	GENE744X	0.859155
NODE46X	NODE45X	GENE749X	0.858540
NODE47X	GENE276X	GENE518X	0.854453
NODE48X	NODE47X	GENE355X	0.854453
NODE49X	GENE247X	NODE48X	0.854453
NODE50X	NODE43X	GENE317X	0.852984
NODE51X	GENE6X	NODE50X	0.852512
NODE52X	NODE49X	GENE301X	0.850423
NODE53X	NODE52X	GENE740X	0.850423
NODE54X	NODE53X	GENE281X	0.850423
NODE55X	NODE46X	GENE608X	0.847425
NODE56X	GENE79X	GENE191X	0.844518
NODE57X	NODE51X	GENE465X	0.844122
NODE58X	GENE352X	GENE847X	0.842368
NODE59X	NODE54X	GENE625X	0.842240
NODE60X	NODE59X	GENE505X	0.841529
NODE61X	GENE647X	GENE800X	0.839344
NODE62X	GENE225X	GENE610X	0.839238
NODE63X	GENE93X	NODE60X	0.839188
NODE64X	NODE63X	GENE541X	0.836950
NODE65X	NODE64X	GENE238X	0.836950
NODE66X	GENE249X	GENE455X	0.835448
NODE67X	NODE31X	GENE462X	0.834997
NODE68X	NODE55X	GENE627X	0.834043
NODE69X	NODE68X	GENE646X	0.834043
NODE70X	GENE14X	GENE555X	0.833268
NODE71X	GENE802X	GENE374X	0.832450
NODE72X	GENE691X	GENE722X	0.831996
NODE73X	NODE65X	GENE184X	0.830617
NODE74X	NODE57X	GENE381X	0.829400
NODE75X	NODE74X	GENE520X	0.829400
NODE76X	NODE70X	GENE287X	0.829284
NODE77X	NODE76X	GENE311X	0.829284
NODE78X	NODE75X	GENE766X	0.828401
NODE79X	GENE10X	NODE73X	0.827020
NODE80X	NODE79X	NODE71X	0.826994
NODE81X	GENE344X	GENE671X	0.826281
NODE82X	NODE77X	GENE267X	0.825560
NODE83X	NODE69X	GENE633X	0.825063
NODE84X	NODE82X	GENE73X	0.824096
NODE85X	NODE78X	GENE111X	0.823892
NODE86X	NODE84X	GENE662X	0.822113
NODE87X	NODE85X	NODE86X	0.822113
NODE88X	GENE556X	NODE33X	0.820366
NODE89X	NODE87X	GENE578X	0.819956
NODE90X	GENE161X	NODE39X	0.819921
NODE91X	NODE90X	GENE222X	0.819506
NODE92X	NODE89X	GENE413X	0.818634
NODE93X	GENE129X	GENE233X	0.816100
NODE94X	NODE81X	GENE708X	0.815536
NODE95X	NODE83X	GENE765X	0.813833
NODE96X	NODE66X	GENE395X	0.812571
NODE97X	NODE92X	GENE106X	0.811600
NODE98X	NODE80X	GENE102X	0.811464
NODE99X	GENE126X	NODE94X	0.809887
NODE100X	GENE9X	NODE95X	0.809238
NODE101X	NODE100X	GENE596X	0.806837
NODE102X	NODE101X	GENE467X	0.806837
NODE103X	NODE102X	GENE702X	0.806837
NODE104X	NODE103X	GENE341X	0.806837
NODE105X	NODE104X	GENE33X	0.806837
NODE106X	GENE43X	NODE99X	0.805624
NODE107X	GENE377X	GENE469X	0.804096
NODE108X	NODE98X	GENE809X	0.804055
NODE109X	NODE108X	GENE17X	0.804055
NODE110X	GENE279X	GENE475X	0.803908
NODE111X	GENE71X	NODE110X	0.803908
NODE112X	NODE111X	GENE654X	0.803908
NODE113X	NODE112X	GENE197X	0.803908
NODE114X	NODE113X	GENE763X	0.803908
NODE115X	NODE114X	GENE269X	0.803908
NODE116X	NODE18X	GENE764X	0.803899
NODE117X	NODE109X	GENE753X	0.803798
NODE118X	GENE110X	GENE787X	0.801903
NODE119X	NODE118X	GENE694X	0.801903
NODE120X	NODE119X	GENE782X	0.801903
NODE121X	NODE120X	NODE91X	0.801903
NODE122X	NODE93X	GENE250X	0.800261
NODE123X	NODE122X	GENE526X	0.800261
NODE124X	NODE115X	GENE239X	0.799233
NODE125X	NODE124X	NODE72X	0.799233
NODE126X	NODE125X	GENE553X	0.799233
NODE127X	GENE243X	GENE693X	0.799114
NODE128X	GENE58X	GENE676X	0.797459
NODE129X	NODE128X	GENE735X	0.797459
NODE130X	NODE129X	GENE539X	0.797459
NODE131X	NODE130X	GENE416X	0.797459
NODE132X	NODE131X	GENE181X	0.797459
NODE133X	NODE132X	GENE797X	0.797459
NODE134X	NODE117X	NODE133X	0.797459
NODE135X	NODE134X	GENE118X	0.797459
NODE136X	NODE135X	GENE94X	0.797459
NODE137X	GENE445X	GENE464X	0.796253
NODE138X	GENE807X	NODE137X	0.796253
NODE139X	GENE838X	NODE107X	0.795745
NODE140X	GENE182X	GENE751X	0.795533
NODE141X	NODE97X	NODE140X	0.795533
NODE142X	NODE105X	GENE483X	0.793491
NODE143X	NODE142X	GENE32X	0.792654
NODE144X	NODE136X	GENE616X	0.791588
NODE145X	NODE144X	GENE851X	0.790098
NODE146X	NODE126X	GENE634X	0.789584
NODE147X	NODE146X	GENE492X	0.789324
NODE148X	NODE147X	GENE109X	0.788564
NODE149X	NODE148X	NODE62X	0.788564
NODE150X	NODE149X	GENE146X	0.788564
NODE151X	NODE150X	GENE594X	0.788564
NODE152X	GENE127X	GENE466X	0.788037
NODE153X	NODE145X	NODE152X	0.788037
NODE154X	NODE121X	GENE697X	0.787744
NODE155X	NODE141X	GENE91X	0.787328
NODE156X	NODE143X	GENE296X	0.787082
NODE157X	NODE156X	GENE827X	0.785766
NODE158X	NODE157X	GENE496X	0.785766
NODE159X	NODE158X	GENE514X	0.784188
NODE160X	NODE154X	GENE629X	0.783616
NODE161X	GENE214X	GENE622X	0.781291
NODE162X	NODE153X	GENE246X	0.780499
NODE163X	NODE155X	GENE531X	0.779663
NODE164X	NODE163X	GENE299X	0.779225
NODE165X	GENE81X	GENE831X	0.778772
NODE166X	NODE106X	NODE58X	0.777796
NODE167X	GENE162X	GENE549X	0.777478
NODE168X	NODE167X	GENE473X	0.777478
NODE169X	NODE168X	GENE390X	0.777478
NODE170X	NODE162X	GENE148X	0.777250
NODE171X	NODE151X	GENE87X	0.776996
NODE172X	NODE169X	GENE264X	0.776531
NODE173X	NODE159X	GENE620X	0.771711
NODE174X	NODE138X	GENE502X	0.770591
NODE175X	NODE164X	GENE775X	0.770536
NODE176X	GENE147X	GENE471X	0.769677
NODE177X	GENE5X	NODE176X	0.769677
NODE178X	NODE177X	GENE730X	0.769677
NODE179X	NODE178X	GENE686X	0.769677
NODE180X	NODE179X	GENE174X	0.769677
NODE181X	NODE180X	GENE36X	0.769677
NODE182X	NODE67X	GENE653X	0.768873
NODE183X	NODE173X	GENE59X	0.768139
NODE184X	NODE175X	GENE565X	0.767409
NODE185X	GENE290X	GENE368X	0.767214
NODE186X	NODE170X	GENE439X	0.764831
NODE187X	GENE409X	GENE410X	0.762793
NODE188X	GENE402X	NODE187X	0.762793
NODE189X	GENE678X	NODE188X	0.762793
NODE190X	NODE189X	GENE761X	0.762793
NODE191X	NODE190X	GENE42X	0.762793
NODE192X	NODE191X	GENE163X	0.762793
NODE193X	NODE183X	GENE642X	0.762562
NODE194X	NODE172X	GENE426X	0.762002
NODE195X	NODE171X	NODE194X	0.762002
NODE196X	NODE186X	NODE96X	0.761278
NODE197X	NODE196X	GENE849X	0.761278
NODE198X	NODE184X	GENE333X	0.760715
NODE199X	GENE157X	GENE524X	0.760030
NODE200X	NODE181X	NODE199X	0.760030
NODE201X	GENE354X	GENE685X	0.759402
NODE202X	NODE198X	GENE298X	0.758839
NODE203X	GENE2X	GENE528X	0.757853
NODE204X	NODE193X	GENE189X	0.755552
NODE205X	GENE364X	GENE603X	0.755257
NODE206X	GENE294X	GENE690X	0.755032
NODE207X	NODE206X	GENE604X	0.755032
NODE208X	NODE195X	NODE207X	0.755032
NODE209X	NODE208X	GENE639X	0.755032
NODE210X	GENE251X	NODE174X	0.754159
NODE211X	GENE173X	NODE205X	0.753551
NODE212X	GENE812X	GENE699X	0.752972
NODE213X	NODE204X	NODE201X	0.752888
NODE214X	NODE213X	GENE401X	0.752888
NODE215X	NODE214X	GENE846X	0.752888
NODE216X	NODE197X	GENE343X	0.752714
NODE217X	NODE192X	GENE533X	0.752032
NODE218X	GENE289X	GENE665X	0.751053
NODE219X	NODE217X	NODE218X	0.751053
NODE220X	NODE88X	GENE621X	0.750932
NODE221X	NODE202X	NODE220X	0.750932
NODE222X	NODE215X	GENE459X	0.750323
NODE223X	NODE209X	GENE366X	0.750127
NODE224X	NODE223X	GENE733X	0.747677
NODE225X	GENE22X	NODE224X	0.747677
NODE226X	NODE222X	GENE408X	0.746663
NODE227X	NODE219X	GENE65X	0.746252
NODE228X	NODE123X	GENE651X	0.746169
NODE229X	NODE228X	GENE456X	0.746169
NODE230X	GENE393X	GENE477X	0.744861
NODE231X	NODE226X	NODE230X	0.744861
NODE232X	NODE211X	GENE508X	0.744804
NODE233X	NODE216X	GENE816X	0.744079
NODE234X	NODE221X	GENE77X	0.744046
NODE235X	NODE229X	GENE576X	0.743999
NODE236X	NODE235X	GENE202X	0.743999
NODE237X	NODE231X	NODE236X	0.743999
NODE238X	NODE237X	GENE504X	0.743999
NODE239X	NODE234X	GENE227X	0.743014
NODE240X	NODE239X	GENE774X	0.743014
NODE241X	NODE200X	GENE234X	0.742457
NODE242X	NODE238X	GENE248X	0.741942
NODE243X	GENE420X	GENE429X	0.741872
NODE244X	NODE225X	GENE231X	0.741374
NODE245X	GENE503X	GENE542X	0.741208
NODE246X	NODE160X	GENE669X	0.740384
NODE247X	GENE70X	NODE246X	0.740384
NODE248X	NODE240X	GENE609X	0.739819
NODE249X	GENE819X	GENE667X	0.739211
NODE250X	NODE165X	GENE309X	0.738660
NODE251X	NODE250X	NODE249X	0.738660
NODE252X	NODE251X	GENE486X	0.738391
NODE253X	GENE31X	GENE175X	0.735721
NODE254X	NODE227X	GENE277X	0.735434
NODE255X	NODE253X	GENE448X	0.735256
NODE256X	NODE242X	GENE563X	0.735233
NODE257X	GENE422X	GENE552X	0.734179
NODE258X	GENE150X	GENE835X	0.734173
NODE259X	NODE248X	GENE96X	0.734006
NODE260X	NODE139X	GENE580X	0.733921
NODE261X	NODE244X	NODE260X	0.733921
NODE262X	GENE241X	GENE728X	0.733205
NODE263X	NODE233X	NODE262X	0.733205
NODE264X	NODE263X	GENE334X	0.733205
NODE265X	NODE259X	GENE570X	0.732967
NODE266X	GENE115X	GENE677X	0.729653
NODE267X	NODE266X	NODE258X	0.729653
NODE268X	NODE267X	NODE161X	0.729653
NODE269X	GENE52X	NODE268X	0.729653
NODE270X	NODE232X	GENE376X	0.728188
NODE271X	NODE265X	GENE321X	0.727638
NODE272X	GENE13X	NODE254X	0.727431
NODE273X	GENE25X	GENE84X	0.727088
NODE274X	NODE247X	GENE762X	0.726726
NODE275X	GENE104X	GENE534X	0.725058
NODE276X	NODE256X	NODE275X	0.725058
NODE277X	GENE786X	GENE499X	0.724520
NODE278X	GENE167X	NODE277X	0.724520
NODE279X	NODE278X	GENE655X	0.724520
NODE280X	NODE270X	GENE811X	0.724490
NODE281X	GENE170X	NODE280X	0.724490
NODE282X	NODE281X	GENE284X	0.724490
NODE283X	NODE261X	GENE636X	0.724321
NODE284X	NODE276X	NODE243X	0.722986
NODE285X	NODE272X	GENE145X	0.722377
NODE286X	NODE285X	NODE283X	0.721366
NODE287X	NODE286X	GENE724X	0.721366
NODE288X	NODE287X	GENE687X	0.721366
NODE289X	NODE271X	GENE168X	0.720866
NODE290X	NODE210X	GENE822X	0.720335
NODE291X	GENE732X	NODE290X	0.720335
NODE292X	NODE291X	GENE164X	0.720335
NODE293X	GENE396X	GENE509X	0.719714
NODE294X	NODE284X	NODE293X	0.719714
NODE295X	NODE294X	GENE729X	0.719280
NODE296X	NODE295X	GENE253X	0.719280
NODE297X	GENE7X	GENE419X	0.718842
NODE298X	GENE573X	GENE701X	0.718818
NODE299X	NODE282X	GENE592X	0.717845
NODE300X	NODE299X	GENE449X	0.717845
NODE301X	GENE30X	NODE269X	0.715743
NODE302X	GENE98X	GENE818X	0.714532
NODE303X	GENE183X	GENE550X	0.714339
NODE304X	NODE301X	GENE385X	0.713924
NODE305X	NODE289X	GENE536X	0.713487
NODE306X	GENE20X	NODE304X	0.712794
NODE307X	NODE264X	GENE736X	0.712098
NODE308X	NODE305X	GENE497X	0.711424
NODE309X	GENE82X	GENE707X	0.711175
NODE310X	NODE274X	GENE597X	0.711067
NODE311X	NODE288X	GENE337X	0.710463
NODE312X	NODE296X	GENE260X	0.710423
NODE313X	NODE255X	GENE582X	0.710393
NODE314X	NODE308X	GENE743X	0.709580
NODE315X	NODE241X	NODE313X	0.708848
NODE316X	NODE315X	GENE359X	0.708848
NODE317X	NODE307X	NODE127X	0.706264
NODE318X	NODE311X	GENE457X	0.705829
NODE319X	GENE57X	NODE292X	0.704936
NODE320X	NODE319X	GENE660X	0.704936
NODE321X	GENE224X	GENE615X	0.704902
NODE322X	NODE321X	GENE605X	0.704902
NODE323X	NODE322X	GENE235X	0.704902
NODE324X	GENE656X	NODE323X	0.704902
NODE325X	GENE329X	GENE453X	0.704722
NODE326X	GENE681X	NODE325X	0.704722
NODE327X	NODE317X	GENE792X	0.703866
NODE328X	NODE314X	GENE698X	0.703697
NODE329X	NODE36X	GENE825X	0.703255
NODE330X	NODE310X	GENE757X	0.703234
NODE331X	GENE404X	GENE587X	0.702806
NODE332X	NODE328X	GENE804X	0.702305
NODE333X	NODE300X	GENE292X	0.701710
NODE334X	NODE324X	NODE333X	0.701710
NODE335X	GENE39X	NODE334X	0.701710
NODE336X	GENE336X	GENE739X	0.701407
NODE337X	NODE320X	NODE336X	0.701407
NODE338X	NODE309X	GENE318X	0.701394
NODE339X	GENE171X	GENE591X	0.699760
NODE340X	GENE427X	GENE618X	0.699571
NODE341X	NODE337X	NODE340X	0.699571
NODE342X	NODE312X	NODE341X	0.699571
NODE343X	GENE828X	GENE375X	0.699342
NODE344X	GENE160X	GENE668X	0.698366
NODE345X	NODE342X	GENE583X	0.698153
NODE346X	NODE252X	GENE346X	0.697786
NODE347X	GENE88X	GENE198X	0.695745
NODE348X	NODE303X	NODE343X	0.694923
NODE349X	GENE572X	NODE348X	0.694923
NODE350X	NODE166X	GENE274X	0.694235
NODE351X	GENE228X	GENE463X	0.693622
NODE352X	NODE279X	NODE298X	0.692147
NODE353X	GENE547X	NODE352X	0.692147
NODE354X	NODE353X	GENE348X	0.692147
NODE355X	NODE354X	GENE484X	0.692147
NODE356X	NODE355X	NODE257X	0.692147
NODE357X	NODE318X	GENE781X	0.690790
NODE358X	NODE351X	GENE715X	0.690704
NODE359X	NODE330X	GENE207X	0.690158
NODE360X	GENE421X	GENE476X	0.689811
NODE361X	GENE515X	GENE386X	0.689361
NODE362X	NODE345X	NODE361X	0.689361
NODE363X	NODE335X	NODE339X	0.689007
NODE364X	NODE363X	GENE55X	0.689007
NODE365X	NODE332X	GENE100X	0.688612
NODE366X	NODE359X	GENE705X	0.687264
NODE367X	NODE366X	GENE461X	0.687264
NODE368X	NODE365X	GENE540X	0.684383
NODE369X	NODE368X	GENE347X	0.684304
NODE370X	NODE356X	GENE47X	0.682329
NODE371X	GENE177X	GENE332X	0.682169
NODE372X	GENE1X	GENE586X	0.681935
NODE373X	GENE114X	GENE824X	0.681328
NODE374X	GENE28X	NODE373X	0.681328
NODE375X	GENE40X	GENE841X	0.680373
NODE376X	NODE346X	GENE123X	0.680308
NODE377X	GENE815X	GENE529X	0.679650
NODE378X	NODE369X	GENE144X	0.679396
NODE379X	NODE203X	NODE273X	0.679124
NODE380X	NODE379X	GENE286X	0.679124
NODE381X	NODE357X	GENE210X	0.678738
NODE382X	NODE362X	NODE360X	0.678469
NODE383X	NODE316X	GENE283X	0.678338
NODE384X	NODE380X	GENE212X	0.678313
NODE385X	NODE378X	GENE700X	0.678135
NODE386X	NODE349X	GENE357X	0.677706
NODE387X	GENE120X	GENE602X	0.677323
NODE388X	NODE367X	GENE664X	0.676812
NODE389X	NODE388X	GENE666X	0.676812
NODE390X	NODE374X	NODE358X	0.676183
NODE391X	NODE389X	GENE714X	0.676055
NODE392X	NODE327X	NODE185X	0.675758
NODE393X	NODE392X	GENE424X	0.675758
NODE394X	NODE306X	GENE209X	0.675659
NODE395X	NODE56X	GENE134X	0.675386
NODE396X	NODE350X	NODE395X	0.675386
NODE397X	NODE382X	GENE632X	0.675204
NODE398X	NODE370X	NODE375X	0.673715
NODE399X	NODE398X	GENE554X	0.673715
NODE400X	NODE399X	GENE447X	0.673715
NODE401X	NODE393X	GENE568X	0.673382
NODE402X	GENE719X	GENE557X	0.672517
NODE403X	GENE613X	NODE387X	0.672105
NODE404X	NODE383X	NODE403X	0.672105
NODE405X	NODE372X	GENE397X	0.670923
NODE406X	NODE391X	GENE756X	0.670854
NODE407X	GENE720X	GENE293X	0.670827
NODE408X	GENE18X	NODE407X	0.670827
NODE409X	NODE408X	GENE823X	0.670827
NODE410X	NODE344X	GENE176X	0.670806
NODE411X	GENE302X	GENE323X	0.670347
NODE412X	NODE364X	GENE169X	0.670099
NODE413X	NODE412X	NODE371X	0.670099
NODE414X	NODE413X	NODE386X	0.670099
NODE415X	NODE404X	GENE844X	0.668096
NODE416X	NODE396X	GENE275X	0.668049
NODE417X	NODE394X	GENE425X	0.668038
NODE418X	NODE384X	GENE11X	0.667288
NODE419X	NODE418X	GENE16X	0.667288
NODE420X	GENE75X	GENE833X	0.666862
NODE421X	NODE381X	GENE373X	0.666683
NODE422X	GENE45X	GENE600X	0.666268
NODE423X	GENE805X	GENE635X	0.664662
NODE424X	NODE406X	GENE412X	0.663014
NODE425X	NODE397X	GENE839X	0.661855
NODE426X	NODE425X	GENE808X	0.661855
NODE427X	GENE48X	NODE338X	0.660064
NODE428X	NODE427X	GENE641X	0.660064
NODE429X	NODE428X	NODE376X	0.660064
NODE430X	NODE429X	GENE313X	0.660064
NODE431X	NODE347X	GENE683X	0.659756
NODE432X	GENE710X	GENE400X	0.658315
NODE433X	NODE385X	NODE13X	0.658014
NODE434X	GENE500X	GENE810X	0.657703
NODE435X	GENE259X	GENE695X	0.657230
NODE436X	GENE384X	GENE411X	0.656903
NODE437X	NODE400X	GENE644X	0.656353
NODE438X	GENE256X	GENE820X	0.656325
NODE439X	GENE46X	GENE696X	0.655005
NODE440X	GENE282X	GENE387X	0.654756
NODE441X	NODE401X	GENE836X	0.654476
NODE442X	NODE433X	GENE217X	0.654425
NODE443X	NODE415X	GENE414X	0.654356
NODE444X	GENE103X	GENE601X	0.654147
NODE445X	GENE68X	GENE280X	0.654091
NODE446X	NODE435X	NODE411X	0.653678
NODE447X	NODE424X	NODE446X	0.653678
NODE448X	GENE438X	GENE310X	0.653574
NODE449X	GENE493X	GENE378X	0.652580
NODE450X	NODE443X	NODE442X	0.652386
NODE451X	NODE450X	GENE67X	0.652386
NODE452X	NODE417X	GENE37X	0.651778
NODE453X	NODE452X	NODE245X	0.651778
NODE454X	GENE750X	GENE746X	0.651760
NODE455X	GENE626X	GENE645X	0.650930
NODE456X	NODE447X	GENE319X	0.650335
NODE457X	NODE456X	GENE154X	0.650335
NODE458X	GENE551X	NODE440X	0.650306
NODE459X	GENE92X	GENE219X	0.648861
NODE460X	NODE451X	NODE459X	0.648861
NODE461X	GENE258X	GENE300X	0.647059
NODE462X	NODE421X	NODE461X	0.647059
NODE463X	NODE414X	NODE331X	0.646640
NODE464X	NODE453X	NODE449X	0.642986
NODE465X	NODE462X	GENE143X	0.642837
NODE466X	NODE454X	GENE527X	0.642035
NODE467X	NODE419X	NODE466X	0.642035
NODE468X	NODE467X	NODE426X	0.642035
NODE469X	NODE468X	NODE432X	0.642035
NODE470X	NODE469X	GENE72X	0.642035
NODE471X	NODE457X	GENE652X	0.641088
NODE472X	NODE437X	GENE195X	0.641074
NODE473X	NODE464X	GENE738X	0.640070
NODE474X	GENE128X	GENE130X	0.639769
NODE475X	GENE569X	GENE741X	0.639188
NODE476X	NODE441X	GENE430X	0.639004
NODE477X	GENE316X	GENE432X	0.638832
NODE478X	NODE470X	NODE477X	0.638832
NODE479X	GENE29X	GENE141X	0.637913
NODE480X	GENE760X	GENE291X	0.635823
NODE481X	NODE471X	GENE223X	0.635780
NODE482X	NODE439X	GENE721X	0.634780
NODE483X	NODE482X	GENE530X	0.634780
NODE484X	NODE483X	NODE480X	0.634780
NODE485X	NODE476X	GENE770X	0.634780
NODE486X	NODE472X	GENE771X	0.634052
NODE487X	NODE326X	GENE351X	0.633446
NODE488X	GENE479X	GENE379X	0.632068
NODE489X	GENE66X	GENE727X	0.631975
NODE490X	NODE489X	GENE673X	0.631975
NODE491X	GENE60X	NODE490X	0.631975
NODE492X	GENE34X	NODE491X	0.631975
NODE493X	NODE492X	GENE599X	0.631975
NODE494X	NODE493X	GENE205X	0.631975
NODE495X	NODE479X	GENE850X	0.631708
NODE496X	NODE495X	NODE488X	0.631708
NODE497X	NODE485X	GENE218X	0.630467
NODE498X	NODE420X	GENE297X	0.630021
NODE499X	NODE465X	NODE445X	0.629609
NODE500X	NODE499X	GENE200X	0.629609
NODE501X	GENE8X	NODE481X	0.628885
NODE502X	NODE501X	GENE776X	0.628885
NODE503X	NODE431X	GENE452X	0.627880
NODE504X	NODE502X	GENE166X	0.627290
NODE505X	NODE497X	GENE417X	0.625119
NODE506X	GENE837X	NODE487X	0.624574
NODE507X	GENE125X	GENE522X	0.622846
NODE508X	GENE489X	GENE638X	0.622691
NODE509X	NODE508X	GENE303X	0.622691
NODE510X	NODE509X	GENE108X	0.622691
NODE511X	NODE486X	NODE510X	0.622691
NODE512X	NODE511X	GENE172X	0.622691
NODE513X	NODE504X	NODE512X	0.622691
NODE514X	NODE513X	GENE803X	0.622691
NODE515X	NODE473X	GENE637X	0.622451
NODE516X	GENE659X	GENE132X	0.622437
NODE517X	NODE516X	NODE458X	0.622437
NODE518X	NODE517X	NODE474X	0.622437
NODE519X	NODE518X	GENE133X	0.622437
NODE520X	NODE409X	GENE74X	0.619090
NODE521X	NODE520X	GENE640X	0.619090
NODE522X	GENE340X	NODE212X	0.618740
NODE523X	NODE484X	NODE302X	0.618602
NODE524X	NODE523X	GENE335X	0.618602
NODE525X	GENE577X	GENE584X	0.618186
NODE526X	GENE12X	NODE455X	0.617639
NODE527X	NODE478X	NODE526X	0.617639
NODE528X	NODE416X	GENE546X	0.616537
NODE529X	NODE515X	GENE342X	0.616285
NODE530X	NODE500X	NODE529X	0.616126
NODE531X	NODE460X	GENE725X	0.616003
NODE532X	NODE405X	GENE370X	0.615441
NODE533X	NODE532X	GENE131X	0.615441
NODE534X	NODE533X	NODE494X	0.615441
NODE535X	NODE534X	NODE61X	0.615441
NODE536X	NODE535X	GENE349X	0.615441
NODE537X	GENE487X	GENE356X	0.614702
NODE538X	GENE512X	NODE430X	0.613993
NODE539X	NODE538X	GENE367X	0.613993
NODE540X	NODE539X	GENE436X	0.613993
NODE541X	NODE540X	GENE86X	0.613993
NODE542X	NODE436X	GENE663X	0.613634
NODE543X	NODE542X	GENE451X	0.613634
NODE544X	GENE99X	GENE308X	0.613574
NODE545X	NODE463X	GENE834X	0.612875
NODE546X	NODE521X	GENE684X	0.612359
NODE547X	NODE530X	NODE524X	0.611797
NODE548X	NODE444X	GENE428X	0.611637
NODE549X	GENE490X	GENE230X	0.608106
NODE550X	NODE527X	NODE549X	0.608106
NODE551X	GENE434X	GENE240X	0.607403
NODE552X	NODE496X	GENE801X	0.607340
NODE553X	NODE552X	NODE543X	0.607340
NODE554X	GENE682X	GENE491X	0.607311
NODE555X	GENE748X	NODE554X	0.607311
NODE556X	GENE752X	GENE69X	0.607233
NODE557X	NODE556X	NODE503X	0.607233
NODE558X	NODE557X	NODE329X	0.607233
NODE559X	NODE390X	NODE498X	0.604801
NODE560X	NODE559X	NODE410X	0.604801
NODE561X	NODE560X	NODE553X	0.604801
NODE562X	NODE551X	GENE848X	0.603859
NODE563X	GENE444X	GENE389X	0.603362
NODE564X	NODE547X	GENE581X	0.603262
NODE565X	NODE546X	NODE422X	0.603110
NODE566X	NODE565X	GENE845X	0.603110
NODE567X	NODE566X	GENE648X	0.603110
NODE568X	GENE795X	GENE643X	0.602560
NODE569X	GENE474X	GENE180X	0.602169
NODE570X	NODE569X	GENE470X	0.602169
NODE571X	GENE41X	GENE658X	0.601856
NODE572X	NODE571X	GENE399X	0.601631
NODE573X	NODE572X	GENE679X	0.601631
NODE574X	NODE514X	GENE488X	0.600983
NODE575X	GENE680X	GENE688X	0.599184
NODE576X	GENE140X	GENE440X	0.598779
NODE577X	GENE631X	NODE27X	0.598280
NODE578X	NODE536X	NODE577X	0.598280
NODE579X	NODE578X	GENE159X	0.598280
NODE580X	NODE548X	NODE448X	0.598233
NODE581X	NODE550X	GENE772X	0.598212
NODE582X	NODE567X	GENE226X	0.597555
NODE583X	GENE35X	GENE575X	0.596372
NODE584X	NODE564X	GENE817X	0.595885
NODE585X	NODE522X	GENE350X	0.595595
NODE586X	NODE585X	GENE365X	0.595595
NODE587X	NODE586X	GENE152X	0.595595
NODE588X	NODE531X	NODE570X	0.594177
NODE589X	GENE777X	GENE194X	0.593071
NODE590X	GENE49X	NODE589X	0.593071
NODE591X	GENE324X	GENE717X	0.592011
NODE592X	NODE519X	GENE322X	0.591598
NODE593X	NODE592X	GENE89X	0.591105
NODE594X	NODE584X	GENE611X	0.590599
NODE595X	NODE573X	GENE612X	0.589700
NODE596X	NODE574X	NODE595X	0.589700
NODE597X	NODE581X	GENE76X	0.589612
NODE598X	NODE579X	NODE544X	0.587357
NODE599X	NODE598X	GENE657X	0.587357
NODE600X	GENE595X	NODE434X	0.585934
NODE601X	GENE454X	GENE405X	0.585642
NODE602X	GENE97X	NODE475X	0.583646
NODE603X	NODE599X	NODE602X	0.583646
NODE604X	NODE603X	GENE362X	0.583646
NODE605X	NODE561X	NODE545X	0.583442
NODE606X	NODE597X	GENE607X	0.583225
NODE607X	NODE582X	GENE54X	0.582614
NODE608X	NODE594X	NODE563X	0.581458
NODE609X	GENE245X	GENE788X	0.580266
NODE610X	NODE609X	GENE391X	0.580266
NODE611X	GENE56X	GENE511X	0.580187
NODE612X	NODE606X	GENE567X	0.579234
NODE613X	NODE562X	GENE443X	0.576161
NODE614X	NODE612X	GENE446X	0.576019
NODE615X	NODE506X	GENE628X	0.575595
NODE616X	GENE711X	GENE383X	0.574750
NODE617X	NODE555X	NODE616X	0.574750
NODE618X	NODE541X	NODE617X	0.574364
NODE619X	NODE596X	NODE618X	0.574364
NODE620X	NODE619X	GENE328X	0.574364
NODE621X	NODE620X	GENE519X	0.574364
NODE622X	GENE305X	GENE458X	0.572986
NODE623X	NODE605X	GENE566X	0.572133
NODE624X	GENE742X	NODE580X	0.571358
NODE625X	NODE505X	GENE510X	0.571087
NODE626X	GENE155X	GENE437X	0.569436
NODE627X	NODE607X	NODE626X	0.569436
NODE628X	NODE604X	GENE90X	0.568659
NODE629X	GENE784X	GENE193X	0.567290
NODE630X	NODE614X	GENE731X	0.567210
NODE631X	GENE703X	GENE151X	0.566360
NODE632X	NODE528X	NODE507X	0.564286
NODE633X	GENE670X	GENE192X	0.563523
NODE634X	NODE377X	GENE178X	0.563428
NODE635X	NODE634X	GENE187X	0.563428
NODE636X	NODE635X	GENE495X	0.563428
NODE637X	NODE625X	GENE190X	0.561516
NODE638X	NODE591X	NODE423X	0.560790
NODE639X	NODE638X	GENE779X	0.560790
NODE640X	NODE608X	NODE639X	0.560790
NODE641X	NODE593X	NODE537X	0.559558
NODE642X	NODE641X	GENE718X	0.559558
NODE643X	GENE237X	GENE142X	0.559507
NODE644X	NODE600X	GENE785X	0.556198
NODE645X	GENE122X	GENE441X	0.555750
NODE646X	NODE611X	GENE480X	0.554525
NODE647X	NODE646X	GENE295X	0.554525
NODE648X	NODE297X	GENE244X	0.554391
NODE649X	NODE640X	NODE583X	0.553989
NODE650X	GENE360X	GENE675X	0.552972
NODE651X	NODE588X	GENE44X	0.551506
NODE652X	NODE649X	GENE331X	0.550951
NODE653X	GENE460X	NODE610X	0.549462
NODE654X	NODE568X	GENE304X	0.549203
NODE655X	NODE621X	GENE204X	0.548783
NODE656X	NODE652X	NODE622X	0.548223
NODE657X	NODE656X	GENE83X	0.547758
NODE658X	NODE590X	GENE270X	0.545779
NODE659X	NODE658X	GENE339X	0.545779
NODE660X	NODE655X	NODE659X	0.545779
NODE661X	NODE525X	GENE185X	0.545681
NODE662X	NODE116X	GENE53X	0.544654
NODE663X	NODE623X	GENE306X	0.544285
NODE664X	NODE662X	GENE767X	0.544209
NODE665X	GENE813X	NODE664X	0.544209
NODE666X	NODE627X	GENE532X	0.543422
NODE667X	NODE630X	GENE119X	0.543264
NODE668X	GENE538X	NODE633X	0.543207
NODE669X	NODE660X	GENE501X	0.542097
NODE670X	NODE613X	NODE650X	0.541576
NODE671X	NODE669X	GENE754X	0.539592
NODE672X	NODE654X	GENE713X	0.539438
NODE673X	NODE672X	GENE433X	0.539438
NODE674X	NODE673X	NODE661X	0.539438
NODE675X	NODE657X	GENE579X	0.539422
NODE676X	GENE406X	GENE588X	0.539262
NODE677X	NODE663X	GENE712X	0.538748
NODE678X	NODE628X	GENE507X	0.537936
NODE679X	NODE678X	GENE315X	0.537936
NODE680X	GENE196X	NODE624X	0.536517
NODE681X	NODE677X	GENE137X	0.536300
NODE682X	GENE23X	NODE632X	0.534782
NODE683X	GENE598X	NODE644X	0.534599
NODE684X	GENE589X	GENE156X	0.534506
NODE685X	NODE402X	NODE684X	0.534506
NODE686X	NODE667X	GENE201X	0.534287
NODE687X	NODE686X	GENE242X	0.532367
NODE688X	GENE418X	NODE2X	0.530821
NODE689X	GENE179X	GENE107X	0.529770
NODE690X	NODE680X	NODE689X	0.529770
NODE691X	GENE3X	GENE116X	0.529618
NODE692X	NODE691X	NODE666X	0.529618
NODE693X	NODE670X	GENE265X	0.527890
NODE694X	GENE61X	NODE631X	0.527778
NODE695X	GENE215X	GENE80X	0.526758
NODE696X	NODE681X	NODE653X	0.526491
NODE697X	GENE842X	GENE327X	0.526287
NODE698X	NODE679X	NODE697X	0.526287
NODE699X	NODE687X	NODE601X	0.521780
NODE700X	NODE675X	GENE423X	0.518567
NODE701X	NODE637X	GENE382X	0.517697
NODE702X	NODE676X	GENE537X	0.516425
NODE703X	NODE702X	GENE262X	0.516425
NODE704X	NODE696X	NODE703X	0.516425
NODE705X	GENE482X	GENE723X	0.515952
NODE706X	GENE50X	NODE705X	0.515952
NODE707X	GENE0X	NODE692X	0.514182
NODE708X	NODE700X	GENE617X	0.512198
NODE709X	GENE403X	GENE19X	0.509338
NODE710X	NODE685X	GENE560X	0.509051
NODE711X	NODE710X	GENE95X	0.509051
NODE712X	GENE358X	NODE711X	0.509051
NODE713X	NODE642X	GENE221X	0.508291
NODE714X	GENE272X	GENE614X	0.508011
NODE715X	NODE693X	NODE695X	0.507422
NODE716X	GENE548X	NODE712X	0.507047
NODE717X	NODE707X	NODE698X	0.506676
NODE718X	NODE717X	GENE494X	0.506676
NODE719X	GENE4X	NODE690X	0.505707
NODE720X	NODE671X	GENE394X	0.505507
NODE721X	NODE683X	GENE261X	0.505047
NODE722X	NODE720X	GENE216X	0.504633
NODE723X	GENE692X	GENE105X	0.504200
NODE724X	GENE649X	NODE713X	0.503943
NODE725X	GENE706X	GENE369X	0.501952
NODE726X	GENE285X	GENE138X	0.501450
NODE727X	NODE701X	GENE263X	0.501306
NODE728X	NODE718X	GENE799X	0.500537
NODE729X	NODE699X	GENE672X	0.500074
NODE730X	NODE729X	NODE575X	0.500074
NODE731X	NODE719X	GENE852X	0.497929
NODE732X	NODE728X	GENE558X	0.497175
NODE733X	GENE271X	NODE629X	0.496494
NODE734X	NODE733X	NODE725X	0.496494
NODE735X	NODE724X	NODE734X	0.496494
NODE736X	NODE722X	GENE506X	0.494451
NODE737X	NODE708X	GENE38X	0.493237
NODE738X	NODE668X	NODE636X	0.492250
NODE739X	GENE345X	GENE149X	0.492092
NODE740X	GENE21X	GENE113X	0.491696
NODE741X	NODE740X	GENE338X	0.491696
NODE742X	NODE741X	GENE229X	0.491696
NODE743X	NODE735X	GENE780X	0.490721
NODE744X	NODE648X	NODE743X	0.490721
NODE745X	NODE674X	NODE721X	0.489251
NODE746X	NODE615X	GENE574X	0.488978
NODE747X	NODE704X	NODE746X	0.488978
NODE748X	GENE188X	NODE645X	0.486635
NODE749X	NODE737X	NODE748X	0.485840
NODE750X	NODE739X	GENE153X	0.485575
NODE751X	NODE715X	NODE750X	0.485575
NODE752X	NODE751X	GENE791X	0.485575
NODE753X	NODE651X	GENE63X	0.483335
NODE754X	NODE716X	NODE706X	0.483008
NODE755X	NODE736X	NODE754X	0.483008
NODE756X	NODE731X	GENE513X	0.482830
NODE757X	GENE112X	NODE694X	0.478639
NODE758X	NODE749X	NODE587X	0.478505
NODE759X	NODE732X	GENE814X	0.477826
NODE760X	NODE759X	GENE232X	0.477647
NODE761X	NODE756X	GENE320X	0.476953
NODE762X	NODE682X	GENE798X	0.473314
NODE763X	GENE325X	GENE790X	0.472586
NODE764X	NODE709X	NODE643X	0.471206
NODE765X	NODE764X	GENE571X	0.471206
NODE766X	NODE760X	GENE136X	0.469006
NODE767X	NODE758X	GENE704X	0.461976
NODE768X	GENE51X	GENE353X	0.461407
NODE769X	NODE558X	GENE135X	0.454375
NODE770X	NODE767X	GENE199X	0.453641
NODE771X	NODE730X	NODE744X	0.452373
NODE772X	NODE727X	NODE647X	0.451601
NODE773X	NODE745X	GENE832X	0.451442
NODE774X	NODE771X	GENE726X	0.450299
NODE775X	GENE674X	NODE714X	0.448183
NODE776X	GENE24X	NODE757X	0.445575
NODE777X	GENE759X	NODE752X	0.443760
NODE778X	NODE765X	NODE755X	0.443703
NODE779X	GENE307X	NODE726X	0.442950
NODE780X	NODE770X	GENE278X	0.441721
NODE781X	GENE755X	GENE450X	0.441640
NODE782X	NODE781X	GENE165X	0.441640
NODE783X	NODE782X	GENE840X	0.441640
NODE784X	NODE761X	GENE288X	0.440051
NODE785X	NODE773X	GENE255X	0.436685
NODE786X	NODE778X	NODE665X	0.435999
NODE787X	NODE784X	GENE783X	0.435276
NODE788X	GENE124X	GENE78X	0.434537
NODE789X	NODE774X	GENE380X	0.434117
NODE790X	NODE786X	NODE723X	0.430319
NODE791X	NODE766X	GENE186X	0.428503
NODE792X	NODE777X	GENE829X	0.423568
NODE793X	NODE742X	NODE747X	0.422755
NODE794X	NODE772X	NODE793X	0.422755
NODE795X	NODE775X	NODE762X	0.420899
NODE796X	GENE806X	NODE779X	0.417567
NODE797X	NODE790X	NODE776X	0.417204
NODE798X	NODE797X	GENE737X	0.414008
NODE799X	NODE795X	GENE516X	0.407886
NODE800X	NODE780X	NODE738X	0.406529
NODE801X	GENE768X	GENE773X	0.406217
NODE802X	NODE791X	NODE801X	0.406217
NODE803X	GENE650X	GENE252X	0.396926
NODE804X	GENE442X	NODE803X	0.396926
NODE805X	NODE794X	NODE769X	0.395597
NODE806X	GENE208X	GENE543X	0.394817
NODE807X	NODE789X	NODE806X	0.394817
NODE808X	NODE783X	GENE268X	0.392739
NODE809X	NODE798X	GENE468X	0.391024
NODE810X	NODE753X	GENE213X	0.390474
NODE811X	NODE810X	GENE843X	0.386239
NODE812X	NODE811X	NODE800X	0.386239
NODE813X	NODE799X	NODE804X	0.369133
NODE814X	NODE813X	GENE371X	0.369133
NODE815X	NODE792X	GENE758X	0.368386
NODE816X	NODE796X	NODE815X	0.368086
NODE817X	GENE821X	NODE768X	0.367290
NODE818X	NODE802X	GENE27X	0.365159
NODE819X	NODE807X	NODE787X	0.362212
NODE820X	GENE415X	GENE211X	0.358717
NODE821X	NODE814X	GENE407X	0.356423
NODE822X	NODE809X	GENE789X	0.350351
NODE823X	NODE812X	GENE523X	0.335906
NODE824X	NODE816X	NODE763X	0.334190
NODE825X	NODE819X	GENE312X	0.330508
NODE826X	NODE821X	GENE585X	0.324843
NODE827X	NODE820X	GENE619X	0.305244
NODE828X	NODE818X	NODE825X	0.304510
NODE829X	NODE828X	NODE182X	0.304510
NODE830X	GENE593X	NODE808X	0.302429
NODE831X	NODE826X	GENE220X	0.299611
NODE832X	NODE817X	NODE576X	0.294036
NODE833X	NODE832X	NODE831X	0.294036
NODE834X	NODE788X	GENE158X	0.287001
NODE835X	NODE830X	NODE805X	0.282350
NODE836X	NODE835X	NODE834X	0.282350
NODE837X	NODE827X	GENE64X	0.281084
NODE838X	NODE822X	GENE561X	0.279739
NODE839X	NODE829X	GENE689X	0.277518
NODE840X	GENE472X	NODE838X	0.263323
NODE841X	NODE836X	GENE769X	0.261716
NODE842X	NODE837X	NODE833X	0.234591
NODE843X	NODE840X	GENE623X	0.228282
NODE844X	NODE839X	GENE273X	0.218793
NODE845X	NODE843X	NODE785X	0.206688
NODE846X	NODE688X	NODE824X	0.172546
NODE847X	NODE823X	NODE438X	0.161669
NODE848X	NODE842X	NODE847X	0.134254
NODE849X	NODE841X	NODE846X	0.101119
NODE850X	NODE848X	NODE845X	0.084890
NODE851X	NODE844X	NODE849X	0.010848
NODE852X	NODE851X	NODE850X	-0.869416
