# Supplementary material for: Cooperativity of Rb, Brca1, and p53 in Malignant Breast Cancer Evolution
Source: PLoS Genet. 2012 Nov 15;8(11):e1003027. doi: 10.1371/journal.pgen.1003027 (PMC3500050; doi:10.1371/journal.pgen.1003027)
Supplement: File S3 — JavaTreeview data files of the mouse tumor clustering analysis shown in Figure 6. (ZIP) [file pgen.1003027.s004.zip › mouse treeview files/Cluster Analysis Treeview file.jtv]

<DocumentConfig><MainView><Height value="0.1875"/><Height value="0.0625"/><Height value="0.75"/><Width value="0.07500000298023224"/><Width value="0.585156261920929"/><Width value="0.06640625"/><Width value="0.27272728085517883"/><ColorExtractor contrast="2.0"><ColorSet/></ColorExtractor><ArrayDrawer/><GlobalXMap><FixedMap type="Fixed" scale="5.0"/><FillMap type="Fill"/><NullMap type="Null"/></GlobalXMap><GlobalYMap><FixedMap type="Fixed" scale="2.0"/><FillMap type="Fill"/><NullMap type="Null"/></GlobalYMap><ZoomXMap><FixedMap type="Fixed"/><FillMap type="Fill"/><NullMap type="Null"/></ZoomXMap><ZoomYMap><FixedMap type="Fixed"/><FillMap type="Fill"/><NullMap type="Null"/></ZoomYMap><TextView><TextView><GeneSummary/></TextView><TextView><GeneSummary/></TextView><TextView><GeneSummary/></TextView><TextView><GeneSummary/></TextView><TextView><GeneSummary included="2,3"/></TextView><Dividers Position0="94" Position1="50" Position2="50" Position3="50"/><Selection index="2"/><Selection index="3"/></TextView><ArrayNameView><ArraySummary included="0"/></ArrayNameView><AtrSummary included="0,3"/><GtrSummary included="0,3"/></MainView><UrlExtractor index="2" urlTemplate="http://www.ncbi.nlm.nih.gov/sites/entrez?Db=gene&amp;Cmd=DetailsSearch&amp;Term=HEADER%5Bsymb%5D+AND+%22Homo+sapiens%22%5BOrganism%5D"/><ArrayDrawer/><GlobalXMap><Map type="Fixed"/></GlobalXMap><GlobalYMap><Map type="Fixed"/></GlobalYMap><ZoomXMap><Map type="Fixed"/></ZoomXMap><ZoomYMap><Map type="Fixed"/></ZoomYMap><TextView face="Dialog"/><ArrayNameView/><ArrayUrlExtractor urlTemplate=""/></DocumentConfig>
